# Supplementary material for: Co-expression network analysis of the transcriptomes of rice roots exposed to various cadmium stresses reveals universal cadmium-responsive genes
Source: BMC Plant Biol. 2017 Nov 7;17:194. doi: 10.1186/s12870-017-1143-y (PMC5678563; doi:10.1186/s12870-017-1143-y)
Supplement: Supplementary file 1 — RNAseq information of rice roots under various Cd stresses conditions. (XLSX 12 kb) [file 12870_2017_1143_MOESM1_ESM.xlsx]

## Sheet: supp1 RNAseq data
Table S1. RNAseq information of rice roots under various Cd stresses conditions
RNAseq study	Run	library type	Sample	Clean bases (G) in NCBI-SRA	Clean bases (G)	sample information	Error(%)	Q20(%)	Q30(%)	GC(%)
SRP053169
This investigation	SRR1785709	pair-end	R-CK0-1_1	5.158	2.7	root, untreated 0 hour, replicate 1	0.04	97.2	89.99	51.03
			R-CK0-1_2		2.7		0.05	95.73	86.78	51.15
	SRR1785715	pair-end	R-CK0-2_1	5.542	2.91	root, untreated 0 hour, replicate 2	0.04	97.13	89.74	50.76
			R-CK0-2_2		2.91		0.05	95.53	86.43	50.88
	SRR1785721	pair-end	R-CK1-1_1	5.732	3.01	root, untreated 1 hour, replicate 1	0.04	96.96	89.33	51.13
			R-CK1-1_2		3.01		0.05	95.4	86.18	51.28
	SRR1785728	pair-end	R-CK1-2_1	5.415	2.84	root, untreated 1 hour, replicate 2	0.04	97.06	89.63	50.85
			R-CK1-2_2		2.84		0.05	95.51	86.47	50.98
	SRR1785734	pair-end	R-Cd1-1_1	5.279	2.77	root, 100 µM Cd treated 1 hour, replicate 1	0.04	97.08	89.69	51.48
			R-Cd1-1_2		2.77		0.05	95.63	86.58	51.61
	SRR1785742	pair-end	R-Cd1-2_1	5.506	2.89	root, 100 µM Cd treated 1 hour, replicate 2	0.04	97.11	89.74	51.08
			R-Cd1-2_2		2.89		0.05	95.44	86.23	51.2
DRP001141
Oono et al., PLoS One. 2014; 9(5): e96946	DRR013390	single	SAMD00008929	0.163		Cd_1hr_root, replicate 1
	DRR013391	single	SAMD00008929	0.163		Cd_1hr_root, replicate 2
	DRR013392	single	SAMD00008929	0.144		Cd_1hr_root, replicate 3
	DRR013393	single	SAMD00008931	0.101		Cd_24hr_root, replicate 1
	DRR013394	single	SAMD00008931	0.19		Cd_24hr_root, replicate 2
	DRR013395	single	SAMD00008931	0.189		Cd_24hr_root, replicate 3
	DRR013389	single	SAMD00008927	0.124		Cd_0hr_root, replicate 1
	DRR013388	single	SAMD00008927	0.137		Cd_0hr_root, replicate 2
	DRR013387	single	SAMD00008927	0.129		Cd_0hr_root, replicate 3
SRP058434
He et al., Front Plant Sci. 2015; 6: 1136	SRR2040570	pair-end	SAMN03700048	5		root, 100 µM Cd treatment for 24 hour
	SRR2040568	pair-end	SAMN03700046	5		root, normal condition for 24 h
