# Supplementary material for: Co-expression network analysis of the transcriptomes of rice roots exposed to various cadmium stresses reveals universal cadmium-responsive genes
Source: BMC Plant Biol. 2017 Nov 7;17:194. doi: 10.1186/s12870-017-1143-y (PMC5678563; doi:10.1186/s12870-017-1143-y)
Supplement: Supplementary file 2 — Cd-responsive 1772 differentially expressed genes transcripts isoforms (DEGs) in rice roots exposed to Cd for 1 h. (XLSX 186 kb) [file 12870_2017_1143_MOESM2_ESM.xlsx]

## Sheet: supp2 1772DEGs
Table S2. Cd-responsive 1772 differentially expressed genes transcripts isoforms (DEGs) in rice roots exposed to Cd for 1 h.
transc	gene	locus	FPKM-ck1h	FPKM-Cd1h	log2(Cd1h/ck1h)	q_value	Annotation(MSU7)	other isoform, identified by Oono et al (2014)	Cd-regulated pattern, identified by Oono et al (2014)	Log2FC, identified by Lin et al (2013)	FoldChange, identified by Ogawa et al (2009)
LOC_Os02g47470.3	ABA8ox1	2:28989847-28992712	4.17894	45.4239	3.44224	0.00187649	cytochrome P450	LOC_Os02g47470		1.9225
LOC_Os01g50940.1	bhlh10	1:29270112-29272225	0.286336	1.59896	2.48136	0.00187649	helix-loop-helix DNA-binding domain containing protein		UP
LOC_Os06g06900.1	bhlh108	6:3271978-3275993	1.00891	2.90887	1.52766	0.013547	helix-loop-helix DNA-binding domain containing protein
LOC_Os09g28210.1	bhlh120	9:17131209-17132475	9.48921	60.6245	2.67554	0.00187649	bHelix-loop-helix transcription factor		UP	2.82351
LOC_Os03g53020.1	bhlh148	3:30392017-30402382	0.537988	2.9116	2.43616	0.0207831	helix-loop-helix DNA-binding domain containing protein		UP	2.89075
LOC_Os03g53020.2	bhlh148	3:30392017-30402382	4.59844	99.2126	4.43131	0.00187649	helix-loop-helix DNA-binding domain containing protein	LOC_Os03g53020		2.89075
LOC_Os01g09990.2	bhlh25	1:5200861-5203046	12.0455	26.4806	1.13645	0.00187649	helix-loop-helix DNA-binding domain containing protein	LOC_Os01g09990
LOC_Os08g38210.5	bhlh31	8:24219691-24226032	8.20125	17.2624	1.07372	0.00187649	transcription factor BIM2	LOC_Os08g38210
LOC_Os05g07120.1	bhlh36	5:3756367-3760908	0.404818	3.58824	3.14793	0.0426474	basic helix-loop-helix
LOC_Os10g39750.1	bhlh4	10:21173201-21175560	1.39941	2.98982	1.09524	0.037968	inducer of CBF expression 2		UP
LOC_Os04g23550.1	bhlh6	4:13457133-13459583	0.15551	9.33659	5.90782	0.00187649	basic helix-loop-helix family protein		UP
LOC_Os08g42470.1	bhlh80	8:26838349-26840585	1.69637	0.38434	-2.142	0.00187649	BEE 1
LOC_Os01g58420.1	bierf2	1:33765934-33767041	49.2765	134.22	1.44563	0.00187649	AP2 domain containing protein		UP
LOC_Os02g43790.1	bierf3	2:26416312-26417616	41.5712	265.233	2.6736	0.00187649	ethylene-responsive transcription factor		UP	2.73034
LOC_Os03g08500.1	bierf4	3:4371116-4372462	538.168	256.437	-1.06946	0.00187649	AP2 domain containing protein		Down
LOC_Os01g56810.2	ckx5	1:32787203-32791707	1.05891	5.68724	2.42515	0.00187649	cytokinin dehydrogenase precursor	LOC_Os01g56810		2.07957
LOC_Os02g17780.1	CPS1	2:10273715-10283725	0.144009	0.572658	1.99152	0.0101193	ent-kaurene synthase
LOC_Os02g36210.1	CPS2	2:21835189-21841968	0.587211	0.184342	-1.67149	0.0316529	ent-kaurene synthase		Down
LOC_Os04g10160.1	CYP99A2	4:5480208-5482214	3.8042	1.85951	-1.03267	0.0178088	cytochrome P450				21.27
LOC_Os06g37300.2	D35	6:22019842-22027149	1.12896	0.219722	-2.36124	0.00764355	cytochrome P450	LOC_Os06g37300
LOC_Os06g12250.1	DSH1	6:6588423-6590906	4.06097	9.33777	1.20125	0.0034939	sphingolipid C4-hydroxylase SUR2
LOC_Os03g63970.1	ga20ox1	3:36143463-36145443	40.5099	18.6823	-1.1166	0.00187649	gibberellin 20 oxidase 1
LOC_Os01g55240.1	ga2ox 3	1:31794036-31796599	1.92187	6.65181	1.79124	0.0443274	gibberellin 2-beta-dioxygenase		Down	2.95089
LOC_Os01g55240.2	ga2ox 3	1:31794036-31796599	21.6374	45.2843	1.06548	0.00187649	gibberellin 2-beta-dioxygenase	LOC_Os01g55240		2.95089
LOC_Os05g50890.3	gh3.5	5:29137325-29143085	1.34076	9.83045	2.87421	0.00187649	OsGH3.5 - Probable indole-3-acetic acid-amido synthetase	LOC_Os05g50890
LOC_Os05g44810.2	iaa18	5:25980371-25994493	10.5958	2.91404	-1.8624	0.0316529	OsIAA18 - Auxin-responsive Aux/IAA gene family member
LOC_Os08g01780.1	iaa25	8:467031-472572	6.30269	2.4184	-1.38191	0.0372498	OsIAA25 - Auxin-responsive Aux/IAA gene family member		Down
LOC_Os03g46470.1	IRT1	3:26274319-26285071	14.6796	2.4568	-2.57897	0.00764355	metal cation transporter				2.2
LOC_Os01g40630.2	Log	1:22953863-22958181	1.11466	9.33162	3.06552	0.00187649	uncharacterized protein PA4923	LOC_Os01g40630
LOC_Os04g43070.1	OsAMT1:1	4:25315017-25317493	42.2757	86.3209	1.02988	0.00187649	ammonium transporter protein		UP
LOC_Os02g40710.1	OsAMT1:2	2:24677763-24679336	12.1151	26.8781	1.14962	0.00187649	ammonium transporter protein		UP
LOC_Os01g06230.1	saur1	1:2960193-2960469	41.7225	120.877	1.53464	0.00187649	OsSAUR1 - Auxin-responsive SAUR gene family member
LOC_Os01g56240.1	saur2	1:32389286-32389761	1.78714	13.8565	2.95484	0.00187649	OsSAUR2 - Auxin-responsive SAUR gene family member		UP
LOC_Os06g50040.1	saur29	6:30313750-30314670	84.2832	39.4852	-1.09393	0.00187649	OsSAUR29 - Auxin-responsive SAUR gene family member		Down
LOC_Os01g70050.1	SAUR3	1:40525547-40526069	7.90892	27.4577	1.79566	0.00187649	OsSAUR3 - Auxin-responsive SAUR gene family member		UP
LOC_Os02g01590.1	Vin2	2:343056-347196	16.8389	78.1807	2.21501	0.00187649	glycosyl hydrolases		UP
LOC_Os02g08440.4	WRKY71	2:4542758-4544980	24.2634	179.268	2.88526	0.00187649	WRKY71	LOC_Os02g08440		4.02743
LOC_Os02g08440.1	WRKY71	2:4542758-4544980	2.02611	125.381	5.95147	0.00187649	WRKY71		UP	4.02743	17.5
LOC_Os05g35290.1	ZB8	5:20890850-20893364	53.9219	205.503	1.93022	0.00187649	phenylalanine ammonia-lyase		UP	1.31016
LOC_Os08g10630.1	ZIP4	8:6266827-6269910	19.3343	6.55085	-1.56141	0.00187649	metal cation transporter		Down	-1.82423
LOC_Os05g39560.1	ZIP5	5:23141677-23156885	5.37121	1.3645	-1.97688	0.0113386	metal cation transporter		Down
LOC_Os05g39560.2	ZIP5	5:23141677-23156885	40.3454	9.20945	-2.13122	0.00187649	metal cation transporter	LOC_Os05g39560
LOC_Os01g01295.1		1:140758-143554	0.674198	5.10317	2.92015	0.0207831	expressed protein		UP
LOC_Os01g01870.1		1:477324-480166	2.60955	22.2274	3.09046	0.00187649	helix-loop-helix DNA-binding domain containing protein		UP	2.42029
LOC_Os01g02160.1		1:631092-631913	3.23967	8.95124	1.46624	0.012438	hydroxyproline-rich glycoprotein family protein		Down
LOC_Os01g02300.1		1:719402-725321	1.55734	4.23853	1.44448	0.0157331	receptor kinase ORK10		UP
LOC_Os01g02890.1		1:1045198-1052244	0.546664	1.82237	1.73709	0.0410386	phosphatidylserine synthase
LOC_Os01g03680.1		1:1514836-1515832	191.102	434.309	1.18438	0.00187649	BBTI8 - Bowman-Birk type bran trypsin inhibitor precursor		Down
LOC_Os01g04580.1		1:2052582-2056692	2.93536	9.91265	1.75573	0.00187649	Ser/Thr protein kinase		UP		5.2
LOC_Os01g04580.2		1:2052582-2056692	0.246224	3.75656	3.93137	0.0198021	Ser/Thr protein kinase	LOC_Os01g04580
LOC_Os01g04590.1		1:2058308-2061357	0.136963	3.47809	4.66644	0.00632634	expressed protein		UP
LOC_Os01g04620.1		1:2070829-2072621	14.1827	58.7477	2.0504	0.00187649	transposon protein		UP	3.7216
LOC_Os01g07300.1		1:3444124-3445646	3.15841	23.4689	2.89348	0.00187649	uncharacterized 50.6 kDa protein in the 5region of gyrA and gyrB		UP
LOC_Os01g07300.2		1:3444124-3445646	6.51556	57.455	3.14047	0.00187649	uncharacterized 50.6 kDa protein in the 5region of gyrA and gyrB	LOC_Os01g07300
LOC_Os01g09150.1		1:4594723-4596433	0.67115	1.91763	1.51462	0.0188327	expressed protein		UP
LOC_Os01g09220.1		1:4645389-4647316	19.798	85.7832	2.11534	0.00187649	transposon protein		UP	3.09714	9.8
LOC_Os01g10440.1		1:5505908-5508653	10.2418	22.2543	1.11961	0.00187649	xylosyltransferase		UP
LOC_Os01g10640.1		1:5684593-5685401	0.694231	3.85355	2.4727	0.00764355	expressed protein
LOC_Os01g10870.1		1:5798606-5800142	0.489114	1.78402	1.86689	0.0146355	CAMK_KIN1/SNF1/Nim1_like.7 - CAMK includes calcium/calmodulin depedent protein kinases		UP
LOC_Os01g11620.2		1:6266439-6269903	4.61591	9.29019	1.00909	0.013547	GDSL-like lipase/acylhydrolase	LOC_Os01g11620
LOC_Os01g11920.1		1:6470529-6484507	1.54081	3.37869	1.13278	0.0264673	retrotransposon protein		Down
LOC_Os01g13390.1		1:7456834-7458959	3.76391	1.67517	-1.16792	0.012438	expressed protein
LOC_Os01g13480.1		1:7516209-7517741	6.04424	1.77417	-1.76842	0.00187649	glutaredoxin
LOC_Os01g14410.1		1:8060857-8061908	6.02012	80.8866	3.74804	0.00187649	early light-induced protein		UP
LOC_Os01g14440.1		1:8082917-8086054	6.88838	135.287	4.29571	0.00187649	WRKY1		UP	1.50137
LOC_Os01g14550.1		1:8158179-8160581	13.0711	3.74416	-1.80367	0.0357769	pathogen-related protein		UP	1.26856
LOC_Os01g14900.1		1:8346892-8350006	2.50183	0.403381	-2.63277	0.00187649	glycerol-3-phosphate acyltransferase
LOC_Os01g15000.1		1:8403246-8407382	0.319146	4.68589	3.87604	0.0236735	lipase		UP
LOC_Os01g15770.1		1:8882237-8884407	3.22877	7.23377	1.16376	0.00764355	transmembrane protein 136
LOC_Os01g16650.1		1:9444654-9445542	20.2948	42.6852	1.07262	0.00187649	ubiquitin-conjugating enzyme		Down
LOC_Os01g19290.1		1:10910271-10913771	1.24577	3.58155	1.52355	0.00495209	integral membrane protein DUF6 containing protein		UP
LOC_Os01g19330.1		1:10933870-10934968	2.8359	92.2032	5.02294	0.00187649	MYB family transcription factor		UP
LOC_Os01g19880.1		1:11282339-11283103	3.41221	94.9007	4.79764	0.00187649	expressed protein		UP
LOC_Os01g19940.1		1:11315180-11319211	2.06459	5.59033	1.43708	0.0157331	expressed protein		UP
LOC_Os01g20780.1		1:11584580-11585499	14.3298	31.1324	1.1194	0.00187649	anther-specific protein SF18 precursor		Down
LOC_Os01g20910.1		1:11685415-11686360	2.04207	7.45982	1.86911	0.00187649	zinc finger
LOC_Os01g21120.1		1:11782883-11783975	5.79799	16.6606	1.52281	0.00187649	AP2 domain containing protein		UP	3.74978
LOC_Os01g21420.1		1:11955841-11963863	0.928129	2.60108	1.48672	0.0307935	pre-mRNA-splicing factor SF2
LOC_Os01g22680.1		1:12750872-12752136	41.926	6.81003	-2.62211	0.00187649	fruit bromelain precursor
LOC_Os01g24430.1		1:13773922-13775863	4.64469	1.30923	-1.82686	0.0113386	expressed protein		Down
LOC_Os01g24560.1		1:13841245-13842723	134.102	62.7173	-1.0964	0.00187649	fruit bromelain precursor		UP
LOC_Os01g25484.1		1:14445167-14453933	86.8872	37.3938	-1.21634	0.00764355	ferredoxin--nitrite reductase
LOC_Os01g27390.1		1:15290642-15293389	36.1774	83.2	1.2015	0.00187649	glutathione S-transferase		Down
LOC_Os01g28790.1		1:16129484-16130543	125.536	289.049	1.20321	0.00187649	PRAS-rich protein		UP
LOC_Os01g29330.1		1:16434829-16435819	2.0105	6.31304	1.65078	0.00187649	expressed protein		Down		40.16
LOC_Os01g29830.2		1:16715628-16718398	7.89498	3.07102	-1.36222	0.0396148	expressed protein	LOC_Os01g29830
LOC_Os01g32380.1		1:17766833-17767476	4.87267	96.7876	4.31204	0.00187649	expressed protein		UP	2.61254
LOC_Os01g33040.1		1:18149847-18156798	1.52085	3.58913	1.23876	0.00187649	kinesin motor domain containing protein		Down
LOC_Os01g34060.1		1:18754222-18755855	28.6684	13.0054	-1.14035	0.00187649	MYB family transcription factor		UP
LOC_Os01g35040.1		1:19388760-19391840	0.775599	17.4377	4.49075	0.0307935	ZOS1-09 - C2H2 zinc finger protein		UP
LOC_Os01g36350.3		1:20152434-20155382	0.990154	0.27406	-1.85316	0.0418307	cytochrome P450
LOC_Os01g37810.1		1:21149373-21154609	8.97601	30.4305	1.76137	0.00187649	expressed protein		UP
LOC_Os01g40070.1		1:22603473-22605763	19.3744	143.81	2.89194	0.00187649	expressed protein		UP	2.17733
LOC_Os01g41120.1		1:23284193-23286293	9.40771	21.4197	1.18702	0.00187649	retrotransposon protein		Down
LOC_Os01g41420.1		1:23446215-23449891	2.33464	41.6773	4.15799	0.00187649	transmembrane amino acid transporter protein		UP	4.109
LOC_Os01g42190.1		1:23910472-23912255	0.385932	2.94435	2.93153	0.0034939	heat shock protein DnaJ
LOC_Os01g42320.1		1:24014628-24019185	3.28698	0.883734	-1.89508	0.0289358	aspartic proteinase nepenthesin-2 precursor
LOC_Os01g43750.1		1:25065126-25067255	1.00615	2.32609	1.20907	0.0246002	cytochrome P450 72A1			4.82126
LOC_Os01g43844.1		1:25113036-25117767	49.1961	121.886	1.30892	0.00187649	cytochrome P450 72A1		UP
LOC_Os01g43870.3		1:25131840-25137169	0.608801	2.88469	2.24437	0.0178088	NLI interacting factor-like phosphatase	LOC_Os01g43870
LOC_Os01g44120.1		1:25287243-25288116	2.10168	102.617	5.60958	0.00187649	expressed protein		UP	4.15066
LOC_Os01g45110.1		1:25597401-25599329	0.48961	35.5381	6.18159	0.00187649	anthocyanin 3-O-beta-glucosyltransferase		UP	4.0154	9.4
LOC_Os01g45250.1		1:25680525-25682032	18.1485	239.36	3.72126	0.00187649	DUF1645 domain containing protein		UP	3.60874	17.43
LOC_Os01g45290.1		1:25707271-25713945	3.47088	1.67298	-1.05288	0.00495209	retrotransposon protein
LOC_Os01g46030.1		1:26168870-26170522	1.79504	0.456449	-1.97549	0.0168242	receptor-like protein kinase
LOC_Os01g46169.3		1:26248279-26273140	15.7487	7.37199	-1.0951	0.0198021	GDSL-like lipase/acylhydrolase	LOC_Os01g46169		-1.18463
LOC_Os01g46290.1		1:26320338-26323766	2.0041	4.43168	1.1449	0.013547	lipase
LOC_Os01g46380.1		1:26391119-26395304	350.309	165.046	-1.08576	0.00187649	ketol-acid reductoisomerase		Down
LOC_Os01g46570.1		1:26513498-26520717	4.77061	15.8149	1.72903	0.00187649	CTP synthase		UP
LOC_Os01g46700.1		1:26590002-26598592	3.1547	6.60095	1.06517	0.0178088	SET domain containing protein		UP/Down
LOC_Os01g47050.1		1:26871086-26873989	10.9176	4.13239	-1.40161	0.00187649	OsFBK1 - F-box domain and kelch repeat containing protein		Down
LOC_Os01g48190.1		1:27600306-27603904	0.99388	8.36989	3.07407	0.0323247	drought induced 19 protein		UP
LOC_Os01g48290.1		1:27674810-27684655	8.22581	61.1773	2.89477	0.0146355	dof zinc finger domain containing protein		UP
LOC_Os01g48660.1		1:27895309-27898274	0.875744	2.35659	1.42812	0.00187649	expressed protein
LOC_Os01g48800.1		1:27994747-27996502	28.2151	13.0015	-1.11779	0.00187649	purine permease		Down
LOC_Os01g48930.1		1:28079347-28082344	283.831	121.788	-1.22066	0.00187649	splicing factor-related		Down
LOC_Os01g49160.1		1:28248757-28250588	1.66332	21.9846	3.72436	0.00187649	MYB family transcription factor		UP	5.03958
LOC_Os01g49160.2		1:28248757-28250588	6.43047	64.8394	3.33387	0.00187649	MYB family transcription factor	LOC_Os01g49160		5.03958
LOC_Os01g49200.1		1:28281768-28286052	3.68307	8.17472	1.15026	0.00187649	microtubule associated protein		Down
LOC_Os01g50360.1		1:28912329-28914857	2.52246	1.09233	-1.20742	0.0264673	NAC domain containing protein
LOC_Os01g50370.1		1:28920452-28922040	18.5708	49.9658	1.4279	0.00187649	STE_MEKK_ste11_MAP3K.4 - STE kinases include homologs to sterile 7		UP	2.46467
LOC_Os01g50400.1		1:28932799-28934165	3.05668	44.4455	3.862	0.00187649	STE_MEKK_ste11_MAP3K.5 - STE kinases include homologs to sterile 7		UP
LOC_Os01g50530.1		1:29019662-29038907	3.5813	7.54136	1.07434	0.0188327	cytochrome P450
LOC_Os01g51310.1		1:29507226-29508390	0.717385	3.95813	2.464	0.00495209	expressed protein		UP
LOC_Os01g51670.1		1:29707308-29708330	20.7734	57.3336	1.46465	0.00187649	expressed protein			1.48069
LOC_Os01g52260.1		1:30041481-30042893	44.727	117.473	1.39311	0.00187649	serine acetyltransferase protein			2.65665
LOC_Os01g53370.1		1:30665594-30667587	0.798344	0.105264	-2.923	0.0364903	anthocyanidin 5
LOC_Os01g53390.1		1:30674428-30676377	5.89098	2.62073	-1.16854	0.00187649	glucosyltransferase
LOC_Os01g53710.1		1:30867073-30872210	11.5252	32.6571	1.50261	0.00187649	dual specificity protein phosphatase		UP
LOC_Os01g53920.2		1:31004981-31016530	1.11365	9.70089	3.12282	0.0298829	receptor-like protein kinase 5 precursor	LOC_Os01g53920
LOC_Os01g53980.1		1:31045193-31049060	9.28434	3.13216	-1.56764	0.012438	IQ calmodulin-binding motif family protein
LOC_Os01g54570.1		1:31389895-31391922	0.956286	3.82081	1.99837	0.00187649	DUF623 domain containing protein
LOC_Os01g54890.1		1:31566846-31574567	4.75147	31.1779	2.71408	0.0340434	ethylene-responsive transcription factor 2		UP
LOC_Os01g55510.1		1:31980886-31981788	23.2804	64.4524	1.46912	0.00187649	dynein light chain type 1 domain containing protein			2.17928
LOC_Os01g57004.1		1:32933164-32933953	0.830158	4.32026	2.37966	0.0280989	adhesive/proline-rich protein
LOC_Os01g57270.1		1:33090571-33095321	15.7137	5.00216	-1.6514	0.00187649	disease resistance RPP13-like protein 1
LOC_Os01g57540.1		1:33226384-33243082	17.6663	8.60846	-1.03717	0.00187649	protein kinase
LOC_Os01g57840.1		1:33447261-33448304	3.77642	8.31181	1.13814	0.0101193	expressed protein		Down
LOC_Os01g58240.1		1:33658737-33673264	34.3606	12.3263	-1.47902	0.00632634	OsSub6 - Putative Subtilisin homologue		UP
LOC_Os01g58240.2		1:33658737-33673264	51.7385	15.2765	-1.75993	0.0034939	OsSub6 - Putative Subtilisin homologue	LOC_Os01g58240
LOC_Os01g58270.1		1:33673360-33678934	1.07206	0.258302	-2.05326	0.0372498	OsSub7 - Putative Subtilisin homologue
LOC_Os01g58310.1		1:33697850-33699138	0.649036	13.1438	4.33994	0.00187649	expressed protein		UP	4.2704
LOC_Os01g58950.1		1:34073783-34075313	0.173584	2.19573	3.661	0.0198021	cytochrome P450
LOC_Os01g58960.1		1:34083712-34085470	1.81763	4.01095	1.14188	0.00764355	cytochrome P450
LOC_Os01g59020.1		1:34113957-34115717	7.56972	2.97517	-1.34727	0.00187649	cytochrome P450		UP
LOC_Os01g60170.1		1:34800102-34801218	15.6996	124.615	2.98867	0.00187649	DUF567 domain containing protein		UP
LOC_Os01g60420.1		1:34942668-34945254	1.09152	5.30667	2.28147	0.0410386	expressed protein		UP	1.38249
LOC_Os01g60540.1		1:35007715-35010560	0.0755767	0.437019	2.53168	0.0357769	WRKY20		UP
LOC_Os01g61080.1		1:35346934-35349626	6.51018	92.3585	3.82648	0.00187649	WRKY24		UP	3.4153
LOC_Os01g61080.2		1:35346934-35349626	0.488615	31.7422	6.02156	0.00187649	WRKY24	LOC_Os01g61080		3.4153
LOC_Os01g61940.1		1:35860103-35862865	10.4284	25.8951	1.31217	0.00187649	white-brown complex homolog protein
LOC_Os01g62190.1		1:36000197-36001060	9.57487	44.7012	2.22299	0.00187649	ZOS1-15 - C2H2 zinc finger protein		UP	3.41296
LOC_Os01g62290.2		1:36038640-36042467	23.6493	168.242	2.83066	0.00187649	DnaK family protein	LOC_Os01g62290		3.03619
LOC_Os01g62430.2		1:36134751-36136306	0.750207	7.89591	3.39575	0.0146355	C2 domain containing protein	LOC_Os01g62430
LOC_Os01g62430.1		1:36134751-36136306	7.34704	28.7748	1.96957	0.00187649	C2 domain containing protein		UP
LOC_Os01g62760.1		1:36342637-36349874	29.0937	91.6192	1.65494	0.00187649	protein phosphatase 2C		UP
LOC_Os01g62900.1		1:36429934-36441901	0.433373	1.56434	1.85187	0.00187649	amino acid kinase		Down
LOC_Os01g63180.1		1:36615742-36620570	20.2414	8.72033	-1.21485	0.00187649	laccase-6 precursor
LOC_Os01g63480.1		1:36793846-36796734	18.906	43.6803	1.20814	0.00187649	transferase family protein		UP	3.26671
LOC_Os01g64310.2		1:37333176-37335186	1.15337	10.9155	3.24244	0.00187649	no apical meristem protein	LOC_Os01g64310
LOC_Os01g64660.3		1:37518479-37522997	6.6063	2.20134	-1.58546	0.00187649	fructose-1
LOC_Os01g65370.1		1:37931306-37932252	26.4031	99.2108	1.90979	0.00187649	MYB family transcription factor		UP
LOC_Os01g65830.1		1:38223375-38224988	2.95827	7.09263	1.26157	0.00495209	acyl-desaturase		Down
LOC_Os01g67810.1		1:39407106-39409497	3.97923	15.049	1.91911	0.00187649	transposon protein		UP
LOC_Os01g67820.1		1:39410146-39412019	4.54593	17.8812	1.97579	0.00187649	exo70 exocyst complex subunit domain containing protein
LOC_Os01g68269.1		1:39665611-39671242	16.2289	44.947	1.46966	0.00187649	expressed protein
LOC_Os01g68470.1		1:39788401-39790787	11.3657	2.73779	-2.0536	0.00187649	expressed protein
LOC_Os01g68470.2		1:39788401-39790787	2.33393	0.442331	-2.39957	0.0410386	expressed protein
LOC_Os01g69200.1		1:40214027-40215901	25.3241	9.72664	-1.3805	0.00187649	regulatory protein		UP
LOC_Os01g70540.1		1:40848182-40856773	9.52188	4.56542	-1.0605	0.012438	retrotransposon protein		UP
LOC_Os01g71270.1		1:41240072-41243380	0.574757	0.203159	-1.50034	0.0451418	eukaryotic peptide chain release factor subunit 1-1
LOC_Os01g71350.1		1:41348687-41350105	236.805	104.034	-1.18665	0.00187649	glycosyl hydrolases family 17		Down		2.1
LOC_Os01g71380.1		1:41364116-41365527	19.6577	7.68877	-1.35427	0.00187649	glycosyl hydrolases family 17
LOC_Os01g71780.1		1:41581180-41582901	0.649605	2.61716	2.01037	0.00187649	WD domain
LOC_Os01g72130.1		1:41838611-41841718	40.6726	94.4707	1.21581	0.013547	glutathione S-transferase		UP
LOC_Os01g72140.1		1:41842943-41846403	229.72	56.5218	-2.023	0.00187649	glutathione S-transferase
LOC_Os01g72160.1		1:41846661-41848037	2.81549	6.81199	1.27469	0.0157331	glutathione S-transferase				5.4
LOC_Os01g72480.1		1:42024476-42026943	1.24744	33.8095	4.76039	0.00187649	zinc finger
LOC_Os01g72910.1		1:42281787-42282588	8.25437	3.22994	-1.35365	0.0157331	abscisic stress-ripening		Down
LOC_Os01g72934.1		1:42300755-42301320	1.63661	5.36889	1.71392	0.00632634	#N/A
LOC_Os01g73110.1		1:42410611-42412271	16.2601	7.44436	-1.12712	0.00187649	expressed protein
LOC_Os01g73170.1		1:42428457-42431574	13.1803	30.6631	1.21812	0.00187649	peroxidase precursor
LOC_Os01g73250.1		1:42459510-42461290	4.3762	26.5617	2.6016	0.00187649	abscisic stress-ripening
LOC_Os01g74146.1		1:42948369-42951670	1.30013	3.58798	1.46452	0.00187649	WD repeat-containing protein		Down
LOC_Os01g74300.1		1:43045910-43046917	38.576	228.726	2.56784	0.00187649	metallothionein		Down
LOC_Os01g74320.1		1:43062695-43064440	20.0709	41.9793	1.06457	0.00187649	ubiquitin ligase		UP	1.55196
LOC_Os01g01660.1		1:326127-327451	0.635098	7.20092	3.50313	0.00187649	isoflavone reductase		UP
LOC_Os01g02130.1		1:619571-620516	1.01947	9.89755	3.27925	0.00187649	expressed protein			6.13675
LOC_Os01g02930.1		1:1077510-1080702	1.3071	3.44693	1.39894	0.00187649	glycosyltransferase protein
LOC_Os01g02940.2		1:1088742-1092641	1.4299	6.5222	2.18945	0.0236735	glycosyltransferase protein	LOC_Os01g02940
LOC_Os01g03390.1		1:1362515-1365635	233.694	116.8	-1.00058	0.00187649	BBTI7 - Bowman-Birk type bran trypsin inhibitor precursor		UP
LOC_Os01g04050.1		1:1753137-1760135	26.0831	62.178	1.25329	0.00187649	BBTI12 - Bowman-Birk type bran trypsin inhibitor precursor		Down
LOC_Os01g04330.1		1:1929993-1930904	9.00287	36.4342	2.01684	0.00187649	OsCML16 - Calmodulin-related calcium sensor protein		UP	2.14784
LOC_Os01g04409.1		1:1956776-1966451	3.45258	10.7718	1.64151	0.00187649	OsWAK1 - OsWAK receptor-like cytoplasmic kinase OsWAK-RLCK		UP
LOC_Os01g06590.2		1:3096299-3104360	0.36501	6.52449	4.15986	0.00187649	zinc finger	LOC_Os01g06590
LOC_Os01g06590.1		1:3096299-3104360	11.175	25.5468	1.19287	0.0034939	zinc finger		UP		4.2
LOC_Os01g07430.1		1:3519508-3521273	1.01811	5.21736	2.35743	0.00187649	myb-like DNA-binding domain containing protein
LOC_Os01g08380.1		1:4109379-4111127	60.0117	223.658	1.89798	0.00187649	transferase family protein
LOC_Os01g08780.1		1:4401540-4406292	3.86033	7.79459	1.01375	0.00187649	endonuclease/exonuclease/phosphatase family domain containing protein		UP	1.71804
LOC_Os01g08860.1		1:4447854-4456705	9.39229	457.345	5.60566	0.00187649	hsp20/alpha crystallin family protein		UP	4.69521
LOC_Os01g09100.1		1:4571447-4572409	29.3223	195.587	2.73774	0.00187649	WRKY10		UP	4.66717
LOC_Os01g09280.1		1:4713467-4717746	4.62176	10.817	1.22679	0.00187649	myb-related transcription activator		UP
LOC_Os01g09580.1		1:4908889-4913370	4.41483	9.99075	1.17823	0.00187649	CAMK_CAMK_like_Aur_like.1 - CAMK includes calcium/calmodulin depedent protein kinases		Down
LOC_Os01g09870.1		1:5127148-5127667	1.26346	10.8199	3.09823	0.00187649	expressed protein
LOC_Os01g11160.1		1:5982580-5984875	4.9414	11.2247	1.18368	0.00187649	amino acid permease family protein		UP
LOC_Os01g11340.1		1:6075687-6077711	18.9537	65.9086	1.79799	0.00187649	cytochrome P450
LOC_Os01g11520.1		1:6198157-6199399	13.0031	29.3127	1.17267	0.00187649	RING-H2 finger protein		UP
LOC_Os01g12410.1		1:6780677-6785499	1.79158	0.696933	-1.36214	0.0289358	receptor-like protein kinase
LOC_Os01g14520.1		1:8131696-8134762	131.857	45.7629	-1.52672	0.00187649	C4-dicarboxylate transporter/malic acid transport protein domain containing protein		Down
LOC_Os01g15270.1		1:8544996-8545894	14676.9	5569.44	-1.39794	0.0113386	expressed protein		UP	1.68005
LOC_Os01g15340.1		1:8585048-8585941	141.909	68.8302	-1.04385	0.00187649	flowering promoting factor-like 1		Down
LOC_Os01g15900.1		1:8948248-8951712	4.91337	1.67432	-1.55314	0.00187649	expressed protein
LOC_Os01g17050.1		1:9768990-9770013	5.7686	18.5947	1.6886	0.00187649	VQ domain containing protein		UP	2.95041
LOC_Os01g18400.1		1:10341000-10342546	15.8263	40.4337	1.35324	0.00187649	CHIT10 - Chitinase family protein precursor		UP	1.19337
LOC_Os01g18970.1		1:10719394-10720599	5.58219	13.0042	1.22007	0.00632634	peroxidase precursor
LOC_Os01g20160.1		1:11457930-11462418	6.22541	1.52836	-2.02618	0.00187649	OsHKT1		Down
LOC_Os01g20206.1		1:11500193-11505208	0.183981	2.02515	3.46039	0.00187649	methyltransferase
LOC_Os01g20206.2		1:11500193-11505208	1.00626	11.4716	3.51099	0.0188327	methyltransferase
LOC_Os01g20950.1		1:11702220-11703627	4.64999	2.08035	-1.1604	0.013547	sulfotransferase domain containing protein
LOC_Os01g20980.1		1:11714138-11716758	10.3564	24.9073	1.26605	0.00187649	pectinesterase		UP
LOC_Os01g21250.1		1:11862893-11863306	32.9068	165.234	2.32805	0.00187649	late embryogenesis abundant protein		UP	2.06005
LOC_Os01g22670.1		1:12741029-12746055	79.479	12.0127	-2.72601	0.00187649	fruit bromelain precursor		UP
LOC_Os01g24480.1		1:13798928-13803912	8.60483	4.24389	-1.01976	0.0168242	DUF1399 containing protein		Down
LOC_Os01g27210.1		1:15167065-15170834	36.0402	90.537	1.3289	0.00187649	glutathione S-transferase
LOC_Os01g28600.1		1:15999658-16002376	5.52072	2.51691	-1.1332	0.00187649	exo70 exocyst complex subunit family protein		UP
LOC_Os01g31370.1		1:17158626-17160664	0.587139	2.24804	1.93689	0.00187649	glycosyltransferase		Down	2.89338
LOC_Os01g31940.1		1:17489405-17490774	23.5613	10.736	-1.13397	0.00187649	purine permease		Down
LOC_Os01g32670.1		1:17910476-17911104	3.64002	28.0909	2.94809	0.00187649	expressed protein		Down	3.70209	15.16
LOC_Os01g37630.1		1:21055585-21056995	0.448838	6.30328	3.81184	0.00187649	esterase
LOC_Os01g37750.1		1:21113691-21114746	1.45938	3.78053	1.37324	0.0403475	glutathione S-transferase
LOC_Os01g38980.1		1:21898999-21902264	2.34173	18.9945	3.01993	0.0034939	calmodulin-binding protein		UP	2.97354	3.1
LOC_Os01g38980.2		1:21898999-21902264	20.9784	44.7961	1.09447	0.00187649	calmodulin-binding protein	LOC_Os01g38980		2.97354
LOC_Os01g42070.1		1:23849820-23853440	1.53598	3.84004	1.32196	0.00187649	kinesin motor domain containing protein		Down
LOC_Os01g42330.1		1:24020871-24026605	3.48514	1.58568	-1.13612	0.0034939	retrotransposon protein		UP
LOC_Os01g42330.2		1:24020871-24026605	2.25903	0.877471	-1.36428	0.00632634	retrotransposon protein	LOC_Os01g42330
LOC_Os01g42370.1		1:24063865-24072855	0.282428	0.906096	1.68178	0.00187649	pleiotropic drug resistance protein		UP			APK_ORTHOMCL2
LOC_Os01g42380.1		1:24074020-24081137	1.35498	5.9938	2.1452	0.00187649	pleiotropic drug resistance protein		UP	2.87843	34.85	APK_ORTHOMCL2
LOC_Os01g42410.1		1:24105972-24114537	3.65506	21.9618	2.58703	0.00495209	pleiotropic drug resistance protein		UP		2.8	APK_ORTHOMCL2
LOC_Os01g43720.1		1:25054727-25057151	2.43411	21.6817	3.15502	0.00187649	cytochrome P450 72A1		UP	2.2223
LOC_Os01g45670.1		1:25932088-25934118	25.5698	12.0459	-1.0859	0.00187649	expressed protein
LOC_Os01g45990.1		1:26118576-26125121	39.3259	18.0274	-1.12529	0.00187649	potassium channel AKT1		UP
LOC_Os01g46440.1		1:26421857-26423145	0.296941	12.7601	5.42532	0.00187649	VQ domain containing protein		UP
LOC_Os01g46800.1		1:26685688-26687771	0.163585	2.7203	4.05565	0.0113386	WRKY15		UP
LOC_Os01g47560.1		1:27194921-27199946	2.59992	12.6652	2.28433	0.00632634	WRKY16		UP	2.21798
LOC_Os01g47760.1		1:27324171-27326761	152.622	603.846	1.98421	0.00187649	OsGrx_I1 - glutaredoxin subgroup III		UP	2.26776	2.1
LOC_Os01g47780.1		1:27339854-27340906	69.4148	150.603	1.11743	0.00187649	fasciclin domain containing protein		Down
LOC_Os01g48300.2		1:27674810-27684655	0.894315	9.8351	3.45908	0.0331419	ATP synthase protein I related	LOC_Os01g48300
LOC_Os01g48710.1		1:27928747-27930338	116.94	46.1457	-1.34151	0.00187649	heavy metal-associated domain containing protein		Down
LOC_Os01g49720.1		1:28567675-28568747	1.31598	5.24357	1.99441	0.00187649	glutathione S-transferase		UP	4.16029
LOC_Os01g50200.1		1:28846911-28848779	8.44306	29.28	1.79408	0.00187649	UDP-glucoronosyl and UDP-glucosyl transferase domain containing protein		Down
LOC_Os01g50410.1		1:28937925-28939882	4.67278	63.1768	3.75704	0.00187649	STE_MEKK_ste11_MAP3K.6 - STE kinases include homologs to sterile 7		UP	2.90272	17
LOC_Os01g50420.1		1:28944182-28947000	3.05108	124.494	5.35061	0.00187649	STE_MEKK_ste11_MAP3K.7 - STE kinases include homologs to sterile 7		UP	3.76749	44.16
LOC_Os01g50910.2		1:29231982-29233211	1.51991	5.64935	1.8941	0.00187649	late embryogenesis abundant protein			2.02625
LOC_Os01g51210.1		1:29436230-29438837	61.9854	29.5051	-1.07097	0.00187649	uncharacterized protein PA4923		UP
LOC_Os01g51690.1		1:29719877-29722020	0.16356	1.96416	3.58602	0.0316529	WRKY26		Down
LOC_Os01g52030.1		1:29903058-29903812	5.36052	1.93007	-1.47372	0.0280989	zinc finger A20 and AN1 domain-containing stress-associated protein
LOC_Os01g52230.1		1:30024203-30025420	3.44655	14.1982	2.04249	0.00187649	phosphoethanolamine/phosphocholine phosphatase		Down
LOC_Os01g52730.1		1:30319701-30324041	2.20724	7.78731	1.81888	0.00187649	DUF584 domain containing protein			3.28421
LOC_Os01g52740.1		1:30338970-30341099	3.14828	7.83838	1.31599	0.00187649	expressed protein
LOC_Os01g52750.1		1:30343034-30347971	0.768021	2.10599	1.45528	0.0034939	OsSub3 - Putative Subtilisin homologue
LOC_Os01g55750.1		1:32105787-32108701	4.22424	1.60329	-1.39765	0.0178088	TCP family transcription factor
LOC_Os01g56080.1		1:32288102-32288760	14.0912	75.8448	2.42826	0.00187649	expressed protein		UP
LOC_Os01g57470.1		1:33204132-33207649	2.79863	15.3084	2.45153	0.00187649	EF hand family protein		UP	3.00104
LOC_Os01g57700.1		1:33357384-33360750	17.5134	8.03495	-1.1241	0.00187649	membrane protein		UP
LOC_Os01g57710.2		1:33363194-33366335	7.18318	3.12624	-1.20019	0.0113386	membrane protein
LOC_Os01g58130.1		1:33617320-33618134	3.6022	25.4749	2.82213	0.00187649	expressed protein		UP
LOC_Os01g58140.1		1:33624225-33624999	10.893	64.0181	2.55508	0.00187649	expressed protein		UP	1.67014
LOC_Os01g58240.3		1:33658737-33673264	13.4696	4.28088	-1.65373	0.0034939	expressed protein	LOC_Os01g58240
LOC_Os01g59120.1		1:34148386-34151373	8.54323	17.2521	1.01392	0.00187649	cyclin		Down
LOC_Os01g59180.1		1:34181246-34185932	2.85514	6.79072	1.25	0.00187649	OsFBX27 - F-box domain containing protein
LOC_Os01g59570.1		1:34444601-34453690	9.01263	3.40157	-1.40575	0.021791	senescence-induced receptor-like serine/threonine-protein kinase precursor		UP
LOC_Os01g59570.2		1:34444601-34453690	17.5834	7.13743	-1.30074	0.00187649	senescence-induced receptor-like serine/threonine-protein kinase precursor	LOC_Os01g59570
LOC_Os01g60020.1		1:34684641-34693348	5.77339	25.2456	2.12854	0.00187649	NAC domain transcription factor		Down	4.47036	21.43
LOC_Os01g60600.1		1:35031442-35034288	0.424273	1.68472	1.98944	0.0323247	WRKY108
LOC_Os01g61850.1		1:35780627-35781288	26.9274	118.671	2.13982	0.00187649	#N/A
LOC_Os01g61990.1		1:35883725-35887971	6.94404	21.8582	1.65433	0.00187649	ankyrin repeat-containing protein
LOC_Os01g62030.1		1:35899691-35900183	8.88954	3.60787	-1.30096	0.0280989	disease resistance-responsive family protein		Down
LOC_Os01g62670.1		1:36295070-36297859	7.15017	19.5499	1.45111	0.00187649	avr9/Cf-9 rapidly elicited protein		UP	1.91232
LOC_Os01g63690.1		1:36941552-36944072	78.6997	255.396	1.6983	0.00187649	hs1		UP	3.16577
LOC_Os01g63930.1		1:37094359-37098140	2.75901	9.85155	1.8362	0.00187649	cytochrome P450		UP	1.51452
LOC_Os01g64470.1		1:37410943-37412208	12.7685	47.5118	1.8957	0.00187649	harpin-induced protein 1 domain containing protein		UP
LOC_Os01g64790.1		1:37588408-37591403	1.35885	5.42414	1.99701	0.00187649	AP2 domain containing protein		UP	3.99232
LOC_Os01g64820.1		1:37624711-37635099	0.840564	1.99173	1.24459	0.0264673	POLA1 - Putative DNA polymerase alpha catalytic subunit		Down
LOC_Os01g65690.2		1:38143739-38145102	8.71567	0.896561	-3.28114	0.00187649	4,5-DOPA dioxygenase extradiol
LOC_Os01g66010.1		1:38309539-38312588	1.96572	5.47049	1.47661	0.0034939	amino acid transporter		Down
LOC_Os01g66120.3		1:38397473-38400500	5.95129	113.258	4.25026	0.00187649	No apical meristem protein	LOC_Os01g66120		2.1372
LOC_Os01g66900.1		1:38851695-38853347	0.602239	16.5729	4.78235	0.00187649	expressed protein		UP	1.73054
LOC_Os01g67770.1		1:39385659-39390456	22.0851	10.9136	-1.01694	0.00187649	two-component response regulator		Down
LOC_Os01g68460.1		1:39779425-39782411	4.56291	1.24277	-1.87639	0.00187649	DC1
LOC_Os01g68460.2		1:39779425-39782411	7.2869	1.40437	-2.37538	0.00495209	DC1
LOC_Os01g68650.1		1:39860990-39866696	32.3039	103.752	1.68335	0.00187649	plant-specific domain TIGR01615 family protein		UP
LOC_Os01g69270.1		1:40255759-40257615	77.8428	34.1447	-1.1889	0.00187649	OsFBO2 - F-box and other domain containing protein		UP
LOC_Os01g70550.1		1:40857374-40860878	14.1984	30.2556	1.09148	0.037968	heparan-alpha-glucosaminide N-acetyltransferase		UP
LOC_Os01g70590.1		1:40874331-40875246	11.203	29.4409	1.39394	0.00187649	DUF567 domain containing protein		UP
LOC_Os01g70790.1		1:40972211-40973739	53.3464	130.528	1.2909	0.00187649	SRC2 protein		UP
LOC_Os01g71080.1		1:41138130-41139628	1.90131	4.80772	1.33836	0.00764355	xylanase inhibitor
LOC_Os01g72530.1		1:42072940-42073939	10.8653	217.592	4.32382	0.00187649	OsCML31 - Calmodulin-related calcium sensor protein		UP	4.5861
LOC_Os01g72600.1		1:42121473-42122745	6.56186	14.606	1.15439	0.00187649	spotted leaf 11		UP
LOC_Os01g72610.1		1:42127282-42129304	39.3454	127.36	1.69465	0.00187649	glycosyltransferase		UP	2.66165
LOC_Os01g73590.1		1:42634683-42636861	1.19191	7.19627	2.59398	0.00187649	transporter family protein		UP
LOC_Os01g74370.1		1:43077751-43079356	1.04041	6.37331	2.61488	0.00187649	domain of unknown function DUF966 domain containing protein			3.38859
LOC_Os01g74670.1		1:43246020-43249666	25.5496	11.9308	-1.09861	0.00187649	expressed protein		Down
LOC_Os10g01640.1		10:426068-429571	17.4822	8.04902	-1.119	0.0146355	decarboxylase
LOC_Os10g03440.1		10:1467708-1469091	0.671611	3.26729	2.2824	0.00887554	avr9/Cf-9 rapidly elicited protein 74
LOC_Os10g04860.1		10:2357766-2367709	5.05271	2.26247	-1.15916	0.00187649	aldehyde oxidase		UP
LOC_Os10g05660.1		10:2828127-2829775	20.7506	213.154	3.36067	0.00187649	thaumatin		UP	2.15546
LOC_Os10g07556.1		10:4074468-4080731	3.38089	0.742278	-2.18737	0.0178088	wall-associated receptor kinase-like 22 precursor
LOC_Os10g10540.1		10:5837648-5844685	7.87411	1.47364	-2.41773	0.00187649	cysteine-rich repeat secretory protein precursor
LOC_Os10g11500.1		10:6385724-6386463	12424	5017.91	-1.30796	0.0227585	SCP-like extracellular protein		UP
LOC_Os10g18370.1		10:9266712-9268041	1.71003	0.446118	-1.93852	0.0403475	transcriptional regulator
LOC_Os10g19200.1		10:9712827-9713735	2.03423	5.05809	1.31411	0.0273046	vegetative cell wall protein gp1 precursor		UP
LOC_Os10g21230.2		10:10767664-10770088	0.598921	3.85626	2.68676	0.0403475	ATP synthase C chain
LOC_Os10g21860.1		10:11173125-11173846	9.5302	3.73719	-1.35055	0.00495209	expressed protein
LOC_Os10g22050.1		10:11317687-11320783	80.2449	37.1934	-1.10936	0.00187649	expressed protein		Down
LOC_Os10g22070.1		10:11327145-11327892	12.1859	83.1431	2.77038	0.00187649	glutathione S-transferase
LOC_Os10g22980.3		10:11909700-11914995	25.616	6.59855	-1.95682	0.0034939	leucine rich repeat domain containing protein
LOC_Os10g24800.1		10:12682545-12684085	5.94144	2.8036	-1.08353	0.0273046	hypothetical protein
LOC_Os10g28080.1		10:14518691-14519986	14.9394	5.71129	-1.38723	0.00187649	glycosyl hydrolase
LOC_Os10g28630.1		10:14850688-14853800	1.5104	3.06093	1.01904	0.045847	homocysteine S-methyltransferase protein		Down
LOC_Os10g30530.1		10:15802916-15805476	2.30627	6.71008	1.54077	0.00187649	lectin-like receptor kinase		UP
LOC_Os10g31780.1		10:16592312-16602271	37.2175	259.149	2.79973	0.00187649	oxidoreductase		UP	4.48176
LOC_Os10g32810.1		10:17109529-17112238	86.2451	41.206	-1.06559	0.00187649	beta-amylase		UP
LOC_Os10g32930.1		10:17165509-17165779	23.9698	53.5128	1.15867	0.0207831	expressed protein		UP
LOC_Os10g32940.1		10:17172144-17173824	1.86472	15.3484	3.04105	0.00187649	expressed protein		UP	2.40445
LOC_Os10g35460.1		10:18904435-18907667	2.92888	6.04906	1.04636	0.00495209	COBRA		Down
LOC_Os10g35640.1		10:18982140-18988240	0.64661	6.12414	3.24354	0.00187649	Rf1
LOC_Os10g35630.2		10:18982140-18988240	28.0553	141.463	2.33408	0.00187649	cystathionin beta synthase protein	LOC_Os10g35630		1.92969
LOC_Os10g36660.1		10:19541069-19541873	1.18005	7.18942	2.60703	0.00187649	expressed protein
LOC_Os10g36980.1		10:19732979-19740735	1.32525	16.4488	3.63364	0.00187649	transposon protein
LOC_Os10g37110.1		10:19787111-19789191	7.06039	17.5261	1.31168	0.00187649	transposon protein		UP	3.62157
LOC_Os10g37570.1		10:20037459-20038794	3.45396	25.3559	2.876	0.00187649	OsFBDUF49 - F-box and DUF domain containing protein		UP	2.65344
LOC_Os10g37760.2		10:20135788-20138199	2.80683	15.5553	2.47039	0.00632634	OsRhmbd17 - Putative Rhomboid homologue	LOC_Os10g37760
LOC_Os10g38160.1		10:20366398-20367661	2.18516	25.2436	3.5301	0.00187649	glutathione S-transferase
LOC_Os10g38340.1		10:20417105-20418373	1.62601	256.117	7.29933	0.00187649	glutathione S-transferase GSTU6		UP	6.41918
LOC_Os10g38350.1		10:20421810-20422818	16.0064	65.9406	2.04251	0.00187649	glutathione S-transferase		UP
LOC_Os10g38360.1		10:20425324-20427578	87.7459	422.942	2.26906	0.00187649	glutathione S-transferase		UP	2.92795
LOC_Os10g38489.1		10:20482142-20489269	2.24224	18.1894	3.02009	0.0273046	glutathione S-transferase GSTU6		UP	2.05183
LOC_Os10g38489.2		10:20482142-20489269	14.8352	215.901	3.86328	0.00187649	glutathione S-transferase GSTU6	LOC_Os10g38489		2.05183
LOC_Os10g38580.1		10:20518237-20519335	19.972	40.5068	1.02019	0.00187649	glutathione S-transferase				0.4
LOC_Os10g38590.1		10:20520979-20522087	10.5184	24.2125	1.20284	0.0034939	glutathione S-transferase
LOC_Os10g38590.2		10:20520979-20522087	1.6853	15.1614	3.16933	0.00495209	glutathione S-transferase
LOC_Os10g38630.1		10:20528350-20530413	202.684	89.8553	-1.17356	0.00187649	glutathione S-transferase
LOC_Os10g38670.1		10:20538558-20539815	4.98447	10.185	1.03093	0.00887554	glutathione S-transferase		Down
LOC_Os10g38740.1		10:20561790-20575452	12.0397	176.114	3.87063	0.00187649	glutathione S-transferase		Down	2.30253
LOC_Os10g39160.1		10:20824184-20825311	0.910451	4.57372	2.32872	0.00764355	peroxidase precursor
LOC_Os10g39320.1		10:20911524-20912766	8.24723	3.54695	-1.21733	0.00495209	aspartic proteinase nepenthesin precursor
LOC_Os10g39660.1		10:21118151-21119759	0.764615	18.1063	4.56561	0.00187649	expressed protein		UP	6.99006
LOC_Os10g39700.1		10:21147908-21150728	0.310919	1.78729	2.52317	0.0034939	CHIT15 - Chitinase family protein precursor		UP
LOC_Os10g39700.2		10:21147908-21150728	3.73149	10.154	1.44422	0.0034939	CHIT15 - Chitinase family protein precursor	LOC_Os10g39700
LOC_Os10g39870.1		10:21259969-21261133	10.7947	29.3294	1.44203	0.00187649	ATG1		UP
LOC_Os10g39890.1		10:21266695-21268086	0.712233	4.67304	2.71394	0.00632634	POEI31 - Pollen Ole e I allergen and extensin family protein precursor		Down
LOC_Os10g40360.1		10:21546127-21549090	0.678302	13.8657	4.35345	0.00187649	proline oxidase		UP
LOC_Os10g40360.2		10:21546127-21549090	12.7644	39.0933	1.6148	0.00187649	proline oxidase	LOC_Os10g40360
LOC_Os10g41330.2		10:22141514-22143152	5.79018	64.0637	3.46783	0.00187649	AP2 domain containing protein			2.33416
LOC_Os10g41838.1		10:22444498-22446437	5.15973	2.07099	-1.31697	0.0034939	F-box protein interaction domain containing protein		Down
LOC_Os10g01570.1		10:376119-384351	3.07629	7.01095	1.18842	0.00187649	C-5 cytosine-specific DNA methylase		Down
LOC_Os10g02070.1		10:676061-677858	809.458	346.457	-1.22428	0.00187649	peroxidase precursor		Down
LOC_Os10g05020.1		10:2452845-2454701	78.9885	162.201	1.03807	0.00187649	cytochrome P450		UP	2.72395
LOC_Os10g05730.2		10:2884269-2888758	17.8783	52.1759	1.54517	0.00187649	armadillo/beta-catenin repeat family protein	LOC_Os10g05730
LOC_Os10g07010.1		10:3657506-3660546	1.18669	2.80384	1.24046	0.0473724	3-ketoacyl-CoA synthase
LOC_Os10g07210.1		10:3784690-3786374	8.32998	18.3848	1.14213	0.00187649	hsp20/alpha crystallin family protein
LOC_Os10g07440.1		10:3940149-3941017	51.3742	118.86	1.21014	0.00187649	expressed protein		UP
LOC_Os10g07556.3		10:4074468-4080731	14.7382	6.38426	-1.20697	0.013547	wall-associated receptor kinase-like 22 precursor
LOC_Os10g07556.2		10:4074468-4080731	18.071	6.10669	-1.56521	0.00187649	wall-associated receptor kinase-like 22 precursor
LOC_Os10g08018.1		10:4355351-4356928	3.68525	1.40838	-1.38773	0.00764355	expressed protein
LOC_Os10g09240.1		10:5011034-5011697	0.789333	3.43853	2.12308	0.0451418	expressed protein		UP
LOC_Os10g20120.1		10:10030589-10032992	1.01517	0.358601	-1.50127	0.00495209	serine/threonine-protein kinase receptor precursor
LOC_Os10g20260.1		10:10109242-10116460	16.2863	8.07478	-1.01216	0.00187649	CSLF7 - cellulose synthase-like family F
LOC_Os10g23900.1		10:12189484-12191065	0.162442	2.61261	4.00749	0.0273046	decarboxylase		Down
LOC_Os10g25220.1		10:12947319-12952018	0.46818	1.24101	1.40637	0.0410386	SAP domain containing protein
LOC_Os10g25230.1		10:12959800-12960821	0.534799	48.0292	6.48877	0.00187649	ZIM domain containing protein, OsJAZ13		UP	1.44059
LOC_Os10g25290.1		10:12998543-12999709	8.09507	64.8416	3.0018	0.00187649	ZIM domain containing protein, OsJAZ12		UP	3.40313	28.78
LOC_Os10g25870.1		10:13331408-13332263	80.4884	35.1272	-1.19619	0.00187649	dirigent		UP
LOC_Os10g26280.1		10:13529266-13535201	0.703402	1.71319	1.28426	0.00495209	ORC3 - Putative origin recognition complex subunit 3		Down
LOC_Os10g26410.1		10:13651120-13651501	98.7545	39.2895	-1.3297	0.00187649	bHLH family protein
LOC_Os10g26940.1		10:14100091-14101662	4.87475	0.927258	-2.39428	0.00187649	BURP domain containing protein
LOC_Os10g28240.1		10:14610759-14614136	0.249981	1.03812	2.05408	0.00187649	calcium-transporting ATPase
LOC_Os10g28340.1		10:14673152-14678975	0.623376	12.7593	4.3553	0.00187649	heat stress transcription factor		UP
LOC_Os10g28340.2		10:14673152-14678975	3.72273	15.9642	2.10041	0.013547	heat stress transcription factor	LOC_Os10g28340
LOC_Os10g30790.1		10:15964174-15967003	26.295	94.2447	1.84162	0.045847	inorganic phosphate transporter		UP	1.61104
LOC_Os10g30790.3		10:15964174-15967003	24.9967	80.5477	1.6881	0.0157331	inorganic phosphate transporter	LOC_Os10g30790		1.61104
LOC_Os10g31330.3		10:16357487-16358865	90.3943	36.616	-1.30376	0.00187649	retrotransposon protein	LOC_Os10g31330
LOC_Os10g31420.1		10:16404918-16405852	0.184929	1.66933	3.17423	0.0443274	retrotransposon protein
LOC_Os10g31460.1		10:16415094-16415933	14.2647	6.39268	-1.15795	0.00887554	retrotransposon protein
LOC_Os10g31460.2		10:16415094-16415933	17.6717	6.41501	-1.46192	0.00187649	retrotransposon protein
LOC_Os10g31460.3		10:16419973-16420780	18.421	5.40426	-1.76918	0.00187649	retrotransposon protein
LOC_Os10g31460.4		10:16423065-16424011	2.86544	0.302386	-3.24429	0.0034939	retrotransposon protein
LOC_Os10g31490.1		10:16426492-16427251	12.7064	1.86508	-2.76824	0.00187649	retrotransposon protein
LOC_Os10g31500.1		10:16429432-16430513	5.52148	15.3585	1.47591	0.00187649	retrotransposon protein		UP
LOC_Os10g31530.1		10:16444613-16445484	0.846936	4.11695	2.28125	0.0034939	glycine-rich cell wall protein
LOC_Os10g31630.1		10:16504119-16506516	1.44959	4.16604	1.52304	0.00187649	expressed protein		Down
LOC_Os10g31670.1		10:16528260-16529094	61.3523	29.1949	-1.0714	0.00187649	retrotransposon protein		Down
LOC_Os10g31730.1		10:16563270-16564087	36.5952	73.4927	1.00595	0.00187649	retrotransposon protein
LOC_Os10g32760.1		10:17084113-17086516	1.47475	3.15969	1.09931	0.0198021	zinc finger family protein
LOC_Os10g33460.1		10:17547750-17552485	1.81196	0.68952	-1.39388	0.00887554	alcohol oxidase
LOC_Os10g33550.1		10:17614500-17617994	0.611599	0.173415	-1.81835	0.0273046	alcohol oxidase-related
LOC_Os10g33810.1		10:17852366-17855091	8.25086	24.7341	1.58388	0.00187649	myb-related protein Myb4		UP	1.62549
LOC_Os10g34910.1		10:18563895-18564731	13.8661	36.9116	1.41251	0.00187649	secretory protein		UP
LOC_Os10g34920.1		10:18566045-18567078	6.54303	18.9147	1.53148	0.00187649	secretory protein		UP
LOC_Os10g35490.2		10:18917704-18919982	1.5455	0.489595	-1.65841	0.0497378	hydrolase	LOC_Os10g35490
LOC_Os10g36170.1		10:19263576-19264170	16.0304	36.2677	1.17788	0.00187649	LTPL160 - Protease inhibitor/seed storage/LTP family protein precursor		UP
LOC_Os10g36360.1		10:19354010-19354695	0.554333	3.87428	2.8051	0.00764355	expressed protein
LOC_Os10g36590.1		10:19488693-19512168	1.37165	14.6276	3.41471	0.0101193	retrotransposon protein
LOC_Os10g37100.1		10:19785122-19786661	1.11926	14.8056	3.72552	0.00187649	cytochrome P450		UP
LOC_Os10g38080.1		10:20318118-20320799	14.0041	32.3179	1.20648	0.00187649	OsSub61 - Putative Subtilisin homologue		Down
LOC_Os10g38150.1		10:20363056-20364129	2.79197	37.5204	3.74832	0.00187649	glutathione S-transferase		UP	3.58987
LOC_Os10g38189.1		10:20377142-20414561	1.9589	194.933	6.6368	0.00187649	glutathione S-transferase		UP	3.7266
LOC_Os10g38189.2		10:20377142-20414561	1.52349	65.6134	5.42854	0.0168242	glutathione S-transferase	LOC_Os10g38189		3.7266
LOC_Os10g39740.1		10:21160068-21161571	6.2902	16.819	1.41891	0.00187649	glutathione S-transferase
LOC_Os10g40470.1		10:21598987-21599722	2.13645	19.5744	3.19568	0.00187649	LTPL142 - Protease inhibitor/seed storage/LTP family protein precursor
LOC_Os10g40480.1		10:21603117-21603853	23.4082	82.3245	1.81431	0.00187649	LTPL143 - Protease inhibitor/seed storage/LTP family protein precursor		Down
LOC_Os10g40520.1		10:21622253-21622980	168.553	448.542	1.41204	0.00187649	LTPL145 - Protease inhibitor/seed storage/LTP family protein precursor		Down
LOC_Os10g41720.1		10:22386187-22389234	1.29568	3.57005	1.46224	0.00187649	peroxidase precursor		Down
LOC_Os10g42320.1		10:22703317-22713091	18.7891	49.5889	1.40012	0.0168242	nonsense-mediated mRNA decay protein 3		Down
LOC_Os10g42410.3		10:22757603-22760090	3.18177	40.6843	3.67657	0.00187649	zinc-binding protein	LOC_Os10g42410		1.13026
LOC_Os10g42410.1		10:22757603-22760090	9.12745	80.2951	3.13703	0.00187649	zinc-binding protein		UP	1.13026
LOC_Os10g42660.1		10:22934019-22936141	4.09104	8.32422	1.02485	0.012438	expressed protein		Down
LOC_Os11g01330.1		11:192437-198481	16.4903	7.76972	-1.08568	0.00187649	expressed protein		Down
LOC_Os11g01610.1		11:355596-356788	5.02805	11.0766	1.13944	0.00632634	prenylated rab acceptor
LOC_Os11g01620.1		11:358126-361653	1.95048	4.23991	1.1202	0.00632634	inactive receptor kinase At2g26730 precursor		Down
LOC_Os11g01780.1		11:416489-420244	5.61434	2.77624	-1.01598	0.00887554	F-box/LRR-repeat protein 3		Down
LOC_Os11g03290.1		11:1221800-1225702	1.72305	7.01062	2.02458	0.00187649	nucleoside-triphosphatase		Down
LOC_Os11g03300.2		11:1232928-1235053	16.071	38.9338	1.27656	0.00187649	NAC domain transcription factor	LOC_Os11g03300
LOC_Os11g03390.2		11:1279033-1280763	4.56534	2.07073	-1.14059	0.0280989	FHA domain containing protein
LOC_Os11g03620.1		11:1404320-1406202	3.13152	1.44939	-1.11142	0.013547	expressed protein
LOC_Os11g03660.1		11:1424882-1425611	8.75648	21.781	1.31465	0.00187649	VQ domain containing protein		UP
LOC_Os11g03820.1		11:1505829-1512101	2.10445	0.854098	-1.30097	0.00495209	D-mannose binding lectin family protein
LOC_Os11g04350.1		11:1807129-1808538	108.027	48.2314	-1.16335	0.00187649	cell death associated protein		UP	-1.0723
LOC_Os11g05494.1		11:2477373-2478836	25.0505	9.22232	-1.44164	0.0034939	expressed protein
LOC_Os11g05614.1		11:2546454-2549032	4.49947	10.4298	1.21289	0.00187649	no apical meristem protein		UP
LOC_Os11g05770.1		11:2654946-2656403	3.19215	6.97663	1.128	0.00764355	DUF623 domain containing protein
LOC_Os11g06440.1		11:3106478-3108333	22.4504	48.2324	1.10326	0.00187649	expressed protein		UP	1.20533
LOC_Os11g07890.1		11:4045120-4056555	4.09658	8.50631	1.05411	0.00187649	transposon protein		UP
LOC_Os11g08445.1		11:4439065-4448126	8.91913	3.46462	-1.3642	0.00187649	DnaK family protein
LOC_Os11g09010.3		11:4780796-4785811	2.03063	29.1585	3.84392	0.00187649	lipase	LOC_Os11g09010
LOC_Os11g09010.1		11:4780796-4785811	12.9188	52.3615	2.01903	0.00187649	lipase		UP
LOC_Os11g14440.1		11:8101603-8103084	1.37793	0.342078	-2.0101	0.021791	expressed protein
LOC_Os11g15040.4		11:8461222-8464154	17.0225	4.5951	-1.88928	0.012438	S-adenosyl-L-methionine:benzoic acid/salicylic acid carboxyl methyltransferase
LOC_Os11g17480.1		11:9742790-9747057	25.5605	11.5439	-1.14679	0.00764355	retrotransposon protein		UP
LOC_Os11g17540.1		11:9767757-9771617	1.21843	0.328101	-1.89281	0.0349078	retrotransposon protein
LOC_Os11g17970.1		11:10090682-10097378	0.811323	2.90013	1.83777	0.00187649	POT family protein
LOC_Os11g24060.1		11:13197875-13199888	16.9574	34.147	1.00984	0.00187649	permease domain containing protein
LOC_Os11g24140.1		11:13259496-13260980	1082.73	463.95	-1.22264	0.00187649	plastocyanin-like domain containing protein		Down
LOC_Os11g29290.1		11:16519430-16521101	12.865	88.6455	2.7846	0.00187649	cytochrome P450		UP	1.55459
LOC_Os11g29870.1		11:16885936-16889672	5.01989	15.2616	1.60418	0.00187649	WRKY72		UP
LOC_Os11g31940.1		11:18303877-18306484	8.16406	16.692	1.0318	0.00187649	GDSL-like lipase/acylhydrolase		Down
LOC_Os11g33270.1		11:19208698-19211784	18.6518	41.1322	1.14095	0.00187649	glycosyl hydrolases family 16		Down
LOC_Os11g34080.1		11:19473520-19474552	30.8354	92.8474	1.59027	0.00187649	expressed protein		UP
LOC_Os11g35330.1		11:20250297-20252643	5.92078	12.7524	1.10691	0.00187649	LYK		UP
LOC_Os11g35450.1		11:20303925-20307187	10.999	5.33399	-1.04408	0.00187649	leucine-rich repeat receptor protein kinase EXS precursor
LOC_Os11g37860.1		11:21961629-21969938	0.814668	1.84987	1.18314	0.0273046	stripe rust resistance protein Yr10
LOC_Os11g38790.1		11:22596897-22598616	248.512	111.041	-1.16222	0.00187649	expressed protein		UP
LOC_Os11g39990.1		11:23378485-23382437	10.1522	23.2957	1.19826	0.00187649	patatin
LOC_Os11g40070.3		11:23425997-23430012	0.501296	9.11655	4.18475	0.0403475	expressed protein	LOC_Os11g40070
LOC_Os11g42550.1		11:25151545-25152543	0.822099	2.52321	1.61787	0.0372498	dirigent		Down
LOC_Os11g42989.1		11:25445415-25447428	1.45402	41.1919	4.82424	0.00187649	exo70 exocyst complex subunit	0
LOC_Os11g44750.1		11:26606383-26617153	0.0974817	0.70571	2.85587	0.00187649	retrotransposon protein
LOC_Os11g47520.1		11:28206923-28208102	0.308154	2.981	3.27407	0.0188327	glycosyl hydrolase		Down
LOC_Os11g47530.1		11:28209895-28211059	0.590511	2.86794	2.27998	0.0188327	glycosyl hydrolase		Down	3.00863
LOC_Os11g01040.1		11:13243-14796	19.3904	39.6055	1.03036	0.00187649	monoglyceride lipase
LOC_Os11g01050.1		11:26027-27636	0.143683	1.51272	3.39618	0.0410386	exo70 exocyst complex subunit domain containing protein		UP
LOC_Os11g01439.1		11:254162-263881	3.07821	0.943078	-1.70664	0.0323247	chloroplast unusual positioning protein		UP
LOC_Os11g02740.1		11:888142-891244	0.754748	1.63941	1.11911	0.0188327	expressed protein		Down
LOC_Os11g02800.1		11:930035-932838	0.278899	1.36975	2.2961	0.00632634	DUF567 domain containing protein
LOC_Os11g03840.1		11:1521023-1523817	0.933389	0.413373	-1.17503	0.0418307	D-mannose binding lectin family protein		UP
LOC_Os11g04540.1		11:1916488-1917513	4.53952	1.91321	-1.24654	0.0157331	sulfotransferase domain containing protein
LOC_Os11g05380.1		11:2386303-2388224	1.67122	43.6297	4.70634	0.00187649	cytochrome P450, CYP94C2b, APK_ORTHOMCL8109		UP		32.61
LOC_Os11g05530.1		11:2486570-2487649	9.10305	49.5344	2.44401	0.00187649	expressed protein		UP	1.7621
LOC_Os11g05780.1		11:2661117-2662433	15.4312	32.1262	1.0579	0.00187649	DUF623 domain containing protein		UP
LOC_Os11g06770.2		11:3303402-3305854	0.103431	0.696237	2.75091	0.0273046	ethylene-responsive transcription factor ERF110
LOC_Os11g06980.2		11:3459801-3463905	1.82768	0.787373	-1.21489	0.0273046	BURP domain containing protein
LOC_Os11g07020.4		11:3484455-3487562	203.487	92.3526	-1.13971	0.00187649	fructose-bisphospate aldolase isozyme
LOC_Os11g07050.1		11:3502724-3508683	1.05662	2.31323	1.13046	0.00187649	FHA domain containing protein		Down
LOC_Os11g07440.2		11:3735435-3739554	0.596377	4.24425	2.83121	0.00187649	plant neutral invertase domain containing protein	LOC_Os11g07440
LOC_Os11g07950.1		11:4118301-4119430	15.8567	32.5887	1.03928	0.00187649	expressed protein		UP
LOC_Os11g07960.1		11:4124430-4126473	14.377	39.2285	1.44814	0.00187649	transferase family protein			1.48434
LOC_Os11g08210.1		11:4293866-4297689	3.08426	98.5434	4.99777	0.00187649	no apical meristem protein		UP	2.11726
LOC_Os11g08210.2		11:4293866-4297689	32.7203	180.761	2.46582	0.00187649	no apical meristem protein	LOC_Os11g08210		2.11726
LOC_Os11g08470.1		11:4472522-4476556	3.55264	1.69475	-1.06782	0.037968	DnaK family protein
LOC_Os11g09180.1		11:4919649-4921450	7.54609	3.08032	-1.29265	0.0146355	expressed protein
LOC_Os11g10460.1		11:5695536-5697861	0.383421	1.13765	1.56905	0.0280989	peroxidase precursor		Down
LOC_Os11g10470.1		11:5706297-5707001	3.47701	112.996	5.02228	0.00187649	expressed protein		UP
LOC_Os11g10560.1		11:5788018-5790751	11.7309	3.10269	-1.91873	0.00187649	transposon protein
LOC_Os11g14190.1		11:7934089-7935500	60.7265	28.3381	-1.09958	0.00187649	ARGOS		Down
LOC_Os11g14240.1		11:7966252-7968415	0.580141	1.52111	1.39065	0.012438	expressed protein		Down
LOC_Os11g14570.1		11:8191516-8196906	7.76052	2.69274	-1.52708	0.00632634	expressed protein		UP
LOC_Os11g20040.1		11:11532594-11535222	9.04495	19.0191	1.07226	0.00187649	O-methyltransferase
LOC_Os11g20090.1		11:11585819-11590485	0.273528	1.93006	2.81888	0.00495209	O-methyltransferase
LOC_Os11g20160.1		11:11644430-11646204	5.06078	19.4301	1.94086	0.00187649	O-methyltransferase		UP
LOC_Os11g26790.1		11:14878877-14880171	0.331628	2.12001	2.67644	0.00887554	dehydrin
LOC_Os11g28470.1		11:15920501-15921998	0.481411	4.21883	3.1315	0.00187649	expressed protein		UP
LOC_Os11g29670.1		11:16734060-16734959	35.6047	15.8193	-1.17038	0.00187649	expressed protein		UP
LOC_Os11g29720.1		11:16768136-16772030	10.524	4.21012	-1.32176	0.00187649	cytochrome P450
LOC_Os11g31060.1		11:17604056-17605673	0.703126	222.11	8.30327	0.00187649	IQ calmodulin-binding and BAG domain containing protein		UP	5.17287
LOC_Os11g32650.1		11:18811244-18814704	0.561919	1.70951	1.60515	0.0198021	chalcone synthase		Down
LOC_Os11g33050.1		11:19067350-19068470	16.3731	188.555	3.52559	0.00187649	expressed protein		UP	1.71346
LOC_Os11g34020.1		11:19408849-19410301	31.0524	125.137	2.01074	0.00187649	protein binding protein		UP	2.55481
LOC_Os11g34640.1		11:19810528-19811714	4.30457	1.46495	-1.55502	0.012438	expressed protein
LOC_Os11g34720.1		11:19877224-19883114	2.71068	6.73701	1.31345	0.00187649	Ser/Thr protein phosphatase family protein
LOC_Os11g35080.1		11:20100429-20101714	1.45865	5.53851	1.92486	0.00187649	expressed protein
LOC_Os11g37230.1		11:21525444-21528111	1.18373	13.2337	3.48279	0.00187649	zinc finger
LOC_Os11g37490.1		11:21668303-21669090	8.99749	3.98913	-1.17345	0.0357769	expressed protein
LOC_Os11g40674.1		11:23801423-23808851	6.12436	2.18222	-1.48876	0.0178088	expressed protein
LOC_Os11g44420.1		11:26401632-26404671	3.90209	1.66996	-1.22443	0.00187649	expressed protein
LOC_Os11g45740.1		11:27198707-27201721	5.15214	13.1125	1.3477	0.00187649	MYB family transcription factor		UP	3.86632
LOC_Os11g45780.1		11:27224731-27230657	4.17049	1.65756	-1.33116	0.00187649	RGH2B
LOC_Os11g47460.3		11:28180677-28182085	81.6313	31.8002	-1.36009	0.021791	MYB family transcription factor	LOC_Os11g47460
LOC_Os11g47460.1		11:28180677-28182085	88.9578	25.9177	-1.77918	0.0034939	MYB family transcription factor		Down
LOC_Os11g47600.1		11:28235493-28236786	1.76788	6.59969	1.90037	0.00187649	glycosyl hydrolase		UP	3.47735
LOC_Os11g47780.1		11:28288518-28292502	0.191683	0.540209	1.49479	0.0255876	pollen signalling protein with adenylyl cyclase activity
LOC_Os11g47820.1		11:28315451-28319588	18.615	42.3168	1.18477	0.00187649	glucan endo-1		Down
LOC_Os12g01700.1		12:417324-420609	2.01884	4.67748	1.2122	0.00187649	inactive receptor kinase At2g26730 precursor		Down
LOC_Os12g03040.1		12:1138025-1140362	9.911	22.6792	1.19427	0.00187649	no apical meristem protein		UP
LOC_Os12g03050.1		12:1145994-1147742	1.10715	4.75002	2.10109	0.00187649	no apical meristem protein			4.0967
LOC_Os12g03594.1		12:1435790-1444545	10.9283	5.05469	-1.11238	0.0034939	OsFBX437 - F-box domain containing protein
LOC_Os12g04140.1		12:1738758-1739846	10.4255	3.89744	-1.41951	0.00187649	CXE carboxylesterase		UP
LOC_Os12g04690.1		12:1985248-1988232	0.542177	1.83015	1.75513	0.00187649	embryogenesis transmembrane protein		Down
LOC_Os12g05540.1		12:2534822-2538022	4.5584	2.01485	-1.17786	0.00887554	Ser/Thr protein phosphatase family protein		UP
LOC_Os12g05990.1		12:2761323-2762608	0.756974	5.23155	2.78892	0.00187649	No apical meristem protein		UP
LOC_Os12g06380.1		12:3057518-3062850	3.63262	1.56779	-1.21227	0.0157331	transposon protein
LOC_Os12g08090.1		12:4119913-4145618	3.3809	22.4861	2.73355	0.00187649	amino acid transporter		UP	1.60543
LOC_Os12g08760.1		12:4498723-4502978	3.12761	9.89479	1.66161	0.00187649	carboxyvinyl-carboxyphosphonate phosphorylmutase		Down		4.9
LOC_Os12g10260.1		12:5419588-5422532	6.38047	2.15575	-1.56547	0.00187649	transposon protein
LOC_Os12g11660.1		12:6323883-6324608	3.84271	1.29127	-1.57334	0.0207831	RALFL45 - Rapid ALkalinization Factor RALF family protein precursor		Down
LOC_Os12g12000.1		12:6575193-6575919	10.1946	4.79722	-1.08753	0.0188327	RALFL46 - Rapid ALkalinization Factor RALF family protein precursor		Down
LOC_Os12g12590.1		12:6931404-6947544	31.6792	66.1492	1.06219	0.00187649	NADP-dependent oxidoreductase		UP
LOC_Os12g13910.1		12:7889780-7891350	2.92211	20.3746	2.80169	0.00187649	expressed protein		UP
LOC_Os12g14220.1		12:8073689-8074221	3.57106	9.02631	1.33779	0.0443274	expressed protein
LOC_Os12g14540.1		12:8298820-8299490	0.472694	2.82135	2.57741	0.0178088	expressed protein
LOC_Os12g16650.1		12:9526296-9538499	3.10181	8.31926	1.42334	0.00187649	Cyclopropane-fatty-acyl-phospholipid synthase
LOC_Os12g17530.1		12:10045973-10050428	0.914672	2.204	1.2688	0.045847	expressed protein		Down
LOC_Os12g18560.1		12:10729684-10730871	1.73911	20.5744	3.56443	0.00187649	pectin methylesterase inhibitor family protein		UP	6.27677
LOC_Os12g23700.1		12:13441948-13442932	1.0444	7.04421	2.75376	0.00187649	cyclin-dependent kinase G-2
LOC_Os12g25180.1		12:14450577-14454081	7.96469	3.8101	-1.06379	0.00495209	expressed protein
LOC_Os12g26960.1		12:15785857-15786460	23.6068	5.70734	-2.04831	0.00187649	THION34 - Plant thionin family protein precursor		UP	1.38753
LOC_Os12g27830.1		12:16393622-16398134	1.02293	0.270518	-1.91891	0.0451418	dehydrogenase/reductase
LOC_Os12g28590.1		12:16902969-16904824	23.3956	61.0826	1.38452	0.00187649	ATPase 2		UP
LOC_Os12g28710.1		12:16957999-16959602	1.69142	8.78901	2.37747	0.00187649	ATPase 3
LOC_Os12g29330.1		12:17384802-17387774	5.32468	33.0207	2.63261	0.0034939	no apical meristem protein		UP	2.385
LOC_Os12g31540.1		12:18938866-18941966	9.30665	3.51148	-1.40618	0.00187649	expressed protein
LOC_Os12g32620.1		12:19651497-19653558	7.78213	20.3457	1.38649	0.00187649	OsWLIM1 - LIM domain protein		Down
LOC_Os12g33830.1		12:20371728-20373002	4.67052	1.28853	-1.85786	0.00764355	OsFBX449 - F-box domain containing protein
LOC_Os12g35670.1		12:21658155-21662145	19.217	40.7218	1.08342	0.00187649	RALFL4 - Rapid ALkalinization Factor RALF family protein precursor		UP
LOC_Os12g36100.2		12:22093031-22103558	0.483691	3.48609	2.84945	0.0188327	kinesin-4
LOC_Os12g36840.1		12:22551619-22553001	24.65	8.34943	-1.56184	0.00187649	pathogenesis-related Bet v I family protein
LOC_Os12g36880.1		12:22566390-22567697	28.6055	9.48986	-1.59183	0.00187649	pathogenesis-related Bet v I family protein		Down
LOC_Os12g38140.1		12:23386501-23387330	190.315	456.64	1.26267	0.00187649	expressed protein		Down
LOC_Os12g38170.1		12:23401917-23403054	1.69483	4.69611	1.47033	0.00764355	osmotin
LOC_Os12g39330.1		12:24169200-24170641	3.97634	8.16305	1.03767	0.00632634	AP2 domain containing protein		UP
LOC_Os12g40180.1		12:24838162-24838787	11.7624	24.9645	1.08569	0.00187649	expressed protein		UP	2.86249
LOC_Os12g40260.1		12:24881963-24883484	0.473193	2.2933	2.27692	0.0101193	WD-40 repeat family protein		UP	2.74442
LOC_Os12g40330.1		12:24940846-24941599	2.34974	20.6585	3.13617	0.00187649	expressed protein
LOC_Os12g41110.1		12:25428983-25429913	10.3739	25.889	1.31937	0.00187649	OsCML5 - Calmodulin-related calcium sensor protein		UP
LOC_Os12g41124.1		12:25446815-25450808	2.97239	1.11139	-1.41925	0.00187649	expressed protein
LOC_Os12g41634.1		12:25729140-25731021	2.36083	0.700868	-1.75208	0.00187649	expressed protein
LOC_Os12g42280.1		12:26234623-26237188	2.63428	32.4228	3.62153	0.00187649	9-cis-epoxycarotenoid dioxygenase 1		UP	5.7415
LOC_Os12g43580.1		12:27012592-27016344	11.9249	25.8361	1.11541	0.00187649	expressed protein		UP	1.41669
LOC_Os12g43870.1		12:27205412-27205739	1.62678	23.8535	3.87411	0.00764355	expressed protein
LOC_Os12g44220.2		12:27392709-27394145	6.04908	15.869	1.39143	0.00187649	ATPase 2	LOC_Os12g44220		3.35683
LOC_Os12g01449.1		12:272545-281070	0.891588	0.410201	-1.12005	0.0340434	chloroplast unusual positioning protein
LOC_Os12g01590.1		12:354522-358529	6.86777	2.9924	-1.19854	0.00187649	expressed protein
LOC_Os12g02710.1		12:946046-949199	0.662628	1.34996	1.02664	0.0410386	expressed protein		Down
LOC_Os12g03260.1		12:1250150-1255056	1.49705	4.32875	1.53183	0.0473724	MATE efflux family protein
LOC_Os12g05050.1		12:2214860-2218490	24.4777	49.8825	1.02707	0.00187649	stem-specific protein TSJT1
LOC_Os12g05440.1		12:2467055-2468585	1.85283	58.6565	4.98449	0.00187649	cytochrome P450, CYP94C2b, APK_ORTHOMCL8109
LOC_Os12g05840.1		12:2687757-2688828	3.81102	16.9055	2.14924	0.00187649	Cupin domain containing protein		UP
LOC_Os12g05860.1		12:2691486-2692513	1.6403	15.2941	3.22094	0.00187649	Cupin domain containing protein		UP
LOC_Os12g05870.1		12:2695408-2696216	2.6903	12.203	2.1814	0.00187649	Cupin domain containing protein		UP
LOC_Os12g06190.1		12:2926789-2934938	0.496475	2.03705	2.03669	0.00187649	expressed protein		UP
LOC_Os12g06220.1		12:2949599-2950601	60.8309	132.362	1.12161	0.00187649	harpin-induced protein 1 domain containing protein		UP
LOC_Os12g06490.2		12:3127500-3130910	156.263	73.7328	-1.0836	0.00187649	STE_PAK_Ste20_Slob_Wnk.6 - STE kinases include homologs to sterile 7	LOC_Os12g06490
LOC_Os12g08130.1		12:4119913-4145618	15.5588	48.8528	1.65071	0.00187649	amino acid transporter		UP	3.10813	6.8
LOC_Os12g09640.1		12:5075146-5079920	1.98243	19.0199	3.26217	0.00187649	protein phosphatase 2C		UP
LOC_Os12g16720.1		12:9577155-9579423	6.10715	21.014	1.78278	0.00187649	cytochrome P450 71A1		UP	1.56096
LOC_Os12g17090.1		12:9775160-9784168	1.74263	4.79873	1.46138	0.0273046	stripe rust resistance protein Yr10		UP
LOC_Os12g17430.1		12:9991210-9993981	1.57336	5.03259	1.67746	0.00187649	NBS-LRR disease resistance protein
LOC_Os12g17430.2		12:9991210-9993981	1.95114	8.62395	2.14403	0.00187649	NBS-LRR disease resistance protein
LOC_Os12g23780.1		12:13509419-13510789	110.326	49.2229	-1.16436	0.00187649	expressed protein		Down
LOC_Os12g25200.1		12:14484736-14488368	123.934	50.2505	-1.30237	0.00187649	chloride transporter		UP	-1.26035
LOC_Os12g25660.1		12:14863346-14865154	0.280851	3.70441	3.72136	0.00495209	cytochrome P450		UP
LOC_Os12g28550.1		12:16866550-16868534	1.84794	0.445513	-2.05238	0.00187649	ATPase
LOC_Os12g29220.1		12:17296027-17299281	5.31693	31.5304	2.56808	0.00187649	nodulin MtN3 family protein		Down
LOC_Os12g29400.1		12:17457583-17459220	5.8785	14.0891	1.26106	0.00187649	GRAM domain containing protein		UP	5.10741
LOC_Os12g29605.1		12:17654787-17659727	76.2481	21.121	-1.85203	0.00187649	expressed protein
LOC_Os12g31810.1		12:19109809-19114981	1.93659	4.3735	1.17527	0.00187649	cyclin		Down
LOC_Os12g32190.1		12:19396077-19402721	7.80659	42.2326	2.43559	0.00187649	Calmodulin-binding protein		UP	2.68828
LOC_Os12g32580.1		12:19628293-19632057	0.796136	3.30991	2.0557	0.021791	expressed protein
LOC_Os12g32610.1		12:19646822-19647784	0.368621	3.0003	3.0249	0.0178088	expressed protein
LOC_Os12g33165.1		12:20038578-20039229	3.38409	8.43281	1.31725	0.0246002	expressed protein		UP
LOC_Os12g33300.1		12:20099840-20112642	0.945648	5.42202	2.51946	0.0236735	integral membrane protein DUF6 containing protein		UP	3.94809
LOC_Os12g36110.1		12:22093031-22103558	8.5479	35.2583	2.04432	0.00187649	calmodulin binding protein		UP
LOC_Os12g36210.1		12:22156929-22160470	61.312	180.639	1.55887	0.00187649	inhibitor I family protein		Down
LOC_Os12g36220.1		12:22164464-22165009	26.6683	129.856	2.28372	0.00187649	inhibitor I family protein
LOC_Os12g36240.1		12:22169385-22169987	131.551	350.018	1.41181	0.00187649	inhibitor I family protein
LOC_Os12g37970.2		12:23291985-23293748	18.0906	4.39066	-2.04273	0.00187649	MYB family transcription factor	LOC_Os12g37970
LOC_Os12g37970.1		12:23291985-23293748	28.293	6.12932	-2.20665	0.00187649	MYB family transcription factor		Down
LOC_Os12g38610.1		12:23683488-23686084	12.9598	33.2087	1.35751	0.00187649	lectin-like receptor kinase		UP
LOC_Os12g39220.1		12:24109066-24113385	140.262	68.8387	-1.02683	0.00187649	ZOS12-08 - C2H2 zinc finger protein		Down
LOC_Os12g39310.1		12:24150651-24152998	27.8274	69.0475	1.31108	0.00187649	cytochrome P450		UP
LOC_Os12g39400.1		12:24203616-24205234	6.50011	43.3894	2.73881	0.00187649	ZOS12-09 - C2H2 zinc finger protein		UP	3.12221
LOC_Os12g39440.3		12:24240307-24242060	10.8407	5.28109	-1.03756	0.0273046	expressed protein
LOC_Os12g39980.1		12:24669541-24685756	0.391999	1.12813	1.52501	0.0489069	kinesin motor domain containing protein
LOC_Os12g41090.1		12:25411137-25412669	44.859	18.0985	-1.30953	0.00187649	CAMK_KIN1/SNF1/Nim1_like.38 - CAMK includes calcium/calmodulin depedent protein kinases		Down
LOC_Os12g41810.1		12:25860611-25864763	4.21942	1.96202	-1.1047	0.0178088	expressed protein
LOC_Os12g41910.2		12:25943948-25949410	0.424823	1.38474	1.70468	0.0280989	BTBN25 - Bric-a-Brac	LOC_Os12g41910
LOC_Os12g41980.1		12:26000434-26001631	6.99131	14.7062	1.07279	0.00187649	lipase class 3 family protein
LOC_Os12g42160.1		12:26097272-26102858	0.76705	1.83863	1.26124	0.00495209	kinesin motor domain containing protein		Down
LOC_Os12g42400.4		12:26313221-26317766	6.8405	2.43771	-1.48858	0.0146355	nuclear transcription factor Y subunit
LOC_Os12g44010.1		12:27266679-27269227	2.26336	0.779224	-1.53836	0.0034939	purple acid phosphatase precursor
LOC_Os12g44110.2		12:27325823-27327854	3.35438	6.80981	1.02157	0.00632634	ligA		UP
LOC_Os02g01540.1		2:307057-310927	0.963268	2.75588	1.5165	0.0273046	ribosomal protein		Down
LOC_Os02g03280.2		2:1326688-1330329	2.09774	86.5348	5.36637	0.0034939	transmembrane BAX inhibitor motif-containing protein		UP
LOC_Os02g03560.1		2:1447114-1449636	0.675289	4.02463	2.57528	0.00632634	expressed protein
LOC_Os02g05810.2		2:2865045-2869031	2.36868	0.326098	-2.8607	0.021791	expressed protein
LOC_Os02g07340.1		2:3777987-3791873	0.789653	2.03541	1.36603	0.0255876	HEAT repeat family protein
LOC_Os02g07690.1		2:4008987-4010133	36.1886	366.546	3.34039	0.00187649	VQ domain containing protein		UP	3.1224
LOC_Os02g08540.1		2:4616823-4622126	0.338323	5.94601	4.13545	0.0157331	expressed protein
LOC_Os02g09250.1		2:4765147-4767212	12.8877	5.59159	-1.20466	0.00187649	cytochrome P450 71D10		UP
LOC_Os02g09960.1		2:5179749-5182121	16.0203	63.847	1.99472	0.00187649	LYK8		UP	1.21541
LOC_Os02g10020.1		2:5209230-5212384	1.766	4.44626	1.33211	0.00187649	Mad3/BUB1 homology region 1 domain containing protein		Down
LOC_Os02g11760.1		2:6069016-6077293	0.337846	2.89789	3.10056	0.00187649	pleiotropic drug resistance protein		UP	2.95879		APK_ORTHOMCL2
LOC_Os02g12770.1		2:6687458-6689840	0.812387	9.48638	3.54562	0.00187649	Cytokinin dehydrogenase 6 [Q6YW51]
LOC_Os02g12870.5		2:6790685-6795165	0.216074	2.72534	3.65684	0.0357769	expressed protein	LOC_Os02g12870
LOC_Os02g13020.1		2:6902073-6903970	20.1504	9.9021	-1.025	0.00187649	expressed protein
LOC_Os02g13260.1		2:7062836-7064444	1.71434	7.66791	2.16118	0.00187649	F-box family protein		UP
LOC_Os02g13290.1		2:7078702-7080035	0.689679	3.21833	2.22232	0.00495209	phosphoethanolamine/phosphocholine phosphatase		UP
LOC_Os02g13800.1		2:7463931-7465506	15.0079	50.0474	1.73758	0.00187649	HSF-type DNA-binding domain containing protein		UP
LOC_Os02g14160.1		2:7751282-7753743	26.6277	53.861	1.01632	0.00187649	peroxidase precursor		Down
LOC_Os02g14890.1		2:8292470-8293262	2.96985	7.36321	1.30994	0.00632634	expressed protein
LOC_Os02g15120.1		2:8422787-8423853	7.39652	22.0178	1.57375	0.00187649	RING-H2 finger protein
LOC_Os02g15340.1		2:8582541-8584540	1.43382	3.42784	1.25744	0.0168242	no apical meristem protein		UP
LOC_Os02g19970.2		2:11749037-11757664	0.443816	1.35514	1.61041	0.0331419	aminotransferase
LOC_Os02g19970.1		2:11749037-11757664	6.62869	14.2993	1.10915	0.00187649	aminotransferase
LOC_Os02g21040.1		2:12464397-12466567	9.83776	62.5888	2.6695	0.00187649	aspartic proteinase nepenthesin precursor		UP	2.47935
LOC_Os02g22160.1		2:13192806-13203780	0.685544	5.57358	3.02328	0.00187649	DNA binding protein		Down
LOC_Os02g22160.2		2:13192806-13203780	14.8246	53.4524	1.85026	0.00187649	DNA binding protein	LOC_Os02g22160
LOC_Os02g25700.1		2:15038885-15039944	27.3462	12.3436	-1.14758	0.00187649	O-acyltransferase
LOC_Os02g26720.1		2:15691971-15693521	1.19857	20.2667	4.07972	0.00187649	Inositol 1			4.88319
LOC_Os02g28220.1		2:16696260-16698079	0.183016	3.04064	4.05433	0.0034939	transferase family protein
LOC_Os02g28340.1		2:16720504-16745957	23.0166	58.5288	1.34647	0.00187649	transferase family protein
LOC_Os02g30100.1		2:17867792-17870206	4.63935	13.088	1.49625	0.00187649	cytochrome P450		UP
LOC_Os02g30630.2		2:18230154-18232596	116.264	53.4509	-1.12112	0.00187649	thiamine pyrophosphate enzyme	LOC_Os02g30630
LOC_Os02g30800.1		2:18342657-18365090	0.832885	1.85026	1.15154	0.00187649	POLE1 - Putative DNA polymerase epsilon catalytic subunit		Down
LOC_Os02g32370.1		2:19116034-19119974	7.37571	19.3621	1.39238	0.00187649	inositol hexaphosphate kinase
LOC_Os02g32420.1		2:19160228-19162565	5.81979	1.74496	-1.73777	0.021791	protein binding protein
LOC_Os02g32520.2		2:19245029-19250474	6.23388	15.6527	1.32821	0.00187649	ERD1 protein	LOC_Os02g32520
LOC_Os02g32620.1		2:19333217-19339306	2.35187	10.7583	2.19356	0.00187649	PAN domain-containing protein At5g03700 precursor		UP	2.42456
LOC_Os02g32620.2		2:19333217-19339306	21.6871	155.459	2.84162	0.00187649	PAN domain-containing protein At5g03700 precursor	LOC_Os02g32620		2.42456
LOC_Os02g32970.1		2:19585399-19589662	75.0174	32.3362	-1.21408	0.00187649	hydrolase		UP	1.26255
LOC_Os02g33600.1		2:19995125-19995953	23.5108	72.0626	1.61593	0.00187649	VQ domain containing protein		UP	1.45881
LOC_Os02g33680.1		2:20076290-20077808	5.99355	62.0441	3.37181	0.00187649	U-box domain containing protein		UP	1.33694
LOC_Os02g33720.1		2:20111841-20114003	2.96297	1.18869	-1.31767	0.0289358	RING-H2 finger protein
LOC_Os02g34470.2		2:20646602-20654726	0.771169	3.44824	2.16074	0.0034939	expressed protein	LOC_Os02g34470
LOC_Os02g36300.1		2:21911498-21912810	1.31808	4.16449	1.65971	0.00632633	zinc finger
LOC_Os02g36414.1		2:21989506-21996866	162.319	70.2833	-1.20758	0.00187649	transporter family protein		UP
LOC_Os02g36590.3		2:22090099-22095043	0.513335	2.49845	2.28306	0.0289358	CPuORF19 - conserved peptide uORF-containing transcript	LOC_Os02g36590
LOC_Os02g36600.1		2:22096618-22099255	2.23795	0.587175	-1.93032	0.00764355	aldose 1-epimerase
LOC_Os02g36845.1		2:22227591-22228378	19.6455	9.51796	-1.04548	0.0168242	membrane associated DUF588 domain containing protein
LOC_Os02g36924.1		2:22288559-22299454	0.40919	4.3272	3.40259	0.00187649	OsMADS27 - MADS-box family gene with MIKCc type-box		UP
LOC_Os02g37109.1		2:22427674-22429383	32.3675	13.4673	-1.26509	0.00187649	vegetative cell wall protein gp1 precursor
LOC_Os02g37250.1		2:22503608-22504801	503.709	202.593	-1.31401	0.00187649	hypothetical protein
LOC_Os02g37480.1		2:22616509-22617319	395.829	137.013	-1.53056	0.00187649	glycine-rich cell wall structural protein precursor
LOC_Os02g38320.1		2:23166738-23168824	1.75418	5.0499	1.52546	0.0198021	BTBZ3 - Bric-a-Brac
LOC_Os02g39340.1		2:23739366-23743105	0.375392	4.48973	3.58016	0.0443274	glycine-rich protein
LOC_Os02g39360.1		2:23753031-23760155	160.794	27.0663	-2.57065	0.00187649	B-box zinc finger family protein		Down
LOC_Os02g39710.1		2:23983880-23985424	23.6845	11.4514	-1.04842	0.00187649	CCT/B-box zinc finger protein
LOC_Os02g40500.1		2:24560149-24562454	0.568014	7.93069	3.80345	0.00187649	OsGrx_C2.1 - glutaredoxin subgroup I
LOC_Os02g40500.2		2:24560149-24562454	0.916651	9.0116	3.29734	0.00187649	OsGrx_C2.1 - glutaredoxin subgroup I
LOC_Os02g40700.1		2:24670493-24671495	10.1982	34.7608	1.76914	0.00187649	enzyme of the cupin superfamily protein		UP	2.52561
LOC_Os02g40730.1		2:24685014-24687015	55.9819	122.733	1.13249	0.00187649	ammonium transporter protein		UP
LOC_Os02g41580.1		2:24929064-24930599	21.7854	63.7902	1.54997	0.00187649	CAMK_CAMK_like.14 - CAMK includes calcium/calmodulin depedent protein kinases		UP	2.08398
LOC_Os02g41904.1		2:25184614-25185352	34.1586	85.7968	1.32868	0.00187649	DEF7 - Defensin and Defensin-like DEFL family		Down
LOC_Os02g41910.1		2:25185929-25187446	5.72545	2.53691	-1.17432	0.0034939	OsFBO12 - F-box and other domain containing protein		UP
LOC_Os02g42810.1		2:25727110-25730807	1.70787	0.317579	-2.42701	0.0236735	oxidoreductase
LOC_Os02g43170.2		2:26021915-26023624	2.07894	9.24275	2.15248	0.0101193	B-box zinc finger family protein	LOC_Os02g43170
LOC_Os02g43700.1		2:26373450-26379970	39.5626	106.415	1.42749	0.00187649	triacylglycerol lipase like protein		UP	1.39425
LOC_Os02g43940.1		2:26518703-26520150	1.73573	6.56148	1.91848	0.00187649	AP2 domain containing protein
LOC_Os02g43970.1		2:26545045-26546349	2.93449	7.60783	1.37438	0.00187649	AP2 domain containing protein
LOC_Os02g44310.1		2:26799118-26799956	698.074	1820.26	1.38269	0.00187649	LTPL112 - Protease inhibitor/seed storage/LTP family protein precursor		Down
LOC_Os02g44610.1		2:27017027-27030389	5.72599	1.84389	-1.63478	0.037968	protein kinase		UP
LOC_Os02g44880.1		2:27177023-27180836	30.5731	149.836	2.29305	0.00187649	expressed protein		UP
LOC_Os02g45000.1		2:27256100-27257726	30.5453	62.6666	1.03674	0.00187649	expressed protein		UP
LOC_Os02g45380.1		2:27585293-27587144	1.23379	8.3744	2.76288	0.00187649	MATE domain containing protein		UP
LOC_Os02g45750.1		2:27831764-27835366	5.71388	17.1451	1.58526	0.00187649	protein kinase domain containing protein		UP
LOC_Os02g46340.1		2:28240459-28242591	2.46955	7.26247	1.55621	0.0034939	RING-H2 finger protein ATL3J
LOC_Os02g46500.1		2:28346182-28347672	0.685814	6.89818	3.33033	0.00187649	U-box		UP
LOC_Os02g47180.2		2:28796923-28800123	5.94214	13.8085	1.21651	0.0034939	WD repeat-containing protein	LOC_Os02g47180
LOC_Os02g48710.1		2:29807342-29807886	19.9757	52.7216	1.40015	0.00187649	expressed protein		Down
LOC_Os02g51040.1		2:31214698-31216360	7.10755	15.5809	1.13235	0.00187649	expansin precursor		UP		1
LOC_Os02g51280.1		2:31390837-31393236	2.43164	5.27255	1.11657	0.00187649	TCP-domain protein
LOC_Os02g51930.1		2:31800107-31802022	1.54984	4.27533	1.46392	0.00187649	cytokinin-O-glucosyltransferase 2		UP	3.17749
LOC_Os02g52040.1		2:31845486-31846777	11.3114	23.4395	1.05116	0.00187649	phosphate-induced protein 1 conserved region domain containing protein		Down
LOC_Os02g52150.2		2:31910237-31916843	6.00973	80.9595	3.75183	0.00187649	heat shock 22 kDa protein	LOC_Os02g52150		3.44778
LOC_Os02g52300.1		2:32015702-32017364	18.8605	8.10815	-1.21792	0.00187649	CPuORF38 - conserved peptide uORF-containing transcript
LOC_Os02g53169.1		2:32540051-32541514	3.89701	1.452	-1.42433	0.00764355	expressed protein
LOC_Os02g54140.1		2:33173616-33174589	1.07149	74.2187	6.11409	0.00187649	hsp20/alpha crystallin family protein		UP	3.59779
LOC_Os02g54540.1		2:33402198-33402717	5.51951	14.8912	1.43185	0.00187649	SCP-like extracellular protein		UP
LOC_Os02g55480.2		2:33960164-33972518	39.6953	17.3794	-1.19159	0.0034939	zinc finger	LOC_Os02g55480
LOC_Os02g55560.2		2:34020121-34024433	0.584354	3.68621	2.65722	0.0273046	protein phosphatase 2C	LOC_Os02g55560
LOC_Os02g55600.1		2:34047227-34047988	9.79102	87.4814	3.15944	0.00187649	expressed protein		UP	1.87838
LOC_Os02g55870.1		2:34193386-34200853	2.6772	8.09911	1.59704	0.0113386	heparanase-like protein precursor		Down
LOC_Os02g55970.1		2:34248772-34257349	2.72701	11.6494	2.09487	0.00187649	ANTH		UP
LOC_Os02g56540.1		2:34626438-34630769	2.09381	4.80026	1.19699	0.00187649	kinesin motor domain containing protein		Down
LOC_Os02g58210.1		2:35618267-35624954	0.3858	1.59006	2.04316	0.00187649	jmjC domain containing protein		Down
LOC_Os02g01930.1		2:502330-504224	20.9221	74.6384	1.83489	0.00187649	expressed protein		UP
LOC_Os02g02400.2		2:824849-827644	43.2393	149.664	1.79131	0.00187649	catalase isozyme A	LOC_Os02g02400
LOC_Os02g03210.1		2:1273222-1275549	0.468753	2.37811	2.34291	0.00632634	FAD-binding and arabino-lactone oxidase domains containing protein
LOC_Os02g03710.1		2:1558478-1559143	1.50606	199.319	7.04816	0.00187649	UP-9A		UP	4.08789
LOC_Os02g04130.1		2:1799732-1800811	16.5765	270.552	4.0287	0.00187649	DUF1645 domain containing protein		UP	3.87385
LOC_Os02g06830.2		2:3440048-3451212	1.33571	3.72724	1.4805	0.00187649	expressed protein	LOC_Os02g06830
LOC_Os02g08230.1		2:4355041-4362385	0.29124	1.67371	2.52277	0.00187649	WAX2
LOC_Os02g08270.1		2:4390129-4393561	6.04711	13.5627	1.16533	0.00187649	class I glutamine amidotransferase		UP
LOC_Os02g09510.1		2:4888509-4890156	27.7694	79.8784	1.52431	0.00187649	limonoid UDP-glucosyltransferase		UP
LOC_Os02g09970.1		2:5183529-5184377	0.658192	3.7653	2.51618	0.0034939	expressed protein
LOC_Os02g09980.1		2:5188882-5189799	3.39103	36.7784	3.43907	0.00187649	expressed protein		UP
LOC_Os02g09990.1		2:5193970-5195287	1.93681	34.3862	4.15008	0.00187649	expressed protein		UP	3.45849
LOC_Os02g10490.1		2:5511108-5518063	1.02697	2.32959	1.18168	0.00187649	expressed protein		Down
LOC_Os02g10520.1		2:5529905-5537319	39.5975	12.5996	-1.65203	0.00187649	OsSub12 - Putative Subtilisin homologue			-1.4242
LOC_Os02g10730.1		2:5654428-5655494	29.1628	71.8712	1.30129	0.00187649	expressed protein		UP
LOC_Os02g11020.1		2:5862708-5865852	2.4958	18.7363	2.90826	0.00187649	cytochrome P450 72A1		UP	2.4298
LOC_Os02g11040.2		2:5912590-5914192	3.21186	9.48681	1.56252	0.00187649	expressed protein
LOC_Os02g11070.1		2:5924719-5933192	0.656628	22.625	5.1067	0.0157331	3-ketoacyl-CoA synthase		UP
LOC_Os02g11070.2		2:5924719-5933192	7.26702	90.9582	3.64577	0.00187649	3-ketoacyl-CoA synthase	LOC_Os02g11070
LOC_Os02g11859.1		2:6145981-6146678	5.49154	187.974	5.09718	0.00187649	expressed protein		UP	3.91303
LOC_Os02g11870.1		2:6149277-6150318	0.361279	4.75018	3.71679	0.0113386	expressed protein		UP	4.97953
LOC_Os02g13190.1		2:7026616-7028304	1.76515	3.80403	1.10774	0.0188327	F-box family protein
LOC_Os02g13220.1		2:7044616-7046245	2.62903	11.0284	2.06862	0.00187649	F-box family protein
LOC_Os02g15280.1		2:8539271-8539739	1.23177	29.0175	4.55811	0.00187649	VQ domain containing protein		UP
LOC_Os02g15290.1		2:8541336-8542124	1.09936	23.8783	4.44096	0.00187649	VQ domain containing protein		UP
LOC_Os02g15810.1		2:8935089-8937179	19.0379	39.2609	1.04422	0.00187649	HMG1/2		Down
LOC_Os02g16500.1		2:9417102-9418631	43.6205	99.8424	1.19465	0.0418307	expressed protein		Down
LOC_Os02g18880.1		2:11009374-11018152	29.9604	10.7374	-1.48042	0.00187649	calcineurin B
LOC_Os02g18930.1		2:11056994-11060462	6.7728	1.64785	-2.03917	0.00632634	calcineurin B
LOC_Os02g18930.2		2:11056994-11060462	16.048	5.57672	-1.52491	0.00187649	calcineurin B
LOC_Os02g19950.1		2:11737253-11741911	0.965427	2.22786	1.20642	0.0264673	expressed protein
LOC_Os02g24080.4		2:13943549-13946014	12.5582	26.7573	1.0913	0.0198021	SNARE domain containing protein	LOC_Os02g24080
LOC_Os02g28110.1		2:16633795-16635410	2.56148	0.566613	-2.17654	0.00495209	ornithine decarboxylase
LOC_Os02g31080.1		2:18569163-18575865	0.347208	4.11658	3.56757	0.00495209	hydroxyproline-rich glycoprotein family protein		UP
LOC_Os02g31840.1		2:18799613-18800720	3.12606	6.64473	1.08787	0.0198021	expressed protein		UP
LOC_Os02g31990.1		2:18897950-18898370	1.39765	7.6321	2.44908	0.0280989	expressed protein
LOC_Os02g32450.1		2:19178398-19181250	38.7516	97.6432	1.33326	0.0357769	expressed protein		UP
LOC_Os02g32450.2		2:19178398-19181250	57.8257	137.379	1.24838	0.00187649	expressed protein	LOC_Os02g32450
LOC_Os02g32590.2		2:19303663-19307224	0.375816	2.76016	2.87665	0.021791	HSF-type DNA-binding domain containing protein	LOC_Os02g32590		2.78854
LOC_Os02g32590.1		2:19303663-19307224	1.20822	7.06618	2.54805	0.00187649	HSF-type DNA-binding domain containing protein		UP	2.78854
LOC_Os02g32980.1		2:19590008-19592937	13.899	31.0706	1.16057	0.00632634	Cupin domain containing protein		Down
LOC_Os02g33590.1		2:19975628-19977312	1.29488	40.9404	4.98263	0.00187649	U-box domain-containing protein		UP
LOC_Os02g34410.1		2:20581489-20584124	3.40969	15.6994	2.203	0.0101193	U-box domain-containing protein		UP
LOC_Os02g34410.2		2:20581489-20584124	46.8492	210.416	2.16715	0.00187649	U-box domain-containing protein	LOC_Os02g34410
LOC_Os02g36340.2		2:21921697-21929786	0.89608	18.1461	4.33989	0.0198021	riboflavin biosynthesis protein ribAB	LOC_Os02g36340
LOC_Os02g36500.1		2:22037824-22041031	5.34598	11.7865	1.14061	0.00187649	expressed protein		Down
LOC_Os02g36530.1		2:22059359-22059626	18.5336	221.839	3.5813	0.00187649	expressed protein		UP	5.10197
LOC_Os02g36924.2		2:22288559-22299454	0.997268	5.18827	2.3792	0.0443274	OsMADS27	LOC_Os02g36924
LOC_Os02g37000.1		2:22341193-22342316	6.37156	16.2915	1.3544	0.00187649	mitochondrial prohibitin complex protein 1
LOC_Os02g37180.1		2:22468707-22469820	19.4294	62.752	1.69142	0.00187649	expressed protein		UP	1.99586
LOC_Os02g37190.1		2:22471424-22473077	2862.09	791.865	-1.85374	0.00187649	expressed protein		UP
LOC_Os02g37254.1		2:22508895-22509646	11.2103	4.64696	-1.27047	0.0034939	expressed protein
LOC_Os02g37260.1		2:22523515-22525454	74.9245	23.6864	-1.66138	0.0227585	hypothetical protein
LOC_Os02g37290.1		2:22544922-22545719	38.6499	132.689	1.77951	0.00187649	heavy metal associated domain containing protein		UP	3.32508
LOC_Os02g37300.1		2:22547420-22548373	11.6321	66.1982	2.50868	0.00187649	heavy metal associated domain containing protein		UP	4.08374
LOC_Os02g37320.1		2:22552914-22554480	2.57021	19.2014	2.90125	0.00187649	heavy metal associated domain containing protein		UP
LOC_Os02g37320.2		2:22552914-22554480	9.45128	84.1623	3.15459	0.00187649	heavy metal associated domain containing protein	LOC_Os02g37320
LOC_Os02g37330.1		2:22556028-22557077	3.98769	98.4905	4.62636	0.00187649	heavy metal associated domain containing protein		UP	3.37743
LOC_Os02g37360.1		2:22566344-22567472	27.3333	3.75786	-2.86268	0.00187649	expressed protein
LOC_Os02g37380.1		2:22573290-22574744	14.7769	1.75789	-3.07143	0.00187649	expressed protein
LOC_Os02g37610.1		2:22690672-22691925	78.8012	38.9143	-1.01792	0.00187649	expressed protein		Down
LOC_Os02g38140.2		2:23063753-23066740	1.22743	5.48548	2.15998	0.00495209	glycosyl transferase family 17 protein	LOC_Os02g38140
LOC_Os02g39900.1		2:24104162-24108171	0.9919	0.217049	-2.19217	0.00187649	transposon protein
LOC_Os02g40530.1		2:24574501-24576658	2.00986	4.91444	1.28993	0.00887554	MYB family transcription factor		UP
LOC_Os02g41510.1		2:24872905-24874065	13.6488	125.387	3.19954	0.00187649	MYB family transcription factor		UP	3.15811	8.7
LOC_Os02g41670.1		2:24986957-24989545	8.94651	59.9344	2.74399	0.00187649	phenylalanine ammonia-lyase			2.93302
LOC_Os02g41840.1		2:25147329-25148396	35.0622	87.2604	1.31541	0.00187649	DUF584 domain containing protein		UP	3.79332
LOC_Os02g42560.1		2:25577600-25579828	3.07591	8.5887	1.48143	0.00187649	expressed protein		Down
LOC_Os02g42585.1		2:25589542-25591738	7.27024	51.087	2.81288	0.00187649	AP2 domain containing protein		UP
LOC_Os02g44230.1		2:26761659-26765765	3.32927	13.872	2.0589	0.00187649	CPuORF22 - conserved peptide uORF-containing transcript		UP	1.53554	5.2
LOC_Os02g45225.1		2:27468083-27469891	3.09391	7.81719	1.33722	0.021791	expressed protein
LOC_Os02g45590.1		2:27728210-27735859	3.77029	1.66792	-1.17663	0.00764355	PPR repeat domain containing protein
LOC_Os02g45670.1		2:27770497-27775734	9.11274	3.63515	-1.32587	0.00187649	myb-like DNA-binding domain containing protein
LOC_Os02g45710.1		2:27801182-27802465	65.2326	156.881	1.26601	0.00187649	zinc finger
LOC_Os02g45780.1		2:27881107-27882381	4.82389	40.6233	3.07404	0.00187649	zinc finger		UP	2.2182
LOC_Os02g46100.1		2:28091109-28092164	7.75832	58.7152	2.91992	0.00187649	RING-H2 finger protein		UP	2.4752
LOC_Os02g46210.1		2:28147402-28148772	1.32971	5.04592	1.92401	0.00187649	DUF581 domain containing protein		Down
LOC_Os02g46460.1		2:28306719-28310329	34.8548	16.4967	-1.07918	0.0364903	peptide transporter PTR2				0.4
LOC_Os02g47370.1		2:28915306-28915926	0.498994	2.5258	2.33965	0.0388108	transcription factor TF2
LOC_Os02g47580.1		2:29066542-29070713	0.726933	12.1064	4.05781	0.00764355	expressed protein
LOC_Os02g47790.1		2:29220758-29223212	1.08861	2.94433	1.43545	0.00887554	monodehydroascorbate reductase			1.77307
LOC_Os02g48190.1		2:29495240-29501104	5.64136	16.0885	1.51192	0.00187649	expressed protein		Down
LOC_Os02g48360.2		2:29598579-29604374	11.108	25.1351	1.17811	0.00187649	pyrophosphate--fructose 6-phosphate 1-phosphotransferase subunit alpha	LOC_Os02g48360
LOC_Os02g49840.1		2:30450796-30458644	0.488029	6.11717	3.64782	0.0034939	OsMADS57 - MADS-box family gene with MIKCc type-box
LOC_Os02g50374.1		2:30759404-30760274	2.24153	7.61721	1.76478	0.00187649	expressed protein		UP	3.05728
LOC_Os02g50460.1		2:30800117-30801741	1.52561	5.66298	1.89217	0.00187649	immediate-early fungal elicitor protein CMPG1		UP	2.29572
LOC_Os02g50630.1		2:30918519-30922153	2.0277	4.2001	1.05058	0.0264673	E2F family transcription factor protein		Down
LOC_Os02g50710.1		2:30968357-30968915	16.9064	65.1476	1.94614	0.00187649	expressed protein		UP	3.06776
LOC_Os02g50730.1		2:30974995-30977090	5.62362	27.1732	2.27262	0.00187649	metalloendoproteinase 1 precursor		UP	2.16811
LOC_Os02g50910.1		2:31114736-31123683	1.34424	3.39267	1.33563	0.00187649	expressed protein		Down
LOC_Os02g50940.1		2:31139332-31140270	30.273	66.6858	1.13935	0.00187649	NHL repeat-containing protein
LOC_Os02g51300.1		2:31404009-31410563	0.610424	2.97305	2.28406	0.00187649	AP2 domain containing protein		UP
LOC_Os02g51799.1		2:31718950-31720452	2.76005	6.55148	1.24713	0.00887554	MYB family transcription factor			1.28402
LOC_Os02g52000.1		2:31828938-31830484	13.6674	28.2404	1.04702	0.00187649	phosphate-induced protein 1 conserved region domain containing protein		Down
LOC_Os02g52170.1		2:31926413-31927447	3.13146	7.18392	1.19793	0.00187649	expressed protein		Down
LOC_Os02g52490.1		2:32113138-32118245	8.6669	27.8843	1.68586	0.0034939	expressed protein		UP
LOC_Os02g52670.1		2:32198522-32199466	0.309508	3.8718	3.64495	0.0273046	AP2 domain containing protein		UP	3.03867
LOC_Os02g52780.2		2:32270629-32275801	0.710254	14.0108	4.30206	0.00187649	bZIP transcription factor	LOC_Os02g52780
LOC_Os02g53050.1		2:32452554-32458873	0.609213	4.66079	2.93556	0.0146355	tetratricopeptide-like helical
LOC_Os02g53130.1		2:32507869-32511286	1.04907	6.4919	2.62953	0.00187649	nitrate reductase		Down
LOC_Os02g53410.1		2:32678280-32681409	30.6463	114.588	1.90267	0.00187649	expressed protein		UP	2.68171
LOC_Os02g54060.2		2:33108910-33111434	2.36142	5.45403	1.20767	0.00632634	chaperonin	LOC_Os02g54060
LOC_Os02g54650.1		2:33470358-33478343	0.896944	5.23827	2.546	0.00632634	diacylglycerol kinase		UP
LOC_Os02g55610.1		2:34052269-34053164	34.6246	94.9191	1.4549	0.00187649	serine-rich protein		UP
LOC_Os02g56380.1		2:34510015-34513605	0.404707	1.90684	2.23624	0.00495209	OsWAK21 - OsWAK receptor-like cytoplasmic kinase OsWAK-RLCK		Down	2.88739
LOC_Os02g56380.2		2:34510015-34513605	0.316423	4.46441	3.81854	0.00495209	OsWAK21 - OsWAK receptor-like cytoplasmic kinase OsWAK-RLCK	LOC_Os02g56380		2.88739
LOC_Os02g56900.1		2:34873610-34875225	29.6292	144.322	2.2842	0.00187649	thioredoxin family protein		UP
LOC_Os02g57490.1		2:35221426-35222740	4.51219	13.426	1.57312	0.00187649	DUF260 domain containing protein		UP
LOC_Os03g01020.1		3:25525-27075	4.46778	9.52795	1.09261	0.00187649	pectinesterase inhibitor domain containing protein
LOC_Os03g01740.1		3:468690-475760	77.3213	224.357	1.53686	0.0034939	expressed protein			2.24839
LOC_Os03g01880.1		3:536606-541769	5.67476	2.25122	-1.33385	0.00187649	possible lysine decarboxylase domain containing protein
LOC_Os03g01990.1		3:619994-623190	0.792114	7.00287	3.14417	0.00187649	lysM domain containing protein		UP
LOC_Os03g02290.1		3:784293-790697	0.964342	1.95764	1.0215	0.00632634	kinesin motor domain containing protein		Down
LOC_Os03g02400.1		3:849762-851121	6.06616	13.1383	1.11492	0.00187649	plastocyanin-like domain containing protein		Down
LOC_Os03g02710.1		3:1014287-1019206	0.47816	1.15507	1.27241	0.0426474	hydroxymethylglutaryl-CoA synthase		Down
LOC_Os03g02900.1		3:1151915-1153874	11.6238	5.68569	-1.03168	0.00187649	B3 DNA binding domain containing protein
LOC_Os03g03200.1		3:1354428-1357183	2.01367	19.734	3.29278	0.00187649	hydrolase		UP	2.46252
LOC_Os03g03200.2		3:1354428-1357183	18.6971	83.2074	2.1539	0.00187649	hydrolase	LOC_Os03g03200		2.46252
LOC_Os03g03200.3		3:1354428-1357183	7.18352	50.2611	2.80668	0.00187649	hydrolase	LOC_Os03g03200		2.46252
LOC_Os03g03320.1		3:1418775-1419984	3.52042	8.08682	1.19983	0.00632634	expressed protein
LOC_Os03g04660.1		3:2210802-2212937	10.0398	4.64391	-1.11232	0.00187649	cytochrome P450 86A1
LOC_Os03g04770.1		3:2271960-2275463	3.10726	9.32445	1.58538	0.00187649	beta-amylase		UP
LOC_Os03g04950.1		3:2386582-2389167	0.905595	0.216842	-2.06222	0.0246002	OsSub26 - Putative Subtilisin homologue
LOC_Os03g05500.1		3:2722030-2722932	22.0277	59.1748	1.42566	0.00187649	DUF260 domain containing protein
LOC_Os03g05760.1		3:2868970-2874956	0.156665	2.798	4.15864	0.00887554	transcription factor Dp		UP
LOC_Os03g06040.1		3:3020241-3021563	3.60185	8.56625	1.24993	0.00632634	expansin precursor			2.05367
LOC_Os03g06620.1		3:3336810-3343544	0.468311	7.49492	4.00037	0.0443274	1,2-dihydroxy-3-keto-5-methylthiopentene dioxygenase		Down
LOC_Os03g07100.1		3:3625387-3627631	27.5168	8.45535	-1.70238	0.00187649	LTPL82 - Protease inhibitor/seed storage/LTP family protein precursor
LOC_Os03g07120.1		3:3636625-3641458	25.7859	12.7585	-1.01512	0.00187649	expressed protein		UP
LOC_Os03g07810.1		3:3973952-3976411	1.89874	4.98929	1.39379	0.00187649	expressed protein		Down
LOC_Os03g08320.1		3:4235725-4237276	4.06674	37.1782	3.19251	0.00187649	ZIM domain containing protein, OsJAZ11		Down	2.28591	52.15
LOC_Os03g08330.1		3:4247885-4248987	21.7303	254.002	3.54707	0.00187649	ZIM domain containing protein, OsJAZ10		UP	1.58189
LOC_Os03g08580.1		3:4415605-4418384	4.21416	15.2087	1.85158	0.0349078	expressed protein		UP
LOC_Os03g08790.1		3:4540352-4542109	32.181	70.7589	1.1367	0.00187649	aspartic proteinase nepenthesin precursor
LOC_Os03g08940.1		3:4634139-4635317	4.97229	34.0828	2.77706	0.00187649	expressed protein
LOC_Os03g08970.1		3:4659802-4661072	25.3232	55.3148	1.12721	0.00187649	expressed protein		UP
LOC_Os03g09910.1		3:4935473-4940039	5.72931	2.85592	-1.00441	0.0236735	aminotransferase		UP
LOC_Os03g09980.1		3:4976963-5001308	31.4053	10.3164	-1.60606	0.00187649	sulfate transporter
LOC_Os03g10640.1		3:5432905-5439327	3.11661	10.6124	1.7677	0.00187649	calcium-transporting ATPase		UP
LOC_Os03g11400.1		3:5864058-5868520	1.01712	2.45798	1.27299	0.0113386	targeting protein-related		Down
LOC_Os03g12370.3		3:6536433-6540427	0.395374	4.94812	3.64559	0.0101193	HSF-type DNA-binding domain containing protein	LOC_Os03g12370		1.28696
LOC_Os03g12500.1		3:6607576-6609598	2.22799	13.5154	2.60079	0.00187649	cytochrome P450		Down		17.2
LOC_Os03g12820.1		3:6893852-6897426	6.77964	20.8691	1.62209	0.00187649	ATP8		UP	4.11844
LOC_Os03g13050.1		3:7060766-7062317	19.5803	41.0354	1.06746	0.00187649	E2F-related protein
LOC_Os03g14050.1		3:7625392-7628620	204.28	85.9425	-1.24911	0.00187649	thaumatin-like protein 1 precursor		Down	1.73331
LOC_Os03g14300.1		3:7784499-7788770	91.3766	37.0357	-1.30291	0.00187649	THION29 - Plant thionin family protein precursor
LOC_Os03g14370.1		3:7813469-7816737	1.08463	10.049	3.21177	0.0113386	ACT domain containing protein		UP	1.83801
LOC_Os03g14840.1		3:8086098-8087890	2.17896	5.49322	1.33401	0.00187649	AGC_PVPK_like_kin82y.8 - ACG kinases include homologs to PKA
LOC_Os03g15270.1		3:8350958-8352661	14.0158	59.2737	2.08034	0.00187649	gibberellin receptor GID1L2		UP	4.63942
LOC_Os03g15340.1		3:8395506-8396383	32.9762	109.858	1.73614	0.00187649	plastocyanin-like domain containing protein
LOC_Os03g15680.1		3:8650434-8652162	8.42059	3.72237	-1.1777	0.0034939	nodulation-signaling pathway 2 protein		UP
LOC_Os03g16010.1		3:8804492-8834740	15.4193	84.1745	2.44864	0.0418307	BRASSINOSTEROID INSENSITIVE 1-associated receptor kinase 1 precursor		Down
LOC_Os03g15960.1		3:8804492-8834740	40.5712	182.703	2.17098	0.0289358	hsp20/alpha crystallin family protein		UP	4.99606
LOC_Os03g16350.1		3:9021527-9022914	18.7887	73.4469	1.96683	0.00187649	AT3G55560 AT-hook protein of GA feedback 2, transcription factor		UP	2.58004
LOC_Os03g16480.1		3:9083410-9084896	41.8073	106.198	1.34493	0.00187649	zinc finger family protein		UP	1.13809
LOC_Os03g16760.1		3:9284263-9287793	8.96114	3.92964	-1.18928	0.00187649	protein phosphatase 2C		UP
LOC_Os03g16860.1		3:9369094-9372019	192.053	797.865	2.05464	0.00187649	OsHSP71.1, DnaK family protein		UP	1.93536
LOC_Os03g18150.1		3:10162323-10164429	25.6846	140.934	2.45604	0.00187649	protein phosphatase 2C		UP	1.78669
LOC_Os03g18630.1		3:10436629-10439418	3.68862	9.24032	1.32486	0.00187649	receptor-like kinase RHG1		Down
LOC_Os03g18740.1		3:10500930-10502371	33.3586	128.125	1.94142	0.00187649	oxidoreductase		UP
LOC_Os03g18910.1		3:10597776-10600493	6.65535	18.8398	1.50119	0.00187649	COBRA-like protein 7 precursor
LOC_Os03g19370.1		3:10904319-10905725	5.5013	31.4922	2.51715	0.00187649	CPuORF4 - conserved peptide uORF-containing transcript		UP
LOC_Os03g19720.1		3:11091487-11094697	8.13032	106.52	3.71168	0.00187649	EF hand family protein		UP	1.34193
LOC_Os03g19720.2		3:11091487-11094697	19.4529	415.925	4.41827	0.00187649	EF hand family protein	LOC_Os03g19720		1.34193
LOC_Os03g20120.1		3:11365916-11367637	3.4776	41.0073	3.55971	0.00187649	glycosyl transferase 8 domain containing protein		UP	4.01411
LOC_Os03g20210.1		3:11420811-11423024	16.5302	7.68788	-1.10445	0.00187649	aspartic proteinase nepenthesin precursor		UP
LOC_Os03g20330.1		3:11496503-11497395	1.28652	8.15865	2.66486	0.00187649	VQ domain containing protein		UP
LOC_Os03g20870.1		3:11815090-11816976	22.4761	77.2633	1.78139	0.00187649	zinc finger		UP	2.98832
LOC_Os03g21640.1		3:12353422-12357303	0.305965	8.33885	4.76841	0.0349078	expressed protein		UP	2.4984
LOC_Os03g21640.3		3:12353422-12357303	2.0867	13.0713	2.64711	0.00187649	expressed protein	LOC_Os03g21640		2.4984
LOC_Os03g21710.1		3:12393295-12395722	0.215373	1.91303	3.15095	0.0307935	WRKY79		UP
LOC_Os03g21710.2		3:12393295-12395722	0.7899	2.47566	1.64807	0.0331419	WRKY79	LOC_Os03g21710
LOC_Os03g22170.1		3:12712046-12713302	8.14343	18.7051	1.19972	0.00187649	AP2 domain containing protein		UP
LOC_Os03g22770.1		3:13151417-13154262	1.52225	31.736	4.38184	0.00187649	CCT/B-box zinc finger protein		UP
LOC_Os03g22790.1		3:13160630-13162732	23.8695	49.3562	1.04806	0.00187649	beta-amylase		UP	1.94185
LOC_Os03g22820.1		3:13188195-13189084	0.879907	3.16538	1.84696	0.0146355	expressed protein		Down
LOC_Os03g23010.5		3:13281909-13283252	25.6277	113.438	2.14613	0.037968	expressed protein
LOC_Os03g25360.1		3:14493565-14495051	3.73222	9.93316	1.41222	0.00187649	peroxidase precursor
LOC_Os03g25370.1		3:14503525-14504661	8.58164	21.4598	1.32231	0.00187649	peroxidase precursor		UP
LOC_Os03g25690.1		3:14699469-14703786	0.944531	3.16409	1.74412	0.00187649	expressed protein
LOC_Os03g26910.1		3:15380270-15382921	2.07505	8.31998	2.00343	0.0198021	uncharacterized glycosyl hydrolase Rv2006/MT2062		UP
LOC_Os03g27110.1		3:15526872-15528818	0.450546	1.58691	1.81648	0.0396148	hydrolase protein
LOC_Os03g29250.1		3:16643960-16645067	5.70337	11.6699	1.03291	0.00887554	SPX domain-containing protein
LOC_Os03g38730.2		3:21496566-21499125	63.2959	31.2181	-1.01973	0.00187649	peroxisomal membrane protein	LOC_Os03g38730
LOC_Os03g44020.1		3:24742150-24743813	5.01299	10.718	1.09629	0.00632634	AGC_PVPK_like_kin82y.9 - ACG kinases include homologs to PKA		Down
LOC_Os03g44380.1		3:24957186-24959857	0.534096	5.74521	3.42719	0.00187649	9-cis-epoxycarotenoid dioxygenase 1		UP	1.64496
LOC_Os03g47034.1		3:26595206-26625445	47.3614	156.573	1.72505	0.0101193	expressed protein		UP	1.23158
LOC_Os03g47500.2		3:26856014-26858602	1.00857	5.84655	2.53527	0.0323247	zinc finger
LOC_Os03g47530.1		3:26871194-26872772	4.39002	22.3438	2.34757	0.00187649	glycosyl transferase 8 domain containing protein		UP
LOC_Os03g48060.1		3:27327255-27330963	17.5872	36.3206	1.04627	0.00187649	class I glutamine amidotransferase		UP
LOC_Os03g49770.1		3:28322920-28332233	0.588616	4.93795	3.06851	0.0372498	oxysterol-binding protein
LOC_Os03g50310.1		3:28680011-28682770	14.9154	6.01211	-1.31086	0.00187649	CCT/B-box zinc finger protein
LOC_Os03g50420.1		3:28763016-28765176	0.70041	1.79701	1.35933	0.0264673	expressed protein		Down
LOC_Os03g51479.2		3:29447989-29453823	0.765433	4.44628	2.53825	0.0298829	maf	LOC_Os03g51479		3.7214
LOC_Os03g52284.1		3:30020002-30022948	6.50096	3.08681	-1.07454	0.00187649	expressed protein
LOC_Os03g52360.1		3:30059734-30065410	189.42	57.9006	-1.70994	0.00187649	PIII3 - Proteinase inhibitor II family protein precursor		UP
LOC_Os03g52390.1		3:30071362-30071968	101.344	49.6287	-1.03001	0.00187649	PIII1 - Proteinase inhibitor II family protein precursor		UP
LOC_Os03g52650.1		3:30185922-30187171	18.363	36.7976	1.00281	0.00187649	syntaxin-related protein		Down
LOC_Os03g53400.1		3:30631908-30633034	0.500208	8.59646	4.10314	0.00187649	transmembrane BAX inhibitor motif-containing protein			1.12312
LOC_Os03g55200.1		3:31403768-31406231	0.469626	1.36209	1.53624	0.012438	ORC5 - Putative origin recognition complex subunit 5
LOC_Os03g55240.1		3:31432450-31439004	1.47738	18.5495	3.65027	0.00187649	cytochrome P450		UP	3.04999	27.73
LOC_Os03g55590.1		3:31636213-31639038	6.09791	43.2738	2.82711	0.00632634	MYB family transcription factor		UP	1.90085
LOC_Os03g55590.2		3:31636213-31639038	3.3612	45.3701	3.75469	0.00764355	MYB family transcription factor	LOC_Os03g55590		1.90085
LOC_Os03g55776.1		3:31750835-31751684	2.70589	11.7491	2.11838	0.00187649	expressed protein		Down
LOC_Os03g56160.1		3:32001276-32003535	8.27447	21.6729	1.38915	0.00187649	lectin-like receptor kinase 7
LOC_Os03g56540.2		3:32201503-32205280	0.173877	3.49457	4.32898	0.00187649	lectin-like receptor kinase 7
LOC_Os03g56580.1		3:32227185-32229646	0.421237	1.31974	1.64755	0.0451418	no apical meristem protein		UP
LOC_Os03g56974.1		3:32446885-32450783	0.861908	0.337983	-1.35058	0.0198021	latent nuclear antigen
LOC_Os03g57310.1		3:32687404-32688981	37.0459	105.712	1.51275	0.00187649	syntaxin		UP	1.35346
LOC_Os03g57340.1		3:32701138-32705224	92.4188	225.027	1.28384	0.00187649	chaperone protein dnaJ		UP	1.37812
LOC_Os03g57520.1		3:32790872-32791376	5.00906	14.9465	1.5772	0.00764355	VQ domain containing protein
LOC_Os03g57560.1		3:32806477-32816339	0.619407	1.40831	1.18501	0.0227585	piwi domain containing protein
LOC_Os03g57640.1		3:32844294-32845652	0.450227	15.4062	5.09672	0.00187649	gibberellin receptor GID1L2			4.53635
LOC_Os03g58010.1		3:33023175-33028499	5.64296	22.9366	2.02313	0.00187649	acetyltransferase		UP	5.10046
LOC_Os03g58070.1		3:33054226-33058062	254.305	124.583	-1.02945	0.00187649	frigida		Down
LOC_Os03g58580.1		3:33352932-33355263	5.72633	19.3422	1.75607	0.00187649	nodulin		UP
LOC_Os03g58790.1		3:33474903-33477025	44.4741	217.029	2.28685	0.00187649	ATPase		UP	3.69488
LOC_Os03g59570.1		3:33898695-33900484	1.57849	3.53884	1.16473	0.0188327	IPP transferase		UP
LOC_Os03g60080.1		3:34158968-34160416	88.354	942.967	3.41584	0.00187649	NAC domain-containing protein 67		UP	2.27057	10.9
LOC_Os03g60560.1		3:34417049-34417974	4.85483	858.413	7.46611	0.00187649	ZOS3-21 - C2H2 zinc finger protein		UP		43.3
LOC_Os03g60570.1		3:34420568-34421483	4.50989	232.372	5.6872	0.00187649	ZOS3-22 - C2H2 zinc finger protein		UP	5.93363
LOC_Os03g60760.1		3:34526108-34526378	5.63662	25.5004	2.17762	0.00187649	expressed protein		UP
LOC_Os03g61740.1		3:34995467-34997060	6.19593	12.8538	1.05281	0.00187649	sex determination protein tasselseed-2		UP
LOC_Os03g61780.2		3:35018788-35021641	42.1361	20.8885	-1.01235	0.00187649	glucan endo-1	LOC_Os03g61780
LOC_Os03g61960.1		3:35114879-35117929	3.72987	22.5398	2.59528	0.00187649	2Fe-2S iron-sulfur cluster binding domain containing protein		Down
LOC_Os03g62060.1		3:35153253-35156086	2.15266	13.4262	2.64087	0.00187649	hydrolase		Down
LOC_Os03g63270.1		3:35746096-35750924	0.678752	2.48465	1.87209	0.0403475	regulatory protein		UP
LOC_Os03g02040.1		3:645944-648525	18.3177	41.2833	1.17232	0.00632634	remorin		Down
LOC_Os03g02190.1		3:731483-733245	32.8895	14.8206	-1.15002	0.00187649	protein kinase domain containing protein		Down
LOC_Os03g02590.2		3:948632-959247	21.1017	10.4945	-1.00772	0.0034939	peroxisomal biogenesis factor 11
LOC_Os03g03034.2		3:1234370-1244058	1.46344	7.74416	2.40374	0.00764355	flavonol synthase/flavanone 3-hydroxylase	LOC_Os03g03034		1.39657
LOC_Os03g03034.1		3:1234370-1244058	2.78123	11.7968	2.08461	0.00187649	flavonol synthase/flavanone 3-hydroxylase		UP	1.39657	2.7
LOC_Os03g03630.1		3:1607016-1608051	8.43021	19.6496	1.22086	0.00187649	expressed protein		Down
LOC_Os03g04070.1		3:1861230-1863241	1.63445	4.18007	1.35472	0.0465958	no apical meristem protein		UP
LOC_Os03g04220.1		3:1937197-1938687	16.4309	35.5142	1.11198	0.00187649	glutathione S-transferase		Down
LOC_Os03g04240.1		3:1947310-1948539	11.7746	26.6261	1.17716	0.00187649	glutathione S-transferase		Down
LOC_Os03g04250.1		3:1951267-1952448	6.30745	17.7237	1.49055	0.00187649	glutathione S-transferase		Down
LOC_Os03g04420.1		3:2039274-2042438	0.58548	0.142048	-2.04324	0.0101193	expressed protein
LOC_Os03g05510.1		3:2725691-2726555	2.9136	14.1208	2.27695	0.00187649	DUF260 domain containing protein		UP
LOC_Os03g05750.1		3:2865296-2867692	0.53702	89.4528	7.38001	0.0034939	heavy-metal-associated domain-containing protein		UP	3.37089
LOC_Os03g05750.2		3:2865296-2867692	9.0093	212.676	4.5611	0.00187649	heavy-metal-associated domain-containing protein	LOC_Os03g05750		3.37089
LOC_Os03g06520.1		3:3270145-3275906	4.25787	9.11846	1.09866	0.00495209	sulfate transporter
LOC_Os03g07400.1		3:3756515-3757131	10.16	21.7975	1.10126	0.00764355	expressed protein
LOC_Os03g08310.1		3:4231002-4232044	1.87718	27.2624	3.86027	0.00187649	ZIM domain containing protein, OsJAZ9
LOC_Os03g08460.1		3:4342726-4344718	91.7526	42.4699	-1.11131	0.00187649	AP2 domain containing protein		Down	1.82942
LOC_Os03g08490.1		3:4366118-4367401	215.274	81.7325	-1.39719	0.00187649	AP2 domain containing protein		Down
LOC_Os03g08520.1		3:4378667-4379738	6.58315	59.9302	3.18643	0.00187649	DUF581 domain containing protein
LOC_Os03g08720.1		3:4491085-4495415	71.3531	25.2977	-1.49597	0.00187649	transferase family protein
LOC_Os03g08880.1		3:4597925-4599432	19.1444	121.575	2.66685	0.00187649	purine permease			2.34922
LOC_Os03g09170.1		3:4779242-4780572	20.4404	218.216	3.41627	0.00187649	ethylene-responsive transcription factor		UP	2.38564
LOC_Os03g10050.1		3:5062814-5064199	2.84887	252.842	6.4717	0.00187649	serine acetyltransferase protein		UP	5.36021
LOC_Os03g11420.1		3:5875243-5882304	6.40717	15.832	1.30508	0.00187649	Os3bglu6 - beta-glucosidase/beta-fucosidase/beta-galactosidase
LOC_Os03g12390.1		3:6543946-6545478	28.5331	85.6381	1.58562	0.00187649	STE_MEK_ste7_MAP2K.6 - STE kinases include homologs to sterile 7		Down		3.7
LOC_Os03g13200.1		3:7123840-7126283	4.18743	11.1258	1.40977	0.00187649	peroxidase precursor		Down
LOC_Os03g14170.1		3:7685641-7687780	6.18494	13.8829	1.16647	0.00187649	3-ketoacyl-CoA synthase
LOC_Os03g16040.1		3:8836070-8837876	13.6444	96.2747	2.81885	0.00187649	hsp20/alpha crystallin family protein		UP	3.38583	9.8
LOC_Os03g16040.2		3:8836070-8837876	49.2476	352.496	2.83948	0.00187649	hsp20/alpha crystallin family protein	LOC_Os03g16040		3.38583
LOC_Os03g16170.2		3:8920307-8922375	0.206703	1.06426	2.36422	0.0340434	protein phosphatase 2C	LOC_Os03g16170		2.47383
LOC_Os03g16610.1		3:9166493-9169270	1.19255	3.94849	1.72726	0.00187649	laccase precursor protein
LOC_Os03g16950.1		3:9420624-9421861	265.395	54.121	-2.29388	0.00187649	cysteine-rich repeat secretory protein 55 precursor
LOC_Os03g16960.1		3:9424425-9425779	78.4145	30.6747	-1.35407	0.00187649	cysteine-rich repeat secretory protein 55 precursor		Down
LOC_Os03g17150.1		3:9523854-9524786	18.2762	43.5215	1.25176	0.00187649	ZOS3-09 - C2H2 zinc finger protein		UP
LOC_Os03g18030.2		3:10037775-10043365	3.16706	8.79886	1.47417	0.00187649	leucoanthocyanidin dioxygenase	LOC_Os03g18030		3.61637
LOC_Os03g18070.1		3:10079183-10082415	11.7012	37.1552	1.6669	0.00187649	omega-3 fatty acid desaturase		UP
LOC_Os03g18070.2		3:10079183-10082415	0.864421	10.9357	3.66117	0.00187649	omega-3 fatty acid desaturase	LOC_Os03g18070
LOC_Os03g18600.1		3:10417549-10418835	278.167	81.0053	-1.77986	0.00187649	cyclase/dehydrase family protein		Down
LOC_Os03g19200.1		3:10771195-10774714	4.57454	10.0452	1.13481	0.00187649	DNAJ heat shock N-terminal domain-containing protein		Down
LOC_Os03g19260.1		3:10829976-10831058	5.99796	16.3093	1.44316	0.00187649	expressed protein			1.70925
LOC_Os03g20090.1		3:11324796-11327040	16.0195	49.2709	1.62091	0.00187649	MYB family transcription factor		UP	4.66229
LOC_Os03g20600.1		3:11666183-11666957	32.4873	90.2834	1.47459	0.00187649	expressed protein		UP	1.34508
LOC_Os03g21030.1		3:11936153-11938191	77.5251	160.536	1.05016	0.00187649	no apical meristem protein		UP
LOC_Os03g21380.2		3:12222603-12224818	5.34776	14.686	1.45744	0.0178088	OsCML27 - Calmodulin-related calcium sensor protein	LOC_Os03g21380
LOC_Os03g21960.1		3:12555562-12558420	10.1364	26.7975	1.40255	0.00187649	aminotransferase
LOC_Os03g22590.1		3:13003403-13006848	2.05983	0.510705	-2.01196	0.0227585	nodulin MtN3 family protein
LOC_Os03g22780.1		3:13154517-13156122	4.37161	10.5534	1.27147	0.00187649	DVR
LOC_Os03g24100.1		3:13677417-13678572	1.52882	9.49358	2.63454	0.00187649	expressed protein		UP
LOC_Os03g25760.1		3:14737234-14740919	1.58867	9.66685	2.60523	0.00187649	calmodulin-binding protein		UP
LOC_Os03g27090.1		3:15510960-15512762	3.22347	10.039	1.63893	0.00187649	MYB family transcription factor		UP
LOC_Os03g27120.1		3:15529259-15531106	3.9941	20.1327	2.33359	0.00187649	ICE-like protease p20 domain containing protein
LOC_Os03g28940.2		3:16406314-16408725	0.510222	33.5157	6.03757	0.0207831	ZIM domain containing protein, OsJAZ6	LOC_Os03g28940		1.31321
LOC_Os03g28940.1		3:16406314-16408725	38.166	106.381	1.47888	0.00187649	ZIM domain containing protein, OsJAZ6		UP	1.31321
LOC_Os03g29930.1		3:17051998-17053110	5.08776	30.5741	2.58721	0.00187649	expressed protein		UP	2.87577
LOC_Os03g30060.1		3:17141798-17143217	6.41123	2.63638	-1.28204	0.0034939	expressed protein		Down
LOC_Os03g30420.1		3:17338546-17345264	57.4294	21.599	-1.41083	0.00187649	cytochrome P450
LOC_Os03g31880.1		3:18236957-18239695	8.85038	3.76188	-1.23429	0.00187649	SHORT-ROOT
LOC_Os03g32170.1		3:18403761-18405625	26.4049	54.1785	1.03692	0.00187649	NAD dependent epimerase/dehydratase family protein
LOC_Os03g32220.1		3:18428892-18430011	0.697993	28.4774	5.35046	0.00187649	ZOS3-11 - C2H2 zinc finger protein			6.11987
LOC_Os03g32230.1		3:18434770-18435872	3.54677	162.251	5.51558	0.00187649	ZOS3-12 - C2H2 zinc finger protein		UP	5.7643	28
LOC_Os03g39020.1		3:21683713-21691695	3.27017	6.93273	1.08406	0.00187649	Kinesin motor domain domain containing protein		Down
LOC_Os03g41330.1		3:22975442-22978424	57.9211	21.3924	-1.43699	0.00187649	DUF260 domain containing protein
LOC_Os03g41390.1		3:23034715-23035925	5.06238	13.8822	1.45534	0.00187649	ZOS3-15 - C2H2 zinc finger protein		UP	3.44166
LOC_Os03g42259.1		3:23510785-23511753	290.824	132.187	-1.13757	0.00187649	hypervariable Bacillus group-specific protein		Down
LOC_Os03g42730.1		3:23787204-23791383	2.66966	1.06163	-1.33038	0.013547	expressed protein
LOC_Os03g43590.1		3:24349689-24355363	0.145288	0.765145	2.39682	0.048214	LSTK-1-like kinase
LOC_Os03g43880.1		3:24614400-24616002	1.4062	7.28448	2.37303	0.00187649	PLA IIIA/PLP7		Down
LOC_Os03g44670.1		3:25145509-25149623	73.3852	36.6616	-1.00122	0.00187649	expressed protein		UP
LOC_Os03g45760.1		3:25841464-25847344	1.73762	4.23306	1.28459	0.0198021	expressed protein		Down
LOC_Os03g45960.1		3:25970240-25971486	46.5821	22.9554	-1.02094	0.00187649	thaumatin
LOC_Os03g46920.1		3:26524355-26527448	4.83128	10.1795	1.07519	0.00187649	expressed protein		Down
LOC_Os03g47280.1		3:26745065-26745753	3.77826	49.6157	3.715	0.00187649	VQ domain containing protein		UP	2.80879	18.5
LOC_Os03g48030.1		3:27293779-27297099	8.34678	1.74368	-2.25908	0.00187649	integral membrane HPP family protein		Down
LOC_Os03g49730.3		3:28301393-28305323	0.88861	2.48663	1.48457	0.0168242	zinc finger protein	LOC_Os03g49730
LOC_Os03g50130.1		3:28581433-28589796	3.01729	96.5967	5.00065	0.0280989	microsomal glutathione S-transferase 3		UP	1.23938
LOC_Os03g51390.1		3:29394989-29396155	16.8623	44.075	1.38615	0.00187649	expressed protein		UP	2.1637
LOC_Os03g51470.1		3:29444135-29446665	1.7954	4.5159	1.33071	0.0034939	expressed protein			3.23925
LOC_Os03g52410.1		3:30075370-30075992	8.80803	78.724	3.15991	0.00187649	expressed protein		UP
LOC_Os03g55210.1		3:31407398-31410302	0.0610423	0.408752	2.74335	0.0435068	TKL_IRAK_CrRLK1L-1.1 - The CrRLK1L-1 subfamily has homology to the CrRLK1L homolog
LOC_Os03g55320.3		3:31464966-31467782	3.94724	34.8314	3.14147	0.00495209	protein phosphatase 2C	LOC_Os03g55320		3.36416
LOC_Os03g55540.1		3:31597258-31599973	134.665	985.343	2.87125	0.00187649	ZOS3-18 - C2H2 zinc finger protein		UP	2.40682	6.5
LOC_Os03g55610.1		3:31655151-31656838	4.00792	8.629	1.10634	0.00764355	dof zinc finger domain containing protein		UP
LOC_Os03g55800.1		3:31752038-31765495	29.0316	146.446	2.33467	0.00187649	cytochrome P450		UP		7.7
LOC_Os03g56070.1		3:31935456-31938018	2.35443	4.92016	1.06333	0.00187649	expressed protein		Down
LOC_Os03g56220.1		3:32020767-32022792	20.3953	49.1289	1.26834	0.00187649	stress-induced protein		Down
LOC_Os03g56869.1		3:32381834-32390417	0.683559	2.2438	1.7148	0.0465958	ribose-5-phosphate isomerase A
LOC_Os03g57200.1		3:32612052-32613160	10.194	53.4888	2.39151	0.00187649	glutathione S-transferase		Down
LOC_Os03g60540.1		3:34403731-34404292	3.64473	20.3682	2.48243	0.00187649	ZOS3-20 - C2H2 zinc finger protein
LOC_Os03g60650.1		3:34467494-34471240	8.60541	27.324	1.66685	0.00764355	protein phosphatase 2C		UP	2.052
LOC_Os03g60880.3		3:34590223-34594446	2.61607	5.77811	1.1432	0.00495209	nucleobase-ascorbate transporter	LOC_Os03g60880
LOC_Os03g61160.1		3:34731875-34733530	12.0236	3.88792	-1.6288	0.0331419	expressed protein
LOC_Os03g61160.2		3:34731875-34733530	12.9858	5.80083	-1.16261	0.0489069	expressed protein
LOC_Os03g61160.3		3:34731875-34733530	15.3159	3.80565	-2.00882	0.013547	expressed protein
LOC_Os03g61490.1		3:34870912-34871879	6.24747	17.8553	1.51501	0.00187649	expressed protein		Down
LOC_Os03g61900.1		3:35077059-35084782	116.795	57.1654	-1.03077	0.00187649	expressed protein		Down
LOC_Os03g62480.1		3:35373056-35374850	2.30604	7.72928	1.74492	0.00187649	anthocyanidin 5		UP	2.99577
LOC_Os03g62790.1		3:35517090-35536145	13.6962	60.2299	2.1367	0.00187649	pirin		UP
LOC_Os03g63510.1		3:35870410-35875775	34.6188	16.4355	-1.07474	0.00187649	pentatricopeptide		Down
LOC_Os03g64260.1		3:36294358-36295277	2.80442	30.7235	3.45357	0.00187649	AP2 domain containing protein			5.09535	12.5
LOC_Os03g64340.1		3:36357714-36360927	5.31119	12.4362	1.22743	0.00495209	heavy metal-associated domain containing protein
LOC_Os04g01470.1		4:315365-318162	6.53876	2.20145	-1.57056	0.00187649	O-methyltransferase
LOC_Os04g01690.3		4:462735-466282	2.57346	6.69148	1.37862	0.00187649	pyridoxal-dependent decarboxylase protein	LOC_Os04g01690
LOC_Os04g03796.1		4:1697357-1706089	51.3262	15.2999	-1.74617	0.0340434	OsSub37 - Putative Subtilisin homologue		UP
LOC_Os04g03796.2		4:1697357-1706089	111.86	47.7378	-1.22849	0.0207831	OsSub37 - Putative Subtilisin homologue	LOC_Os04g03796
LOC_Os04g04350.1		4:2042487-2043555	16.4394	6.29374	-1.38517	0.0101193	#N/A
LOC_Os04g06990.1		4:3677723-3679766	0.698391	0.184839	-1.91777	0.0426474	expressed protein
LOC_Os04g07260.1		4:3848923-3853495	1.72523	0.749142	-1.20348	0.0198021	expressed protein
LOC_Os04g08740.3		4:4733813-4737787	68.9164	31.9608	-1.10854	0.00187649	ethylene receptor	LOC_Os04g08740		1.93649
LOC_Os04g09570.1		4:5130668-5137585	2.83399	10.9114	1.94493	0.00187649	expressed protein		UP
LOC_Os04g11040.1		4:5982038-5986102	494.12	211.847	-1.22184	0.0034939	expressed protein		Down
LOC_Os04g11060.1		4:6007098-6008017	97.5368	40.1132	-1.28187	0.00187649	expressed protein
LOC_Os04g19960.1		4:11121244-11122203	5.37804	11.7935	1.13284	0.00495209	retrotransposon protein		UP
LOC_Os04g24328.1		4:13928658-13929868	1.07605	5.72944	2.41265	0.00187649	jasmonate-induced protein
LOC_Os04g24430.1		4:13998959-14004155	0.173559	0.526456	1.60088	0.0207831	sucrose synthase
LOC_Os04g24460.1		4:14018505-14020062	1.91369	9.06104	2.24332	0.00187649	phytase		Down
LOC_Os04g26920.1		4:15752314-15756195	0.387154	6.8732	4.15	0.00632634	oxidoreductase
LOC_Os04g26960.1		4:15769702-15776670	1.75981	5.28985	1.5878	0.00187649	terpene synthase
LOC_Os04g32480.1		4:19320611-19325192	0.772783	2.65304	1.77951	0.0236735	zinc-finger protein		Down
LOC_Os04g33030.1		4:19822452-19824317	8.37253	27.0015	1.68931	0.0465958	protein binding protein		UP
LOC_Os04g33390.1		4:19997622-19999284	40.8618	177.899	2.12223	0.00187649	prephenate dehydratase domain containing protein
LOC_Os04g33630.1		4:20193654-20197273	11.6004	5.74061	-1.01489	0.0236735	2Fe-2S iron-sulfur cluster binding domain containing protein
LOC_Os04g34140.1		4:20518896-20520669	20.8382	44.174	1.08396	0.00187649	U-box protein CMPG1		UP
LOC_Os04g35210.1		4:21224833-21229989	0.795094	1.89433	1.25249	0.0168242	Leucine Rich Repeat family protein		Down
LOC_Os04g36670.1		4:21971910-21974749	43.3463	21.4225	-1.01678	0.00187649	expressed protein		Down
LOC_Os04g37490.1		4:22135944-22141789	5.55426	15.7393	1.5027	0.00187649	oxidoreductase		UP
LOC_Os04g37880.1		4:22345808-22346400	3.01797	20.7059	2.7784	0.00187649	expressed protein		UP	1.40242
LOC_Os04g37960.1		4:22397676-22408083	0.181303	0.545456	1.58906	0.00187649	synaptonemal complex protein 2
LOC_Os04g37970.1		4:22408785-22410831	118.364	43.0057	-1.46063	0.00187649	transporter family protein		UP
LOC_Os04g39010.1		4:22980409-22981184	0.942861	3.68521	1.96663	0.021791	heavy metal associated domain containing protein		UP
LOC_Os04g41500.2		4:24426206-24430044	0.910679	33.5325	5.20247	0.00187649	expressed protein	LOC_Os04g41500
LOC_Os04g41710.1		4:24540767-24543571	1.28276	5.1195	1.99675	0.00187649	expressed protein		Down
LOC_Os04g41810.1		4:24580952-24589933	24.6123	49.2475	1.00067	0.00187649	expressed protein		Down
LOC_Os04g42900.1		4:25194923-25199808	59.4824	19.5148	-1.60789	0.00187649	expressed protein
LOC_Os04g43390.2		4:25473087-25481922	3.33134	1.15973	-1.52232	0.0146355	Os4bglu16 - monolignol beta-glucoside homologue	LOC_Os04g43390
LOC_Os04g43710.1		4:25682677-25684061	23.3049	11.5046	-1.01842	0.00187649	CAMK_CAMK_like.3 - CAMK includes calcium/calmodulin depedent protein kinases
LOC_Os04g44130.1		4:25935207-25935714	4.35428	13.8904	1.67358	0.00764355	DEF12 - Defensin and Defensin-like DEFL family		Down
LOC_Os04g45020.1		4:26452692-26455536	3.40579	8.1097	1.25166	0.00187649	MYB family transcription factor		UP
LOC_Os04g45480.1		4:26728192-26731804	0.327624	1.77003	2.43366	0.00187649	heat shock protein STI (STRESS-INDUCED-PHOSPHOPROTEIN)		UP	3.41012
LOC_Os04g45810.1		4:26939035-26940382	1.93903	8.84223	2.18907	0.00187649	homeobox associated leucine zipper		UP
LOC_Os04g45970.2		4:27047907-27053075	8.62724	19.4022	1.16925	0.0364903	glutamate dehydrogenase protein	LOC_Os04g45970
LOC_Os04g46280.1		4:27238305-27241093	10.348	27.5032	1.41025	0.00187649	hydrolase		UP
LOC_Os04g46390.2		4:27320347-27324909	430.245	208.978	-1.04181	0.012438	chaperone protein dnaJ
LOC_Os04g46810.1		4:27554912-27555674	31.2105	126.801	2.02246	0.00187649	LTPL120 - Protease inhibitor/seed storage/LTP family protein precursor		Down
LOC_Os04g48030.1		4:28388917-28406215	3.05408	14.0535	2.20212	0.0178088	heat stress transcription factor B-1		UP	2.48539
LOC_Os04g48290.1		4:28587298-28591237	3.71837	8.19305	1.13973	0.00187649	MATE efflux family protein		UP
LOC_Os04g48860.1		4:28964012-28965751	2.25792	0.680134	-1.7311	0.012438	#N/A
LOC_Os04g49194.1		4:29146428-29153131	15.7553	5.38197	-1.54963	0.00187649	naringenin		Down		1
LOC_Os04g49250.1		4:29205986-29207625	8.10612	3.20122	-1.34039	0.00187649	UDP-glucose/GDP-mannose dehydrogenase family
LOC_Os04g50060.1		4:29672407-29675429	18.5723	8.27756	-1.16588	0.00187649	GRAS family transcription factor domain containing protein		Down
LOC_Os04g50960.1		4:29982081-29986782	2.19283	4.68152	1.09418	0.00187649	expressed protein
LOC_Os04g51110.1		4:30082704-30085581	3.41918	8.66757	1.34198	0.00187649	WD repeat-containing protein		Down
LOC_Os04g52090.1		4:30754056-30755155	82.6765	221.336	1.42069	0.00187649	AP2 domain containing protein		UP	1.23646
LOC_Os04g54610.1		4:32291387-32292471	1.62261	12.2345	2.91457	0.00187649	expressed protein		Down
LOC_Os04g56110.2		4:33233325-33236257	8.42008	27.733	1.7197	0.0157331	protein kinase	LOC_Os04g56110		3.22333
LOC_Os04g56420.1		4:33450792-33453301	21.2272	8.96739	-1.24315	0.00187649	retrotransposon protein		Down
LOC_Os04g56430.1		4:33456174-33457245	434.187	86.0234	-2.33551	0.00187649	cysteine-rich receptor-like protein kinase
LOC_Os04g57200.1		4:33895392-33896819	54.502	169.431	1.63632	0.00187649	heavy metal transport/detoxification protein		UP	2.3206
LOC_Os04g57200.2		4:33895392-33896819	3.09535	47.8457	3.95022	0.00187649	heavy metal transport/detoxification protein	LOC_Os04g57200		2.3206
LOC_Os04g58200.2		4:34477944-34483612	6.16231	20.2026	1.713	0.0426474	protochlorophyllide reductase A	LOC_Os04g58200
LOC_Os04g58320.2		4:34529584-34532171	13.8196	3.92397	-1.81633	0.0178088	zinc finger	LOC_Os04g58320
LOC_Os04g58390.1		4:34552874-34557611	1.26278	3.73277	1.56364	0.00187649	allantoinase		Down
LOC_Os04g58810.1		4:34795489-34797092	27.2434	309.525	3.50608	0.00187649	CAF1 family ribonuclease containing protein		UP
LOC_Os04g59020.1		4:34926342-34927394	132.399	53.2211	-1.31482	0.00187649	integral membrane protein
LOC_Os04g59140.1		4:34996857-34998751	22.2762	57.9828	1.38012	0.00187649	expressed protein		UP	1.20237
LOC_Os04g59440.1		4:35151947-35153073	17.2484	6.98518	-1.30409	0.00187649	chlorophyll A-B binding protein		Down
LOC_Os04g01950.1		4:592317-593453	1.88826	49.9021	4.72397	0.00187649	legume lectins beta domain containing protein		UP	3.8075
LOC_Os04g02050.1		4:645027-649304	0.120051	22.678	7.56151	0.0101193	bifunctional 3-phosphoadenosine 5-phosphosulfate synthetase		UP	2.02919
LOC_Os04g02050.2		4:645027-649304	0.801556	17.2718	4.42947	0.00187649	bifunctional 3-phosphoadenosine 5-phosphosulfate synthetase	LOC_Os04g02050		2.02919
LOC_Os04g03180.1		4:1325205-1332292	2.46876	1.09538	-1.17236	0.00887554	disease resistance protein
LOC_Os04g08390.1		4:4480600-4485705	0.902617	2.0659	1.19458	0.00187649	Leucine Rich Repeat family protein		Down
LOC_Os04g11390.2		4:6220531-6222017	69.3096	34.5371	-1.00491	0.00187649	expressed protein
LOC_Os04g12499.1		4:6908385-6922305	0.994631	3.01677	1.60077	0.00187649	amino acid transporter protein
LOC_Os04g14680.1		4:8234510-8237142	2.27534	4.95282	1.12217	0.0101193	OsAPx3 - Peroxisomal Ascorbate Peroxidase encoding gene 5
LOC_Os04g14690.1		4:8238960-8245216	2.58199	6.25472	1.27646	0.00187649	flavin-containing monooxygenase family protein		UP
LOC_Os04g15800.1		4:8581482-8583578	3.16171	6.97896	1.14231	0.00187649	expressed protein		Down
LOC_Os04g15920.1		4:8632315-8634620	4.0783	9.03056	1.14685	0.00187649	dehydrogenase
LOC_Os04g17100.1		4:9358633-9359857	2.63148	32.2777	3.61659	0.00632634	heavy metal-associated domain containing protein		UP	1.21823
LOC_Os04g17100.2		4:9358633-9359857	43.7195	123.375	1.4967	0.00187649	heavy metal-associated domain containing protein	LOC_Os04g17100		1.21823
LOC_Os04g24340.1		4:13939630-13941169	1.22119	3.79984	1.63765	0.0227585	phytase		Down
LOC_Os04g25060.1		4:14444179-14445525	95.3819	32.9221	-1.53466	0.00187649	cysteine-rich receptor-like protein kinase		Down
LOC_Os04g25560.1		4:14803983-14809994	1.77523	3.7393	1.07476	0.00632634	OsSCP23 - Putative Serine Carboxypeptidase homologue		Down
LOC_Os04g25650.1		4:14854166-14855541	2.97166	1.1366	-1.38654	0.0372498	cysteine-rich receptor-like protein kinase		Down
LOC_Os04g27980.1		4:16347872-16349494	4.2094	1.59845	-1.39694	0.0188327	glycosyl hydrolase		UP
LOC_Os04g29000.1		4:17013185-17014646	0.48738	1.97636	2.01973	0.00887554	sulfotransferase domain containing protein
LOC_Os04g30800.1		4:18242358-18245654	2.47526	7.03489	1.50695	0.0157331	ER lumen protein retaining receptor		Down
LOC_Os04g31120.3		4:18430649-18438358	23.0985	7.78498	-1.56904	0.0255876	OsFBK14 - F-box domain and kelch repeat containing protein	LOC_Os04g31120
LOC_Os04g31630.1		4:18776812-18779097	10.0194	45.7653	2.19146	0.00187649	expressed protein
LOC_Os04g31630.2		4:18776812-18779097	0.789308	4.27078	2.43584	0.0289358	expressed protein
LOC_Os04g33080.2		4:19847939-19853402	64.4262	28.0782	-1.1982	0.00887554	protein phosphatase 2C	LOC_Os04g33080
LOC_Os04g33310.1		4:19972060-19973569	12.0391	33.4152	1.47278	0.00187649	expressed protein		Down
LOC_Os04g34030.1		4:20438187-20439543	5.8912	39.1607	2.73277	0.00187649	U-box domain-containing protein
LOC_Os04g34490.1		4:20710319-20713663	0.316924	1.47717	2.22063	0.0178088	nodulin		Down
LOC_Os04g34600.1		4:20762878-20764112	14.244	42.5461	1.57867	0.00187649	abscisic stress-ripening		UP
LOC_Os04g37790.2		4:22281253-22283897	6.57304	13.8292	1.07309	0.00187649	expressed protein	LOC_Os04g37790
LOC_Os04g38810.1		4:22893170-22896292	0.960378	2.00086	1.05895	0.0349078	formin
LOC_Os04g39350.1		4:23237361-23238194	4.56815	33.8661	2.89016	0.00187649	heavy metal associated domain containing protein		UP	3.1005
LOC_Os04g39540.1		4:23358794-23361838	1.62	5.00109	1.62625	0.0340434	expressed protein		Down
LOC_Os04g39600.1		4:23414396-23415562	1.85957	8.24859	2.14918	0.00187649	fasciclin domain containing protein
LOC_Os04g39980.1		4:23610265-23612388	2.688	11.9399	2.15119	0.0323247	gibberellin 20 oxidase 2		UP
LOC_Os04g40540.3		4:23888195-23895144	16.288	8.09977	-1.00785	0.0113386	protein-L-isoaspartate O-methyltransferase
LOC_Os04g40560.1		4:23901194-23902936	28.1587	68.9023	1.29097	0.00187649	WD domain		UP	1.65813
LOC_Os04g41160.1		4:24231181-24233335	16.4227	53.7521	1.71063	0.00187649	protein kinase		UP	2.82394
LOC_Os04g41450.1		4:24375847-24381318	0.625376	1.77626	1.50605	0.00887554	TGF-beta receptor		Down	-1.69454
LOC_Os04g41900.1		4:24645117-24646236	14.2505	29.7064	1.05976	0.00187649	expressed protein		Down
LOC_Os04g41960.1		4:24672900-24674522	3.48636	15.5355	2.15577	0.00187649	NADP-dependent oxidoreductase		UP	3.52267
LOC_Os04g42900.2		4:25194923-25199808	6.54375	2.41179	-1.44001	0.0410386	expressed protein
LOC_Os04g42950.1		4:25219771-25222632	1.14348	3.74558	1.71176	0.00764355	MYB family transcription factor		UP
LOC_Os04g43440.1		4:25523160-25527409	1.57904	5.00902	1.66548	0.00187649	NB-ARC/LRR disease resistance protein
LOC_Os04g43650.2		4:25641529-25645716	3.42388	1.01843	-1.74928	0.013547	L-allo-threonine aldolase	LOC_Os04g43650
LOC_Os04g43680.1		4:25657873-25659866	7.13575	45.1344	2.66109	0.00187649	MYB family transcription factor		UP	1.40509
LOC_Os04g43680.2		4:25657873-25659866	40.991	202.018	2.30111	0.00187649	MYB family transcription factor	LOC_Os04g43680		1.40509
LOC_Os04g43800.1		4:25741862-25744607	2.03657	4.71719	1.21179	0.00187649	phenylalanine ammonia-lyase			1.29059
LOC_Os04g44210.2		4:25983482-25988779	4.64503	1.89208	-1.29572	0.0372498	expressed protein	LOC_Os04g44210
LOC_Os04g44250.1		4:26028574-26030279	7.38318	16.9558	1.19947	0.00187649	cytokinin-O-glucosyltransferase 3
LOC_Os04g44500.1		4:26157315-26158654	17.5991	49.8818	1.50301	0.00187649	GEM		UP
LOC_Os04g44510.1		4:26162183-26163376	51.058	244.454	2.25935	0.00187649	GEM		UP
LOC_Os04g45730.1		4:26873248-26874992	10.8709	32.4004	1.57554	0.00187649	protein kinase domain containing protein			1.79165
LOC_Os04g45890.1		4:26984117-26992354	0.101057	1.74499	4.10998	0.00187649	retrotransposon protein
LOC_Os04g45900.1		4:26998741-27002884	59.5266	22.3545	-1.41297	0.00187649	transposon protein		UP
LOC_Os04g46220.1		4:27185725-27188493	44.257	119.271	1.43027	0.00187649	ethylene-responsive transcription factor			1.69978
LOC_Os04g46970.1		4:27658116-27663193	0.093088	2.96354	4.99258	0.00187649	glucosyltransferase		UP		3.5
LOC_Os04g46980.1		4:27663423-27665176	4.36789	17.1487	1.97309	0.00187649	cis-zeatin O-glucosyltransferase		Down
LOC_Os04g48484.1		4:28718089-28719298	136.586	63.7812	-1.09861	0.00187649	expressed protein
LOC_Os04g48850.1		4:28946565-28949698	1.64928	15.3699	3.2202	0.00187649	aminotransferase		UP	2.64155
LOC_Os04g49000.1		4:29028047-29029287	4.60611	9.39758	1.02874	0.00887554	zinc finger		UP
LOC_Os04g49160.1		4:29132068-29133322	6.52821	2.76694	-1.23839	0.00187649	zinc finger		Down
LOC_Os04g49450.2		4:29308285-29319185	5.70149	1.00861	-2.49897	0.00187649	MYB family transcription factor	LOC_Os04g49450
LOC_Os04g49480.1		4:29328745-29329588	5.19713	1.7605	-1.56173	0.00632634	legume lectins beta domain containing protein
LOC_Os04g49490.2		4:29329862-29333302	5.00998	2.08075	-1.2677	0.013547	protein phosphatase 2C	LOC_Os04g49490
LOC_Os04g49550.1		4:29366856-29367975	9.99104	21.1068	1.079	0.00187649	RING-H2 finger protein ATL2A		UP
LOC_Os04g50680.1		4:29810619-29812128	2.8493	8.92648	1.64749	0.00187649	MYB family transcription factor		UP	4.04201
LOC_Os04g51150.1		4:30102024-30104980	14.4051	35.4693	1.29999	0.00187649	transposon protein		UP	2.24195
LOC_Os04g51150.2		4:30102024-30104980	0.522356	19.0543	5.18894	0.00187649	transposon protein	LOC_Os04g51150		2.24195
LOC_Os04g51160.1		4:30106330-30107912	0.662555	46.9877	6.1481	0.00187649	transposon protein			5.21503
LOC_Os04g51580.2		4:30367796-30373474	18.1852	3.96364	-2.19786	0.00187649	leucine rich repeat containing protein
LOC_Os04g51680.1		4:30430834-30431050	74.801	151.766	1.02072	0.0280989	expressed protein		UP	2.8033
LOC_Os04g52780.1		4:31235622-31239990	2.09743	5.92947	1.49928	0.00187649	leucine-rich repeat receptor protein kinase EXS precursor		UP	2.18116
LOC_Os04g52800.1		4:31249833-31250853	6.54105	38.0903	2.54183	0.00187649	expressed protein
LOC_Os04g54140.1		4:32069012-32073155	2.59271	1.22139	-1.08593	0.0113386	receptor-like kinase		UP
LOC_Os04g54190.2		4:32092965-32096594	36.4929	16.6783	-1.12965	0.00187649	cysteine-rich receptor-like protein kinase 8 precursor	LOC_Os04g54190
LOC_Os04g54560.1		4:32263381-32265217	1.98135	4.27912	1.11083	0.0101193	transferase family protein		UP
LOC_Os04g55600.1		4:32916391-32917342	320.858	126.528	-1.34248	0.00187649	expressed protein		UP
LOC_Os04g55610.1		4:32922850-32923144	137.976	63.2184	-1.126	0.00187649	expressed protein			-1.12151
LOC_Os04g56990.3		4:33787514-33791489	14.4097	2.41875	-2.5747	0.0236735	Myb-like DNA-binding domain containing protein
LOC_Os04g57180.1		4:33879649-33885940	3.24802	1.16726	-1.47644	0.00187649	flavonol synthase/flavanone 3-hydroxylase
LOC_Os04g57540.1		4:34051264-34054067	0.856608	4.91562	2.52067	0.00887554	adenylate kinase
LOC_Os04g57550.1		4:34054588-34058273	15.9372	33.6126	1.0766	0.00187649	amine oxidase		UP
LOC_Os04g57760.1		4:34214928-34216539	43.4878	93.5996	1.10589	0.00187649	expressed protein		UP	2.27537
LOC_Os04g57860.1		4:34265454-34269235	0.637677	2.90506	2.18767	0.00187649	endoglucanase precursor		Down
LOC_Os04g58090.1		4:34412535-34413672	4.98736	93.4609	4.22802	0.00187649	harpin-induced protein 1 domain containing protein		UP	3.7737
LOC_Os04g58190.1		4:34464429-34471903	21.7194	64.1817	1.56318	0.00187649	dof zinc finger domain containing protein		UP	2.00073
LOC_Os04g58280.1		4:34509189-34512091	90.0033	462.859	2.36252	0.0178088	stem-specific protein TSJT1		UP	2.50467
LOC_Os04g58850.1		4:34815856-34817034	239.076	523.359	1.13033	0.00187649	harpin-induced protein 1 domain containing protein
LOC_Os04g58890.1		4:34846074-34847534	14.6147	99.6107	2.76888	0.00187649	expressed protein		UP	2.04286
LOC_Os04g58920.1		4:34869350-34871049	40.0794	104.325	1.38015	0.00187649	U-box domain-containing protein		UP	1.08403
LOC_Os04g59190.1		4:35021924-35023534	451.483	138.286	-1.70702	0.00187649	peroxidase precursor			3.61203
LOC_Os04g59210.1		4:35036524-35038877	3.03928	0.951821	-1.67497	0.00187649	peroxidase precursor
LOC_Os04g59624.3		4:35266789-35274816	2.06249	4.9997	1.27745	0.0168242	SNF2 family N-terminal domain containing protein
LOC_Os05g01530.1		5:312433-313863	10.9773	3.07855	-1.8342	0.00495209	expressed protein
LOC_Os05g01940.1		5:537845-539668	34.1271	82.3567	1.27097	0.00187649	zinc finger		UP
LOC_Os05g02070.2		5:605759-606871	72.5351	148.816	1.03678	0.00495209	expressed protein		Down
LOC_Os05g03620.1		5:1547416-1550147	12.4544	64.7982	2.37929	0.00187649	TKL_IRAK_CR4L.4 - The CR4L subfamily has homology with Crinkly4		UP	1.74988
LOC_Os05g03630.1		5:1553416-1557235	0.712555	3.36326	2.23879	0.00187649	dnaJ domain containing protein
LOC_Os05g03760.1		5:1662004-1664422	200.31	454.184	1.18104	0.00187649	AT3G55980 salt-inducible zinc finger 1, transcription factor		UP	1.20028
LOC_Os05g03860.1		5:1717690-1719142	325.975	691.848	1.0857	0.00187649	CPuORF3 - conserved peptide uORF-containing transcript		UP		3.9
LOC_Os05g04215.1		5:1910022-1911438	3.51983	11.9979	1.7692	0.00187649	expressed protein		UP	1.35439
LOC_Os05g04450.1		5:2050475-2052090	4.48918	11.0207	1.29569	0.00187649	peroxidase precursor
LOC_Os05g04500.1		5:2080576-2082742	23.8463	52.4698	1.13772	0.00187649	peroxidase precursor		Down
LOC_Os05g07600.1		5:4075983-4078380	5.02097	10.5143	1.06632	0.00187649	expressed protein		Down
LOC_Os05g08830.1		5:4875784-4876359	4.62025	11.574	1.32485	0.0178088	expressed protein
LOC_Os05g08860.1		5:4895017-4895854	7.86303	23.844	1.60047	0.00187649	expressed protein		Down
LOC_Os05g10625.1		5:5790154-5791417	18.5771	8.59482	-1.11199	0.00187649	expressed protein
LOC_Os05g10650.1		5:5813120-5815483	5.74418	43.3172	2.91477	0.00187649	6-phosphofructokinase		UP	4.79604
LOC_Os05g10930.1		5:6085650-6086997	78.5034	256.871	1.71022	0.00187649	OsGrx_C15 - glutaredoxin subgroup III
LOC_Os05g10940.1		5:6090739-6094081	40.47	19.8135	-1.03037	0.00187649	metal cation transporter			1.29041
LOC_Os05g11620.1		5:6582073-6582829	1.33215	4.32778	1.69987	0.013547	expressed protein		UP
LOC_Os05g12450.1		5:7152272-7153884	1.53903	14.2226	3.20809	0.00187649	hydroquinone glucosyltransferase		UP
LOC_Os05g12640.3		5:7249919-7257274	9.1902	100.785	3.45504	0.00495209	BURP domain containing protein
LOC_Os05g15230.1		5:8640100-8642174	4.87618	2.20957	-1.14199	0.013547	plant protein of unknown function domain containing protein		UP
LOC_Os05g16824.2		5:9585885-9595457	0.136691	2.02685	3.89025	0.012438	SHR5-receptor-like kinase	LOC_Os05g16824
LOC_Os05g21180.2		5:12453072-12457731	0.447586	2.15785	2.26936	0.037968	phosphatidic acid phosphatase-related
LOC_Os05g25390.1		5:14692058-14696813	0.972036	5.21169	2.42267	0.00187649	tyrosine protein kinase domain containing protein		UP
LOC_Os05g25540.1		5:14783061-14786991	1.7256	4.2786	1.31004	0.00632634	STRUBBELIG-RECEPTOR FAMILY 6 precursor		Down
LOC_Os05g27730.1		5:16092749-16095271	101.448	430.591	2.08558	0.00187649	WRKY53		UP	2.50074
LOC_Os05g29676.1		5:17088979-17091947	2.75119	0.409115	-2.74948	0.00887554	RING-H2 finger protein
LOC_Os05g29710.1		5:17115342-17116728	9.6959	1.65178	-2.55335	0.00187649	RING-H2 finger protein		Down
LOC_Os05g30500.1		5:17610414-17611223	0.696334	25.3826	5.18791	0.00187649	expressed protein		UP
LOC_Os05g30680.1		5:17705352-17707177	9.84788	4.26855	-1.20607	0.00187649	leucine zipper protein-like		Down
LOC_Os05g31970.1		5:18566782-18567653	1.69616	25.2144	3.89391	0.00187649	expressed protein		UP
LOC_Os05g33030.1		5:19296673-19301034	2.71657	5.6305	1.05148	0.00187649	kinesin motor domain containing protein		Down
LOC_Os05g33130.1		5:19363899-19365359	404.313	185.671	-1.12272	0.00187649	CHIT17 - Chitinase family protein precursor		UP
LOC_Os05g33220.1		5:19418297-19419664	4.94258	10.9584	1.1487	0.00495209	AWPM-19-like membrane family protein
LOC_Os05g33400.1		5:19569445-19570927	8.47649	28.43	1.74587	0.00187649	basic 7S globulin precursor			1.28792
LOC_Os05g34030.1		5:20022542-20039086	1.19624	2.72014	1.18517	0.0364903	peptide transporter PTR2		Down
LOC_Os05g34030.2		5:20022542-20039086	2.91549	7.45398	1.35427	0.0316529	peptide transporter PTR2	LOC_Os05g34030
LOC_Os05g34220.1		5:20196133-20199947	3.28588	8.23216	1.32499	0.021791	vrga1		UP
LOC_Os05g34830.3		5:20615362-20617858	0.174217	6.30598	5.17776	0.0101193	No apical meristem protein	LOC_Os05g34830
LOC_Os05g36260.1		5:21429100-21431146	1.99092	6.27351	1.65583	0.00187649	soluble inorganic pyrophosphatase		Down
LOC_Os05g36360.1		5:21462605-21464228	60.1344	176.455	1.55304	0.00187649	U-box domain containing protein		UP	1.65797
LOC_Os05g36960.1		5:21524660-21530990	1.1287	3.68267	1.70609	0.0364903	protein kinase		Down
LOC_Os05g37190.1		5:21674716-21677188	2.22891	6.52722	1.55013	0.00187649	ZOS5-08 - C2H2 zinc finger protein		UP	3.11621
LOC_Os05g39540.2		5:23141677-23156885	97.219	25.4461	-1.93379	0.00187649	metal cation transporter
LOC_Os05g39930.1		5:23400650-23403283	13.3939	100.274	2.90429	0.00187649	spotted leaf 11		UP
LOC_Os05g41390.1		5:24177819-24181073	4.39454	10.8984	1.31034	0.00187649	cyclin		Down
LOC_Os05g41480.1		5:24224987-24227039	41.7034	105.725	1.34208	0.0255876	domain of unknown function		UP
LOC_Os05g41750.1		5:24353918-24364010	1.13203	2.57151	1.18371	0.00187649	RecF/RecN/SMC N terminal domain containing protein		Down
LOC_Os05g42220.1		5:24628674-24632907	4.04692	1.90297	-1.08857	0.00187649	leucine rich repeat domain containing protein
LOC_Os05g43040.1		5:24934683-24937013	0.184036	13.1964	6.16402	0.037968	tetratricopeptide repeat domain containing protein		UP	3.12534	4.9
LOC_Os05g43040.2		5:24934683-24937013	4.17521	9.97456	1.2564	0.0273046	tetratricopeptide repeat domain containing protein	LOC_Os05g43040		3.12534
LOC_Os05g44060.1		5:25561443-25562289	1.68359	8.54101	2.34287	0.00187649	expressed protein		UP
LOC_Os05g44270.1		5:25697729-25698863	48.1863	121.762	1.33738	0.00187649	VQ domain containing protein		UP	1.90243
LOC_Os05g44290.3		5:25709188-25713523	21.335	10.5392	-1.01745	0.0113386	protein kinase domain containing protein
LOC_Os05g45840.1		5:26492078-26497391	0.394435	4.07211	3.36791	0.0280989	GTPase-activating protein		UP
LOC_Os05g46020.1		5:26619706-26621574	0.795879	9.77442	3.61839	0.0388108	WRKY7			1.34932
LOC_Os05g46020.2		5:26619706-26621574	9.23863	55.9509	2.59841	0.00187649	WRKY7			1.34932
LOC_Os05g46830.1		5:27056476-27057680	0.196724	3.68788	4.22855	0.0227585	proline-rich protein		UP
LOC_Os05g46840.1		5:27059336-27060268	1.73648	7.33534	2.0787	0.00187649	proline-rich protein		UP
LOC_Os05g47770.1		5:27298210-27304901	2.49803	7.58435	1.60224	0.0289358	serine/threonine-protein kinase At1g18390 precursor		UP	1.26321
LOC_Os05g47770.2		5:27298210-27304901	0.833839	3.85069	2.20728	0.00187649	serine/threonine-protein kinase At1g18390 precursor	LOC_Os05g47770		1.26321
LOC_Os05g48210.1		5:27575450-27576333	28.621	141.556	2.30623	0.00187649	expressed protein		UP
LOC_Os05g48690.1		5:27836411-27839857	11.0658	51.8694	2.22878	0.00187649	transcription factor like protein		UP	1.19573
LOC_Os05g48740.1		5:27872645-27873393	51.3465	24.5215	-1.06622	0.0364903	expressed protein
LOC_Os05g48930.1		5:28005192-28006137	17.02	144.042	3.08119	0.00187649	OsGrx_S2 - glutaredoxin subgroup III		UP	2.17199
LOC_Os05g49620.1		5:28409156-28410416	0.938031	18.4327	4.29649	0.00187649	WRKY19		UP	3.19812
LOC_Os05g50580.1		5:28937461-28939399	6.03442	16.99	1.4934	0.00187649	OsSCP30 - Putative Serine Carboxypeptidase homologue		UP
LOC_Os05g51390.2		5:29407365-29411662	0.153396	2.70819	4.142	0.0340434	uncharacterized protein PA4923	LOC_Os05g51390
LOC_Os05g51690.1		5:29593903-29597675	59.4396	25.9323	-1.19667	0.00187649	CCT motif family protein		Down
LOC_Os05g02390.1		5:783001-784116	33.1264	110.42	1.73694	0.00187649	ZOS5-02 - C2H2 zinc finger protein		UP	3.31102
LOC_Os05g03590.1		5:1515424-1523310	25.9931	75.7029	1.54222	0.00187649	expressed protein		UP
LOC_Os05g04210.1		5:1907523-1909464	0.401932	22.8387	5.82839	0.00187649	MYB family transcription factor		UP
LOC_Os05g04210.2		5:1907523-1909464	1.11771	29.7079	4.73223	0.00887554	MYB family transcription factor	LOC_Os05g04210
LOC_Os05g06710.1		5:3492592-3496819	0.610993	5.06497	3.05133	0.0264673	GDSL-like lipase/acylhydrolase		UP
LOC_Os05g06970.1		5:3645846-3648046	522.104	239.118	-1.12661	0.00187649	peroxidase precursor		UP	1.57723
LOC_Os05g08640.1		5:4735026-4737026	15.5786	58.5665	1.91051	0.00187649	transferase family protein		UP
LOC_Os05g09020.1		5:4998011-4999694	1.47065	13.6467	3.21403	0.00187649	WRKY67		UP
LOC_Os05g09020.2		5:4998011-4999694	9.61507	51.4651	2.42022	0.00187649	WRKY67	LOC_Os05g09020
LOC_Os05g09440.1		5:5293530-5297397	1.23963	2.75534	1.15231	0.0157331	NADP-dependent malic enzyme		Down
LOC_Os05g09550.1		5:5394313-5398127	1.37295	4.81413	1.81	0.048214	Der1-like family domain containing protein		Down
LOC_Os05g09660.1		5:5455244-5461631	11.354	3.22949	-1.81382	0.00187649	HAD superfamily phosphatase
LOC_Os05g10370.1		5:5652596-5654715	7.88545	17.1051	1.11716	0.00187649	acid phosphatase
LOC_Os05g11570.1		5:6546656-6547919	0.718509	2.5668	1.83689	0.021791	NLI interacting factor-like phosphatase		Down
LOC_Os05g14220.1		5:7970728-7975873	10.2376	1.65353	-2.63026	0.00764355	tyrosine protein kinase domain containing protein		UP
LOC_Os05g14220.2		5:7970728-7975873	12.9383	6.16067	-1.07048	0.0113386	tyrosine protein kinase domain containing protein	LOC_Os05g14220
LOC_Os05g25920.1		5:15020207-15020900	7.60573	182.095	4.58146	0.00187649	expressed protein		UP	5.67716
LOC_Os05g26840.1		5:15516792-15518703	21.1861	43.7349	1.04567	0.00187649	permease domain containing protein		UP
LOC_Os05g27580.1		5:15987170-15993299	24.1808	10.9215	-1.14669	0.00187649	wound-induced protein WI12		Down
LOC_Os05g30454.1		5:17584453-17589306	1.22081	2.83161	1.21379	0.0357769	thiamin pyrophosphokinase 1		UP
LOC_Os05g30730.1		5:17733181-17734676	6.0959	2.22378	-1.45483	0.0113386	expressed protein		Down
LOC_Os05g31620.1		5:18345965-18346944	11.0525	28.131	1.3478	0.00187649	OsCML15 - Calmodulin-related calcium sensor protein			2.44568
LOC_Os05g31670.1		5:18368809-18369779	0.371364	12.1892	5.03663	0.012438	AWPM-19-like membrane family protein			6.6182
LOC_Os05g31750.1		5:18433799-18436083	10.2075	34.1265	1.74126	0.0101193	annexin
LOC_Os05g31750.2		5:18433799-18436083	8.98035	24.2426	1.4327	0.00187649	annexin
LOC_Os05g35200.4		5:20835703-20841268	6.30913	2.58568	-1.2869	0.048214	glycosyl transferase	LOC_Os05g35200
LOC_Os05g35410.1		5:20976851-20982339	0.229314	0.967983	2.07765	0.00495209	potassium channel AKT2/3
LOC_Os05g35500.1		5:21036734-21038029	18.1645	48.2343	1.40894	0.00187649	MYB family transcription factor		UP
LOC_Os05g35970.1		5:21248256-21251607	2.44591	6.59958	1.432	0.0426474	expressed protein			1.49584
LOC_Os05g37060.1		5:21591623-21592822	0.209401	2.77089	3.72601	0.0307935	MYB family transcription factor		UP	4.28467
LOC_Os05g37080.1		5:21605290-21607408	0.340616	3.70234	3.44222	0.00764355	No apical meristem protein		UP	1.63352
LOC_Os05g37080.2		5:21605290-21607408	3.76559	9.58307	1.34761	0.00187649	No apical meristem protein	LOC_Os05g37080		1.63352
LOC_Os05g38130.1		5:22304109-22306111	6.91029	2.9972	-1.20513	0.00187649	expressed protein
LOC_Os05g38390.1		5:22436780-22440957	1.50335	4.37414	1.54082	0.0113386	laccase precursor protein
LOC_Os05g38530.1		5:22536797-22540022	2.69618	13.5609	2.33046	0.00187649	DnaK family protein		UP	6.59074
LOC_Os05g39580.1		5:23176622-23178098	50.7904	14.1656	-1.84216	0.00187649	bet v I allergen family protein		Down
LOC_Os05g39720.1		5:23247894-23250874	5.79473	111.989	4.27247	0.00187649	WRKY70		UP	5.16876
LOC_Os05g39720.2		5:23247894-23250874	0.398071	24.928	5.9686	0.012438	WRKY70	LOC_Os05g39720		5.16876
LOC_Os05g40630.1		5:23762993-23764045	5.09184	28.0449	2.46148	0.00187649	DUF567 domain containing protein		UP
LOC_Os05g41760.1		5:24365305-24366290	8.24668	25.5879	1.63357	0.00187649	AP2 domain containing protein		UP	1.28813
LOC_Os05g41780.1		5:24381480-24382610	117.359	234.855	1.00085	0.00187649	AP2 domain containing protein		UP
LOC_Os05g42360.1		5:24721069-24722726	3.49302	10.0856	1.52975	0.0280989	expressed protein		Down
LOC_Os05g43510.1		5:25228480-25230434	0.490539	3.18793	2.70018	0.00495209	decarboxylase
LOC_Os05g44340.1		5:25733717-25744581	0.165243	15.1482	6.51841	0.0113386	heat shock protein 101		UP	5.35524
LOC_Os05g44770.1		5:25954601-25963139	32.5625	102.958	1.66077	0.00187649	receptor-like protein kinase 5 precursor		UP	1.5873
LOC_Os05g45070.1		5:26127009-26127980	1.08699	5.49471	2.3377	0.00187649	harpin-induced protein 1 domain containing protein		UP	-1.42761
LOC_Os05g45110.1		5:26138491-26140132	2.16388	25.1964	3.54153	0.00187649	anthocyanidin 5		UP	1.41908
LOC_Os05g46240.1		5:26752900-26756294	2.30318	11.5179	2.32218	0.0372498	green ripe-like		Down	-1.52164
LOC_Os05g46340.1		5:26795721-26797607	3.28514	10.4815	1.67382	0.00187649	expressed protein		UP
LOC_Os05g46750.1		5:27004720-27007371	0.593374	2.46525	2.05472	0.00187649	STE_MEKK_ste11_MAP3K.18 - STE kinases include homologs to sterile 7
LOC_Os05g46760.1		5:27013302-27014721	2.78268	12.3913	2.15478	0.00187649	STE_MEKK_ste11_MAP3K.19 - STE kinases include homologs to sterile 7		UP
LOC_Os05g47840.1		5:27360343-27362151	10.8079	1.93509	-2.48162	0.00187649	IPP transferase
LOC_Os05g48650.1		5:27820859-27821767	16.7918	41.5091	1.30567	0.00187649	transcription factor HBP-1b		UP
LOC_Os05g48700.1		5:27848087-27850281	1.12524	2.8421	1.33672	0.012438	gibberellin 2-beta-dioxygenase		UP
LOC_Os05g48810.1		5:27909646-27911963	6.37837	69.5702	3.44721	0.00187649	dnaJ domain containing protein		UP	2.02209
LOC_Os05g49840.1		5:28534930-28540621	20.3973	47.1275	1.20819	0.00187649	phospholipase		UP
LOC_Os05g50100.1		5:28647674-28648596	6.34718	155.937	4.61871	0.00187649	expressed protein		UP	1.68404
LOC_Os05g50230.1		5:28724265-28725524	4.40631	19.2076	2.12404	0.00187649	DUF1645 domain containing protein		UP	6.53939
LOC_Os05g50610.2		5:28946490-28950680	0.894243	2.43613	1.44585	0.0316529	WRKY8	LOC_Os05g50610
LOC_Os05g50750.3		5:29030760-29036211	42.7194	15.1062	-1.49975	0.00187649	AAA family ATPase	LOC_Os05g50750
LOC_Os06g02250.1		6:715683-717872	5.46906	17.9514	1.71473	0.00187649	MYB family transcription factor		UP	1.40089
LOC_Os06g02250.2		6:715683-717872	9.3432	34.7483	1.89495	0.00187649	MYB family transcription factor	LOC_Os06g02250		1.40089
LOC_Os06g03520.1		6:1360113-1361534	108.798	52.9423	-1.03917	0.00187649	DUF581 domain containing protein		Down	4.14206
LOC_Os06g03670.1		6:1433731-1434858	1.67242	20.3033	3.60171	0.00187649	dehydration-responsive element-binding protein		UP	3.11741
LOC_Os06g03860.1		6:1553861-1560362	2.53319	10.883	2.10306	0.0236735	uncharacterized membrane protein		UP
LOC_Os06g04080.2		6:1690885-1693250	2.82047	7.49001	1.40903	0.00187649	glycosyl hydrolases family 17
LOC_Os06g04210.1		6:1775869-1776166	9.95965	28.2875	1.506	0.0034939	expressed protein		UP	1.24558
LOC_Os06g04220.1		6:1779472-1780053	5.10774	79.4259	3.95885	0.00187649	expressed protein		UP
LOC_Os06g04230.1		6:1783311-1783828	102.696	439.409	2.09719	0.00187649	expressed protein		UP	1.36919
LOC_Os06g04850.1		6:2122398-2123788	7.44495	16.1212	1.11462	0.00187649	homeobox associated leucine zipper		Down
LOC_Os06g05310.1		6:2386188-2395563	5.73276	2.60998	-1.13519	0.0264673	transferase family protein
LOC_Os06g05470.1		6:2471604-2472407	5.50686	19.1265	1.79627	0.00187649	expressed protein		UP	4.06239
LOC_Os06g06250.1		6:2892581-2894870	19.7713	49.5785	1.3263	0.00187649	GDSL-like lipase/acylhydrolase		Down
LOC_Os06g06350.1		6:2948702-2957091	23.829	10.7129	-1.15337	0.00187649	AMP-binding enzyme		UP
LOC_Os06g06360.1		6:2957991-2962007	0.403107	6.90996	4.09944	0.00187649	WRKY113		UP
LOC_Os06g09310.1		6:4677838-4679333	28.1492	405.509	3.84857	0.00187649	zinc finger		UP	2.86594
LOC_Os06g09340.1		6:4699468-4702521	8.66491	3.43224	-1.33603	0.0178088	pectinesterase
LOC_Os06g10050.1		6:5120494-5121336	1.26864	4.85448	1.93604	0.0273046	expressed protein		UP
LOC_Os06g10510.1		6:5408026-5409031	4.58118	13.2058	1.52738	0.00187649	oxidoreductase/ transition metal ion binding protein		UP
LOC_Os06g10650.1		6:5553921-5558141	1.80474	4.29436	1.25065	0.0207831	tyrosine phosphatase family protein		UP
LOC_Os06g10750.1		6:5612999-5616154	0.196858	1.58627	3.01041	0.0207831	integral membrane protein DUF6 containing protein			3.78957
LOC_Os06g10780.1		6:5628416-5630998	2.17061	6.54854	1.59307	0.00187649	AP2 domain containing protein
LOC_Os06g10850.2		6:5656828-5660879	2.38269	5.40746	1.18236	0.00887554	lipase
LOC_Os06g11150.1		6:5846981-5848958	4.04153	71.3664	4.14227	0.00187649	DUF1645 domain containing protein		UP	3.43156
LOC_Os06g12380.1		6:6711478-6712222	3.91385	1.52574	-1.35908	0.0364903	expressed protein
LOC_Os06g12500.1		6:6787986-6791076	2.12109	6.4703	1.60903	0.0246002	membrane associated DUF588 domain containing protein		Down
LOC_Os06g13180.1		6:7220234-7226106	17.3265	173.216	3.32152	0.00187649	metalloendoproteinase 1 precursor		UP	2.76051
LOC_Os06g13190.1		6:7229154-7229943	51.3619	385.423	2.90767	0.00187649	expressed protein		UP	2.84946
LOC_Os06g13210.1		6:7246120-7250257	45.4439	22.0711	-1.04193	0.00187649	peptide transporter PTR2
LOC_Os06g13870.1		6:7708065-7709507	6.40091	171.138	4.74074	0.00187649	U-box protein CMPG1		UP	4.0192
LOC_Os06g15330.1		6:8703831-8705950	4.98907	2.37337	-1.07184	0.00187649	CCT/B-box zinc finger protein
LOC_Os06g15810.1		6:8972445-8975735	0.252782	1.68195	2.73417	0.00764355	integral membrane protein
LOC_Os06g22290.1		6:12930606-12934027	7.41999	29.6686	1.99945	0.0323247	legume lectins beta domain containing protein		UP	2.56772
LOC_Os06g22390.1		6:13002028-13004073	28.8203	13.8181	-1.06053	0.00187649	expressed protein
LOC_Os06g24730.3		6:14525887-14531031	3.0281	6.06713	1.0026	0.0396148	hydrolase	LOC_Os06g24730
LOC_Os06g29350.1		6:16772984-16784459	0.17366	0.956787	2.46194	0.012438	myosin
LOC_Os06g30030.1		6:17284060-17285051	11.853	37.9418	1.67854	0.00187649	DUF617 domain containing protein		UP
LOC_Os06g33710.2		6:19613274-19618692	53.0948	21.7008	-1.29082	0.00187649	spermidine synthase
LOC_Os06g33970.1		6:19779913-19780818	2.16809	61.567	4.82766	0.00187649	VQ domain containing protein		UP
LOC_Os06g34560.1		6:20097736-20099889	4.0194	13.7657	1.77602	0.00187649	zinc finger		UP
LOC_Os06g34560.2		6:20097736-20099889	0.955063	6.25733	2.71188	0.0034939	zinc finger	LOC_Os06g34560
LOC_Os06g37010.1		6:21823032-21825821	5.56458	2.12895	-1.38613	0.00495209	metal cation transporter		Down
LOC_Os06g38140.1		6:22587160-22600260	0.395847	0.931335	1.23436	0.00187649	retrotransposon protein
LOC_Os06g39070.1		6:23195358-23197038	0.259239	2.36403	3.1889	0.012438	UDP-glucoronosyl and UDP-glucosyl transferase		UP
LOC_Os06g39110.1		6:23226137-23227395	107.356	47.7983	-1.16737	0.00187649	expressed protein		Down
LOC_Os06g39370.1		6:23366127-23367834	31.3222	73.5195	1.23094	0.00187649	OsFBK16 - F-box domain and kelch repeat containing protein		UP	2.55111
LOC_Os06g39780.1		6:23631464-23633206	18.4885	6.58624	-1.4891	0.00187649	cytochrome P450		UP
LOC_Os06g40180.1		6:23920942-23923924	6.24389	14.3673	1.20227	0.00187649	phospholipase D		Down
LOC_Os06g40818.1		6:24347625-24353102	28.0602	13.7875	-1.02516	0.00187649	aspartic proteinase		UP
LOC_Os06g41770.1		6:25040650-25043180	1.19418	8.80006	2.88149	0.0435068	bZIP transcription factor domain containing protein
LOC_Os06g43410.1		6:26088782-26096005	48.9033	15.7426	-1.63526	0.00187649	cytochrome P450		UP
LOC_Os06g45570.1		6:27593626-27594566	25.1953	276.867	3.45797	0.00187649	VQ domain containing protein		UP	3.35951
LOC_Os06g45610.1		6:27613007-27613832	7.27375	19.8933	1.45151	0.00187649	expressed protein			1.58458
LOC_Os06g45860.1		6:27748126-27759085	0.475067	2.91523	2.61741	0.0489069	molybdenum cofactor sulfurase
LOC_Os06g46129.1		6:27957128-27959090	0.818124	28.1538	5.10487	0.00187649	#N/A
LOC_Os06g46129.2		6:27957128-27959090	3.47847	43.3638	3.63997	0.00187649	#N/A
LOC_Os06g46270.1		6:28036570-28040917	0.539781	3.97208	2.87945	0.0316529	no apical meristem protein		UP
LOC_Os06g46950.1		6:28482610-28485391	38.5409	241.719	2.64887	0.00187649	EF hand family protein		UP
LOC_Os06g47270.1		6:28651794-28653245	1.63621	4.87638	1.57546	0.00187649	zinc finger		UP
LOC_Os06g47860.1		6:28961560-28965035	12.4978	26.8307	1.10221	0.00764355	expressed protein		UP	2.17322
LOC_Os06g47860.2		6:28961560-28965035	0.53809	7.1386	3.72972	0.0101193	expressed protein	LOC_Os06g47860		2.17322
LOC_Os06g48180.1		6:29143889-29145564	183.624	46.9408	-1.96784	0.00187649	glycosyl hydrolases family 16
LOC_Os06g48240.1		6:29179251-29180962	0.860115	4.51554	2.3923	0.00187649	AAA ATPase		UP	3.87999
LOC_Os06g50390.1		6:30508033-30511336	10.9755	29.7394	1.43809	0.00187649	eukaryotic aspartyl protease domain containing protein		UP
LOC_Os06g50420.1		6:30526971-30528072	14.4331	48.8202	1.75809	0.00187649	plastocyanin-like domain containing protein		UP
LOC_Os06g51000.1		6:30865014-30865881	7.31036	15.3631	1.07145	0.0280989	carrier
LOC_Os06g01760.1		6:437684-440554	263.349	124.678	-1.07877	0.00187649	ligA
LOC_Os06g01870.1		6:487746-489695	12.7305	5.90884	-1.10734	0.00187649	expressed protein
LOC_Os06g01950.1		6:529534-531109	3.53322	1.67623	-1.07576	0.0443274	phosphoglycerate mutase
LOC_Os06g02210.1		6:675126-681798	23.9533	48.4633	1.01667	0.00187649	bark storage protein A precursor		Down
LOC_Os06g03710.1		6:1457966-1467729	2.10799	6.85083	1.70041	0.00495209	DELLA protein SLR1		Down
LOC_Os06g03810.1		6:1525296-1526749	0.997659	7.45802	2.90217	0.0289358	expressed protein
LOC_Os06g03810.2		6:1525296-1526749	5.71207	43.8028	2.93894	0.00187649	expressed protein
LOC_Os06g04070.1		6:1673045-1676407	125.849	262.926	1.06296	0.00187649	pyridoxal-dependent decarboxylase protein		UP
LOC_Os06g04240.1		6:1784159-1784890	5.77792	235.249	5.34749	0.00187649	expressed protein		UP	4.34501
LOC_Os06g04450.1		6:1899862-1908230	0.46383	1.41255	1.60663	0.0198021	Sec1 family transport protein		Down
LOC_Os06g04900.1		6:2153708-2155717	0.389969	2.70867	2.79615	0.00187649	transporter family protein		UP
LOC_Os06g05420.1		6:2448089-2448824	1.3638	27.3716	4.32698	0.00187649	expressed protein		UP
LOC_Os06g05430.1		6:2452457-2453275	12.5544	26.0772	1.0546	0.012438	expressed protein		UP	1.62252
LOC_Os06g05790.1		6:2630869-2634263	12.1125	5.4795	-1.14438	0.00187649	transferase family domain containing protein
LOC_Os06g07600.1		6:3674572-3678003	68.6322	166.313	1.27694	0.00187649	uncharacterized glycosyltransferase		UP
LOC_Os06g08170.1		6:3960923-3963855	4.25417	8.90682	1.06603	0.00187649	transporter		UP
LOC_Os06g08690.1		6:4330516-4333807	9.59684	19.9625	1.05666	0.00187649	leucine-rich repeat receptor protein kinase EXS precursor		UP
LOC_Os06g08710.1		6:4337439-4343900	4.95167	12.4372	1.32867	0.00187649	receptor-like protein kinase precursor		UP
LOC_Os06g09910.1		6:5053303-5057244	8.09204	3.72701	-1.11848	0.0451418	phosphopantothenoylcysteine decarboxylase		Down
LOC_Os06g10160.1		6:5195601-5198752	30.4837	142.31	2.22293	0.00187649	tyrosine protein kinase domain containing protein		UP
LOC_Os06g10160.2		6:5195601-5198752	2.31605	26.6102	3.52224	0.00187649	tyrosine protein kinase domain containing protein	LOC_Os06g10160
LOC_Os06g10870.1		6:5664899-5666028	27.6808	7.42394	-1.89863	0.00187649	retrotransposon protein
LOC_Os06g10870.2		6:5664899-5666028	44.0396	8.94396	-2.29982	0.00187649	retrotransposon protein
LOC_Os06g11030.1		6:5777761-5778334	2.87671	20.121	2.80622	0.00187649	EF hand family protein
LOC_Os06g11200.1		6:5877572-5879550	0.152445	2.39774	3.97532	0.0188327	12-oxophytodienoate reductase		UP
LOC_Os06g11210.1		6:5883474-5885142	58.9853	717.028	3.6036	0.00187649	12-oxophytodienoate reductase		UP	2.86806	15.24
LOC_Os06g11240.1		6:5893721-5895353	14.1545	339.137	4.58254	0.00187649	12-oxophytodienoate reductase		UP
LOC_Os06g11290.1		6:5911374-5918694	5.1837	435.085	6.39117	0.00187649	12-oxophytodienoate reductase		UP	3.60591
LOC_Os06g11450.1		6:6057726-6059542	5.95517	16.7849	1.49495	0.00187649	zinc finger		UP
LOC_Os06g11610.1		6:6151018-6152439	3.74186	20.2987	2.43956	0.00187649	heat shock 22 kDa protein
LOC_Os06g11980.1		6:6394388-6396222	4.02959	8.57228	1.08905	0.0034939	DUF581 domain containing protein		UP
LOC_Os06g13940.1		6:7762143-7762950	0.587609	12.7168	4.43574	0.00187649	expressed protein		UP
LOC_Os06g14240.1		6:7939906-7940693	2.15364	12.1637	2.49773	0.00187649	hsp20/alpha crystallin family protein			4.93706	3.5
LOC_Os06g14540.1		6:8177988-8183625	2.24418	4.86098	1.11506	0.0101193	endoglucanase
LOC_Os06g16160.1		6:9201757-9205645	41.0261	18.607	-1.1407	0.00187649	expressed protein		Down
LOC_Os06g18000.1		6:10468299-10470229	46.8339	107.559	1.1995	0.00187649	protein kinase domain containing protein		UP
LOC_Os06g18960.1		6:10779799-10783834	14.7047	7.01252	-1.06828	0.00187649	embryogenesis transmembrane protein		UP
LOC_Os06g19444.2		6:11069108-11075825	21.8419	8.57465	-1.34895	0.00187649	CCT/B-box zinc finger protein	LOC_Os06g19444
LOC_Os06g20820.1		6:12013681-12014838	5.26442	11.8027	1.16477	0.0034939	expressed protein
LOC_Os06g22150.1		6:12859093-12859591	2.7769	14.4381	2.37834	0.00187649	expressed protein
LOC_Os06g23530.1		6:13722594-13729249	9.26755	4.57384	-1.01878	0.00887554	pre-mRNA-splicing factor ATP-dependent RNA helicase		Down
LOC_Os06g25010.1		6:14645977-14647092	1.43454	18.2334	3.66792	0.00187649	glycosyl hydrolase		UP	2.36392
LOC_Os06g25439.1		6:14879282-14892284	3.25935	1.54252	-1.07929	0.0396148	NAD dependent epimerase/dehydratase family protein
LOC_Os06g27590.1		6:15610336-15613640	4.37971	1.88267	-1.21806	0.00632634	expressed protein
LOC_Os06g27590.2		6:15610336-15613640	23.0708	10.0663	-1.19653	0.0236735	expressed protein
LOC_Os06g32990.1		6:19204570-19206122	27.9954	78.5739	1.48886	0.00187649	peroxidase precursor		UP	1.2936
LOC_Os06g33080.1		6:19257148-19258379	2.34938	17.4876	2.89598	0.00187649	peroxidase precursor			1.56205
LOC_Os06g33100.1		6:19270205-19271894	9.27949	24.9938	1.42946	0.00187649	peroxidase precursor			1.46021
LOC_Os06g34180.1		6:19902393-19903817	9.67768	3.36295	-1.52493	0.00187649	expressed protein
LOC_Os06g34530.1		6:20086864-20088206	0.57421	3.37511	2.55529	0.00187649	zinc finger		UP
LOC_Os06g34880.1		6:20285763-20286147	2.45072	11.2219	2.19504	0.0198021	zinc finger
LOC_Os06g35480.1		6:20675132-20676670	10.4309	23.8651	1.19404	0.00187649	peroxidase precursor		Down
LOC_Os06g35520.1		6:20704351-20706000	170.085	413.914	1.28307	0.00187649	peroxidase precursor
LOC_Os06g35630.1		6:20783369-20785144	17.462	40.9768	1.23059	0.00187649	reticuline oxidase-like protein precursor		UP
LOC_Os06g35650.1		6:20807189-20809008	8.4923	21.4888	1.33936	0.00187649	reticuline oxidase-like protein precursor		UP
LOC_Os06g35770.1		6:20867425-20868561	21.6761	82.3128	1.92501	0.00187649	expressed protein
LOC_Os06g36940.1		6:21760122-21764101	0.631255	5.54848	3.1358	0.00187649	expressed protein
LOC_Os06g38750.1		6:22998779-23000484	40.7967	14.952	-1.44811	0.00764355	proline-rich family protein		UP
LOC_Os06g39240.2		6:23292236-23293081	1.44362	43.0875	4.89951	0.00187649	endothelial differentiation-related factor 1			5.93494
LOC_Os06g39390.1		6:23378158-23380418	8.08483	18.501	1.19431	0.00187649	transferase family protein		UP
LOC_Os06g40090.1		6:23862463-23863525	43.2851	91.5985	1.08145	0.00187649	VQ domain containing protein		UP
LOC_Os06g40170.1		6:23907920-23912800	3.00898	7.00275	1.21865	0.00187649	phospholipase D		Down	1.55928
LOC_Os06g42120.1		6:25291062-25292336	0.547236	2.09247	1.93497	0.0289358	sulfotransferase domain containing protein			-1.95194
LOC_Os06g43460.1		6:26107315-26123307	5.35738	2.52977	-1.08252	0.012438	retrotransposon protein
LOC_Os06g44010.1		6:26508921-26510702	2.04238	130.598	5.99875	0.00187649	WRKY28		UP	5.44307
LOC_Os06g44160.1		6:26645326-26646979	5.43598	16.2565	1.5804	0.00187649	heat shock protein DnaJ			2.50097
LOC_Os06g44160.2		6:26645326-26646979	0.746308	7.9638	3.41561	0.00187649	heat shock protein DnaJ			2.50097
LOC_Os06g44170.1		6:26649094-26651392	0.681936	8.55993	3.64989	0.0246002	NAD dependent epimerase/dehydratase family protein		UP
LOC_Os06g44250.1		6:26692224-26695776	0.200882	1.74744	3.12082	0.0198021	haemolysin-III
LOC_Os06g46250.1		6:28017049-28019403	5.43143	11.7015	1.10729	0.00187649	expressed protein		Down
LOC_Os06g46350.1		6:28107685-28109981	0.614385	3.89622	2.66486	0.00187649	PLA IIIA/PLP7
LOC_Os06g46350.2		6:28107685-28109981	1.09096	6.03672	2.46817	0.00187649	PLA IIIA/PLP7
LOC_Os06g46970.1		6:28488961-28489689	17.1111	52.9579	1.62991	0.00187649	wound induced protein		Down
LOC_Os06g47750.1		6:28897442-28900945	9.19978	3.73396	-1.30089	0.00187649	phytosulfokine receptor precursor		UP
LOC_Os06g48010.1		6:29026004-29027483	11.3567	23.8846	1.07254	0.00187649	peroxidase precursor
LOC_Os06g48810.1		6:29537935-29540221	11.0107	32.0002	1.53917	0.00187649	OsHKT2
LOC_Os06g49120.2		6:29761520-29765747	1.89867	0.772982	-1.29648	0.0178088	Complex I intermediate-associated protein 30 domain containing protein
LOC_Os06g49340.1		6:29890031-29891951	13.7395	37.1219	1.43394	0.00187649	OsFBDUF35 - F-box and DUF domain containing protein
LOC_Os06g49640.1		6:30033713-30036744	0.687047	5.33913	2.95812	0.0168242	uncharacterized UPF0114 domain containing protein		UP	2.81291
LOC_Os06g49690.1		6:30065046-30065845	4.90552	10.7376	1.13019	0.012438	expressed protein
LOC_Os06g49750.1		6:30091167-30092515	22.6242	7.55854	-1.58169	0.00187649	kelch motif family protein		UP
LOC_Os06g50650.1		6:30657368-30658204	14.4668	42.3761	1.55051	0.00187649	plastocyanin-like domain containing protein		UP
LOC_Os06g50950.1		6:30836990-30838954	2.80215	8.69826	1.63419	0.0207831	GDSL-like lipase/acylhydrolase		UP	3.99704
LOC_Os06g51070.1		6:30892478-30893525	17.456	44.2243	1.34112	0.00187649	no apical meristem protein		UP
LOC_Os07g01340.1		7:212777-218544	0.673278	1.96223	1.54322	0.0188327	gibberellin 2-beta-dioxygenase 7
LOC_Os07g01400.1		7:251817-252867	9.82144	21.4408	1.12635	0.00187649	peroxidase precursor
LOC_Os07g01410.1		7:258711-261744	1010.85	441.961	-1.19357	0.00187649	peroxidase precursor		UP
LOC_Os07g01420.1		7:263524-264650	1.88247	7.11385	1.918	0.00187649	peroxidase precursor
LOC_Os07g01600.1		7:372731-374712	0.822655	4.68212	2.5088	0.00187649	dirigent
LOC_Os07g02440.1		7:837069-840354	29.7365	14.6747	-1.0189	0.00187649	peroxidase precursor
LOC_Os07g03319.1		7:1334344-1335057	56.1663	23.2527	-1.27231	0.00187649	SCP-like extracellular protein
LOC_Os07g04560.1		7:2021758-2024473	1.19323	13.106	3.45729	0.00187649	no apical meristem protein		UP
LOC_Os07g04560.2		7:2021758-2024473	2.09921	27.1588	3.6935	0.00187649	no apical meristem protein	LOC_Os07g04560
LOC_Os07g05420.1		7:2487798-2489443	9.31115	21.151	1.18369	0.00187649	anthocyanidin 3-O-glucosyltransferase		UP
LOC_Os07g05940.1		7:2869686-2871833	0.587327	99.9702	7.41119	0.00187649	9-cis-epoxycarotenoid dioxygenase 1		UP	5.11646
LOC_Os07g07320.1		7:3661374-3662409	29.1507	74.229	1.34845	0.00187649	glutathione S-transferase		Down
LOC_Os07g07440.1		7:3710739-3713562	0.326058	55.729	7.41716	0.013547	versicolorin reductase		UP
LOC_Os07g07790.1		7:3909568-3910639	49.3955	190.83	1.94984	0.00187649	LTPL75 - Protease inhibitor/seed storage/LTP family protein precursor
LOC_Os07g09420.1		7:4968174-4970762	36.0904	355.609	3.30061	0.00187649	ATPase		UP	3.28596
LOC_Os07g10190.1		7:5479440-5481597	0.502326	1.55765	1.63268	0.0207831	glucosyltransferase			-2.09144
LOC_Os07g12340.1		7:6967003-6968316	12.8109	455.79	5.15293	0.00187649	NAC domain-containing protein 67		Down	2.37296
LOC_Os07g13800.1		7:7906488-7908413	1.63106	4.7443	1.54038	0.00187649	cytokinin-N-glucosyltransferase
LOC_Os07g17330.1		7:10230834-10231708	23.6897	50.3897	1.08887	0.00187649	B12D protein		UP
LOC_Os07g23570.1		7:13322821-13325408	0.222688	9.04092	5.34337	0.00187649	cytochrome P450 72A1		UP
LOC_Os07g23660.1		7:13365422-13366549	8.78121	3.70263	-1.24587	0.00495209	retrotransposon protein
LOC_Os07g26460.1		7:15220084-15222070	0.742885	2.34025	1.65545	0.0364903	GLTP domain containing protein
LOC_Os07g26640.1		7:15367815-15369821	5.38375	2.68699	-1.00262	0.0207831	aquaporin protein		UP
LOC_Os07g28250.1		7:16502054-16504258	6.22879	2.75166	-1.17865	0.0403475	lipase class 3 family protein
LOC_Os07g29190.1		7:17088457-17090103	2.01192	4.36955	1.11891	0.0465958	expressed protein		Down
LOC_Os07g31610.1		7:18764679-18766147	0.847393	5.39516	2.67056	0.00187649	peroxidase precursor		Down
LOC_Os07g31830.1		7:18910793-18913898	1.76348	0.316367	-2.47876	0.037968	GTPase activating protein
LOC_Os07g32020.1		7:19044837-19047239	0.409702	1.08636	1.40685	0.0451418	UDP-glucoronosyl and UDP-glucosyl transferase domain containing protein
LOC_Os07g33320.1		7:19915604-19917933	14.1297	31.4394	1.15384	0.0034939	expressed protein
LOC_Os07g34850.1		7:20883623-20885196	21.0826	7.72845	-1.4478	0.00187649	aspartic proteinase nepenthesin		UP
LOC_Os07g35860.1		7:21464226-21465385	2.03466	8.09829	1.99283	0.0034939	plastocyanin-like domain containing protein		Down
LOC_Os07g36170.2		7:21613959-21619334	10.1558	25.7966	1.34488	0.00187649	chitin-inducible gibberellin-responsive protein	LOC_Os07g36170
LOC_Os07g36810.1		7:22050343-22051009	8.84312	22.013	1.31573	0.00187649	expressed protein
LOC_Os07g37454.1		7:22426339-22428645	6.86162	13.9467	1.0233	0.00187649	urate anion exchanger			1.83818
LOC_Os07g37730.1		7:22618092-22620299	0.145876	9.06523	5.95753	0.0034939	NADH-ubiquinone oxidoreductase		UP	4.36567
LOC_Os07g39470.1		7:23649531-23658936	29.2952	74.2727	1.34216	0.00187649	gibberellin response modulator protein		UP
LOC_Os07g39520.1		7:23676869-23678955	23.1849	88.6588	1.93508	0.00187649	STE_PAK_Ste20_Slob_Wnk.5 - STE kinases include homologs to sterile 7
LOC_Os07g39720.1		7:23806441-23807338	8.51447	78.5685	3.20596	0.00187649	expressed protein		UP
LOC_Os07g41050.1		7:24553980-24555741	2.2333	5.3276	1.25431	0.00495209	NAD dependent epimerase/dehydratase family protein
LOC_Os07g41230.1		7:24698454-24702802	0.101486	2.71071	4.73932	0.0157331	esterase		UP
LOC_Os07g41350.1		7:24767078-24768170	0.857251	3.56285	2.05524	0.0198021	B12D protein
LOC_Os07g41460.1		7:24844114-24845583	0.969287	13.1757	3.76481	0.00187649	sulfotransferase domain containing protein			3.89784	19.9
LOC_Os07g42200.1		7:25253891-25260631	12.689	40.3125	1.66765	0.00187649	tyrosine protein kinase domain containing protein		UP
LOC_Os07g42590.1		7:25487226-25489068	8.36838	26.7381	1.67588	0.00187649	OsFBX258 - F-box domain containing protein		UP	1.54257
LOC_Os07g42626.3		7:25515458-25522276	1.25681	3.45751	1.45997	0.0198021	STRUBBELIG-RECEPTOR FAMILY 6 precursor
LOC_Os07g42740.1		7:25590233-25591816	10.2395	24.0669	1.2329	0.00187649	DUF1645 domain containing protein
LOC_Os07g43160.1		7:25866217-25870239	0.730581	1.85767	1.34638	0.0307935	uncharacterized glycosyl hydrolase Rv2006/MT2062			3.06129
LOC_Os07g43450.1		7:26012003-26012495	2.96977	15.8648	2.41741	0.00187649	expressed protein		Down
LOC_Os07g43740.1		7:26172600-26173392	4.10643	313.68	6.25527	0.00187649	zinc finger		UP	4.07276
LOC_Os07g43800.1		7:26207534-26208477	55.0219	159.479	1.53529	0.00187649	EF hand family protein		Down
LOC_Os07g43970.1		7:26286979-26290117	0.502303	1.88081	1.90472	0.00187649	calmodulin-binding protein		UP
LOC_Os07g44100.1		7:26361556-26363135	6.10263	2.78504	-1.13173	0.012438	expressed protein
LOC_Os07g44140.1		7:26381586-26384017	10.7141	135.118	3.65664	0.00187649	cytochrome P450 72A1		UP	3.23699
LOC_Os07g44370.1		7:26515301-26516353	1.87323	4.29845	1.19828	0.037968	dirigent		Down
LOC_Os07g44410.1		7:26541985-26544189	46.7426	115.478	1.3048	0.00187649	WD40-like Beta Propeller Repeat family protein		UP	2.25826	17.6
LOC_Os07g44430.1		7:26547657-26548810	0.295144	3.48481	3.56159	0.0331419	peroxiredoxin		UP	6.26637
LOC_Os07g44450.1		7:26553543-26554619	3.35341	9.53593	1.50774	0.00187649	dirigent		Down
LOC_Os07g44499.1		7:26566260-26578866	1.0125	4.43629	2.13143	0.00187649	peroxidase
LOC_Os07g44920.1		7:26801464-26802546	0.743277	6.99227	3.23379	0.00187649	expressed protein				4.7
LOC_Os07g45260.1		7:27005628-27007547	1.31898	4.17174	1.66123	0.00187649	glycosyl transferase 8 domain containing protein			2.04323
LOC_Os07g45550.1		7:27171151-27175295	1.81768	0.691207	-1.39491	0.00632634	expressed protein		UP
LOC_Os07g47670.2		7:28482917-28484209	17.6746	55.876	1.66055	0.00887554	hypoxia-responsive family protein			3.33897
LOC_Os07g48010.1		7:28668505-28670395	9.2927	20.2156	1.1213	0.00187649	peroxidase precursor		UP
LOC_Os07g48320.1		7:28876270-28878566	10.3816	2.43058	-2.09466	0.00187649	HAD superfamily phosphatase			1.77975
LOC_Os07g48360.1		7:28900455-28907706	0.499125	1.14351	1.19599	0.0113386	helicase conserved C-terminal domain containing protein		Down
LOC_Os07g48450.1		7:28984804-28987040	9.82299	68.9893	2.81214	0.00187649	no apical meristem protein		UP
LOC_Os07g48450.2		7:28984804-28987040	5.08521	33.8582	2.73512	0.0113386	no apical meristem protein	LOC_Os07g48450
LOC_Os07g48710.1		7:29170079-29171239	8.98987	49.6782	2.46624	0.00187649	VQ domain containing protein		UP	2.46749
LOC_Os07g48730.1		7:29178668-29180618	3.85529	30.7995	2.99799	0.00187649	tyrosine protein kinase domain containing protein		UP	2.47389
LOC_Os07g48870.1		7:29241095-29242636	7.93924	26.4874	1.73823	0.00187649	MYB family transcription factor		UP	3.245
LOC_Os07g49114.1		7:29403424-29404301	60.2502	298.346	2.30795	0.00187649	wound-induced protein WI12		UP
LOC_Os07g02880.1		7:1079953-1080736	0.69324	2.82307	2.02584	0.0146355	DUF538 domain containing protein		UP	3.395
LOC_Os07g03467.1		7:1387412-1388436	2.36265	0.513103	-2.20309	0.0289358	SCP-like extracellular protein
LOC_Os07g05370.1		7:2457240-2461078	0.763774	1.67349	1.13164	0.00632634	TKL_IRAK_CrRLK1L-1.15 - The CrRLK1L-1 subfamily has homology to the CrRLK1L homolog		Down
LOC_Os07g05620.2		7:2642540-2646874	125.14	290.086	1.21293	0.0198021	CAMK_KIN1/SNF1/Nim1_like.28 - CAMK includes calcium/calmodulin depedent protein kinases	LOC_Os07g05620
LOC_Os07g06830.1		7:3331886-3333276	5.17003	27.8639	2.43015	0.00187649	gibberellin receptor GID1L2		UP
LOC_Os07g06860.1		7:3350132-3351673	16.5281	7.19413	-1.20003	0.00187649	gibberellin receptor GID1L2
LOC_Os07g07860.1		7:3946968-3948372	12.8117	29.9973	1.22737	0.00187649	LTPL76 - Protease inhibitor/seed storage/LTP family protein precursor
LOC_Os07g08970.1		7:4662373-4666528	0.289422	2.02558	2.80708	0.0146355	uncharacterized protein ycf45			1.20142
LOC_Os07g09670.1		7:5127577-5132143	0.187998	4.32158	4.52276	0.0198021	galactosyltransferase family protein
LOC_Os07g10840.1		7:5889558-5893136	10.4993	39.6587	1.91735	0.00187649	uncharacterized glycosyltransferase		UP
LOC_Os07g12670.1		7:7235927-7254760	0.382293	1.21478	1.66795	0.0451418	expressed protein
LOC_Os07g17220.2		7:10141294-10144922	6.08894	2.79592	-1.12287	0.00187649	disease resistance protein	LOC_Os07g17220
LOC_Os07g22400.2		7:12572914-12578718	0.87507	2.91898	1.73799	0.0307935	POLA3 - Putative DNA polymerase alpha complex subunit	LOC_Os07g22400
LOC_Os07g22730.1		7:12825365-12826324	0.616027	23.1146	5.22966	0.00187649	AP2 domain containing protein			3.3672
LOC_Os07g24230.1		7:13775873-13779346	1.26286	0.384949	-1.71395	0.013547	integral membrane transporter family protein
LOC_Os07g32390.1		7:19251854-19257025	2.82546	6.7335	1.25287	0.00187649	targeting protein-related		Down
LOC_Os07g32570.1		7:19408914-19412327	0.886877	123.782	7.12485	0.00187649	OsAPRL1 adenosine 5'-phosphosulfate reductase-like OsAPRL1		UP	3.75678
LOC_Os07g32570.2		7:19408914-19412327	0.489537	78.0061	7.31602	0.00187649	OsAPRL1 adenosine 5'-phosphosulfate reductase-like OsAPRL1	LOC_Os07g32570		3.75678
LOC_Os07g32570.3		7:19408914-19412327	13.1371	177.014	3.75215	0.0246002	#N/A	LOC_Os07g32570		3.75678
LOC_Os07g33270.1		7:19886183-19887292	10.2346	114.825	3.48791	0.00187649	DUF584 domain containing protein		UP	1.92755
LOC_Os07g34260.1		7:20503687-20505409	0.618552	2.87834	2.21827	0.0034939	chalcone and stilbene synthases		Down	4.21143
LOC_Os07g34410.1		7:20639396-20644905	0.497884	0.128339	-1.95585	0.012438	retrotransposon protein
LOC_Os07g34690.1		7:20788777-20789714	0.816961	4.61819	2.49899	0.00187649	expressed protein		UP
LOC_Os07g34940.1		7:20930647-20932437	9.44519	47.0567	2.31675	0.00187649	aspartic proteinase nepenthesin-1 precursor		UP	3.53926
LOC_Os07g35480.2		7:21222256-21224918	159.116	321.54	1.01492	0.0207831	glucan endo-1	LOC_Os07g35480
LOC_Os07g35520.1		7:21243878-21246839	3.39367	7.07418	1.05972	0.00187649	glucan endo-1
LOC_Os07g35560.2		7:21279306-21293520	546.641	258.372	-1.08114	0.00187649	glucan endo-1	LOC_Os07g35560
LOC_Os07g36570.1		7:21862113-21867916	2.71289	7.17391	1.40293	0.00187649	KI domain interacting kinase 1		UP	1.57399
LOC_Os07g36750.1		7:22014730-22018191	1.21016	2.79919	1.20981	0.0034939	CSLF3 - cellulose synthase-like family F
LOC_Os07g37210.1		7:22292741-22294316	4.0599	17.3383	2.09445	0.00187649	MYB family transcription factor		UP
LOC_Os07g37320.1		7:22352071-22354857	1.66523	21.9542	3.72071	0.0331419	transporter family protein		UP	2.05986
LOC_Os07g37400.1		7:22410214-22412149	0.733378	4.61813	2.65468	0.00187649	OsFBX257 - F-box domain containing protein		Down
LOC_Os07g37620.1		7:22542282-22543962	1.9949	4.26209	1.09524	0.0146355	fiber expressed protein
LOC_Os07g38170.1		7:22888240-22889946	73.4582	206.651	1.4922	0.00187649	remorin		UP
LOC_Os07g38370.1		7:23057575-23058602	26.6496	89.8915	1.75407	0.00187649	expressed protein			1.71427
LOC_Os07g40630.1		7:24346902-24350933	4.77207	40.7308	3.09343	0.00187649	BRASSINOSTEROID INSENSITIVE 1 precursor		UP	2.20024
LOC_Os07g42220.1		7:25272389-25272988	19.9174	75.2335	1.91735	0.00187649	expressed protein		UP
LOC_Os07g44400.1		7:26526807-26538576	1.14829	2.41615	1.07322	0.0034939	POK1		Down
LOC_Os07g44460.1		7:26556317-26557340	1.09915	4.75973	2.11449	0.0323247	peroxidase precursor		UP
LOC_Os07g46350.1		7:27637821-27642966	7.07582	15.7027	1.15004	0.00187649	OsSCP40 - Putative Serine Carboxypeptidase homologue
LOC_Os07g46570.1		7:27813114-27814227	9.47678	19.3766	1.03185	0.00187649	glutaredoxin
LOC_Os07g46584.1		7:27822793-27823680	16.0771	40.5952	1.3363	0.00187649	#N/A
LOC_Os07g48630.1		7:29114876-29117689	52.9274	109.983	1.05519	0.00187649	ethylene-insensitive 3		UP	1.4783
LOC_Os07g48830.1		7:29219290-29220851	0.441792	3.01461	2.77053	0.0113386	glycosyl transferase 8 domain containing protein		UP
LOC_Os07g48900.1		7:29260217-29260991	2.91089	14.9455	2.36017	0.00187649	expressed protein
LOC_Os08g01260.1		8:166959-167583	6.37197	71.2493	3.48306	0.00187649	VQ domain containing protein		UP
LOC_Os08g01830.1		8:495859-499021	7.67808	17.3515	1.17624	0.00187649	TKL_IRAK_CR4L.6 - The CR4L subfamily has homology with Crinkly4		UP
LOC_Os08g02200.1		8:745498-746146	1.20608	4.75685	1.97968	0.0273046	expressed protein		Down
LOC_Os08g04310.1		8:2114685-2116177	15.4355	31.0285	1.00735	0.00187649	plastocyanin-like domain containing protein
LOC_Os08g04340.1		8:2128615-2129618	8.93443	61.932	2.79324	0.00187649	plastocyanin-like domain containing protein		UP
LOC_Os08g04350.1		8:2132549-2133482	3.69449	108.967	4.88237	0.00187649	plastocyanin-like domain containing protein		UP	4.85582
LOC_Os08g04360.1		8:2136535-2137084	1.35645	79.2063	5.8677	0.00187649	plastocyanin-like domain containing protein		UP
LOC_Os08g04370.1		8:2139310-2140144	0.625766	21.4178	5.09704	0.00187649	plastocyanin-like domain containing protein		UP	4.99733
LOC_Os08g04800.1		8:2405035-2406781	1.10763	27.1171	4.61366	0.00187649	triacylglycerol lipase like protein		UP	6.83986
LOC_Os08g05960.1		8:3241790-3242442	2.32871	6.36894	1.45152	0.0236735	expressed protein		UP	6.02064
LOC_Os08g06940.1		8:3857093-3864944	2.95496	1.04057	-1.50576	0.00495209	expressed protein
LOC_Os08g07630.1		8:4282828-4283335	1.63787	21.2513	3.69766	0.00187649	expressed protein		UP
LOC_Os08g07660.1		8:4289420-4290286	3.36509	48.8129	3.85855	0.00187649	expressed protein		UP
LOC_Os08g07690.1		8:4299555-4300473	0.987547	18.179	4.20228	0.00187649	expressed protein		UP
LOC_Os08g08970.1		8:5221216-5222314	1345.24	420.726	-1.67691	0.00187649	Cupin domain containing protein		UP
LOC_Os08g08980.1		8:5227824-5229037	552.147	143.051	-1.94852	0.00187649	cupin domain containing protein		UP
LOC_Os08g09020.1		8:5247668-5248835	3.99585	8.93872	1.16156	0.00187649	Cupin domain containing protein		UP
LOC_Os08g09060.1		8:5259154-5260302	104.54	39.5435	-1.40255	0.00187649	Cupin domain containing protein		UP
LOC_Os08g10330.1		8:6039349-6047642	17.3544	7.95116	-1.12607	0.00187649	SHR5-receptor-like kinase		UP
LOC_Os08g10500.1		8:6167473-6168046	2.50534	81.7127	5.02748	0.0246002	expressed protein		UP	3.48842
LOC_Os08g10740.1		8:6318110-6323500	7.61878	3.63306	-1.06837	0.0113386	transposon protein		Down
LOC_Os08g14020.1		8:8404872-8408948	6.53518	3.21477	-1.02351	0.0403475	retrotransposon protein
LOC_Os08g14700.1		8:8836258-8838390	0.693866	1.71106	1.30216	0.0236735	glucan endo-1
LOC_Os08g15050.1		8:9097576-9098884	7.00522	167.876	4.58282	0.00187649	CCT/B-box zinc finger protein		UP	2.2249
LOC_Os08g15460.2		8:9404599-9415627	7.26197	2.9567	-1.29637	0.00187649	preprotein translocase subunit secY	LOC_Os08g15460
LOC_Os08g16359.1		8:9983348-9984272	9.72013	3.66867	-1.40572	0.00187649	expressed protein
LOC_Os08g17160.1		8:10507127-10508243	11.25	28.6574	1.34898	0.00187649	plastocyanin-like domain containing protein
LOC_Os08g20200.2		8:12114587-12120362	0.137931	1.33232	3.27192	0.0146355	male sterility protein	LOC_Os08g20200
LOC_Os08g23810.1		8:14411621-14416311	3.34005	9.00412	1.43072	0.0307935	enoyl-acyl-carrier-protein reductase NADH		Down
LOC_Os08g28790.1		8:17610857-17611660	1.00022	4.10496	2.03705	0.0435068	dirigent			-1.2196
LOC_Os08g29660.1		8:18217327-18221301	2.92272	45.7815	3.96938	0.00187649	WRKY69		UP	2.91918
LOC_Os08g30020.5		8:18442678-18459591	5.6363	18.8541	1.74206	0.021791	membrane protein	LOC_Os08g30020		2.21659
LOC_Os08g31090.1		8:19203944-19205208	4.16132	12.6042	1.59879	0.00187649	expressed protein		Down
LOC_Os08g31580.1		8:19544607-19546313	102.509	268.564	1.38952	0.00187649	ethylene-responsive transcription factor		UP
LOC_Os08g31850.1		8:19742812-19744364	1.2072	3.39633	1.49231	0.00495209	expressed protein		UP	1.98155
LOC_Os08g32060.1		8:19872552-19874986	3.66545	14.6515	1.99899	0.00187649	spotted leaf 11		UP
LOC_Os08g34800.1		8:21881538-21885875	5.76165	45.9553	2.99568	0.00187649	expressed protein		UP	2.22185
LOC_Os08g36410.1		8:22980657-22981848	4.73371	14.3316	1.59815	0.00187649	ANTH domain containing protein		UP
LOC_Os08g36920.1		8:23351168-23352290	0.761576	70.3217	6.52884	0.00187649	AP2 domain containing protein		UP	2.75066	17.69
LOC_Os08g37760.1		8:23918291-23919963	2.59291	6.07083	1.22732	0.00495209	zinc finger
LOC_Os08g39450.1		8:24951217-24952436	161.063	484.284	1.58823	0.00187649	AN1-like zinc finger domain containing protein		UP	1.12931
LOC_Os08g40270.1		8:25490790-25493645	2.18759	7.61036	1.79862	0.00187649	lectin-like protein kinase			1.53576
LOC_Os08g41750.1		8:26348466-26349582	1.97052	17.4897	3.14986	0.00187649	OsFBX303 - F-box domain containing protein		UP
LOC_Os08g42310.1		8:26705144-26709766	7.30158	3.20131	-1.18954	0.00632634	expressed protein
LOC_Os08g43620.1		8:27580282-27581350	0.270274	9.0491	5.06528	0.00187649	expressed protein		UP	6.41178
LOC_Os08g43920.1		8:27678525-27679419	0.787668	2.86391	1.86232	0.00495209	carrier		Down
LOC_Os08g01670.1		8:388661-390196	40.1711	81.5545	1.02161	0.00187649	pectin methylesterase inhibitor family protein		UP	1.03333
LOC_Os08g01890.1		8:545771-548455	18.0159	46.0467	1.35382	0.00187649	DNA binding protein		UP
LOC_Os08g02030.1		8:654747-656391	0.785388	2.24115	1.51276	0.0227585	transferase family protein		UP	2.76917
LOC_Os08g02180.1		8:733622-734665	9.86012	3.90578	-1.336	0.00187649	expressed protein		Down
LOC_Os08g02700.1		8:1126883-1128555	12.5617	28.4738	1.1806	0.00187649	fructose-bisphospate aldolase isozyme		UP	4.07398	27.07
LOC_Os08g02990.1		8:1298058-1308565	2.71936	5.60422	1.04325	0.00187649	retrotransposon protein
LOC_Os08g02996.2		8:1309614-1312300	10.8369	24.5894	1.18209	0.00495209	receptor-like kinase
LOC_Os08g03400.1		8:1588182-1589209	1.75684	4.18135	1.25099	0.0273046	expressed protein
LOC_Os08g04560.1		8:2267449-2269571	1.13416	2.78683	1.297	0.0101193	decarboxylase		UP	2.71797
LOC_Os08g06170.1		8:3407278-3408971	0.833718	1.96039	1.23351	0.0364903	berberine and berberine like domain containing protein		UP
LOC_Os08g08440.1		8:4857044-4858107	11.2887	25.674	1.18543	0.00187649	expressed protein
LOC_Os08g10100.1		8:5863933-5864854	4.4041	13.5045	1.61652	0.00187649	expressed protein		UP	4.13839
LOC_Os08g10260.1		8:5962691-5967184	0.606208	0.190108	-1.67299	0.0227585	NBS-LRR disease resistance protein
LOC_Os08g13440.1		8:7993395-7994721	431.601	150.509	-1.51985	0.00187649	cupin domain containing protein		UP
LOC_Os08g13840.2		8:8257457-8258601	130.818	404.494	1.62856	0.00187649	WRKY25	LOC_Os08g13840		2.98633
LOC_Os08g14810.1		8:8903137-8907957	8.08789	3.81287	-1.08489	0.00187649	NB-ARC domain containing protein
LOC_Os08g14830.1		8:8921896-8925376	13.4527	5.33382	-1.33466	0.00187649	NB-ARC domain containing protein		UP
LOC_Os08g15460.1		8:9404599-9415627	27.8787	12.7224	-1.13179	0.0331419	preprotein translocase subunit secY		Down
LOC_Os08g15650.1		8:9506205-9507582	19.7576	65.7932	1.73553	0.00187649	expressed protein		UP
LOC_Os08g28710.1		8:17555347-17557478	0.524379	7.36583	3.81217	0.00187649	receptor protein kinase CRINKLY4 precursor			6.58259
LOC_Os08g29570.1		8:18125746-18135011	0.319006	8.41975	4.72212	0.0101193	pleiotropic drug resistance protein 3		UP			APK_ORTHOMCL2
LOC_Os08g29570.2		8:18125746-18135011	4.94923	18.565	1.90731	0.00187649	pleiotropic drug resistance protein 3	LOC_Os08g29570				APK_ORTHOMCL2
LOC_Os08g29669.1		8:18217327-18221301	14.5329	69.6933	2.2617	0.00187649	cytochrome b5-like Heme/Steroid binding domain containing protein		Down
LOC_Os08g30100.1		8:18506291-18507531	22.4607	62.7512	1.48224	0.00187649	1-aminocyclopropane-1-carboxylate oxidase homolog 1		UP
LOC_Os08g30150.1		8:18539419-18540873	15.8022	7.41354	-1.09189	0.00187649	1-aminocyclopropane-1-carboxylate oxidase homolog 1		Down
LOC_Os08g31280.1		8:19337758-19338682	0.279701	5.78153	4.36949	0.0264673	DC1
LOC_Os08g31860.1		8:19744702-19746122	0.35974	2.5584	2.83022	0.0034939	expressed protein		UP
LOC_Os08g31950.1		8:19811233-19812661	0.846886	2.27455	1.42534	0.0227585	expressed protein		UP
LOC_Os08g32600.1		8:20184261-20189675	1.4554	3.26642	1.1663	0.00187649	STE_MEKK_ste11_MAP3K.21 - STE kinases include homologs to sterile 7		Down
LOC_Os08g34680.1		8:21780861-21782816	0.899329	0.284142	-1.66224	0.0497378	glycosyltransferase
LOC_Os08g34790.1		8:21866593-21872934	7.81265	27.2065	1.80007	0.00187649	AMP-binding domain containing protein		UP
LOC_Os08g35319.1		8:22277874-22279086	6.06427	2.90281	-1.06288	0.0146355	expressed protein
LOC_Os08g35600.1		8:22412869-22416026	1.98737	8.13621	2.0335	0.00187649	tyrosine protein kinase domain containing protein		UP	1.37278
LOC_Os08g35860.1		8:22614054-22617372	114.416	46.667	-1.29381	0.00187649	cytokinin dehydrogenase precursor
LOC_Os08g36040.1		8:22712482-22713697	210.406	62.1248	-1.75994	0.00187649	plant viral response family protein		Down
LOC_Os08g36150.2		8:22774387-22778553	0.994826	9.44238	3.24663	0.00187649	activator of 90 kDa heat shock protein ATPase homolog	LOC_Os08g36150
LOC_Os08g37180.1		8:23489178-23491818	0.955298	2.78703	1.54471	0.00764355	patatin		UP
LOC_Os08g37580.1		8:23800665-23802738	20.9953	9.29237	-1.17595	0.00187649	homeobox associated leucine zipper
LOC_Os08g37660.1		8:23846945-23851765	9.24021	146.441	3.98625	0.00187649	plastocyanin-like domain containing protein		UP	5.34114
LOC_Os08g38580.1		8:24386675-24387748	5.75888	12.9611	1.17033	0.00187649	harpin-induced protein 1 domain containing protein
LOC_Os08g38790.1		8:24516889-24520345	0.929305	2.51398	1.43575	0.0113386	expressed protein
LOC_Os08g39140.2		8:24716371-24720888	127.638	357.277	1.48499	0.0113386	heat shock protein	LOC_Os08g39140		1.70408
LOC_Os08g39300.3		8:24825395-24828151	177.381	88.0157	-1.01102	0.00187649	aminotransferase			2.22333
LOC_Os08g39810.1		8:25191868-25200080	0.582374	2.82114	2.27626	0.0101193	retrotransposon protein		Down
LOC_Os08g40680.1		8:25756136-25757235	7.39846	3.15414	-1.22998	0.012438	glycosyl hydrolase
LOC_Os08g40910.1		8:25885515-25886451	0.313653	77.2715	7.94462	0.0034939	expressed protein		UP
LOC_Os08g41470.1		8:26189976-26193433	0.362037	14.5827	5.33197	0.0273046	proteophosphoglycan ppg4		UP
LOC_Os08g41760.1		8:26353213-26354609	1.15904	2.74233	1.24248	0.0396148	OsFBX304 - F-box domain containing protein		UP
LOC_Os08g42490.1		8:26859141-26860134	1.4971	31.3184	4.38676	0.00187649	DC1 domain containing protein
LOC_Os08g42800.1		8:27069620-27070375	7.23224	116.142	4.0053	0.00187649	expressed protein		UP	4.30254
LOC_Os08g43200.1		8:27317802-27318674	0.585343	16.8757	4.84952	0.00187649	dehydration-responsive element-binding protein		UP	3.8224
LOC_Os08g43334.2		8:27378050-27387625	2.45116	44.0435	4.16739	0.00187649	HSF-type DNA-binding domain containing protein	LOC_Os08g43334		2.78143
LOC_Os08g43654.1		8:27590120-27595986	1.05082	2.51532	1.25923	0.0264673	MATE efflux family protein
LOC_Os08g43670.1		8:27599553-27601299	5.43373	18.3578	1.75638	0.0207831	RING-H2 finger protein ATL2B		UP
LOC_Os08g44220.1		8:27831832-27835392	195.082	67.3624	-1.53407	0.00187649	GLTP domain containing protein		UP
LOC_Os08g44850.1		8:28167643-28169616	33.9149	78.8557	1.21729	0.00187649	C2 domain containing protein		UP
LOC_Os08g44910.1		8:28197636-28200186	23.5924	10.0282	-1.23427	0.0101193	DNA binding protein		Down
LOC_Os08g44940.1		8:28209872-28211095	1.63826	4.92578	1.58819	0.00187649	DUF260 domain containing protein		UP
LOC_Os09g01650.1		9:465871-472052	0.544277	1.21448	1.15793	0.0289358	peptidyl-prolyl cis-trans isomerase		Down
LOC_Os09g06770.1		9:3235284-3236000	2.08297	27.4616	3.7207	0.00187649	RING finger protein			2.05151	28.59
LOC_Os09g10840.2		9:5916957-5928775	36.4011	18.083	-1.00935	0.00187649	transcription factor	LOC_Os09g10840
LOC_Os09g13650.1		9:7963045-7966919	7.08559	14.45	1.02811	0.00632634	microtubule-associated protein		Down
LOC_Os09g15370.1		9:9397942-9424300	14.2182	6.87742	-1.0478	0.0246002	expressed protein		UP
LOC_Os09g15560.1		9:9504692-9506076	5.03635	10.5518	1.06703	0.0034939	OsFBX314 - F-box domain containing protein			2.28966
LOC_Os09g15670.1		9:9566469-9567904	2.77535	60.8673	4.45493	0.00187649	protein phosphatase 2C		UP	3.06493
LOC_Os09g17660.1		9:10800052-10801379	2.10368	5.94726	1.49931	0.00887554	expressed protein
LOC_Os09g19880.1		9:11895012-11901742	0.130535	0.409907	1.65086	0.0178088	expressed protein
LOC_Os09g19970.1		9:11954928-11956193	4.76831	71.3764	3.9039	0.00187649	expressed protein		UP	5.86578
LOC_Os09g21120.1		9:12745532-12748124	1.83905	10.3609	2.49411	0.00187649	armadillo/beta-catenin repeat family protein		UP
LOC_Os09g22000.1		9:13318821-13324706	10.965	3.64522	-1.58883	0.00187649	hydrolase		Down
LOC_Os09g23560.1		9:14000190-14002181	19.5782	53.0528	1.43818	0.00187649	dehydrogenase		UP
LOC_Os09g23590.1		9:14018917-14020821	3.98808	56.0893	3.81396	0.00187649	expressed protein		UP	4.64814
LOC_Os09g24620.1		9:14658921-14663151	3.07202	1.39914	-1.13465	0.0331419	expressed protein		Down
LOC_Os09g24970.1		9:14916119-14918962	13.3339	29.4133	1.14137	0.00187649	expressed protein		UP	2.07415
LOC_Os09g26370.1		9:15926023-15927163	90.3044	42.5119	-1.08693	0.00187649	DUF581 domain containing protein		Down
LOC_Os09g27330.1		9:16617037-16617783	5.24651	23.2546	2.14808	0.00187649	oxidoreductase/ transition metal ion binding protein		UP
LOC_Os09g28160.1		9:17079964-17082568	2.31241	21.1587	3.19378	0.00187649	phosphate carrier protein		UP	3.275
LOC_Os09g28440.1		9:17305098-17306198	0.593374	47.3737	6.319	0.00187649	AP2 domain containing protein		UP
LOC_Os09g30490.1		9:18617050-18617800	1.45299	11.9498	3.03989	0.00187649	EF hand family protein		UP
LOC_Os09g31120.1		9:18706834-18709318	0.410765	9.32705	4.50503	0.045847	pirin		UP
LOC_Os09g31120.2		9:18706834-18709318	19.819	71.5183	1.85143	0.00187649	pirin	LOC_Os09g31120
LOC_Os09g31130.1		9:18714285-18717903	1.57887	7.12852	2.17471	0.0349078	citrate transporter		UP
LOC_Os09g32944.1		9:19642368-19648371	3.55778	1.70692	-1.05958	0.0357769	OsSPL18 - SBP-box gene family member		UP
LOC_Os09g33490.1		9:19748246-19750621	1.55846	6.19982	1.9921	0.00187649	no apical meristem protein
LOC_Os09g33490.2		9:19748246-19750621	11.4156	34.4956	1.5954	0.00187649	no apical meristem protein
LOC_Os09g34250.1		9:20221692-20223633	1.42981	7.16814	2.32578	0.00187649	UDP-glucoronosyl and UDP-glucosyl transferase domain containing protein
LOC_Os09g34860.1		9:20316401-20320815	2.39601	27.8266	3.53776	0.00187649	hydrolase		UP
LOC_Os09g34980.1		9:20377140-20378364	3.88674	1.82146	-1.09346	0.0034939	zinc knuckle family protein
LOC_Os09g37080.1		9:21385423-21386684	7.79987	36.9769	2.2451	0.00187649	expressed protein		UP	1.88704
LOC_Os09g37180.1		9:21450098-21452167	7.40353	21.1574	1.51487	0.00187649	transferase family protein		Down	1.89291
LOC_Os09g37600.1		9:21676996-21679828	6.83183	16.1172	1.23825	0.00187649	lysM domain-containing GPI-anchored protein precursor		Down
LOC_Os09g38090.1		9:21945460-21952036	2.50365	0.684876	-1.87012	0.00764355	expressed protein
LOC_Os09g38800.1		9:22291796-22295105	27.123	9.38026	-1.53182	0.00187649	OsWAK88 - OsWAK pseudogene
LOC_Os09g38910.1		9:22348257-22351014	2.05758	13.2329	2.68511	0.00187649	OsWAK92 - OsWAK receptor-like protein kinase		UP
LOC_Os09g39850.1		9:22846804-22847455	2.57844	58.1101	4.49422	0.00187649	AP2 domain containing protein			3.17778
LOC_Os09g39940.1		9:22907370-22908328	60.3825	120.908	1.0017	0.00187649	plastocyanin-like domain containing protein		UP
LOC_Os09g02710.1		9:1220001-1223914	0.634715	4.19887	2.72582	0.0034939	CBS domain containing membrane protein		UP
LOC_Os09g10054.1		9:5470799-5496225	6.5735	14.2235	1.11355	0.00187649	disease resistance protein RPS2		UP	-1.85516
LOC_Os09g15330.2		9:9365320-9369327	20.4305	46.7158	1.19318	0.00187649	transporter family protein	LOC_Os09g15330
LOC_Os09g17146.1		9:10518937-10520717	1.24485	8.24836	2.72813	0.00187649	expressed protein			4.34769
LOC_Os09g17152.1		9:10521920-10523536	4.15231	66.9344	4.01076	0.00187649	OsFBX319 - F-box domain containing protein		UP	4.27036
LOC_Os09g20220.1		9:12119284-12120334	0.651716	163.17	7.96792	0.00187649	glutathione S-transferase		UP	2.77067	25.49
LOC_Os09g21710.1		9:13153941-13154831	12.9753	105.036	3.01704	0.00187649	AN1-like zinc finger domain containing protein		UP	3.90859	18.06
LOC_Os09g23570.1		9:14006856-14009159	3.41326	16.6333	2.28485	0.00187649	inactive receptor kinase At2g26730 precursor		UP	1.53148
LOC_Os09g23820.1		9:14193079-14195865	26.6066	10.7615	-1.30591	0.00187649	cytochrome P450 72A1		Down
LOC_Os09g24580.1		9:14633399-14635453	17.3491	53.2383	1.6176	0.00187649	EF hand family protein		Down
LOC_Os09g25060.1		9:14970346-14976712	3.11277	24.1353	2.95487	0.00187649	WRKY76		UP
LOC_Os09g25090.1		9:15008088-15009836	21.161	47.276	1.1597	0.00187649	CAMK_KIN1/SNF1/Nim1_like.34 - CAMK includes calcium/calmodulin depedent protein kinases		UP
LOC_Os09g25150.2		9:15075122-15078325	9.15806	4.02656	-1.18549	0.00187649	cinnamoyl-CoA reductase
LOC_Os09g25810.2		9:15463695-15467832	2.14519	4.49007	1.06563	0.012438	nodulin		Down
LOC_Os09g26780.1		9:16272334-16274272	6.62009	17.9587	1.43976	0.00187649	zinc-finger protein				7
LOC_Os09g27010.1		9:16420901-16424367	7.36809	32.2866	2.13157	0.00187649	tyrosine protein kinase domain containing protein		UP	1.98222
LOC_Os09g27260.1		9:16572498-16573892	0.459457	30.5391	6.05458	0.00187649	plant viral response family protein		UP	6.23222
LOC_Os09g27410.1		9:16651957-16652878	0.276592	12.4174	5.48846	0.00632634	expressed protein		UP
LOC_Os09g27500.1		9:16709803-16712793	76.8915	25.1703	-1.6111	0.00187649	cytochrome P450
LOC_Os09g28000.1		9:17001887-17004705	1.70537	31.6618	4.21459	0.0418307	OsSigP6 - Putative Type I Signal Peptidase homologue		UP	1.8313
LOC_Os09g28000.2		9:17001887-17004705	67.7617	148.454	1.13148	0.0034939	OsSigP6 - Putative Type I Signal Peptidase homologue	LOC_Os09g28000		1.8313
LOC_Os09g29300.1		9:17784708-17785710	14.5641	37.571	1.3672	0.00187649	clathrin assembly protein		UP
LOC_Os09g29310.1		9:17789436-17791027	7.98783	157.11	4.29783	0.00187649	zinc finger		UP	1.98977
LOC_Os09g29404.1		9:17849502-17867719	19.5569	44.1312	1.17412	0.00187649	glycogen operon protein glgX		Down
LOC_Os09g29540.1		9:17967382-17970393	3.67112	1.47422	-1.31627	0.00632634	OsWAK82 - OsWAK receptor-like cytoplasmic kinase OsWAK-RLCK		UP
LOC_Os09g29560.1		9:17975509-17978417	12.0754	4.65193	-1.37617	0.00187649	OsWAK83 - OsWAK pseudogene		UP
LOC_Os09g31390.1		9:18867401-18876573	50.6044	23.8023	-1.08816	0.00187649	transcription factor		UP
LOC_Os09g32290.2		9:19271896-19275365	10.0024	29.8899	1.57931	0.00187649	FAD dependent oxidoreductase domain containing protein
LOC_Os09g33680.1		9:19882077-19887746	39.103	19.3863	-1.01224	0.00187649	Os9bglu31 - beta-glucosidase		Down
LOC_Os09g34020.1		9:20082429-20082963	0.469681	21.3394	5.50569	0.0227585	expressed protein		UP
LOC_Os09g34160.1		9:20162188-20167772	0.175924	0.5635	1.67947	0.0101193	resistance protein		UP	5.06177
LOC_Os09g35010.1		9:20394742-20395724	14.8193	50.9504	1.78161	0.00187649	dehydration-responsive element-binding protein		UP	2.98364	22.26
LOC_Os09g35020.1		9:20398852-20399782	3.92837	39.4759	3.32897	0.00187649	AP2 domain containing protein		UP
LOC_Os09g35030.1		9:20402667-20403851	14.9165	166.371	3.47942	0.00187649	dehydration-responsive element-binding protein		UP	4.563	19.13
LOC_Os09g35790.1		9:20590740-20594810	0.762471	6.98715	3.19595	0.0168242	HSF-type DNA-binding domain containing protein
LOC_Os09g35790.2		9:20590740-20594810	9.02596	26.099	1.53184	0.00187649	HSF-type DNA-binding domain containing protein
LOC_Os09g36220.1		9:20884690-20889401	0.589178	27.8893	5.56486	0.0227585	response regulator receiver domain containing protein		UP	1.63574
LOC_Os09g36730.1		9:21188899-21196847	70.6404	156.263	1.14541	0.00187649	MYB family transcription factor		UP
LOC_Os09g37012.1		9:21346753-21350605	2.29639	6.83832	1.57427	0.0280989	eukaryotic aspartyl protease domain containing protein
LOC_Os09g38510.1		9:22156444-22159119	1.71688	4.08936	1.25209	0.0396148	purine permease		UP
LOC_Os09g38784.1		9:22283962-22286047	0.964949	2.88974	1.58242	0.00495209	retrotransposon protein
LOC_Os09g39090.1		9:22437577-22438944	35.0822	11.1883	-1.64875	0.00187649	vignain precursor
LOC_Os09g39120.1		9:22454976-22457112	0.190534	2.84335	3.89947	0.0157331	thiol protease SEN102 precursor
LOC_Os09g39770.1		9:22804186-22806568	46.9985	102.995	1.13189	0.00187649	C2 domain containing protein		UP
13114.m00137	13114.t00049	Sy:156670-157801	17.2207	8.22102	-1.06676	0.00887554	#N/A
