# Supplementary material for: Co-expression network analysis of the transcriptomes of rice roots exposed to various cadmium stresses reveals universal cadmium-responsive genes
Source: BMC Plant Biol. 2017 Nov 7;17:194. doi: 10.1186/s12870-017-1143-y (PMC5678563; doi:10.1186/s12870-017-1143-y)
Supplement: Supplementary file 3 — Primers for quantitative RT-PCR. (XLSX 9 kb) [file 12870_2017_1143_MOESM3_ESM.xlsx]

## Sheet: supp3 primers for qRT
Tables S3. Primers for quantitative RT-PCR.
Gene_locus	Forward (5’-3’)	Reverse (5’-3’)
Actin-1(LOC4333919)	CTTCATAGGAATGGAAGCTGCGGGTA	CGACCACCTTGATCTTCATGCTGCTA
Os08g04350.1	CTCTTCCACGCACTCCTACA	ACCATGAGACCAGCAACGAT
Os07g12340.1	GTGTTCTACCACGGCAAGC	GGCAGCGAGTAGTCCATCT
Os07g49114.1	CTCTTCCTCCTTCCGCTTCC	GACGGTGAGATCGGTGTTGA
Os01g42380.1	TCTCAGACGGTCAGATTGTGTA	CGGCAGGATGGCTCTTACT
Os01g61990.1	GGAGTTGCGGTTGTTGTTCA	CTGATGCCAGCCACATAAGC
Os02g50730.1	CTCGTCTCGCCTTGCTAGT	CGAAGTGGCTGAGGTAATCC
Os05g09020.2	CGAGAGCGAGGAGAAGATGA	CCGTCGTAGGTGGTGATGA
Os01g25484.1	CTCGTCGGCGGGTTCATAA	ATTCAGTCAATGGCGTGGATG
