# Supplementary material for: Co-expression network analysis of the transcriptomes of rice roots exposed to various cadmium stresses reveals universal cadmium-responsive genes
Source: BMC Plant Biol. 2017 Nov 7;17:194. doi: 10.1186/s12870-017-1143-y (PMC5678563; doi:10.1186/s12870-017-1143-y)
Supplement: Supplementary file 6 — Rice roots short-term Cd-responsive DEGs identified in previous three reports. (XLSX 621 kb) [file 12870_2017_1143_MOESM6_ESM.xlsx]

## Sheet: 1772DEGs-Cd1h
Cd-responsive 1772 differentially expressed genes transcripts isoforms (DEGs) in rice roots exposed to 100 μM Cd for 1 h.
transc	gene	locus	FPKM-ck1h	FPKM-Cd1h	log2(Cd1h/ck1h)	q_value	Annotation(MSU7)
LOC_Os02g47470.3	ABA8ox1	2:28989847-28992712	4.17894	45.4239	3.44224	0.00187649	cytochrome P450
LOC_Os01g50940.1	bhlh10	1:29270112-29272225	0.286336	1.59896	2.48136	0.00187649	helix-loop-helix DNA-binding domain containing protein
LOC_Os06g06900.1	bhlh108	6:3271978-3275993	1.00891	2.90887	1.52766	0.013547	helix-loop-helix DNA-binding domain containing protein
LOC_Os09g28210.1	bhlh120	9:17131209-17132475	9.48921	60.6245	2.67554	0.00187649	bHelix-loop-helix transcription factor
LOC_Os03g53020.1	bhlh148	3:30392017-30402382	0.537988	2.9116	2.43616	0.0207831	helix-loop-helix DNA-binding domain containing protein
LOC_Os03g53020.2	bhlh148	3:30392017-30402382	4.59844	99.2126	4.43131	0.00187649	helix-loop-helix DNA-binding domain containing protein
LOC_Os01g09990.2	bhlh25	1:5200861-5203046	12.0455	26.4806	1.13645	0.00187649	helix-loop-helix DNA-binding domain containing protein
LOC_Os08g38210.5	bhlh31	8:24219691-24226032	8.20125	17.2624	1.07372	0.00187649	transcription factor BIM2
LOC_Os05g07120.1	bhlh36	5:3756367-3760908	0.404818	3.58824	3.14793	0.0426474	basic helix-loop-helix
LOC_Os10g39750.1	bhlh4	10:21173201-21175560	1.39941	2.98982	1.09524	0.037968	inducer of CBF expression 2
LOC_Os04g23550.1	bhlh6	4:13457133-13459583	0.15551	9.33659	5.90782	0.00187649	basic helix-loop-helix family protein
LOC_Os08g42470.1	bhlh80	8:26838349-26840585	1.69637	0.38434	-2.142	0.00187649	BEE 1
LOC_Os01g58420.1	bierf2	1:33765934-33767041	49.2765	134.22	1.44563	0.00187649	AP2 domain containing protein
LOC_Os02g43790.1	bierf3	2:26416312-26417616	41.5712	265.233	2.6736	0.00187649	ethylene-responsive transcription factor
LOC_Os03g08500.1	bierf4	3:4371116-4372462	538.168	256.437	-1.06946	0.00187649	AP2 domain containing protein
LOC_Os01g56810.2	ckx5	1:32787203-32791707	1.05891	5.68724	2.42515	0.00187649	cytokinin dehydrogenase precursor
LOC_Os02g17780.1	CPS1	2:10273715-10283725	0.144009	0.572658	1.99152	0.0101193	ent-kaurene synthase
LOC_Os02g36210.1	CPS2	2:21835189-21841968	0.587211	0.184342	-1.67149	0.0316529	ent-kaurene synthase
LOC_Os04g10160.1	CYP99A2	4:5480208-5482214	3.8042	1.85951	-1.03267	0.0178088	cytochrome P450
LOC_Os06g37300.2	D35	6:22019842-22027149	1.12896	0.219722	-2.36124	0.00764355	cytochrome P450
LOC_Os06g12250.1	DSH1	6:6588423-6590906	4.06097	9.33777	1.20125	0.0034939	sphingolipid C4-hydroxylase SUR2
LOC_Os03g63970.1	ga20ox1	3:36143463-36145443	40.5099	18.6823	-1.1166	0.00187649	gibberellin 20 oxidase 1
LOC_Os01g55240.1	ga2ox 3	1:31794036-31796599	1.92187	6.65181	1.79124	0.0443274	gibberellin 2-beta-dioxygenase
LOC_Os01g55240.2	ga2ox 3	1:31794036-31796599	21.6374	45.2843	1.06548	0.00187649	gibberellin 2-beta-dioxygenase
LOC_Os05g50890.3	gh3.5	5:29137325-29143085	1.34076	9.83045	2.87421	0.00187649	OsGH3.5 - Probable indole-3-acetic acid-amido synthetase
LOC_Os05g44810.2	iaa18	5:25980371-25994493	10.5958	2.91404	-1.8624	0.0316529	OsIAA18 - Auxin-responsive Aux/IAA gene family member
LOC_Os08g01780.1	iaa25	8:467031-472572	6.30269	2.4184	-1.38191	0.0372498	OsIAA25 - Auxin-responsive Aux/IAA gene family member
LOC_Os03g46470.1	IRT1	3:26274319-26285071	14.6796	2.4568	-2.57897	0.00764355	metal cation transporter
LOC_Os01g40630.2	Log	1:22953863-22958181	1.11466	9.33162	3.06552	0.00187649	uncharacterized protein PA4923
LOC_Os04g43070.1	OsAMT1:1	4:25315017-25317493	42.2757	86.3209	1.02988	0.00187649	ammonium transporter protein
LOC_Os02g40710.1	OsAMT1:2	2:24677763-24679336	12.1151	26.8781	1.14962	0.00187649	ammonium transporter protein
LOC_Os01g06230.1	saur1	1:2960193-2960469	41.7225	120.877	1.53464	0.00187649	OsSAUR1 - Auxin-responsive SAUR gene family member
LOC_Os01g56240.1	saur2	1:32389286-32389761	1.78714	13.8565	2.95484	0.00187649	OsSAUR2 - Auxin-responsive SAUR gene family member
LOC_Os06g50040.1	saur29	6:30313750-30314670	84.2832	39.4852	-1.09393	0.00187649	OsSAUR29 - Auxin-responsive SAUR gene family member
LOC_Os01g70050.1	SAUR3	1:40525547-40526069	7.90892	27.4577	1.79566	0.00187649	OsSAUR3 - Auxin-responsive SAUR gene family member
LOC_Os02g01590.1	Vin2	2:343056-347196	16.8389	78.1807	2.21501	0.00187649	glycosyl hydrolases
LOC_Os02g08440.4	WRKY71	2:4542758-4544980	24.2634	179.268	2.88526	0.00187649	WRKY71
LOC_Os02g08440.1	WRKY71	2:4542758-4544980	2.02611	125.381	5.95147	0.00187649	WRKY71
LOC_Os05g35290.1	ZB8	5:20890850-20893364	53.9219	205.503	1.93022	0.00187649	phenylalanine ammonia-lyase
LOC_Os08g10630.1	ZIP4	8:6266827-6269910	19.3343	6.55085	-1.56141	0.00187649	metal cation transporter
LOC_Os05g39560.1	ZIP5	5:23141677-23156885	5.37121	1.3645	-1.97688	0.0113386	metal cation transporter
LOC_Os05g39560.2	ZIP5	5:23141677-23156885	40.3454	9.20945	-2.13122	0.00187649	metal cation transporter
LOC_Os01g01295.1		1:140758-143554	0.674198	5.10317	2.92015	0.0207831	expressed protein
LOC_Os01g01870.1		1:477324-480166	2.60955	22.2274	3.09046	0.00187649	helix-loop-helix DNA-binding domain containing protein
LOC_Os01g02160.1		1:631092-631913	3.23967	8.95124	1.46624	0.012438	hydroxyproline-rich glycoprotein family protein
LOC_Os01g02300.1		1:719402-725321	1.55734	4.23853	1.44448	0.0157331	receptor kinase ORK10
LOC_Os01g02890.1		1:1045198-1052244	0.546664	1.82237	1.73709	0.0410386	phosphatidylserine synthase
LOC_Os01g03680.1		1:1514836-1515832	191.102	434.309	1.18438	0.00187649	BBTI8 - Bowman-Birk type bran trypsin inhibitor precursor
LOC_Os01g04580.1		1:2052582-2056692	2.93536	9.91265	1.75573	0.00187649	Ser/Thr protein kinase
LOC_Os01g04580.2		1:2052582-2056692	0.246224	3.75656	3.93137	0.0198021	Ser/Thr protein kinase
LOC_Os01g04590.1		1:2058308-2061357	0.136963	3.47809	4.66644	0.00632634	expressed protein
LOC_Os01g04620.1		1:2070829-2072621	14.1827	58.7477	2.0504	0.00187649	transposon protein
LOC_Os01g07300.1		1:3444124-3445646	3.15841	23.4689	2.89348	0.00187649	uncharacterized 50.6 kDa protein in the 5region of gyrA and gyrB
LOC_Os01g07300.2		1:3444124-3445646	6.51556	57.455	3.14047	0.00187649	uncharacterized 50.6 kDa protein in the 5region of gyrA and gyrB
LOC_Os01g09150.1		1:4594723-4596433	0.67115	1.91763	1.51462	0.0188327	expressed protein
LOC_Os01g09220.1		1:4645389-4647316	19.798	85.7832	2.11534	0.00187649	transposon protein
LOC_Os01g10440.1		1:5505908-5508653	10.2418	22.2543	1.11961	0.00187649	xylosyltransferase
LOC_Os01g10640.1		1:5684593-5685401	0.694231	3.85355	2.4727	0.00764355	expressed protein
LOC_Os01g10870.1		1:5798606-5800142	0.489114	1.78402	1.86689	0.0146355	CAMK_KIN1/SNF1/Nim1_like.7 - CAMK includes calcium/calmodulin depedent protein kinases
LOC_Os01g11620.2		1:6266439-6269903	4.61591	9.29019	1.00909	0.013547	GDSL-like lipase/acylhydrolase
LOC_Os01g11920.1		1:6470529-6484507	1.54081	3.37869	1.13278	0.0264673	retrotransposon protein
LOC_Os01g13390.1		1:7456834-7458959	3.76391	1.67517	-1.16792	0.012438	expressed protein
LOC_Os01g13480.1		1:7516209-7517741	6.04424	1.77417	-1.76842	0.00187649	glutaredoxin
LOC_Os01g14410.1		1:8060857-8061908	6.02012	80.8866	3.74804	0.00187649	early light-induced protein
LOC_Os01g14440.1		1:8082917-8086054	6.88838	135.287	4.29571	0.00187649	WRKY1
LOC_Os01g14550.1		1:8158179-8160581	13.0711	3.74416	-1.80367	0.0357769	pathogen-related protein
LOC_Os01g14900.1		1:8346892-8350006	2.50183	0.403381	-2.63277	0.00187649	glycerol-3-phosphate acyltransferase
LOC_Os01g15000.1		1:8403246-8407382	0.319146	4.68589	3.87604	0.0236735	lipase
LOC_Os01g15770.1		1:8882237-8884407	3.22877	7.23377	1.16376	0.00764355	transmembrane protein 136
LOC_Os01g16650.1		1:9444654-9445542	20.2948	42.6852	1.07262	0.00187649	ubiquitin-conjugating enzyme
LOC_Os01g19290.1		1:10910271-10913771	1.24577	3.58155	1.52355	0.00495209	integral membrane protein DUF6 containing protein
LOC_Os01g19330.1		1:10933870-10934968	2.8359	92.2032	5.02294	0.00187649	MYB family transcription factor
LOC_Os01g19880.1		1:11282339-11283103	3.41221	94.9007	4.79764	0.00187649	expressed protein
LOC_Os01g19940.1		1:11315180-11319211	2.06459	5.59033	1.43708	0.0157331	expressed protein
LOC_Os01g20780.1		1:11584580-11585499	14.3298	31.1324	1.1194	0.00187649	anther-specific protein SF18 precursor
LOC_Os01g20910.1		1:11685415-11686360	2.04207	7.45982	1.86911	0.00187649	zinc finger
LOC_Os01g21120.1		1:11782883-11783975	5.79799	16.6606	1.52281	0.00187649	AP2 domain containing protein
LOC_Os01g21420.1		1:11955841-11963863	0.928129	2.60108	1.48672	0.0307935	pre-mRNA-splicing factor SF2
LOC_Os01g22680.1		1:12750872-12752136	41.926	6.81003	-2.62211	0.00187649	fruit bromelain precursor
LOC_Os01g24430.1		1:13773922-13775863	4.64469	1.30923	-1.82686	0.0113386	expressed protein
LOC_Os01g24560.1		1:13841245-13842723	134.102	62.7173	-1.0964	0.00187649	fruit bromelain precursor
LOC_Os01g25484.1		1:14445167-14453933	86.8872	37.3938	-1.21634	0.00764355	ferredoxin--nitrite reductase
LOC_Os01g27390.1		1:15290642-15293389	36.1774	83.2	1.2015	0.00187649	glutathione S-transferase
LOC_Os01g28790.1		1:16129484-16130543	125.536	289.049	1.20321	0.00187649	PRAS-rich protein
LOC_Os01g29330.1		1:16434829-16435819	2.0105	6.31304	1.65078	0.00187649	expressed protein
LOC_Os01g29830.2		1:16715628-16718398	7.89498	3.07102	-1.36222	0.0396148	expressed protein
LOC_Os01g32380.1		1:17766833-17767476	4.87267	96.7876	4.31204	0.00187649	expressed protein
LOC_Os01g33040.1		1:18149847-18156798	1.52085	3.58913	1.23876	0.00187649	kinesin motor domain containing protein
LOC_Os01g34060.1		1:18754222-18755855	28.6684	13.0054	-1.14035	0.00187649	MYB family transcription factor
LOC_Os01g35040.1		1:19388760-19391840	0.775599	17.4377	4.49075	0.0307935	ZOS1-09 - C2H2 zinc finger protein
LOC_Os01g36350.3		1:20152434-20155382	0.990154	0.27406	-1.85316	0.0418307	cytochrome P450
LOC_Os01g37810.1		1:21149373-21154609	8.97601	30.4305	1.76137	0.00187649	expressed protein
LOC_Os01g40070.1		1:22603473-22605763	19.3744	143.81	2.89194	0.00187649	expressed protein
LOC_Os01g41120.1		1:23284193-23286293	9.40771	21.4197	1.18702	0.00187649	retrotransposon protein
LOC_Os01g41420.1		1:23446215-23449891	2.33464	41.6773	4.15799	0.00187649	transmembrane amino acid transporter protein
LOC_Os01g42190.1		1:23910472-23912255	0.385932	2.94435	2.93153	0.0034939	heat shock protein DnaJ
LOC_Os01g42320.1		1:24014628-24019185	3.28698	0.883734	-1.89508	0.0289358	aspartic proteinase nepenthesin-2 precursor
LOC_Os01g43750.1		1:25065126-25067255	1.00615	2.32609	1.20907	0.0246002	cytochrome P450 72A1
LOC_Os01g43844.1		1:25113036-25117767	49.1961	121.886	1.30892	0.00187649	cytochrome P450 72A1
LOC_Os01g43870.3		1:25131840-25137169	0.608801	2.88469	2.24437	0.0178088	NLI interacting factor-like phosphatase
LOC_Os01g44120.1		1:25287243-25288116	2.10168	102.617	5.60958	0.00187649	expressed protein
LOC_Os01g45110.1		1:25597401-25599329	0.48961	35.5381	6.18159	0.00187649	anthocyanin 3-O-beta-glucosyltransferase
LOC_Os01g45250.1		1:25680525-25682032	18.1485	239.36	3.72126	0.00187649	DUF1645 domain containing protein
LOC_Os01g45290.1		1:25707271-25713945	3.47088	1.67298	-1.05288	0.00495209	retrotransposon protein
LOC_Os01g46030.1		1:26168870-26170522	1.79504	0.456449	-1.97549	0.0168242	receptor-like protein kinase
LOC_Os01g46169.3		1:26248279-26273140	15.7487	7.37199	-1.0951	0.0198021	GDSL-like lipase/acylhydrolase
LOC_Os01g46290.1		1:26320338-26323766	2.0041	4.43168	1.1449	0.013547	lipase
LOC_Os01g46380.1		1:26391119-26395304	350.309	165.046	-1.08576	0.00187649	ketol-acid reductoisomerase
LOC_Os01g46570.1		1:26513498-26520717	4.77061	15.8149	1.72903	0.00187649	CTP synthase
LOC_Os01g46700.1		1:26590002-26598592	3.1547	6.60095	1.06517	0.0178088	SET domain containing protein
LOC_Os01g47050.1		1:26871086-26873989	10.9176	4.13239	-1.40161	0.00187649	OsFBK1 - F-box domain and kelch repeat containing protein
LOC_Os01g48190.1		1:27600306-27603904	0.99388	8.36989	3.07407	0.0323247	drought induced 19 protein
LOC_Os01g48290.1		1:27674810-27684655	8.22581	61.1773	2.89477	0.0146355	dof zinc finger domain containing protein
LOC_Os01g48660.1		1:27895309-27898274	0.875744	2.35659	1.42812	0.00187649	expressed protein
LOC_Os01g48800.1		1:27994747-27996502	28.2151	13.0015	-1.11779	0.00187649	purine permease
LOC_Os01g48930.1		1:28079347-28082344	283.831	121.788	-1.22066	0.00187649	splicing factor-related
LOC_Os01g49160.1		1:28248757-28250588	1.66332	21.9846	3.72436	0.00187649	MYB family transcription factor
LOC_Os01g49160.2		1:28248757-28250588	6.43047	64.8394	3.33387	0.00187649	MYB family transcription factor
LOC_Os01g49200.1		1:28281768-28286052	3.68307	8.17472	1.15026	0.00187649	microtubule associated protein
LOC_Os01g50360.1		1:28912329-28914857	2.52246	1.09233	-1.20742	0.0264673	NAC domain containing protein
LOC_Os01g50370.1		1:28920452-28922040	18.5708	49.9658	1.4279	0.00187649	STE_MEKK_ste11_MAP3K.4 - STE kinases include homologs to sterile 7
LOC_Os01g50400.1		1:28932799-28934165	3.05668	44.4455	3.862	0.00187649	STE_MEKK_ste11_MAP3K.5 - STE kinases include homologs to sterile 7
LOC_Os01g50530.1		1:29019662-29038907	3.5813	7.54136	1.07434	0.0188327	cytochrome P450
LOC_Os01g51310.1		1:29507226-29508390	0.717385	3.95813	2.464	0.00495209	expressed protein
LOC_Os01g51670.1		1:29707308-29708330	20.7734	57.3336	1.46465	0.00187649	expressed protein
LOC_Os01g52260.1		1:30041481-30042893	44.727	117.473	1.39311	0.00187649	serine acetyltransferase protein
LOC_Os01g53370.1		1:30665594-30667587	0.798344	0.105264	-2.923	0.0364903	anthocyanidin 5
LOC_Os01g53390.1		1:30674428-30676377	5.89098	2.62073	-1.16854	0.00187649	glucosyltransferase
LOC_Os01g53710.1		1:30867073-30872210	11.5252	32.6571	1.50261	0.00187649	dual specificity protein phosphatase
LOC_Os01g53920.2		1:31004981-31016530	1.11365	9.70089	3.12282	0.0298829	receptor-like protein kinase 5 precursor
LOC_Os01g53980.1		1:31045193-31049060	9.28434	3.13216	-1.56764	0.012438	IQ calmodulin-binding motif family protein
LOC_Os01g54570.1		1:31389895-31391922	0.956286	3.82081	1.99837	0.00187649	DUF623 domain containing protein
LOC_Os01g54890.1		1:31566846-31574567	4.75147	31.1779	2.71408	0.0340434	ethylene-responsive transcription factor 2
LOC_Os01g55510.1		1:31980886-31981788	23.2804	64.4524	1.46912	0.00187649	dynein light chain type 1 domain containing protein
LOC_Os01g57004.1		1:32933164-32933953	0.830158	4.32026	2.37966	0.0280989	adhesive/proline-rich protein
LOC_Os01g57270.1		1:33090571-33095321	15.7137	5.00216	-1.6514	0.00187649	disease resistance RPP13-like protein 1
LOC_Os01g57540.1		1:33226384-33243082	17.6663	8.60846	-1.03717	0.00187649	protein kinase
LOC_Os01g57840.1		1:33447261-33448304	3.77642	8.31181	1.13814	0.0101193	expressed protein
LOC_Os01g58240.1		1:33658737-33673264	34.3606	12.3263	-1.47902	0.00632634	OsSub6 - Putative Subtilisin homologue
LOC_Os01g58240.2		1:33658737-33673264	51.7385	15.2765	-1.75993	0.0034939	OsSub6 - Putative Subtilisin homologue
LOC_Os01g58270.1		1:33673360-33678934	1.07206	0.258302	-2.05326	0.0372498	OsSub7 - Putative Subtilisin homologue
LOC_Os01g58310.1		1:33697850-33699138	0.649036	13.1438	4.33994	0.00187649	expressed protein
LOC_Os01g58950.1		1:34073783-34075313	0.173584	2.19573	3.661	0.0198021	cytochrome P450
LOC_Os01g58960.1		1:34083712-34085470	1.81763	4.01095	1.14188	0.00764355	cytochrome P450
LOC_Os01g59020.1		1:34113957-34115717	7.56972	2.97517	-1.34727	0.00187649	cytochrome P450
LOC_Os01g60170.1		1:34800102-34801218	15.6996	124.615	2.98867	0.00187649	DUF567 domain containing protein
LOC_Os01g60420.1		1:34942668-34945254	1.09152	5.30667	2.28147	0.0410386	expressed protein
LOC_Os01g60540.1		1:35007715-35010560	0.0755767	0.437019	2.53168	0.0357769	WRKY20
LOC_Os01g61080.1		1:35346934-35349626	6.51018	92.3585	3.82648	0.00187649	WRKY24
LOC_Os01g61080.2		1:35346934-35349626	0.488615	31.7422	6.02156	0.00187649	WRKY24
LOC_Os01g61940.1		1:35860103-35862865	10.4284	25.8951	1.31217	0.00187649	white-brown complex homolog protein
LOC_Os01g62190.1		1:36000197-36001060	9.57487	44.7012	2.22299	0.00187649	ZOS1-15 - C2H2 zinc finger protein
LOC_Os01g62290.2		1:36038640-36042467	23.6493	168.242	2.83066	0.00187649	DnaK family protein
LOC_Os01g62430.2		1:36134751-36136306	0.750207	7.89591	3.39575	0.0146355	C2 domain containing protein
LOC_Os01g62430.1		1:36134751-36136306	7.34704	28.7748	1.96957	0.00187649	C2 domain containing protein
LOC_Os01g62760.1		1:36342637-36349874	29.0937	91.6192	1.65494	0.00187649	protein phosphatase 2C
LOC_Os01g62900.1		1:36429934-36441901	0.433373	1.56434	1.85187	0.00187649	amino acid kinase
LOC_Os01g63180.1		1:36615742-36620570	20.2414	8.72033	-1.21485	0.00187649	laccase-6 precursor
LOC_Os01g63480.1		1:36793846-36796734	18.906	43.6803	1.20814	0.00187649	transferase family protein
LOC_Os01g64310.2		1:37333176-37335186	1.15337	10.9155	3.24244	0.00187649	no apical meristem protein
LOC_Os01g64660.3		1:37518479-37522997	6.6063	2.20134	-1.58546	0.00187649	fructose-1
LOC_Os01g65370.1		1:37931306-37932252	26.4031	99.2108	1.90979	0.00187649	MYB family transcription factor
LOC_Os01g65830.1		1:38223375-38224988	2.95827	7.09263	1.26157	0.00495209	acyl-desaturase
LOC_Os01g67810.1		1:39407106-39409497	3.97923	15.049	1.91911	0.00187649	transposon protein
LOC_Os01g67820.1		1:39410146-39412019	4.54593	17.8812	1.97579	0.00187649	exo70 exocyst complex subunit domain containing protein
LOC_Os01g68269.1		1:39665611-39671242	16.2289	44.947	1.46966	0.00187649	expressed protein
LOC_Os01g68470.1		1:39788401-39790787	11.3657	2.73779	-2.0536	0.00187649	expressed protein
LOC_Os01g68470.2		1:39788401-39790787	2.33393	0.442331	-2.39957	0.0410386	expressed protein
LOC_Os01g69200.1		1:40214027-40215901	25.3241	9.72664	-1.3805	0.00187649	regulatory protein
LOC_Os01g70540.1		1:40848182-40856773	9.52188	4.56542	-1.0605	0.012438	retrotransposon protein
LOC_Os01g71270.1		1:41240072-41243380	0.574757	0.203159	-1.50034	0.0451418	eukaryotic peptide chain release factor subunit 1-1
LOC_Os01g71350.1		1:41348687-41350105	236.805	104.034	-1.18665	0.00187649	glycosyl hydrolases family 17
LOC_Os01g71380.1		1:41364116-41365527	19.6577	7.68877	-1.35427	0.00187649	glycosyl hydrolases family 17
LOC_Os01g71780.1		1:41581180-41582901	0.649605	2.61716	2.01037	0.00187649	WD domain
LOC_Os01g72130.1		1:41838611-41841718	40.6726	94.4707	1.21581	0.013547	glutathione S-transferase
LOC_Os01g72140.1		1:41842943-41846403	229.72	56.5218	-2.023	0.00187649	glutathione S-transferase
LOC_Os01g72160.1		1:41846661-41848037	2.81549	6.81199	1.27469	0.0157331	glutathione S-transferase
LOC_Os01g72480.1		1:42024476-42026943	1.24744	33.8095	4.76039	0.00187649	zinc finger
LOC_Os01g72910.1		1:42281787-42282588	8.25437	3.22994	-1.35365	0.0157331	abscisic stress-ripening
LOC_Os01g72934.1		1:42300755-42301320	1.63661	5.36889	1.71392	0.00632634	#N/A
LOC_Os01g73110.1		1:42410611-42412271	16.2601	7.44436	-1.12712	0.00187649	expressed protein
LOC_Os01g73170.1		1:42428457-42431574	13.1803	30.6631	1.21812	0.00187649	peroxidase precursor
LOC_Os01g73250.1		1:42459510-42461290	4.3762	26.5617	2.6016	0.00187649	abscisic stress-ripening
LOC_Os01g74146.1		1:42948369-42951670	1.30013	3.58798	1.46452	0.00187649	WD repeat-containing protein
LOC_Os01g74300.1		1:43045910-43046917	38.576	228.726	2.56784	0.00187649	metallothionein
LOC_Os01g74320.1		1:43062695-43064440	20.0709	41.9793	1.06457	0.00187649	ubiquitin ligase
LOC_Os01g01660.1		1:326127-327451	0.635098	7.20092	3.50313	0.00187649	isoflavone reductase
LOC_Os01g02130.1		1:619571-620516	1.01947	9.89755	3.27925	0.00187649	expressed protein
LOC_Os01g02930.1		1:1077510-1080702	1.3071	3.44693	1.39894	0.00187649	glycosyltransferase protein
LOC_Os01g02940.2		1:1088742-1092641	1.4299	6.5222	2.18945	0.0236735	glycosyltransferase protein
LOC_Os01g03390.1		1:1362515-1365635	233.694	116.8	-1.00058	0.00187649	BBTI7 - Bowman-Birk type bran trypsin inhibitor precursor
LOC_Os01g04050.1		1:1753137-1760135	26.0831	62.178	1.25329	0.00187649	BBTI12 - Bowman-Birk type bran trypsin inhibitor precursor
LOC_Os01g04330.1		1:1929993-1930904	9.00287	36.4342	2.01684	0.00187649	OsCML16 - Calmodulin-related calcium sensor protein
LOC_Os01g04409.1		1:1956776-1966451	3.45258	10.7718	1.64151	0.00187649	OsWAK1 - OsWAK receptor-like cytoplasmic kinase OsWAK-RLCK
LOC_Os01g06590.2		1:3096299-3104360	0.36501	6.52449	4.15986	0.00187649	zinc finger
LOC_Os01g06590.1		1:3096299-3104360	11.175	25.5468	1.19287	0.0034939	zinc finger
LOC_Os01g07430.1		1:3519508-3521273	1.01811	5.21736	2.35743	0.00187649	myb-like DNA-binding domain containing protein
LOC_Os01g08380.1		1:4109379-4111127	60.0117	223.658	1.89798	0.00187649	transferase family protein
LOC_Os01g08780.1		1:4401540-4406292	3.86033	7.79459	1.01375	0.00187649	endonuclease/exonuclease/phosphatase family domain containing protein
LOC_Os01g08860.1		1:4447854-4456705	9.39229	457.345	5.60566	0.00187649	hsp20/alpha crystallin family protein
LOC_Os01g09100.1		1:4571447-4572409	29.3223	195.587	2.73774	0.00187649	WRKY10
LOC_Os01g09280.1		1:4713467-4717746	4.62176	10.817	1.22679	0.00187649	myb-related transcription activator
LOC_Os01g09580.1		1:4908889-4913370	4.41483	9.99075	1.17823	0.00187649	CAMK_CAMK_like_Aur_like.1 - CAMK includes calcium/calmodulin depedent protein kinases
LOC_Os01g09870.1		1:5127148-5127667	1.26346	10.8199	3.09823	0.00187649	expressed protein
LOC_Os01g11160.1		1:5982580-5984875	4.9414	11.2247	1.18368	0.00187649	amino acid permease family protein
LOC_Os01g11340.1		1:6075687-6077711	18.9537	65.9086	1.79799	0.00187649	cytochrome P450
LOC_Os01g11520.1		1:6198157-6199399	13.0031	29.3127	1.17267	0.00187649	RING-H2 finger protein
LOC_Os01g12410.1		1:6780677-6785499	1.79158	0.696933	-1.36214	0.0289358	receptor-like protein kinase
LOC_Os01g14520.1		1:8131696-8134762	131.857	45.7629	-1.52672	0.00187649	C4-dicarboxylate transporter/malic acid transport protein domain containing protein
LOC_Os01g15270.1		1:8544996-8545894	14676.9	5569.44	-1.39794	0.0113386	expressed protein
LOC_Os01g15340.1		1:8585048-8585941	141.909	68.8302	-1.04385	0.00187649	flowering promoting factor-like 1
LOC_Os01g15900.1		1:8948248-8951712	4.91337	1.67432	-1.55314	0.00187649	expressed protein
LOC_Os01g17050.1		1:9768990-9770013	5.7686	18.5947	1.6886	0.00187649	VQ domain containing protein
LOC_Os01g18400.1		1:10341000-10342546	15.8263	40.4337	1.35324	0.00187649	CHIT10 - Chitinase family protein precursor
LOC_Os01g18970.1		1:10719394-10720599	5.58219	13.0042	1.22007	0.00632634	peroxidase precursor
LOC_Os01g20160.1		1:11457930-11462418	6.22541	1.52836	-2.02618	0.00187649	OsHKT1
LOC_Os01g20206.1		1:11500193-11505208	0.183981	2.02515	3.46039	0.00187649	methyltransferase
LOC_Os01g20206.2		1:11500193-11505208	1.00626	11.4716	3.51099	0.0188327	methyltransferase
LOC_Os01g20950.1		1:11702220-11703627	4.64999	2.08035	-1.1604	0.013547	sulfotransferase domain containing protein
LOC_Os01g20980.1		1:11714138-11716758	10.3564	24.9073	1.26605	0.00187649	pectinesterase
LOC_Os01g21250.1		1:11862893-11863306	32.9068	165.234	2.32805	0.00187649	late embryogenesis abundant protein
LOC_Os01g22670.1		1:12741029-12746055	79.479	12.0127	-2.72601	0.00187649	fruit bromelain precursor
LOC_Os01g24480.1		1:13798928-13803912	8.60483	4.24389	-1.01976	0.0168242	DUF1399 containing protein
LOC_Os01g27210.1		1:15167065-15170834	36.0402	90.537	1.3289	0.00187649	glutathione S-transferase
LOC_Os01g28600.1		1:15999658-16002376	5.52072	2.51691	-1.1332	0.00187649	exo70 exocyst complex subunit family protein
LOC_Os01g31370.1		1:17158626-17160664	0.587139	2.24804	1.93689	0.00187649	glycosyltransferase
LOC_Os01g31940.1		1:17489405-17490774	23.5613	10.736	-1.13397	0.00187649	purine permease
LOC_Os01g32670.1		1:17910476-17911104	3.64002	28.0909	2.94809	0.00187649	expressed protein
LOC_Os01g37630.1		1:21055585-21056995	0.448838	6.30328	3.81184	0.00187649	esterase
LOC_Os01g37750.1		1:21113691-21114746	1.45938	3.78053	1.37324	0.0403475	glutathione S-transferase
LOC_Os01g38980.1		1:21898999-21902264	2.34173	18.9945	3.01993	0.0034939	calmodulin-binding protein
LOC_Os01g38980.2		1:21898999-21902264	20.9784	44.7961	1.09447	0.00187649	calmodulin-binding protein
LOC_Os01g42070.1		1:23849820-23853440	1.53598	3.84004	1.32196	0.00187649	kinesin motor domain containing protein
LOC_Os01g42330.1		1:24020871-24026605	3.48514	1.58568	-1.13612	0.0034939	retrotransposon protein
LOC_Os01g42330.2		1:24020871-24026605	2.25903	0.877471	-1.36428	0.00632634	retrotransposon protein
LOC_Os01g42370.1		1:24063865-24072855	0.282428	0.906096	1.68178	0.00187649	pleiotropic drug resistance protein
LOC_Os01g42380.1		1:24074020-24081137	1.35498	5.9938	2.1452	0.00187649	pleiotropic drug resistance protein
LOC_Os01g42410.1		1:24105972-24114537	3.65506	21.9618	2.58703	0.00495209	pleiotropic drug resistance protein
LOC_Os01g43720.1		1:25054727-25057151	2.43411	21.6817	3.15502	0.00187649	cytochrome P450 72A1
LOC_Os01g45670.1		1:25932088-25934118	25.5698	12.0459	-1.0859	0.00187649	expressed protein
LOC_Os01g45990.1		1:26118576-26125121	39.3259	18.0274	-1.12529	0.00187649	potassium channel AKT1
LOC_Os01g46440.1		1:26421857-26423145	0.296941	12.7601	5.42532	0.00187649	VQ domain containing protein
LOC_Os01g46800.1		1:26685688-26687771	0.163585	2.7203	4.05565	0.0113386	WRKY15
LOC_Os01g47560.1		1:27194921-27199946	2.59992	12.6652	2.28433	0.00632634	WRKY16
LOC_Os01g47760.1		1:27324171-27326761	152.622	603.846	1.98421	0.00187649	OsGrx_I1 - glutaredoxin subgroup III
LOC_Os01g47780.1		1:27339854-27340906	69.4148	150.603	1.11743	0.00187649	fasciclin domain containing protein
LOC_Os01g48300.2		1:27674810-27684655	0.894315	9.8351	3.45908	0.0331419	ATP synthase protein I related
LOC_Os01g48710.1		1:27928747-27930338	116.94	46.1457	-1.34151	0.00187649	heavy metal-associated domain containing protein
LOC_Os01g49720.1		1:28567675-28568747	1.31598	5.24357	1.99441	0.00187649	glutathione S-transferase
LOC_Os01g50200.1		1:28846911-28848779	8.44306	29.28	1.79408	0.00187649	UDP-glucoronosyl and UDP-glucosyl transferase domain containing protein
LOC_Os01g50410.1		1:28937925-28939882	4.67278	63.1768	3.75704	0.00187649	STE_MEKK_ste11_MAP3K.6 - STE kinases include homologs to sterile 7
LOC_Os01g50420.1		1:28944182-28947000	3.05108	124.494	5.35061	0.00187649	STE_MEKK_ste11_MAP3K.7 - STE kinases include homologs to sterile 7
LOC_Os01g50910.2		1:29231982-29233211	1.51991	5.64935	1.8941	0.00187649	late embryogenesis abundant protein
LOC_Os01g51210.1		1:29436230-29438837	61.9854	29.5051	-1.07097	0.00187649	uncharacterized protein PA4923
LOC_Os01g51690.1		1:29719877-29722020	0.16356	1.96416	3.58602	0.0316529	WRKY26
LOC_Os01g52030.1		1:29903058-29903812	5.36052	1.93007	-1.47372	0.0280989	zinc finger A20 and AN1 domain-containing stress-associated protein
LOC_Os01g52230.1		1:30024203-30025420	3.44655	14.1982	2.04249	0.00187649	phosphoethanolamine/phosphocholine phosphatase
LOC_Os01g52730.1		1:30319701-30324041	2.20724	7.78731	1.81888	0.00187649	DUF584 domain containing protein
LOC_Os01g52740.1		1:30338970-30341099	3.14828	7.83838	1.31599	0.00187649	expressed protein
LOC_Os01g52750.1		1:30343034-30347971	0.768021	2.10599	1.45528	0.0034939	OsSub3 - Putative Subtilisin homologue
LOC_Os01g55750.1		1:32105787-32108701	4.22424	1.60329	-1.39765	0.0178088	TCP family transcription factor
LOC_Os01g56080.1		1:32288102-32288760	14.0912	75.8448	2.42826	0.00187649	expressed protein
LOC_Os01g57470.1		1:33204132-33207649	2.79863	15.3084	2.45153	0.00187649	EF hand family protein
LOC_Os01g57700.1		1:33357384-33360750	17.5134	8.03495	-1.1241	0.00187649	membrane protein
LOC_Os01g57710.2		1:33363194-33366335	7.18318	3.12624	-1.20019	0.0113386	membrane protein
LOC_Os01g58130.1		1:33617320-33618134	3.6022	25.4749	2.82213	0.00187649	expressed protein
LOC_Os01g58140.1		1:33624225-33624999	10.893	64.0181	2.55508	0.00187649	expressed protein
LOC_Os01g58240.3		1:33658737-33673264	13.4696	4.28088	-1.65373	0.0034939	expressed protein
LOC_Os01g59120.1		1:34148386-34151373	8.54323	17.2521	1.01392	0.00187649	cyclin
LOC_Os01g59180.1		1:34181246-34185932	2.85514	6.79072	1.25	0.00187649	OsFBX27 - F-box domain containing protein
LOC_Os01g59570.1		1:34444601-34453690	9.01263	3.40157	-1.40575	0.021791	senescence-induced receptor-like serine/threonine-protein kinase precursor
LOC_Os01g59570.2		1:34444601-34453690	17.5834	7.13743	-1.30074	0.00187649	senescence-induced receptor-like serine/threonine-protein kinase precursor
LOC_Os01g60020.1		1:34684641-34693348	5.77339	25.2456	2.12854	0.00187649	NAC domain transcription factor
LOC_Os01g60600.1		1:35031442-35034288	0.424273	1.68472	1.98944	0.0323247	WRKY108
LOC_Os01g61850.1		1:35780627-35781288	26.9274	118.671	2.13982	0.00187649	#N/A
LOC_Os01g61990.1		1:35883725-35887971	6.94404	21.8582	1.65433	0.00187649	ankyrin repeat-containing protein
LOC_Os01g62030.1		1:35899691-35900183	8.88954	3.60787	-1.30096	0.0280989	disease resistance-responsive family protein
LOC_Os01g62670.1		1:36295070-36297859	7.15017	19.5499	1.45111	0.00187649	avr9/Cf-9 rapidly elicited protein
LOC_Os01g63690.1		1:36941552-36944072	78.6997	255.396	1.6983	0.00187649	hs1
LOC_Os01g63930.1		1:37094359-37098140	2.75901	9.85155	1.8362	0.00187649	cytochrome P450
LOC_Os01g64470.1		1:37410943-37412208	12.7685	47.5118	1.8957	0.00187649	harpin-induced protein 1 domain containing protein
LOC_Os01g64790.1		1:37588408-37591403	1.35885	5.42414	1.99701	0.00187649	AP2 domain containing protein
LOC_Os01g64820.1		1:37624711-37635099	0.840564	1.99173	1.24459	0.0264673	POLA1 - Putative DNA polymerase alpha catalytic subunit
LOC_Os01g65690.2		1:38143739-38145102	8.71567	0.896561	-3.28114	0.00187649	4,5-DOPA dioxygenase extradiol
LOC_Os01g66010.1		1:38309539-38312588	1.96572	5.47049	1.47661	0.0034939	amino acid transporter
LOC_Os01g66120.3		1:38397473-38400500	5.95129	113.258	4.25026	0.00187649	No apical meristem protein
LOC_Os01g66900.1		1:38851695-38853347	0.602239	16.5729	4.78235	0.00187649	expressed protein
LOC_Os01g67770.1		1:39385659-39390456	22.0851	10.9136	-1.01694	0.00187649	two-component response regulator
LOC_Os01g68460.1		1:39779425-39782411	4.56291	1.24277	-1.87639	0.00187649	DC1
LOC_Os01g68460.2		1:39779425-39782411	7.2869	1.40437	-2.37538	0.00495209	DC1
LOC_Os01g68650.1		1:39860990-39866696	32.3039	103.752	1.68335	0.00187649	plant-specific domain TIGR01615 family protein
LOC_Os01g69270.1		1:40255759-40257615	77.8428	34.1447	-1.1889	0.00187649	OsFBO2 - F-box and other domain containing protein
LOC_Os01g70550.1		1:40857374-40860878	14.1984	30.2556	1.09148	0.037968	heparan-alpha-glucosaminide N-acetyltransferase
LOC_Os01g70590.1		1:40874331-40875246	11.203	29.4409	1.39394	0.00187649	DUF567 domain containing protein
LOC_Os01g70790.1		1:40972211-40973739	53.3464	130.528	1.2909	0.00187649	SRC2 protein
LOC_Os01g71080.1		1:41138130-41139628	1.90131	4.80772	1.33836	0.00764355	xylanase inhibitor
LOC_Os01g72530.1		1:42072940-42073939	10.8653	217.592	4.32382	0.00187649	OsCML31 - Calmodulin-related calcium sensor protein
LOC_Os01g72600.1		1:42121473-42122745	6.56186	14.606	1.15439	0.00187649	spotted leaf 11
LOC_Os01g72610.1		1:42127282-42129304	39.3454	127.36	1.69465	0.00187649	glycosyltransferase
LOC_Os01g73590.1		1:42634683-42636861	1.19191	7.19627	2.59398	0.00187649	transporter family protein
LOC_Os01g74370.1		1:43077751-43079356	1.04041	6.37331	2.61488	0.00187649	domain of unknown function DUF966 domain containing protein
LOC_Os01g74670.1		1:43246020-43249666	25.5496	11.9308	-1.09861	0.00187649	expressed protein
LOC_Os10g01640.1		10:426068-429571	17.4822	8.04902	-1.119	0.0146355	decarboxylase
LOC_Os10g03440.1		10:1467708-1469091	0.671611	3.26729	2.2824	0.00887554	avr9/Cf-9 rapidly elicited protein 74
LOC_Os10g04860.1		10:2357766-2367709	5.05271	2.26247	-1.15916	0.00187649	aldehyde oxidase
LOC_Os10g05660.1		10:2828127-2829775	20.7506	213.154	3.36067	0.00187649	thaumatin
LOC_Os10g07556.1		10:4074468-4080731	3.38089	0.742278	-2.18737	0.0178088	wall-associated receptor kinase-like 22 precursor
LOC_Os10g10540.1		10:5837648-5844685	7.87411	1.47364	-2.41773	0.00187649	cysteine-rich repeat secretory protein precursor
LOC_Os10g11500.1		10:6385724-6386463	12424	5017.91	-1.30796	0.0227585	SCP-like extracellular protein
LOC_Os10g18370.1		10:9266712-9268041	1.71003	0.446118	-1.93852	0.0403475	transcriptional regulator
LOC_Os10g19200.1		10:9712827-9713735	2.03423	5.05809	1.31411	0.0273046	vegetative cell wall protein gp1 precursor
LOC_Os10g21230.2		10:10767664-10770088	0.598921	3.85626	2.68676	0.0403475	ATP synthase C chain
LOC_Os10g21860.1		10:11173125-11173846	9.5302	3.73719	-1.35055	0.00495209	expressed protein
LOC_Os10g22050.1		10:11317687-11320783	80.2449	37.1934	-1.10936	0.00187649	expressed protein
LOC_Os10g22070.1		10:11327145-11327892	12.1859	83.1431	2.77038	0.00187649	glutathione S-transferase
LOC_Os10g22980.3		10:11909700-11914995	25.616	6.59855	-1.95682	0.0034939	leucine rich repeat domain containing protein
LOC_Os10g24800.1		10:12682545-12684085	5.94144	2.8036	-1.08353	0.0273046	hypothetical protein
LOC_Os10g28080.1		10:14518691-14519986	14.9394	5.71129	-1.38723	0.00187649	glycosyl hydrolase
LOC_Os10g28630.1		10:14850688-14853800	1.5104	3.06093	1.01904	0.045847	homocysteine S-methyltransferase protein
LOC_Os10g30530.1		10:15802916-15805476	2.30627	6.71008	1.54077	0.00187649	lectin-like receptor kinase
LOC_Os10g31780.1		10:16592312-16602271	37.2175	259.149	2.79973	0.00187649	oxidoreductase
LOC_Os10g32810.1		10:17109529-17112238	86.2451	41.206	-1.06559	0.00187649	beta-amylase
LOC_Os10g32930.1		10:17165509-17165779	23.9698	53.5128	1.15867	0.0207831	expressed protein
LOC_Os10g32940.1		10:17172144-17173824	1.86472	15.3484	3.04105	0.00187649	expressed protein
LOC_Os10g35460.1		10:18904435-18907667	2.92888	6.04906	1.04636	0.00495209	COBRA
LOC_Os10g35640.1		10:18982140-18988240	0.64661	6.12414	3.24354	0.00187649	Rf1
LOC_Os10g35630.2		10:18982140-18988240	28.0553	141.463	2.33408	0.00187649	cystathionin beta synthase protein
LOC_Os10g36660.1		10:19541069-19541873	1.18005	7.18942	2.60703	0.00187649	expressed protein
LOC_Os10g36980.1		10:19732979-19740735	1.32525	16.4488	3.63364	0.00187649	transposon protein
LOC_Os10g37110.1		10:19787111-19789191	7.06039	17.5261	1.31168	0.00187649	transposon protein
LOC_Os10g37570.1		10:20037459-20038794	3.45396	25.3559	2.876	0.00187649	OsFBDUF49 - F-box and DUF domain containing protein
LOC_Os10g37760.2		10:20135788-20138199	2.80683	15.5553	2.47039	0.00632634	OsRhmbd17 - Putative Rhomboid homologue
LOC_Os10g38160.1		10:20366398-20367661	2.18516	25.2436	3.5301	0.00187649	glutathione S-transferase
LOC_Os10g38340.1		10:20417105-20418373	1.62601	256.117	7.29933	0.00187649	glutathione S-transferase GSTU6
LOC_Os10g38350.1		10:20421810-20422818	16.0064	65.9406	2.04251	0.00187649	glutathione S-transferase
LOC_Os10g38360.1		10:20425324-20427578	87.7459	422.942	2.26906	0.00187649	glutathione S-transferase
LOC_Os10g38489.1		10:20482142-20489269	2.24224	18.1894	3.02009	0.0273046	glutathione S-transferase GSTU6
LOC_Os10g38489.2		10:20482142-20489269	14.8352	215.901	3.86328	0.00187649	glutathione S-transferase GSTU6
LOC_Os10g38580.1		10:20518237-20519335	19.972	40.5068	1.02019	0.00187649	glutathione S-transferase
LOC_Os10g38590.1		10:20520979-20522087	10.5184	24.2125	1.20284	0.0034939	glutathione S-transferase
LOC_Os10g38590.2		10:20520979-20522087	1.6853	15.1614	3.16933	0.00495209	glutathione S-transferase
LOC_Os10g38630.1		10:20528350-20530413	202.684	89.8553	-1.17356	0.00187649	glutathione S-transferase
LOC_Os10g38670.1		10:20538558-20539815	4.98447	10.185	1.03093	0.00887554	glutathione S-transferase
LOC_Os10g38740.1		10:20561790-20575452	12.0397	176.114	3.87063	0.00187649	glutathione S-transferase
LOC_Os10g39160.1		10:20824184-20825311	0.910451	4.57372	2.32872	0.00764355	peroxidase precursor
LOC_Os10g39320.1		10:20911524-20912766	8.24723	3.54695	-1.21733	0.00495209	aspartic proteinase nepenthesin precursor
LOC_Os10g39660.1		10:21118151-21119759	0.764615	18.1063	4.56561	0.00187649	expressed protein
LOC_Os10g39700.1		10:21147908-21150728	0.310919	1.78729	2.52317	0.0034939	CHIT15 - Chitinase family protein precursor
LOC_Os10g39700.2		10:21147908-21150728	3.73149	10.154	1.44422	0.0034939	CHIT15 - Chitinase family protein precursor
LOC_Os10g39870.1		10:21259969-21261133	10.7947	29.3294	1.44203	0.00187649	ATG1
LOC_Os10g39890.1		10:21266695-21268086	0.712233	4.67304	2.71394	0.00632634	POEI31 - Pollen Ole e I allergen and extensin family protein precursor
LOC_Os10g40360.1		10:21546127-21549090	0.678302	13.8657	4.35345	0.00187649	proline oxidase
LOC_Os10g40360.2		10:21546127-21549090	12.7644	39.0933	1.6148	0.00187649	proline oxidase
LOC_Os10g41330.2		10:22141514-22143152	5.79018	64.0637	3.46783	0.00187649	AP2 domain containing protein
LOC_Os10g41838.1		10:22444498-22446437	5.15973	2.07099	-1.31697	0.0034939	F-box protein interaction domain containing protein
LOC_Os10g01570.1		10:376119-384351	3.07629	7.01095	1.18842	0.00187649	C-5 cytosine-specific DNA methylase
LOC_Os10g02070.1		10:676061-677858	809.458	346.457	-1.22428	0.00187649	peroxidase precursor
LOC_Os10g05020.1		10:2452845-2454701	78.9885	162.201	1.03807	0.00187649	cytochrome P450
LOC_Os10g05730.2		10:2884269-2888758	17.8783	52.1759	1.54517	0.00187649	armadillo/beta-catenin repeat family protein
LOC_Os10g07010.1		10:3657506-3660546	1.18669	2.80384	1.24046	0.0473724	3-ketoacyl-CoA synthase
LOC_Os10g07210.1		10:3784690-3786374	8.32998	18.3848	1.14213	0.00187649	hsp20/alpha crystallin family protein
LOC_Os10g07440.1		10:3940149-3941017	51.3742	118.86	1.21014	0.00187649	expressed protein
LOC_Os10g07556.3		10:4074468-4080731	14.7382	6.38426	-1.20697	0.013547	wall-associated receptor kinase-like 22 precursor
LOC_Os10g07556.2		10:4074468-4080731	18.071	6.10669	-1.56521	0.00187649	wall-associated receptor kinase-like 22 precursor
LOC_Os10g08018.1		10:4355351-4356928	3.68525	1.40838	-1.38773	0.00764355	expressed protein
LOC_Os10g09240.1		10:5011034-5011697	0.789333	3.43853	2.12308	0.0451418	expressed protein
LOC_Os10g20120.1		10:10030589-10032992	1.01517	0.358601	-1.50127	0.00495209	serine/threonine-protein kinase receptor precursor
LOC_Os10g20260.1		10:10109242-10116460	16.2863	8.07478	-1.01216	0.00187649	CSLF7 - cellulose synthase-like family F
LOC_Os10g23900.1		10:12189484-12191065	0.162442	2.61261	4.00749	0.0273046	decarboxylase
LOC_Os10g25220.1		10:12947319-12952018	0.46818	1.24101	1.40637	0.0410386	SAP domain containing protein
LOC_Os10g25230.1		10:12959800-12960821	0.534799	48.0292	6.48877	0.00187649	ZIM domain containing protein
LOC_Os10g25290.1		10:12998543-12999709	8.09507	64.8416	3.0018	0.00187649	ZIM domain containing protein
LOC_Os10g25870.1		10:13331408-13332263	80.4884	35.1272	-1.19619	0.00187649	dirigent
LOC_Os10g26280.1		10:13529266-13535201	0.703402	1.71319	1.28426	0.00495209	ORC3 - Putative origin recognition complex subunit 3
LOC_Os10g26410.1		10:13651120-13651501	98.7545	39.2895	-1.3297	0.00187649	bHLH family protein
LOC_Os10g26940.1		10:14100091-14101662	4.87475	0.927258	-2.39428	0.00187649	BURP domain containing protein
LOC_Os10g28240.1		10:14610759-14614136	0.249981	1.03812	2.05408	0.00187649	calcium-transporting ATPase
LOC_Os10g28340.1		10:14673152-14678975	0.623376	12.7593	4.3553	0.00187649	heat stress transcription factor
LOC_Os10g28340.2		10:14673152-14678975	3.72273	15.9642	2.10041	0.013547	heat stress transcription factor
LOC_Os10g30790.1		10:15964174-15967003	26.295	94.2447	1.84162	0.045847	inorganic phosphate transporter
LOC_Os10g30790.3		10:15964174-15967003	24.9967	80.5477	1.6881	0.0157331	inorganic phosphate transporter
LOC_Os10g31330.3		10:16357487-16358865	90.3943	36.616	-1.30376	0.00187649	retrotransposon protein
LOC_Os10g31420.1		10:16404918-16405852	0.184929	1.66933	3.17423	0.0443274	retrotransposon protein
LOC_Os10g31460.1		10:16415094-16415933	14.2647	6.39268	-1.15795	0.00887554	retrotransposon protein
LOC_Os10g31460.2		10:16415094-16415933	17.6717	6.41501	-1.46192	0.00187649	retrotransposon protein
LOC_Os10g31460.3		10:16419973-16420780	18.421	5.40426	-1.76918	0.00187649	retrotransposon protein
LOC_Os10g31460.4		10:16423065-16424011	2.86544	0.302386	-3.24429	0.0034939	retrotransposon protein
LOC_Os10g31490.1		10:16426492-16427251	12.7064	1.86508	-2.76824	0.00187649	retrotransposon protein
LOC_Os10g31500.1		10:16429432-16430513	5.52148	15.3585	1.47591	0.00187649	retrotransposon protein
LOC_Os10g31530.1		10:16444613-16445484	0.846936	4.11695	2.28125	0.0034939	glycine-rich cell wall protein
LOC_Os10g31630.1		10:16504119-16506516	1.44959	4.16604	1.52304	0.00187649	expressed protein
LOC_Os10g31670.1		10:16528260-16529094	61.3523	29.1949	-1.0714	0.00187649	retrotransposon protein
LOC_Os10g31730.1		10:16563270-16564087	36.5952	73.4927	1.00595	0.00187649	retrotransposon protein
LOC_Os10g32760.1		10:17084113-17086516	1.47475	3.15969	1.09931	0.0198021	zinc finger family protein
LOC_Os10g33460.1		10:17547750-17552485	1.81196	0.68952	-1.39388	0.00887554	alcohol oxidase
LOC_Os10g33550.1		10:17614500-17617994	0.611599	0.173415	-1.81835	0.0273046	alcohol oxidase-related
LOC_Os10g33810.1		10:17852366-17855091	8.25086	24.7341	1.58388	0.00187649	myb-related protein Myb4
LOC_Os10g34910.1		10:18563895-18564731	13.8661	36.9116	1.41251	0.00187649	secretory protein
LOC_Os10g34920.1		10:18566045-18567078	6.54303	18.9147	1.53148	0.00187649	secretory protein
LOC_Os10g35490.2		10:18917704-18919982	1.5455	0.489595	-1.65841	0.0497378	hydrolase
LOC_Os10g36170.1		10:19263576-19264170	16.0304	36.2677	1.17788	0.00187649	LTPL160 - Protease inhibitor/seed storage/LTP family protein precursor
LOC_Os10g36360.1		10:19354010-19354695	0.554333	3.87428	2.8051	0.00764355	expressed protein
LOC_Os10g36590.1		10:19488693-19512168	1.37165	14.6276	3.41471	0.0101193	retrotransposon protein
LOC_Os10g37100.1		10:19785122-19786661	1.11926	14.8056	3.72552	0.00187649	cytochrome P450
LOC_Os10g38080.1		10:20318118-20320799	14.0041	32.3179	1.20648	0.00187649	OsSub61 - Putative Subtilisin homologue
LOC_Os10g38150.1		10:20363056-20364129	2.79197	37.5204	3.74832	0.00187649	glutathione S-transferase
LOC_Os10g38189.1		10:20377142-20414561	1.9589	194.933	6.6368	0.00187649	glutathione S-transferase
LOC_Os10g38189.2		10:20377142-20414561	1.52349	65.6134	5.42854	0.0168242	glutathione S-transferase
LOC_Os10g39740.1		10:21160068-21161571	6.2902	16.819	1.41891	0.00187649	glutathione S-transferase
LOC_Os10g40470.1		10:21598987-21599722	2.13645	19.5744	3.19568	0.00187649	LTPL142 - Protease inhibitor/seed storage/LTP family protein precursor
LOC_Os10g40480.1		10:21603117-21603853	23.4082	82.3245	1.81431	0.00187649	LTPL143 - Protease inhibitor/seed storage/LTP family protein precursor
LOC_Os10g40520.1		10:21622253-21622980	168.553	448.542	1.41204	0.00187649	LTPL145 - Protease inhibitor/seed storage/LTP family protein precursor
LOC_Os10g41720.1		10:22386187-22389234	1.29568	3.57005	1.46224	0.00187649	peroxidase precursor
LOC_Os10g42320.1		10:22703317-22713091	18.7891	49.5889	1.40012	0.0168242	nonsense-mediated mRNA decay protein 3
LOC_Os10g42410.3		10:22757603-22760090	3.18177	40.6843	3.67657	0.00187649	zinc-binding protein
LOC_Os10g42410.1		10:22757603-22760090	9.12745	80.2951	3.13703	0.00187649	zinc-binding protein
LOC_Os10g42660.1		10:22934019-22936141	4.09104	8.32422	1.02485	0.012438	expressed protein
LOC_Os11g01330.1		11:192437-198481	16.4903	7.76972	-1.08568	0.00187649	expressed protein
LOC_Os11g01610.1		11:355596-356788	5.02805	11.0766	1.13944	0.00632634	prenylated rab acceptor
LOC_Os11g01620.1		11:358126-361653	1.95048	4.23991	1.1202	0.00632634	inactive receptor kinase At2g26730 precursor
LOC_Os11g01780.1		11:416489-420244	5.61434	2.77624	-1.01598	0.00887554	F-box/LRR-repeat protein 3
LOC_Os11g03290.1		11:1221800-1225702	1.72305	7.01062	2.02458	0.00187649	nucleoside-triphosphatase
LOC_Os11g03300.2		11:1232928-1235053	16.071	38.9338	1.27656	0.00187649	NAC domain transcription factor
LOC_Os11g03390.2		11:1279033-1280763	4.56534	2.07073	-1.14059	0.0280989	FHA domain containing protein
LOC_Os11g03620.1		11:1404320-1406202	3.13152	1.44939	-1.11142	0.013547	expressed protein
LOC_Os11g03660.1		11:1424882-1425611	8.75648	21.781	1.31465	0.00187649	VQ domain containing protein
LOC_Os11g03820.1		11:1505829-1512101	2.10445	0.854098	-1.30097	0.00495209	D-mannose binding lectin family protein
LOC_Os11g04350.1		11:1807129-1808538	108.027	48.2314	-1.16335	0.00187649	cell death associated protein
LOC_Os11g05494.1		11:2477373-2478836	25.0505	9.22232	-1.44164	0.0034939	expressed protein
LOC_Os11g05614.1		11:2546454-2549032	4.49947	10.4298	1.21289	0.00187649	no apical meristem protein
LOC_Os11g05770.1		11:2654946-2656403	3.19215	6.97663	1.128	0.00764355	DUF623 domain containing protein
LOC_Os11g06440.1		11:3106478-3108333	22.4504	48.2324	1.10326	0.00187649	expressed protein
LOC_Os11g07890.1		11:4045120-4056555	4.09658	8.50631	1.05411	0.00187649	transposon protein
LOC_Os11g08445.1		11:4439065-4448126	8.91913	3.46462	-1.3642	0.00187649	DnaK family protein
LOC_Os11g09010.3		11:4780796-4785811	2.03063	29.1585	3.84392	0.00187649	lipase
LOC_Os11g09010.1		11:4780796-4785811	12.9188	52.3615	2.01903	0.00187649	lipase
LOC_Os11g14440.1		11:8101603-8103084	1.37793	0.342078	-2.0101	0.021791	expressed protein
LOC_Os11g15040.4		11:8461222-8464154	17.0225	4.5951	-1.88928	0.012438	S-adenosyl-L-methionine:benzoic acid/salicylic acid carboxyl methyltransferase
LOC_Os11g17480.1		11:9742790-9747057	25.5605	11.5439	-1.14679	0.00764355	retrotransposon protein
LOC_Os11g17540.1		11:9767757-9771617	1.21843	0.328101	-1.89281	0.0349078	retrotransposon protein
LOC_Os11g17970.1		11:10090682-10097378	0.811323	2.90013	1.83777	0.00187649	POT family protein
LOC_Os11g24060.1		11:13197875-13199888	16.9574	34.147	1.00984	0.00187649	permease domain containing protein
LOC_Os11g24140.1		11:13259496-13260980	1082.73	463.95	-1.22264	0.00187649	plastocyanin-like domain containing protein
LOC_Os11g29290.1		11:16519430-16521101	12.865	88.6455	2.7846	0.00187649	cytochrome P450
LOC_Os11g29870.1		11:16885936-16889672	5.01989	15.2616	1.60418	0.00187649	WRKY72
LOC_Os11g31940.1		11:18303877-18306484	8.16406	16.692	1.0318	0.00187649	GDSL-like lipase/acylhydrolase
LOC_Os11g33270.1		11:19208698-19211784	18.6518	41.1322	1.14095	0.00187649	glycosyl hydrolases family 16
LOC_Os11g34080.1		11:19473520-19474552	30.8354	92.8474	1.59027	0.00187649	expressed protein
LOC_Os11g35330.1		11:20250297-20252643	5.92078	12.7524	1.10691	0.00187649	LYK
LOC_Os11g35450.1		11:20303925-20307187	10.999	5.33399	-1.04408	0.00187649	leucine-rich repeat receptor protein kinase EXS precursor
LOC_Os11g37860.1		11:21961629-21969938	0.814668	1.84987	1.18314	0.0273046	stripe rust resistance protein Yr10
LOC_Os11g38790.1		11:22596897-22598616	248.512	111.041	-1.16222	0.00187649	expressed protein
LOC_Os11g39990.1		11:23378485-23382437	10.1522	23.2957	1.19826	0.00187649	patatin
LOC_Os11g40070.3		11:23425997-23430012	0.501296	9.11655	4.18475	0.0403475	expressed protein
LOC_Os11g42550.1		11:25151545-25152543	0.822099	2.52321	1.61787	0.0372498	dirigent
LOC_Os11g42989.1		11:25445415-25447428	1.45402	41.1919	4.82424	0.00187649	exo70 exocyst complex subunit
LOC_Os11g44750.1		11:26606383-26617153	0.0974817	0.70571	2.85587	0.00187649	retrotransposon protein
LOC_Os11g47520.1		11:28206923-28208102	0.308154	2.981	3.27407	0.0188327	glycosyl hydrolase
LOC_Os11g47530.1		11:28209895-28211059	0.590511	2.86794	2.27998	0.0188327	glycosyl hydrolase
LOC_Os11g01040.1		11:13243-14796	19.3904	39.6055	1.03036	0.00187649	monoglyceride lipase
LOC_Os11g01050.1		11:26027-27636	0.143683	1.51272	3.39618	0.0410386	exo70 exocyst complex subunit domain containing protein
LOC_Os11g01439.1		11:254162-263881	3.07821	0.943078	-1.70664	0.0323247	chloroplast unusual positioning protein
LOC_Os11g02740.1		11:888142-891244	0.754748	1.63941	1.11911	0.0188327	expressed protein
LOC_Os11g02800.1		11:930035-932838	0.278899	1.36975	2.2961	0.00632634	DUF567 domain containing protein
LOC_Os11g03840.1		11:1521023-1523817	0.933389	0.413373	-1.17503	0.0418307	D-mannose binding lectin family protein
LOC_Os11g04540.1		11:1916488-1917513	4.53952	1.91321	-1.24654	0.0157331	sulfotransferase domain containing protein
LOC_Os11g05380.1		11:2386303-2388224	1.67122	43.6297	4.70634	0.00187649	cytochrome P450
LOC_Os11g05530.1		11:2486570-2487649	9.10305	49.5344	2.44401	0.00187649	expressed protein
LOC_Os11g05780.1		11:2661117-2662433	15.4312	32.1262	1.0579	0.00187649	DUF623 domain containing protein
LOC_Os11g06770.2		11:3303402-3305854	0.103431	0.696237	2.75091	0.0273046	ethylene-responsive transcription factor ERF110
LOC_Os11g06980.2		11:3459801-3463905	1.82768	0.787373	-1.21489	0.0273046	BURP domain containing protein
LOC_Os11g07020.4		11:3484455-3487562	203.487	92.3526	-1.13971	0.00187649	fructose-bisphospate aldolase isozyme
LOC_Os11g07050.1		11:3502724-3508683	1.05662	2.31323	1.13046	0.00187649	FHA domain containing protein
LOC_Os11g07440.2		11:3735435-3739554	0.596377	4.24425	2.83121	0.00187649	plant neutral invertase domain containing protein
LOC_Os11g07950.1		11:4118301-4119430	15.8567	32.5887	1.03928	0.00187649	expressed protein
LOC_Os11g07960.1		11:4124430-4126473	14.377	39.2285	1.44814	0.00187649	transferase family protein
LOC_Os11g08210.1		11:4293866-4297689	3.08426	98.5434	4.99777	0.00187649	no apical meristem protein
LOC_Os11g08210.2		11:4293866-4297689	32.7203	180.761	2.46582	0.00187649	no apical meristem protein
LOC_Os11g08470.1		11:4472522-4476556	3.55264	1.69475	-1.06782	0.037968	DnaK family protein
LOC_Os11g09180.1		11:4919649-4921450	7.54609	3.08032	-1.29265	0.0146355	expressed protein
LOC_Os11g10460.1		11:5695536-5697861	0.383421	1.13765	1.56905	0.0280989	peroxidase precursor
LOC_Os11g10470.1		11:5706297-5707001	3.47701	112.996	5.02228	0.00187649	expressed protein
LOC_Os11g10560.1		11:5788018-5790751	11.7309	3.10269	-1.91873	0.00187649	transposon protein
LOC_Os11g14190.1		11:7934089-7935500	60.7265	28.3381	-1.09958	0.00187649	ARGOS
LOC_Os11g14240.1		11:7966252-7968415	0.580141	1.52111	1.39065	0.012438	expressed protein
LOC_Os11g14570.1		11:8191516-8196906	7.76052	2.69274	-1.52708	0.00632634	expressed protein
LOC_Os11g20040.1		11:11532594-11535222	9.04495	19.0191	1.07226	0.00187649	O-methyltransferase
LOC_Os11g20090.1		11:11585819-11590485	0.273528	1.93006	2.81888	0.00495209	O-methyltransferase
LOC_Os11g20160.1		11:11644430-11646204	5.06078	19.4301	1.94086	0.00187649	O-methyltransferase
LOC_Os11g26790.1		11:14878877-14880171	0.331628	2.12001	2.67644	0.00887554	dehydrin
LOC_Os11g28470.1		11:15920501-15921998	0.481411	4.21883	3.1315	0.00187649	expressed protein
LOC_Os11g29670.1		11:16734060-16734959	35.6047	15.8193	-1.17038	0.00187649	expressed protein
LOC_Os11g29720.1		11:16768136-16772030	10.524	4.21012	-1.32176	0.00187649	cytochrome P450
LOC_Os11g31060.1		11:17604056-17605673	0.703126	222.11	8.30327	0.00187649	IQ calmodulin-binding and BAG domain containing protein
LOC_Os11g32650.1		11:18811244-18814704	0.561919	1.70951	1.60515	0.0198021	chalcone synthase
LOC_Os11g33050.1		11:19067350-19068470	16.3731	188.555	3.52559	0.00187649	expressed protein
LOC_Os11g34020.1		11:19408849-19410301	31.0524	125.137	2.01074	0.00187649	protein binding protein
LOC_Os11g34640.1		11:19810528-19811714	4.30457	1.46495	-1.55502	0.012438	expressed protein
LOC_Os11g34720.1		11:19877224-19883114	2.71068	6.73701	1.31345	0.00187649	Ser/Thr protein phosphatase family protein
LOC_Os11g35080.1		11:20100429-20101714	1.45865	5.53851	1.92486	0.00187649	expressed protein
LOC_Os11g37230.1		11:21525444-21528111	1.18373	13.2337	3.48279	0.00187649	zinc finger
LOC_Os11g37490.1		11:21668303-21669090	8.99749	3.98913	-1.17345	0.0357769	expressed protein
LOC_Os11g40674.1		11:23801423-23808851	6.12436	2.18222	-1.48876	0.0178088	expressed protein
LOC_Os11g44420.1		11:26401632-26404671	3.90209	1.66996	-1.22443	0.00187649	expressed protein
LOC_Os11g45740.1		11:27198707-27201721	5.15214	13.1125	1.3477	0.00187649	MYB family transcription factor
LOC_Os11g45780.1		11:27224731-27230657	4.17049	1.65756	-1.33116	0.00187649	RGH2B
LOC_Os11g47460.3		11:28180677-28182085	81.6313	31.8002	-1.36009	0.021791	MYB family transcription factor
LOC_Os11g47460.1		11:28180677-28182085	88.9578	25.9177	-1.77918	0.0034939	MYB family transcription factor
LOC_Os11g47600.1		11:28235493-28236786	1.76788	6.59969	1.90037	0.00187649	glycosyl hydrolase
LOC_Os11g47780.1		11:28288518-28292502	0.191683	0.540209	1.49479	0.0255876	pollen signalling protein with adenylyl cyclase activity
LOC_Os11g47820.1		11:28315451-28319588	18.615	42.3168	1.18477	0.00187649	glucan endo-1
LOC_Os12g01700.1		12:417324-420609	2.01884	4.67748	1.2122	0.00187649	inactive receptor kinase At2g26730 precursor
LOC_Os12g03040.1		12:1138025-1140362	9.911	22.6792	1.19427	0.00187649	no apical meristem protein
LOC_Os12g03050.1		12:1145994-1147742	1.10715	4.75002	2.10109	0.00187649	no apical meristem protein
LOC_Os12g03594.1		12:1435790-1444545	10.9283	5.05469	-1.11238	0.0034939	OsFBX437 - F-box domain containing protein
LOC_Os12g04140.1		12:1738758-1739846	10.4255	3.89744	-1.41951	0.00187649	CXE carboxylesterase
LOC_Os12g04690.1		12:1985248-1988232	0.542177	1.83015	1.75513	0.00187649	embryogenesis transmembrane protein
LOC_Os12g05540.1		12:2534822-2538022	4.5584	2.01485	-1.17786	0.00887554	Ser/Thr protein phosphatase family protein
LOC_Os12g05990.1		12:2761323-2762608	0.756974	5.23155	2.78892	0.00187649	No apical meristem protein
LOC_Os12g06380.1		12:3057518-3062850	3.63262	1.56779	-1.21227	0.0157331	transposon protein
LOC_Os12g08090.1		12:4119913-4145618	3.3809	22.4861	2.73355	0.00187649	amino acid transporter
LOC_Os12g08760.1		12:4498723-4502978	3.12761	9.89479	1.66161	0.00187649	carboxyvinyl-carboxyphosphonate phosphorylmutase
LOC_Os12g10260.1		12:5419588-5422532	6.38047	2.15575	-1.56547	0.00187649	transposon protein
LOC_Os12g11660.1		12:6323883-6324608	3.84271	1.29127	-1.57334	0.0207831	RALFL45 - Rapid ALkalinization Factor RALF family protein precursor
LOC_Os12g12000.1		12:6575193-6575919	10.1946	4.79722	-1.08753	0.0188327	RALFL46 - Rapid ALkalinization Factor RALF family protein precursor
LOC_Os12g12590.1		12:6931404-6947544	31.6792	66.1492	1.06219	0.00187649	NADP-dependent oxidoreductase
LOC_Os12g13910.1		12:7889780-7891350	2.92211	20.3746	2.80169	0.00187649	expressed protein
LOC_Os12g14220.1		12:8073689-8074221	3.57106	9.02631	1.33779	0.0443274	expressed protein
LOC_Os12g14540.1		12:8298820-8299490	0.472694	2.82135	2.57741	0.0178088	expressed protein
LOC_Os12g16650.1		12:9526296-9538499	3.10181	8.31926	1.42334	0.00187649	Cyclopropane-fatty-acyl-phospholipid synthase
LOC_Os12g17530.1		12:10045973-10050428	0.914672	2.204	1.2688	0.045847	expressed protein
LOC_Os12g18560.1		12:10729684-10730871	1.73911	20.5744	3.56443	0.00187649	invertase/pectin methylesterase inhibitor family protein
LOC_Os12g23700.1		12:13441948-13442932	1.0444	7.04421	2.75376	0.00187649	cyclin-dependent kinase G-2
LOC_Os12g25180.1		12:14450577-14454081	7.96469	3.8101	-1.06379	0.00495209	expressed protein
LOC_Os12g26960.1		12:15785857-15786460	23.6068	5.70734	-2.04831	0.00187649	THION34 - Plant thionin family protein precursor
LOC_Os12g27830.1		12:16393622-16398134	1.02293	0.270518	-1.91891	0.0451418	dehydrogenase/reductase
LOC_Os12g28590.1		12:16902969-16904824	23.3956	61.0826	1.38452	0.00187649	ATPase 2
LOC_Os12g28710.1		12:16957999-16959602	1.69142	8.78901	2.37747	0.00187649	ATPase 3
LOC_Os12g29330.1		12:17384802-17387774	5.32468	33.0207	2.63261	0.0034939	no apical meristem protein
LOC_Os12g31540.1		12:18938866-18941966	9.30665	3.51148	-1.40618	0.00187649	expressed protein
LOC_Os12g32620.1		12:19651497-19653558	7.78213	20.3457	1.38649	0.00187649	OsWLIM1 - LIM domain protein
LOC_Os12g33830.1		12:20371728-20373002	4.67052	1.28853	-1.85786	0.00764355	OsFBX449 - F-box domain containing protein
LOC_Os12g35670.1		12:21658155-21662145	19.217	40.7218	1.08342	0.00187649	RALFL4 - Rapid ALkalinization Factor RALF family protein precursor
LOC_Os12g36100.2		12:22093031-22103558	0.483691	3.48609	2.84945	0.0188327	kinesin-4
LOC_Os12g36840.1		12:22551619-22553001	24.65	8.34943	-1.56184	0.00187649	pathogenesis-related Bet v I family protein
LOC_Os12g36880.1		12:22566390-22567697	28.6055	9.48986	-1.59183	0.00187649	pathogenesis-related Bet v I family protein
LOC_Os12g38140.1		12:23386501-23387330	190.315	456.64	1.26267	0.00187649	expressed protein
LOC_Os12g38170.1		12:23401917-23403054	1.69483	4.69611	1.47033	0.00764355	osmotin
LOC_Os12g39330.1		12:24169200-24170641	3.97634	8.16305	1.03767	0.00632634	AP2 domain containing protein
LOC_Os12g40180.1		12:24838162-24838787	11.7624	24.9645	1.08569	0.00187649	expressed protein
LOC_Os12g40260.1		12:24881963-24883484	0.473193	2.2933	2.27692	0.0101193	WD-40 repeat family protein
LOC_Os12g40330.1		12:24940846-24941599	2.34974	20.6585	3.13617	0.00187649	expressed protein
LOC_Os12g41110.1		12:25428983-25429913	10.3739	25.889	1.31937	0.00187649	OsCML5 - Calmodulin-related calcium sensor protein
LOC_Os12g41124.1		12:25446815-25450808	2.97239	1.11139	-1.41925	0.00187649	expressed protein
LOC_Os12g41634.1		12:25729140-25731021	2.36083	0.700868	-1.75208	0.00187649	expressed protein
LOC_Os12g42280.1		12:26234623-26237188	2.63428	32.4228	3.62153	0.00187649	9-cis-epoxycarotenoid dioxygenase 1
LOC_Os12g43580.1		12:27012592-27016344	11.9249	25.8361	1.11541	0.00187649	expressed protein
LOC_Os12g43870.1		12:27205412-27205739	1.62678	23.8535	3.87411	0.00764355	expressed protein
LOC_Os12g44220.2		12:27392709-27394145	6.04908	15.869	1.39143	0.00187649	ATPase 2
LOC_Os12g01449.1		12:272545-281070	0.891588	0.410201	-1.12005	0.0340434	chloroplast unusual positioning protein
LOC_Os12g01590.1		12:354522-358529	6.86777	2.9924	-1.19854	0.00187649	expressed protein
LOC_Os12g02710.1		12:946046-949199	0.662628	1.34996	1.02664	0.0410386	expressed protein
LOC_Os12g03260.1		12:1250150-1255056	1.49705	4.32875	1.53183	0.0473724	MATE efflux family protein
LOC_Os12g05050.1		12:2214860-2218490	24.4777	49.8825	1.02707	0.00187649	stem-specific protein TSJT1
LOC_Os12g05440.1		12:2467055-2468585	1.85283	58.6565	4.98449	0.00187649	cytochrome P450
LOC_Os12g05840.1		12:2687757-2688828	3.81102	16.9055	2.14924	0.00187649	Cupin domain containing protein
LOC_Os12g05860.1		12:2691486-2692513	1.6403	15.2941	3.22094	0.00187649	Cupin domain containing protein
LOC_Os12g05870.1		12:2695408-2696216	2.6903	12.203	2.1814	0.00187649	Cupin domain containing protein
LOC_Os12g06190.1		12:2926789-2934938	0.496475	2.03705	2.03669	0.00187649	expressed protein
LOC_Os12g06220.1		12:2949599-2950601	60.8309	132.362	1.12161	0.00187649	harpin-induced protein 1 domain containing protein
LOC_Os12g06490.2		12:3127500-3130910	156.263	73.7328	-1.0836	0.00187649	STE_PAK_Ste20_Slob_Wnk.6 - STE kinases include homologs to sterile 7
LOC_Os12g08130.1		12:4119913-4145618	15.5588	48.8528	1.65071	0.00187649	amino acid transporter
LOC_Os12g09640.1		12:5075146-5079920	1.98243	19.0199	3.26217	0.00187649	protein phosphatase 2C
LOC_Os12g16720.1		12:9577155-9579423	6.10715	21.014	1.78278	0.00187649	cytochrome P450 71A1
LOC_Os12g17090.1		12:9775160-9784168	1.74263	4.79873	1.46138	0.0273046	stripe rust resistance protein Yr10
LOC_Os12g17430.1		12:9991210-9993981	1.57336	5.03259	1.67746	0.00187649	NBS-LRR disease resistance protein
LOC_Os12g17430.2		12:9991210-9993981	1.95114	8.62395	2.14403	0.00187649	NBS-LRR disease resistance protein
LOC_Os12g23780.1		12:13509419-13510789	110.326	49.2229	-1.16436	0.00187649	expressed protein
LOC_Os12g25200.1		12:14484736-14488368	123.934	50.2505	-1.30237	0.00187649	chloride transporter
LOC_Os12g25660.1		12:14863346-14865154	0.280851	3.70441	3.72136	0.00495209	cytochrome P450
LOC_Os12g28550.1		12:16866550-16868534	1.84794	0.445513	-2.05238	0.00187649	ATPase
LOC_Os12g29220.1		12:17296027-17299281	5.31693	31.5304	2.56808	0.00187649	nodulin MtN3 family protein
LOC_Os12g29400.1		12:17457583-17459220	5.8785	14.0891	1.26106	0.00187649	GRAM domain containing protein
LOC_Os12g29605.1		12:17654787-17659727	76.2481	21.121	-1.85203	0.00187649	expressed protein
LOC_Os12g31810.1		12:19109809-19114981	1.93659	4.3735	1.17527	0.00187649	cyclin
LOC_Os12g32190.1		12:19396077-19402721	7.80659	42.2326	2.43559	0.00187649	Calmodulin-binding protein
LOC_Os12g32580.1		12:19628293-19632057	0.796136	3.30991	2.0557	0.021791	expressed protein
LOC_Os12g32610.1		12:19646822-19647784	0.368621	3.0003	3.0249	0.0178088	expressed protein
LOC_Os12g33165.1		12:20038578-20039229	3.38409	8.43281	1.31725	0.0246002	expressed protein
LOC_Os12g33300.1		12:20099840-20112642	0.945648	5.42202	2.51946	0.0236735	integral membrane protein DUF6 containing protein
LOC_Os12g36110.1		12:22093031-22103558	8.5479	35.2583	2.04432	0.00187649	calmodulin binding protein
LOC_Os12g36210.1		12:22156929-22160470	61.312	180.639	1.55887	0.00187649	inhibitor I family protein
LOC_Os12g36220.1		12:22164464-22165009	26.6683	129.856	2.28372	0.00187649	inhibitor I family protein
LOC_Os12g36240.1		12:22169385-22169987	131.551	350.018	1.41181	0.00187649	inhibitor I family protein
LOC_Os12g37970.2		12:23291985-23293748	18.0906	4.39066	-2.04273	0.00187649	MYB family transcription factor
LOC_Os12g37970.1		12:23291985-23293748	28.293	6.12932	-2.20665	0.00187649	MYB family transcription factor
LOC_Os12g38610.1		12:23683488-23686084	12.9598	33.2087	1.35751	0.00187649	lectin-like receptor kinase
LOC_Os12g39220.1		12:24109066-24113385	140.262	68.8387	-1.02683	0.00187649	ZOS12-08 - C2H2 zinc finger protein
LOC_Os12g39310.1		12:24150651-24152998	27.8274	69.0475	1.31108	0.00187649	cytochrome P450
LOC_Os12g39400.1		12:24203616-24205234	6.50011	43.3894	2.73881	0.00187649	ZOS12-09 - C2H2 zinc finger protein
LOC_Os12g39440.3		12:24240307-24242060	10.8407	5.28109	-1.03756	0.0273046	expressed protein
LOC_Os12g39980.1		12:24669541-24685756	0.391999	1.12813	1.52501	0.0489069	kinesin motor domain containing protein
LOC_Os12g41090.1		12:25411137-25412669	44.859	18.0985	-1.30953	0.00187649	CAMK_KIN1/SNF1/Nim1_like.38 - CAMK includes calcium/calmodulin depedent protein kinases
LOC_Os12g41810.1		12:25860611-25864763	4.21942	1.96202	-1.1047	0.0178088	expressed protein
LOC_Os12g41910.2		12:25943948-25949410	0.424823	1.38474	1.70468	0.0280989	BTBN25 - Bric-a-Brac
LOC_Os12g41980.1		12:26000434-26001631	6.99131	14.7062	1.07279	0.00187649	lipase class 3 family protein
LOC_Os12g42160.1		12:26097272-26102858	0.76705	1.83863	1.26124	0.00495209	kinesin motor domain containing protein
LOC_Os12g42400.4		12:26313221-26317766	6.8405	2.43771	-1.48858	0.0146355	nuclear transcription factor Y subunit
LOC_Os12g44010.1		12:27266679-27269227	2.26336	0.779224	-1.53836	0.0034939	purple acid phosphatase precursor
LOC_Os12g44110.2		12:27325823-27327854	3.35438	6.80981	1.02157	0.00632634	ligA
LOC_Os02g01540.1		2:307057-310927	0.963268	2.75588	1.5165	0.0273046	ribosomal protein
LOC_Os02g03280.2		2:1326688-1330329	2.09774	86.5348	5.36637	0.0034939	transmembrane BAX inhibitor motif-containing protein
LOC_Os02g03560.1		2:1447114-1449636	0.675289	4.02463	2.57528	0.00632634	expressed protein
LOC_Os02g05810.2		2:2865045-2869031	2.36868	0.326098	-2.8607	0.021791	expressed protein
LOC_Os02g07340.1		2:3777987-3791873	0.789653	2.03541	1.36603	0.0255876	HEAT repeat family protein
LOC_Os02g07690.1		2:4008987-4010133	36.1886	366.546	3.34039	0.00187649	VQ domain containing protein
LOC_Os02g08540.1		2:4616823-4622126	0.338323	5.94601	4.13545	0.0157331	expressed protein
LOC_Os02g09250.1		2:4765147-4767212	12.8877	5.59159	-1.20466	0.00187649	cytochrome P450 71D10
LOC_Os02g09960.1		2:5179749-5182121	16.0203	63.847	1.99472	0.00187649	LYK8
LOC_Os02g10020.1		2:5209230-5212384	1.766	4.44626	1.33211	0.00187649	Mad3/BUB1 homology region 1 domain containing protein
LOC_Os02g11760.1		2:6069016-6077293	0.337846	2.89789	3.10056	0.00187649	pleiotropic drug resistance protein
LOC_Os02g12770.1		2:6687458-6689840	0.812387	9.48638	3.54562	0.00187649	pleiotropic drug resistance protein
LOC_Os02g12870.5		2:6790685-6795165	0.216074	2.72534	3.65684	0.0357769	expressed protein
LOC_Os02g13020.1		2:6902073-6903970	20.1504	9.9021	-1.025	0.00187649	expressed protein
LOC_Os02g13260.1		2:7062836-7064444	1.71434	7.66791	2.16118	0.00187649	F-box family protein
LOC_Os02g13290.1		2:7078702-7080035	0.689679	3.21833	2.22232	0.00495209	phosphoethanolamine/phosphocholine phosphatase
LOC_Os02g13800.1		2:7463931-7465506	15.0079	50.0474	1.73758	0.00187649	HSF-type DNA-binding domain containing protein
LOC_Os02g14160.1		2:7751282-7753743	26.6277	53.861	1.01632	0.00187649	peroxidase precursor
LOC_Os02g14890.1		2:8292470-8293262	2.96985	7.36321	1.30994	0.00632634	expressed protein
LOC_Os02g15120.1		2:8422787-8423853	7.39652	22.0178	1.57375	0.00187649	RING-H2 finger protein
LOC_Os02g15340.1		2:8582541-8584540	1.43382	3.42784	1.25744	0.0168242	no apical meristem protein
LOC_Os02g19970.2		2:11749037-11757664	0.443816	1.35514	1.61041	0.0331419	aminotransferase
LOC_Os02g19970.1		2:11749037-11757664	6.62869	14.2993	1.10915	0.00187649	aminotransferase
LOC_Os02g21040.1		2:12464397-12466567	9.83776	62.5888	2.6695	0.00187649	aspartic proteinase nepenthesin precursor
LOC_Os02g22160.1		2:13192806-13203780	0.685544	5.57358	3.02328	0.00187649	DNA binding protein
LOC_Os02g22160.2		2:13192806-13203780	14.8246	53.4524	1.85026	0.00187649	DNA binding protein
LOC_Os02g25700.1		2:15038885-15039944	27.3462	12.3436	-1.14758	0.00187649	O-acyltransferase
LOC_Os02g26720.1		2:15691971-15693521	1.19857	20.2667	4.07972	0.00187649	Inositol 1
LOC_Os02g28220.1		2:16696260-16698079	0.183016	3.04064	4.05433	0.0034939	transferase family protein
LOC_Os02g28340.1		2:16720504-16745957	23.0166	58.5288	1.34647	0.00187649	transferase family protein
LOC_Os02g30100.1		2:17867792-17870206	4.63935	13.088	1.49625	0.00187649	cytochrome P450
LOC_Os02g30630.2		2:18230154-18232596	116.264	53.4509	-1.12112	0.00187649	thiamine pyrophosphate enzyme
LOC_Os02g30800.1		2:18342657-18365090	0.832885	1.85026	1.15154	0.00187649	POLE1 - Putative DNA polymerase epsilon catalytic subunit
LOC_Os02g32370.1		2:19116034-19119974	7.37571	19.3621	1.39238	0.00187649	inositol hexaphosphate kinase
LOC_Os02g32420.1		2:19160228-19162565	5.81979	1.74496	-1.73777	0.021791	protein binding protein
LOC_Os02g32520.2		2:19245029-19250474	6.23388	15.6527	1.32821	0.00187649	ERD1 protein
LOC_Os02g32620.1		2:19333217-19339306	2.35187	10.7583	2.19356	0.00187649	PAN domain-containing protein At5g03700 precursor
LOC_Os02g32620.2		2:19333217-19339306	21.6871	155.459	2.84162	0.00187649	PAN domain-containing protein At5g03700 precursor
LOC_Os02g32970.1		2:19585399-19589662	75.0174	32.3362	-1.21408	0.00187649	hydrolase
LOC_Os02g33600.1		2:19995125-19995953	23.5108	72.0626	1.61593	0.00187649	VQ domain containing protein
LOC_Os02g33680.1		2:20076290-20077808	5.99355	62.0441	3.37181	0.00187649	U-box domain containing protein
LOC_Os02g33720.1		2:20111841-20114003	2.96297	1.18869	-1.31767	0.0289358	RING-H2 finger protein
LOC_Os02g34470.2		2:20646602-20654726	0.771169	3.44824	2.16074	0.0034939	expressed protein
LOC_Os02g36300.1		2:21911498-21912810	1.31808	4.16449	1.65971	0.00632633	zinc finger
LOC_Os02g36414.1		2:21989506-21996866	162.319	70.2833	-1.20758	0.00187649	transporter family protein
LOC_Os02g36590.3		2:22090099-22095043	0.513335	2.49845	2.28306	0.0289358	CPuORF19 - conserved peptide uORF-containing transcript
LOC_Os02g36600.1		2:22096618-22099255	2.23795	0.587175	-1.93032	0.00764355	aldose 1-epimerase
LOC_Os02g36845.1		2:22227591-22228378	19.6455	9.51796	-1.04548	0.0168242	membrane associated DUF588 domain containing protein
LOC_Os02g36924.1		2:22288559-22299454	0.40919	4.3272	3.40259	0.00187649	OsMADS27 - MADS-box family gene with MIKCc type-box
LOC_Os02g37109.1		2:22427674-22429383	32.3675	13.4673	-1.26509	0.00187649	vegetative cell wall protein gp1 precursor
LOC_Os02g37250.1		2:22503608-22504801	503.709	202.593	-1.31401	0.00187649	hypothetical protein
LOC_Os02g37480.1		2:22616509-22617319	395.829	137.013	-1.53056	0.00187649	glycine-rich cell wall structural protein precursor
LOC_Os02g38320.1		2:23166738-23168824	1.75418	5.0499	1.52546	0.0198021	BTBZ3 - Bric-a-Brac
LOC_Os02g39340.1		2:23739366-23743105	0.375392	4.48973	3.58016	0.0443274	glycine-rich protein
LOC_Os02g39360.1		2:23753031-23760155	160.794	27.0663	-2.57065	0.00187649	B-box zinc finger family protein
LOC_Os02g39710.1		2:23983880-23985424	23.6845	11.4514	-1.04842	0.00187649	CCT/B-box zinc finger protein
LOC_Os02g40500.1		2:24560149-24562454	0.568014	7.93069	3.80345	0.00187649	OsGrx_C2.1 - glutaredoxin subgroup I
LOC_Os02g40500.2		2:24560149-24562454	0.916651	9.0116	3.29734	0.00187649	OsGrx_C2.1 - glutaredoxin subgroup I
LOC_Os02g40700.1		2:24670493-24671495	10.1982	34.7608	1.76914	0.00187649	enzyme of the cupin superfamily protein
LOC_Os02g40730.1		2:24685014-24687015	55.9819	122.733	1.13249	0.00187649	ammonium transporter protein
LOC_Os02g41580.1		2:24929064-24930599	21.7854	63.7902	1.54997	0.00187649	CAMK_CAMK_like.14 - CAMK includes calcium/calmodulin depedent protein kinases
LOC_Os02g41904.1		2:25184614-25185352	34.1586	85.7968	1.32868	0.00187649	DEF7 - Defensin and Defensin-like DEFL family
LOC_Os02g41910.1		2:25185929-25187446	5.72545	2.53691	-1.17432	0.0034939	OsFBO12 - F-box and other domain containing protein
LOC_Os02g42810.1		2:25727110-25730807	1.70787	0.317579	-2.42701	0.0236735	oxidoreductase
LOC_Os02g43170.2		2:26021915-26023624	2.07894	9.24275	2.15248	0.0101193	B-box zinc finger family protein
LOC_Os02g43700.1		2:26373450-26379970	39.5626	106.415	1.42749	0.00187649	triacylglycerol lipase like protein
LOC_Os02g43940.1		2:26518703-26520150	1.73573	6.56148	1.91848	0.00187649	AP2 domain containing protein
LOC_Os02g43970.1		2:26545045-26546349	2.93449	7.60783	1.37438	0.00187649	AP2 domain containing protein
LOC_Os02g44310.1		2:26799118-26799956	698.074	1820.26	1.38269	0.00187649	LTPL112 - Protease inhibitor/seed storage/LTP family protein precursor
LOC_Os02g44610.1		2:27017027-27030389	5.72599	1.84389	-1.63478	0.037968	protein kinase
LOC_Os02g44880.1		2:27177023-27180836	30.5731	149.836	2.29305	0.00187649	expressed protein
LOC_Os02g45000.1		2:27256100-27257726	30.5453	62.6666	1.03674	0.00187649	expressed protein
LOC_Os02g45380.1		2:27585293-27587144	1.23379	8.3744	2.76288	0.00187649	MATE domain containing protein
LOC_Os02g45750.1		2:27831764-27835366	5.71388	17.1451	1.58526	0.00187649	protein kinase domain containing protein
LOC_Os02g46340.1		2:28240459-28242591	2.46955	7.26247	1.55621	0.0034939	RING-H2 finger protein ATL3J
LOC_Os02g46500.1		2:28346182-28347672	0.685814	6.89818	3.33033	0.00187649	U-box
LOC_Os02g47180.2		2:28796923-28800123	5.94214	13.8085	1.21651	0.0034939	WD repeat-containing protein
LOC_Os02g48710.1		2:29807342-29807886	19.9757	52.7216	1.40015	0.00187649	expressed protein
LOC_Os02g51040.1		2:31214698-31216360	7.10755	15.5809	1.13235	0.00187649	expansin precursor
LOC_Os02g51280.1		2:31390837-31393236	2.43164	5.27255	1.11657	0.00187649	TCP-domain protein
LOC_Os02g51930.1		2:31800107-31802022	1.54984	4.27533	1.46392	0.00187649	cytokinin-O-glucosyltransferase 2
LOC_Os02g52040.1		2:31845486-31846777	11.3114	23.4395	1.05116	0.00187649	phosphate-induced protein 1 conserved region domain containing protein
LOC_Os02g52150.2		2:31910237-31916843	6.00973	80.9595	3.75183	0.00187649	heat shock 22 kDa protein
LOC_Os02g52300.1		2:32015702-32017364	18.8605	8.10815	-1.21792	0.00187649	CPuORF38 - conserved peptide uORF-containing transcript
LOC_Os02g53169.1		2:32540051-32541514	3.89701	1.452	-1.42433	0.00764355	expressed protein
LOC_Os02g54140.1		2:33173616-33174589	1.07149	74.2187	6.11409	0.00187649	hsp20/alpha crystallin family protein
LOC_Os02g54540.1		2:33402198-33402717	5.51951	14.8912	1.43185	0.00187649	SCP-like extracellular protein
LOC_Os02g55480.2		2:33960164-33972518	39.6953	17.3794	-1.19159	0.0034939	zinc finger
LOC_Os02g55560.2		2:34020121-34024433	0.584354	3.68621	2.65722	0.0273046	protein phosphatase 2C
LOC_Os02g55600.1		2:34047227-34047988	9.79102	87.4814	3.15944	0.00187649	expressed protein
LOC_Os02g55870.1		2:34193386-34200853	2.6772	8.09911	1.59704	0.0113386	heparanase-like protein precursor
LOC_Os02g55970.1		2:34248772-34257349	2.72701	11.6494	2.09487	0.00187649	ANTH
LOC_Os02g56540.1		2:34626438-34630769	2.09381	4.80026	1.19699	0.00187649	kinesin motor domain containing protein
LOC_Os02g58210.1		2:35618267-35624954	0.3858	1.59006	2.04316	0.00187649	jmjC domain containing protein
LOC_Os02g01930.1		2:502330-504224	20.9221	74.6384	1.83489	0.00187649	expressed protein
LOC_Os02g02400.2		2:824849-827644	43.2393	149.664	1.79131	0.00187649	catalase isozyme A
LOC_Os02g03210.1		2:1273222-1275549	0.468753	2.37811	2.34291	0.00632634	FAD-binding and arabino-lactone oxidase domains containing protein
LOC_Os02g03710.1		2:1558478-1559143	1.50606	199.319	7.04816	0.00187649	UP-9A
LOC_Os02g04130.1		2:1799732-1800811	16.5765	270.552	4.0287	0.00187649	DUF1645 domain containing protein
LOC_Os02g06830.2		2:3440048-3451212	1.33571	3.72724	1.4805	0.00187649	expressed protein
LOC_Os02g08230.1		2:4355041-4362385	0.29124	1.67371	2.52277	0.00187649	WAX2
LOC_Os02g08270.1		2:4390129-4393561	6.04711	13.5627	1.16533	0.00187649	class I glutamine amidotransferase
LOC_Os02g09510.1		2:4888509-4890156	27.7694	79.8784	1.52431	0.00187649	limonoid UDP-glucosyltransferase
LOC_Os02g09970.1		2:5183529-5184377	0.658192	3.7653	2.51618	0.0034939	expressed protein
LOC_Os02g09980.1		2:5188882-5189799	3.39103	36.7784	3.43907	0.00187649	expressed protein
LOC_Os02g09990.1		2:5193970-5195287	1.93681	34.3862	4.15008	0.00187649	expressed protein
LOC_Os02g10490.1		2:5511108-5518063	1.02697	2.32959	1.18168	0.00187649	expressed protein
LOC_Os02g10520.1		2:5529905-5537319	39.5975	12.5996	-1.65203	0.00187649	OsSub12 - Putative Subtilisin homologue
LOC_Os02g10730.1		2:5654428-5655494	29.1628	71.8712	1.30129	0.00187649	expressed protein
LOC_Os02g11020.1		2:5862708-5865852	2.4958	18.7363	2.90826	0.00187649	cytochrome P450 72A1
LOC_Os02g11040.2		2:5912590-5914192	3.21186	9.48681	1.56252	0.00187649	expressed protein
LOC_Os02g11070.1		2:5924719-5933192	0.656628	22.625	5.1067	0.0157331	3-ketoacyl-CoA synthase
LOC_Os02g11070.2		2:5924719-5933192	7.26702	90.9582	3.64577	0.00187649	3-ketoacyl-CoA synthase
LOC_Os02g11859.1		2:6145981-6146678	5.49154	187.974	5.09718	0.00187649	expressed protein
LOC_Os02g11870.1		2:6149277-6150318	0.361279	4.75018	3.71679	0.0113386	expressed protein
LOC_Os02g13190.1		2:7026616-7028304	1.76515	3.80403	1.10774	0.0188327	F-box family protein
LOC_Os02g13220.1		2:7044616-7046245	2.62903	11.0284	2.06862	0.00187649	F-box family protein
LOC_Os02g15280.1		2:8539271-8539739	1.23177	29.0175	4.55811	0.00187649	VQ domain containing protein
LOC_Os02g15290.1		2:8541336-8542124	1.09936	23.8783	4.44096	0.00187649	VQ domain containing protein
LOC_Os02g15810.1		2:8935089-8937179	19.0379	39.2609	1.04422	0.00187649	HMG1/2
LOC_Os02g16500.1		2:9417102-9418631	43.6205	99.8424	1.19465	0.0418307	expressed protein
LOC_Os02g18880.1		2:11009374-11018152	29.9604	10.7374	-1.48042	0.00187649	calcineurin B
LOC_Os02g18930.1		2:11056994-11060462	6.7728	1.64785	-2.03917	0.00632634	calcineurin B
LOC_Os02g18930.2		2:11056994-11060462	16.048	5.57672	-1.52491	0.00187649	calcineurin B
LOC_Os02g19950.1		2:11737253-11741911	0.965427	2.22786	1.20642	0.0264673	expressed protein
LOC_Os02g24080.4		2:13943549-13946014	12.5582	26.7573	1.0913	0.0198021	SNARE domain containing protein
LOC_Os02g28110.1		2:16633795-16635410	2.56148	0.566613	-2.17654	0.00495209	ornithine decarboxylase
LOC_Os02g31080.1		2:18569163-18575865	0.347208	4.11658	3.56757	0.00495209	hydroxyproline-rich glycoprotein family protein
LOC_Os02g31840.1		2:18799613-18800720	3.12606	6.64473	1.08787	0.0198021	expressed protein
LOC_Os02g31990.1		2:18897950-18898370	1.39765	7.6321	2.44908	0.0280989	expressed protein
LOC_Os02g32450.1		2:19178398-19181250	38.7516	97.6432	1.33326	0.0357769	expressed protein
LOC_Os02g32450.2		2:19178398-19181250	57.8257	137.379	1.24838	0.00187649	expressed protein
LOC_Os02g32590.2		2:19303663-19307224	0.375816	2.76016	2.87665	0.021791	HSF-type DNA-binding domain containing protein
LOC_Os02g32590.1		2:19303663-19307224	1.20822	7.06618	2.54805	0.00187649	HSF-type DNA-binding domain containing protein
LOC_Os02g32980.1		2:19590008-19592937	13.899	31.0706	1.16057	0.00632634	Cupin domain containing protein
LOC_Os02g33590.1		2:19975628-19977312	1.29488	40.9404	4.98263	0.00187649	U-box domain-containing protein
LOC_Os02g34410.1		2:20581489-20584124	3.40969	15.6994	2.203	0.0101193	U-box domain-containing protein
LOC_Os02g34410.2		2:20581489-20584124	46.8492	210.416	2.16715	0.00187649	U-box domain-containing protein
LOC_Os02g36340.2		2:21921697-21929786	0.89608	18.1461	4.33989	0.0198021	riboflavin biosynthesis protein ribAB
LOC_Os02g36500.1		2:22037824-22041031	5.34598	11.7865	1.14061	0.00187649	expressed protein
LOC_Os02g36530.1		2:22059359-22059626	18.5336	221.839	3.5813	0.00187649	expressed protein
LOC_Os02g36924.2		2:22288559-22299454	0.997268	5.18827	2.3792	0.0443274	OsMADS27
LOC_Os02g37000.1		2:22341193-22342316	6.37156	16.2915	1.3544	0.00187649	mitochondrial prohibitin complex protein 1
LOC_Os02g37180.1		2:22468707-22469820	19.4294	62.752	1.69142	0.00187649	expressed protein
LOC_Os02g37190.1		2:22471424-22473077	2862.09	791.865	-1.85374	0.00187649	expressed protein
LOC_Os02g37254.1		2:22508895-22509646	11.2103	4.64696	-1.27047	0.0034939	expressed protein
LOC_Os02g37260.1		2:22523515-22525454	74.9245	23.6864	-1.66138	0.0227585	hypothetical protein
LOC_Os02g37290.1		2:22544922-22545719	38.6499	132.689	1.77951	0.00187649	heavy metal associated domain containing protein
LOC_Os02g37300.1		2:22547420-22548373	11.6321	66.1982	2.50868	0.00187649	heavy metal associated domain containing protein
LOC_Os02g37320.1		2:22552914-22554480	2.57021	19.2014	2.90125	0.00187649	heavy metal associated domain containing protein
LOC_Os02g37320.2		2:22552914-22554480	9.45128	84.1623	3.15459	0.00187649	heavy metal associated domain containing protein
LOC_Os02g37330.1		2:22556028-22557077	3.98769	98.4905	4.62636	0.00187649	heavy metal associated domain containing protein
LOC_Os02g37360.1		2:22566344-22567472	27.3333	3.75786	-2.86268	0.00187649	expressed protein
LOC_Os02g37380.1		2:22573290-22574744	14.7769	1.75789	-3.07143	0.00187649	expressed protein
LOC_Os02g37610.1		2:22690672-22691925	78.8012	38.9143	-1.01792	0.00187649	expressed protein
LOC_Os02g38140.2		2:23063753-23066740	1.22743	5.48548	2.15998	0.00495209	glycosyl transferase family 17 protein
LOC_Os02g39900.1		2:24104162-24108171	0.9919	0.217049	-2.19217	0.00187649	transposon protein
LOC_Os02g40530.1		2:24574501-24576658	2.00986	4.91444	1.28993	0.00887554	MYB family transcription factor
LOC_Os02g41510.1		2:24872905-24874065	13.6488	125.387	3.19954	0.00187649	MYB family transcription factor
LOC_Os02g41670.1		2:24986957-24989545	8.94651	59.9344	2.74399	0.00187649	phenylalanine ammonia-lyase
LOC_Os02g41840.1		2:25147329-25148396	35.0622	87.2604	1.31541	0.00187649	DUF584 domain containing protein
LOC_Os02g42560.1		2:25577600-25579828	3.07591	8.5887	1.48143	0.00187649	expressed protein
LOC_Os02g42585.1		2:25589542-25591738	7.27024	51.087	2.81288	0.00187649	AP2 domain containing protein
LOC_Os02g44230.1		2:26761659-26765765	3.32927	13.872	2.0589	0.00187649	CPuORF22 - conserved peptide uORF-containing transcript
LOC_Os02g45225.1		2:27468083-27469891	3.09391	7.81719	1.33722	0.021791	expressed protein
LOC_Os02g45590.1		2:27728210-27735859	3.77029	1.66792	-1.17663	0.00764355	PPR repeat domain containing protein
LOC_Os02g45670.1		2:27770497-27775734	9.11274	3.63515	-1.32587	0.00187649	myb-like DNA-binding domain containing protein
LOC_Os02g45710.1		2:27801182-27802465	65.2326	156.881	1.26601	0.00187649	zinc finger
LOC_Os02g45780.1		2:27881107-27882381	4.82389	40.6233	3.07404	0.00187649	zinc finger
LOC_Os02g46100.1		2:28091109-28092164	7.75832	58.7152	2.91992	0.00187649	RING-H2 finger protein
LOC_Os02g46210.1		2:28147402-28148772	1.32971	5.04592	1.92401	0.00187649	DUF581 domain containing protein
LOC_Os02g46460.1		2:28306719-28310329	34.8548	16.4967	-1.07918	0.0364903	peptide transporter PTR2
LOC_Os02g47370.1		2:28915306-28915926	0.498994	2.5258	2.33965	0.0388108	transcription factor TF2
LOC_Os02g47580.1		2:29066542-29070713	0.726933	12.1064	4.05781	0.00764355	expressed protein
LOC_Os02g47790.1		2:29220758-29223212	1.08861	2.94433	1.43545	0.00887554	monodehydroascorbate reductase
LOC_Os02g48190.1		2:29495240-29501104	5.64136	16.0885	1.51192	0.00187649	expressed protein
LOC_Os02g48360.2		2:29598579-29604374	11.108	25.1351	1.17811	0.00187649	pyrophosphate--fructose 6-phosphate 1-phosphotransferase subunit alpha
LOC_Os02g49840.1		2:30450796-30458644	0.488029	6.11717	3.64782	0.0034939	OsMADS57 - MADS-box family gene with MIKCc type-box
LOC_Os02g50374.1		2:30759404-30760274	2.24153	7.61721	1.76478	0.00187649	expressed protein
LOC_Os02g50460.1		2:30800117-30801741	1.52561	5.66298	1.89217	0.00187649	immediate-early fungal elicitor protein CMPG1
LOC_Os02g50630.1		2:30918519-30922153	2.0277	4.2001	1.05058	0.0264673	E2F family transcription factor protein
LOC_Os02g50710.1		2:30968357-30968915	16.9064	65.1476	1.94614	0.00187649	expressed protein
LOC_Os02g50730.1		2:30974995-30977090	5.62362	27.1732	2.27262	0.00187649	metalloendoproteinase 1 precursor
LOC_Os02g50910.1		2:31114736-31123683	1.34424	3.39267	1.33563	0.00187649	expressed protein
LOC_Os02g50940.1		2:31139332-31140270	30.273	66.6858	1.13935	0.00187649	NHL repeat-containing protein
LOC_Os02g51300.1		2:31404009-31410563	0.610424	2.97305	2.28406	0.00187649	AP2 domain containing protein
LOC_Os02g51799.1		2:31718950-31720452	2.76005	6.55148	1.24713	0.00887554	MYB family transcription factor
LOC_Os02g52000.1		2:31828938-31830484	13.6674	28.2404	1.04702	0.00187649	phosphate-induced protein 1 conserved region domain containing protein
LOC_Os02g52170.1		2:31926413-31927447	3.13146	7.18392	1.19793	0.00187649	expressed protein
LOC_Os02g52490.1		2:32113138-32118245	8.6669	27.8843	1.68586	0.0034939	expressed protein
LOC_Os02g52670.1		2:32198522-32199466	0.309508	3.8718	3.64495	0.0273046	AP2 domain containing protein
LOC_Os02g52780.2		2:32270629-32275801	0.710254	14.0108	4.30206	0.00187649	bZIP transcription factor
LOC_Os02g53050.1		2:32452554-32458873	0.609213	4.66079	2.93556	0.0146355	tetratricopeptide-like helical
LOC_Os02g53130.1		2:32507869-32511286	1.04907	6.4919	2.62953	0.00187649	nitrate reductase
LOC_Os02g53410.1		2:32678280-32681409	30.6463	114.588	1.90267	0.00187649	expressed protein
LOC_Os02g54060.2		2:33108910-33111434	2.36142	5.45403	1.20767	0.00632634	chaperonin
LOC_Os02g54650.1		2:33470358-33478343	0.896944	5.23827	2.546	0.00632634	diacylglycerol kinase
LOC_Os02g55610.1		2:34052269-34053164	34.6246	94.9191	1.4549	0.00187649	serine-rich protein
LOC_Os02g56380.1		2:34510015-34513605	0.404707	1.90684	2.23624	0.00495209	OsWAK21 - OsWAK receptor-like cytoplasmic kinase OsWAK-RLCK
LOC_Os02g56380.2		2:34510015-34513605	0.316423	4.46441	3.81854	0.00495209	OsWAK21 - OsWAK receptor-like cytoplasmic kinase OsWAK-RLCK
LOC_Os02g56900.1		2:34873610-34875225	29.6292	144.322	2.2842	0.00187649	thioredoxin family protein
LOC_Os02g57490.1		2:35221426-35222740	4.51219	13.426	1.57312	0.00187649	DUF260 domain containing protein
LOC_Os03g01020.1		3:25525-27075	4.46778	9.52795	1.09261	0.00187649	pectinesterase inhibitor domain containing protein
LOC_Os03g01740.1		3:468690-475760	77.3213	224.357	1.53686	0.0034939	expressed protein
LOC_Os03g01880.1		3:536606-541769	5.67476	2.25122	-1.33385	0.00187649	possible lysine decarboxylase domain containing protein
LOC_Os03g01990.1		3:619994-623190	0.792114	7.00287	3.14417	0.00187649	lysM domain containing protein
LOC_Os03g02290.1		3:784293-790697	0.964342	1.95764	1.0215	0.00632634	kinesin motor domain containing protein
LOC_Os03g02400.1		3:849762-851121	6.06616	13.1383	1.11492	0.00187649	plastocyanin-like domain containing protein
LOC_Os03g02710.1		3:1014287-1019206	0.47816	1.15507	1.27241	0.0426474	hydroxymethylglutaryl-CoA synthase
LOC_Os03g02900.1		3:1151915-1153874	11.6238	5.68569	-1.03168	0.00187649	B3 DNA binding domain containing protein
LOC_Os03g03200.1		3:1354428-1357183	2.01367	19.734	3.29278	0.00187649	hydrolase
LOC_Os03g03200.2		3:1354428-1357183	18.6971	83.2074	2.1539	0.00187649	hydrolase
LOC_Os03g03200.3		3:1354428-1357183	7.18352	50.2611	2.80668	0.00187649	hydrolase
LOC_Os03g03320.1		3:1418775-1419984	3.52042	8.08682	1.19983	0.00632634	expressed protein
LOC_Os03g04660.1		3:2210802-2212937	10.0398	4.64391	-1.11232	0.00187649	cytochrome P450 86A1
LOC_Os03g04770.1		3:2271960-2275463	3.10726	9.32445	1.58538	0.00187649	beta-amylase
LOC_Os03g04950.1		3:2386582-2389167	0.905595	0.216842	-2.06222	0.0246002	OsSub26 - Putative Subtilisin homologue
LOC_Os03g05500.1		3:2722030-2722932	22.0277	59.1748	1.42566	0.00187649	DUF260 domain containing protein
LOC_Os03g05760.1		3:2868970-2874956	0.156665	2.798	4.15864	0.00887554	transcription factor Dp
LOC_Os03g06040.1		3:3020241-3021563	3.60185	8.56625	1.24993	0.00632634	expansin precursor
LOC_Os03g06620.1		3:3336810-3343544	0.468311	7.49492	4.00037	0.0443274	1,2-dihydroxy-3-keto-5-methylthiopentene dioxygenase
LOC_Os03g07100.1		3:3625387-3627631	27.5168	8.45535	-1.70238	0.00187649	LTPL82 - Protease inhibitor/seed storage/LTP family protein precursor
LOC_Os03g07120.1		3:3636625-3641458	25.7859	12.7585	-1.01512	0.00187649	expressed protein
LOC_Os03g07810.1		3:3973952-3976411	1.89874	4.98929	1.39379	0.00187649	expressed protein
LOC_Os03g08320.1		3:4235725-4237276	4.06674	37.1782	3.19251	0.00187649	ZIM domain containing protein
LOC_Os03g08330.1		3:4247885-4248987	21.7303	254.002	3.54707	0.00187649	ZIM domain containing protein
LOC_Os03g08580.1		3:4415605-4418384	4.21416	15.2087	1.85158	0.0349078	expressed protein
LOC_Os03g08790.1		3:4540352-4542109	32.181	70.7589	1.1367	0.00187649	aspartic proteinase nepenthesin precursor
LOC_Os03g08940.1		3:4634139-4635317	4.97229	34.0828	2.77706	0.00187649	expressed protein
LOC_Os03g08970.1		3:4659802-4661072	25.3232	55.3148	1.12721	0.00187649	expressed protein
LOC_Os03g09910.1		3:4935473-4940039	5.72931	2.85592	-1.00441	0.0236735	aminotransferase
LOC_Os03g09980.1		3:4976963-5001308	31.4053	10.3164	-1.60606	0.00187649	sulfate transporter
LOC_Os03g10640.1		3:5432905-5439327	3.11661	10.6124	1.7677	0.00187649	calcium-transporting ATPase
LOC_Os03g11400.1		3:5864058-5868520	1.01712	2.45798	1.27299	0.0113386	targeting protein-related
LOC_Os03g12370.3		3:6536433-6540427	0.395374	4.94812	3.64559	0.0101193	HSF-type DNA-binding domain containing protein
LOC_Os03g12500.1		3:6607576-6609598	2.22799	13.5154	2.60079	0.00187649	cytochrome P450
LOC_Os03g12820.1		3:6893852-6897426	6.77964	20.8691	1.62209	0.00187649	ATP8
LOC_Os03g13050.1		3:7060766-7062317	19.5803	41.0354	1.06746	0.00187649	E2F-related protein
LOC_Os03g14050.1		3:7625392-7628620	204.28	85.9425	-1.24911	0.00187649	thaumatin-like protein 1 precursor
LOC_Os03g14300.1		3:7784499-7788770	91.3766	37.0357	-1.30291	0.00187649	THION29 - Plant thionin family protein precursor
LOC_Os03g14370.1		3:7813469-7816737	1.08463	10.049	3.21177	0.0113386	ACT domain containing protein
LOC_Os03g14840.1		3:8086098-8087890	2.17896	5.49322	1.33401	0.00187649	AGC_PVPK_like_kin82y.8 - ACG kinases include homologs to PKA
LOC_Os03g15270.1		3:8350958-8352661	14.0158	59.2737	2.08034	0.00187649	gibberellin receptor GID1L2
LOC_Os03g15340.1		3:8395506-8396383	32.9762	109.858	1.73614	0.00187649	plastocyanin-like domain containing protein
LOC_Os03g15680.1		3:8650434-8652162	8.42059	3.72237	-1.1777	0.0034939	nodulation-signaling pathway 2 protein
LOC_Os03g16010.1		3:8804492-8834740	15.4193	84.1745	2.44864	0.0418307	BRASSINOSTEROID INSENSITIVE 1-associated receptor kinase 1 precursor
LOC_Os03g15960.1		3:8804492-8834740	40.5712	182.703	2.17098	0.0289358	hsp20/alpha crystallin family protein
LOC_Os03g16350.1		3:9021527-9022914	18.7887	73.4469	1.96683	0.00187649	AT3G55560 AT-hook protein of GA feedback 2, transcription factor
LOC_Os03g16480.1		3:9083410-9084896	41.8073	106.198	1.34493	0.00187649	zinc finger family protein
LOC_Os03g16760.1		3:9284263-9287793	8.96114	3.92964	-1.18928	0.00187649	protein phosphatase 2C
LOC_Os03g16860.1		3:9369094-9372019	192.053	797.865	2.05464	0.00187649	OsHSP71.1, DnaK family protein
LOC_Os03g18150.1		3:10162323-10164429	25.6846	140.934	2.45604	0.00187649	protein phosphatase 2C
LOC_Os03g18630.1		3:10436629-10439418	3.68862	9.24032	1.32486	0.00187649	receptor-like kinase RHG1
LOC_Os03g18740.1		3:10500930-10502371	33.3586	128.125	1.94142	0.00187649	oxidoreductase
LOC_Os03g18910.1		3:10597776-10600493	6.65535	18.8398	1.50119	0.00187649	COBRA-like protein 7 precursor
LOC_Os03g19370.1		3:10904319-10905725	5.5013	31.4922	2.51715	0.00187649	CPuORF4 - conserved peptide uORF-containing transcript
LOC_Os03g19720.1		3:11091487-11094697	8.13032	106.52	3.71168	0.00187649	EF hand family protein
LOC_Os03g19720.2		3:11091487-11094697	19.4529	415.925	4.41827	0.00187649	EF hand family protein
LOC_Os03g20120.1		3:11365916-11367637	3.4776	41.0073	3.55971	0.00187649	glycosyl transferase 8 domain containing protein
LOC_Os03g20210.1		3:11420811-11423024	16.5302	7.68788	-1.10445	0.00187649	aspartic proteinase nepenthesin precursor
LOC_Os03g20330.1		3:11496503-11497395	1.28652	8.15865	2.66486	0.00187649	VQ domain containing protein
LOC_Os03g20870.1		3:11815090-11816976	22.4761	77.2633	1.78139	0.00187649	zinc finger
LOC_Os03g21640.1		3:12353422-12357303	0.305965	8.33885	4.76841	0.0349078	expressed protein
LOC_Os03g21640.3		3:12353422-12357303	2.0867	13.0713	2.64711	0.00187649	expressed protein
LOC_Os03g21710.1		3:12393295-12395722	0.215373	1.91303	3.15095	0.0307935	WRKY79
LOC_Os03g21710.2		3:12393295-12395722	0.7899	2.47566	1.64807	0.0331419	WRKY79
LOC_Os03g22170.1		3:12712046-12713302	8.14343	18.7051	1.19972	0.00187649	AP2 domain containing protein
LOC_Os03g22770.1		3:13151417-13154262	1.52225	31.736	4.38184	0.00187649	CCT/B-box zinc finger protein
LOC_Os03g22790.1		3:13160630-13162732	23.8695	49.3562	1.04806	0.00187649	beta-amylase
LOC_Os03g22820.1		3:13188195-13189084	0.879907	3.16538	1.84696	0.0146355	expressed protein
LOC_Os03g23010.5		3:13281909-13283252	25.6277	113.438	2.14613	0.037968	expressed protein
LOC_Os03g25360.1		3:14493565-14495051	3.73222	9.93316	1.41222	0.00187649	peroxidase precursor
LOC_Os03g25370.1		3:14503525-14504661	8.58164	21.4598	1.32231	0.00187649	peroxidase precursor
LOC_Os03g25690.1		3:14699469-14703786	0.944531	3.16409	1.74412	0.00187649	expressed protein
LOC_Os03g26910.1		3:15380270-15382921	2.07505	8.31998	2.00343	0.0198021	uncharacterized glycosyl hydrolase Rv2006/MT2062
LOC_Os03g27110.1		3:15526872-15528818	0.450546	1.58691	1.81648	0.0396148	hydrolase protein
LOC_Os03g29250.1		3:16643960-16645067	5.70337	11.6699	1.03291	0.00887554	SPX domain-containing protein
LOC_Os03g38730.2		3:21496566-21499125	63.2959	31.2181	-1.01973	0.00187649	peroxisomal membrane protein
LOC_Os03g44020.1		3:24742150-24743813	5.01299	10.718	1.09629	0.00632634	AGC_PVPK_like_kin82y.9 - ACG kinases include homologs to PKA
LOC_Os03g44380.1		3:24957186-24959857	0.534096	5.74521	3.42719	0.00187649	9-cis-epoxycarotenoid dioxygenase 1
LOC_Os03g47034.1		3:26595206-26625445	47.3614	156.573	1.72505	0.0101193	expressed protein
LOC_Os03g47500.2		3:26856014-26858602	1.00857	5.84655	2.53527	0.0323247	zinc finger
LOC_Os03g47530.1		3:26871194-26872772	4.39002	22.3438	2.34757	0.00187649	glycosyl transferase 8 domain containing protein
LOC_Os03g48060.1		3:27327255-27330963	17.5872	36.3206	1.04627	0.00187649	class I glutamine amidotransferase
LOC_Os03g49770.1		3:28322920-28332233	0.588616	4.93795	3.06851	0.0372498	oxysterol-binding protein
LOC_Os03g50310.1		3:28680011-28682770	14.9154	6.01211	-1.31086	0.00187649	CCT/B-box zinc finger protein
LOC_Os03g50420.1		3:28763016-28765176	0.70041	1.79701	1.35933	0.0264673	expressed protein
LOC_Os03g51479.2		3:29447989-29453823	0.765433	4.44628	2.53825	0.0298829	maf
LOC_Os03g52284.1		3:30020002-30022948	6.50096	3.08681	-1.07454	0.00187649	expressed protein
LOC_Os03g52360.1		3:30059734-30065410	189.42	57.9006	-1.70994	0.00187649	PIII3 - Proteinase inhibitor II family protein precursor
LOC_Os03g52390.1		3:30071362-30071968	101.344	49.6287	-1.03001	0.00187649	PIII1 - Proteinase inhibitor II family protein precursor
LOC_Os03g52650.1		3:30185922-30187171	18.363	36.7976	1.00281	0.00187649	syntaxin-related protein
LOC_Os03g53400.1		3:30631908-30633034	0.500208	8.59646	4.10314	0.00187649	transmembrane BAX inhibitor motif-containing protein
LOC_Os03g55200.1		3:31403768-31406231	0.469626	1.36209	1.53624	0.012438	ORC5 - Putative origin recognition complex subunit 5
LOC_Os03g55240.1		3:31432450-31439004	1.47738	18.5495	3.65027	0.00187649	cytochrome P450
LOC_Os03g55590.1		3:31636213-31639038	6.09791	43.2738	2.82711	0.00632634	MYB family transcription factor
LOC_Os03g55590.2		3:31636213-31639038	3.3612	45.3701	3.75469	0.00764355	MYB family transcription factor
LOC_Os03g55776.1		3:31750835-31751684	2.70589	11.7491	2.11838	0.00187649	expressed protein
LOC_Os03g56160.1		3:32001276-32003535	8.27447	21.6729	1.38915	0.00187649	lectin-like receptor kinase 7
LOC_Os03g56540.2		3:32201503-32205280	0.173877	3.49457	4.32898	0.00187649	lectin-like receptor kinase 7
LOC_Os03g56580.1		3:32227185-32229646	0.421237	1.31974	1.64755	0.0451418	no apical meristem protein
LOC_Os03g56974.1		3:32446885-32450783	0.861908	0.337983	-1.35058	0.0198021	latent nuclear antigen
LOC_Os03g57310.1		3:32687404-32688981	37.0459	105.712	1.51275	0.00187649	syntaxin
LOC_Os03g57340.1		3:32701138-32705224	92.4188	225.027	1.28384	0.00187649	chaperone protein dnaJ
LOC_Os03g57520.1		3:32790872-32791376	5.00906	14.9465	1.5772	0.00764355	VQ domain containing protein
LOC_Os03g57560.1		3:32806477-32816339	0.619407	1.40831	1.18501	0.0227585	piwi domain containing protein
LOC_Os03g57640.1		3:32844294-32845652	0.450227	15.4062	5.09672	0.00187649	gibberellin receptor GID1L2
LOC_Os03g58010.1		3:33023175-33028499	5.64296	22.9366	2.02313	0.00187649	acetyltransferase
LOC_Os03g58070.1		3:33054226-33058062	254.305	124.583	-1.02945	0.00187649	frigida
LOC_Os03g58580.1		3:33352932-33355263	5.72633	19.3422	1.75607	0.00187649	nodulin
LOC_Os03g58790.1		3:33474903-33477025	44.4741	217.029	2.28685	0.00187649	ATPase
LOC_Os03g59570.1		3:33898695-33900484	1.57849	3.53884	1.16473	0.0188327	IPP transferase
LOC_Os03g60080.1		3:34158968-34160416	88.354	942.967	3.41584	0.00187649	NAC domain-containing protein 67
LOC_Os03g60560.1		3:34417049-34417974	4.85483	858.413	7.46611	0.00187649	ZOS3-21 - C2H2 zinc finger protein
LOC_Os03g60570.1		3:34420568-34421483	4.50989	232.372	5.6872	0.00187649	ZOS3-22 - C2H2 zinc finger protein
LOC_Os03g60760.1		3:34526108-34526378	5.63662	25.5004	2.17762	0.00187649	expressed protein
LOC_Os03g61740.1		3:34995467-34997060	6.19593	12.8538	1.05281	0.00187649	sex determination protein tasselseed-2
LOC_Os03g61780.2		3:35018788-35021641	42.1361	20.8885	-1.01235	0.00187649	glucan endo-1
LOC_Os03g61960.1		3:35114879-35117929	3.72987	22.5398	2.59528	0.00187649	2Fe-2S iron-sulfur cluster binding domain containing protein
LOC_Os03g62060.1		3:35153253-35156086	2.15266	13.4262	2.64087	0.00187649	hydrolase
LOC_Os03g63270.1		3:35746096-35750924	0.678752	2.48465	1.87209	0.0403475	regulatory protein
LOC_Os03g02040.1		3:645944-648525	18.3177	41.2833	1.17232	0.00632634	remorin
LOC_Os03g02190.1		3:731483-733245	32.8895	14.8206	-1.15002	0.00187649	protein kinase domain containing protein
LOC_Os03g02590.2		3:948632-959247	21.1017	10.4945	-1.00772	0.0034939	peroxisomal biogenesis factor 11
LOC_Os03g03034.2		3:1234370-1244058	1.46344	7.74416	2.40374	0.00764355	flavonol synthase/flavanone 3-hydroxylase
LOC_Os03g03034.1		3:1234370-1244058	2.78123	11.7968	2.08461	0.00187649	flavonol synthase/flavanone 3-hydroxylase
LOC_Os03g03630.1		3:1607016-1608051	8.43021	19.6496	1.22086	0.00187649	expressed protein
LOC_Os03g04070.1		3:1861230-1863241	1.63445	4.18007	1.35472	0.0465958	no apical meristem protein
LOC_Os03g04220.1		3:1937197-1938687	16.4309	35.5142	1.11198	0.00187649	glutathione S-transferase
LOC_Os03g04240.1		3:1947310-1948539	11.7746	26.6261	1.17716	0.00187649	glutathione S-transferase
LOC_Os03g04250.1		3:1951267-1952448	6.30745	17.7237	1.49055	0.00187649	glutathione S-transferase
LOC_Os03g04420.1		3:2039274-2042438	0.58548	0.142048	-2.04324	0.0101193	expressed protein
LOC_Os03g05510.1		3:2725691-2726555	2.9136	14.1208	2.27695	0.00187649	DUF260 domain containing protein
LOC_Os03g05750.1		3:2865296-2867692	0.53702	89.4528	7.38001	0.0034939	heavy-metal-associated domain-containing protein
LOC_Os03g05750.2		3:2865296-2867692	9.0093	212.676	4.5611	0.00187649	heavy-metal-associated domain-containing protein
LOC_Os03g06520.1		3:3270145-3275906	4.25787	9.11846	1.09866	0.00495209	sulfate transporter
LOC_Os03g07400.1		3:3756515-3757131	10.16	21.7975	1.10126	0.00764355	expressed protein
LOC_Os03g08310.1		3:4231002-4232044	1.87718	27.2624	3.86027	0.00187649	ZIM domain containing protein
LOC_Os03g08460.1		3:4342726-4344718	91.7526	42.4699	-1.11131	0.00187649	AP2 domain containing protein
LOC_Os03g08490.1		3:4366118-4367401	215.274	81.7325	-1.39719	0.00187649	AP2 domain containing protein
LOC_Os03g08520.1		3:4378667-4379738	6.58315	59.9302	3.18643	0.00187649	DUF581 domain containing protein
LOC_Os03g08720.1		3:4491085-4495415	71.3531	25.2977	-1.49597	0.00187649	transferase family protein
LOC_Os03g08880.1		3:4597925-4599432	19.1444	121.575	2.66685	0.00187649	purine permease
LOC_Os03g09170.1		3:4779242-4780572	20.4404	218.216	3.41627	0.00187649	ethylene-responsive transcription factor
LOC_Os03g10050.1		3:5062814-5064199	2.84887	252.842	6.4717	0.00187649	serine acetyltransferase protein
LOC_Os03g11420.1		3:5875243-5882304	6.40717	15.832	1.30508	0.00187649	Os3bglu6 - beta-glucosidase/beta-fucosidase/beta-galactosidase
LOC_Os03g12390.1		3:6543946-6545478	28.5331	85.6381	1.58562	0.00187649	STE_MEK_ste7_MAP2K.6 - STE kinases include homologs to sterile 7
LOC_Os03g13200.1		3:7123840-7126283	4.18743	11.1258	1.40977	0.00187649	peroxidase precursor
LOC_Os03g14170.1		3:7685641-7687780	6.18494	13.8829	1.16647	0.00187649	3-ketoacyl-CoA synthase
LOC_Os03g16040.1		3:8836070-8837876	13.6444	96.2747	2.81885	0.00187649	hsp20/alpha crystallin family protein
LOC_Os03g16040.2		3:8836070-8837876	49.2476	352.496	2.83948	0.00187649	hsp20/alpha crystallin family protein
LOC_Os03g16170.2		3:8920307-8922375	0.206703	1.06426	2.36422	0.0340434	protein phosphatase 2C
LOC_Os03g16610.1		3:9166493-9169270	1.19255	3.94849	1.72726	0.00187649	laccase precursor protein
LOC_Os03g16950.1		3:9420624-9421861	265.395	54.121	-2.29388	0.00187649	cysteine-rich repeat secretory protein 55 precursor
LOC_Os03g16960.1		3:9424425-9425779	78.4145	30.6747	-1.35407	0.00187649	cysteine-rich repeat secretory protein 55 precursor
LOC_Os03g17150.1		3:9523854-9524786	18.2762	43.5215	1.25176	0.00187649	ZOS3-09 - C2H2 zinc finger protein
LOC_Os03g18030.2		3:10037775-10043365	3.16706	8.79886	1.47417	0.00187649	leucoanthocyanidin dioxygenase
LOC_Os03g18070.1		3:10079183-10082415	11.7012	37.1552	1.6669	0.00187649	omega-3 fatty acid desaturase
LOC_Os03g18070.2		3:10079183-10082415	0.864421	10.9357	3.66117	0.00187649	omega-3 fatty acid desaturase
LOC_Os03g18600.1		3:10417549-10418835	278.167	81.0053	-1.77986	0.00187649	cyclase/dehydrase family protein
LOC_Os03g19200.1		3:10771195-10774714	4.57454	10.0452	1.13481	0.00187649	DNAJ heat shock N-terminal domain-containing protein
LOC_Os03g19260.1		3:10829976-10831058	5.99796	16.3093	1.44316	0.00187649	expressed protein
LOC_Os03g20090.1		3:11324796-11327040	16.0195	49.2709	1.62091	0.00187649	MYB family transcription factor
LOC_Os03g20600.1		3:11666183-11666957	32.4873	90.2834	1.47459	0.00187649	expressed protein
LOC_Os03g21030.1		3:11936153-11938191	77.5251	160.536	1.05016	0.00187649	no apical meristem protein
LOC_Os03g21380.2		3:12222603-12224818	5.34776	14.686	1.45744	0.0178088	OsCML27 - Calmodulin-related calcium sensor protein
LOC_Os03g21960.1		3:12555562-12558420	10.1364	26.7975	1.40255	0.00187649	aminotransferase
LOC_Os03g22590.1		3:13003403-13006848	2.05983	0.510705	-2.01196	0.0227585	nodulin MtN3 family protein
LOC_Os03g22780.1		3:13154517-13156122	4.37161	10.5534	1.27147	0.00187649	DVR
LOC_Os03g24100.1		3:13677417-13678572	1.52882	9.49358	2.63454	0.00187649	expressed protein
LOC_Os03g25760.1		3:14737234-14740919	1.58867	9.66685	2.60523	0.00187649	calmodulin-binding protein
LOC_Os03g27090.1		3:15510960-15512762	3.22347	10.039	1.63893	0.00187649	MYB family transcription factor
LOC_Os03g27120.1		3:15529259-15531106	3.9941	20.1327	2.33359	0.00187649	ICE-like protease p20 domain containing protein
LOC_Os03g28940.2		3:16406314-16408725	0.510222	33.5157	6.03757	0.0207831	ZIM domain containing protein
LOC_Os03g28940.1		3:16406314-16408725	38.166	106.381	1.47888	0.00187649	ZIM domain containing protein
LOC_Os03g29930.1		3:17051998-17053110	5.08776	30.5741	2.58721	0.00187649	expressed protein
LOC_Os03g30060.1		3:17141798-17143217	6.41123	2.63638	-1.28204	0.0034939	expressed protein
LOC_Os03g30420.1		3:17338546-17345264	57.4294	21.599	-1.41083	0.00187649	cytochrome P450
LOC_Os03g31880.1		3:18236957-18239695	8.85038	3.76188	-1.23429	0.00187649	SHORT-ROOT
LOC_Os03g32170.1		3:18403761-18405625	26.4049	54.1785	1.03692	0.00187649	NAD dependent epimerase/dehydratase family protein
LOC_Os03g32220.1		3:18428892-18430011	0.697993	28.4774	5.35046	0.00187649	ZOS3-11 - C2H2 zinc finger protein
LOC_Os03g32230.1		3:18434770-18435872	3.54677	162.251	5.51558	0.00187649	ZOS3-12 - C2H2 zinc finger protein
LOC_Os03g39020.1		3:21683713-21691695	3.27017	6.93273	1.08406	0.00187649	Kinesin motor domain domain containing protein
LOC_Os03g41330.1		3:22975442-22978424	57.9211	21.3924	-1.43699	0.00187649	DUF260 domain containing protein
LOC_Os03g41390.1		3:23034715-23035925	5.06238	13.8822	1.45534	0.00187649	ZOS3-15 - C2H2 zinc finger protein
LOC_Os03g42259.1		3:23510785-23511753	290.824	132.187	-1.13757	0.00187649	hypervariable Bacillus group-specific protein
LOC_Os03g42730.1		3:23787204-23791383	2.66966	1.06163	-1.33038	0.013547	expressed protein
LOC_Os03g43590.1		3:24349689-24355363	0.145288	0.765145	2.39682	0.048214	LSTK-1-like kinase
LOC_Os03g43880.1		3:24614400-24616002	1.4062	7.28448	2.37303	0.00187649	PLA IIIA/PLP7
LOC_Os03g44670.1		3:25145509-25149623	73.3852	36.6616	-1.00122	0.00187649	expressed protein
LOC_Os03g45760.1		3:25841464-25847344	1.73762	4.23306	1.28459	0.0198021	expressed protein
LOC_Os03g45960.1		3:25970240-25971486	46.5821	22.9554	-1.02094	0.00187649	thaumatin
LOC_Os03g46920.1		3:26524355-26527448	4.83128	10.1795	1.07519	0.00187649	expressed protein
LOC_Os03g47280.1		3:26745065-26745753	3.77826	49.6157	3.715	0.00187649	VQ domain containing protein
LOC_Os03g48030.1		3:27293779-27297099	8.34678	1.74368	-2.25908	0.00187649	integral membrane HPP family protein
LOC_Os03g49730.3		3:28301393-28305323	0.88861	2.48663	1.48457	0.0168242	zinc finger protein
LOC_Os03g50130.1		3:28581433-28589796	3.01729	96.5967	5.00065	0.0280989	microsomal glutathione S-transferase 3
LOC_Os03g51390.1		3:29394989-29396155	16.8623	44.075	1.38615	0.00187649	expressed protein
LOC_Os03g51470.1		3:29444135-29446665	1.7954	4.5159	1.33071	0.0034939	expressed protein
LOC_Os03g52410.1		3:30075370-30075992	8.80803	78.724	3.15991	0.00187649	expressed protein
LOC_Os03g55210.1		3:31407398-31410302	0.0610423	0.408752	2.74335	0.0435068	TKL_IRAK_CrRLK1L-1.1 - The CrRLK1L-1 subfamily has homology to the CrRLK1L homolog
LOC_Os03g55320.3		3:31464966-31467782	3.94724	34.8314	3.14147	0.00495209	protein phosphatase 2C
LOC_Os03g55540.1		3:31597258-31599973	134.665	985.343	2.87125	0.00187649	ZOS3-18 - C2H2 zinc finger protein
LOC_Os03g55610.1		3:31655151-31656838	4.00792	8.629	1.10634	0.00764355	dof zinc finger domain containing protein
LOC_Os03g55800.1		3:31752038-31765495	29.0316	146.446	2.33467	0.00187649	cytochrome P450
LOC_Os03g56070.1		3:31935456-31938018	2.35443	4.92016	1.06333	0.00187649	expressed protein
LOC_Os03g56220.1		3:32020767-32022792	20.3953	49.1289	1.26834	0.00187649	stress-induced protein
LOC_Os03g56869.1		3:32381834-32390417	0.683559	2.2438	1.7148	0.0465958	ribose-5-phosphate isomerase A
LOC_Os03g57200.1		3:32612052-32613160	10.194	53.4888	2.39151	0.00187649	glutathione S-transferase
LOC_Os03g60540.1		3:34403731-34404292	3.64473	20.3682	2.48243	0.00187649	ZOS3-20 - C2H2 zinc finger protein
LOC_Os03g60650.1		3:34467494-34471240	8.60541	27.324	1.66685	0.00764355	protein phosphatase 2C
LOC_Os03g60880.3		3:34590223-34594446	2.61607	5.77811	1.1432	0.00495209	nucleobase-ascorbate transporter
LOC_Os03g61160.1		3:34731875-34733530	12.0236	3.88792	-1.6288	0.0331419	expressed protein
LOC_Os03g61160.2		3:34731875-34733530	12.9858	5.80083	-1.16261	0.0489069	expressed protein
LOC_Os03g61160.3		3:34731875-34733530	15.3159	3.80565	-2.00882	0.013547	expressed protein
LOC_Os03g61490.1		3:34870912-34871879	6.24747	17.8553	1.51501	0.00187649	expressed protein
LOC_Os03g61900.1		3:35077059-35084782	116.795	57.1654	-1.03077	0.00187649	expressed protein
LOC_Os03g62480.1		3:35373056-35374850	2.30604	7.72928	1.74492	0.00187649	anthocyanidin 5
LOC_Os03g62790.1		3:35517090-35536145	13.6962	60.2299	2.1367	0.00187649	pirin
LOC_Os03g63510.1		3:35870410-35875775	34.6188	16.4355	-1.07474	0.00187649	pentatricopeptide
LOC_Os03g64260.1		3:36294358-36295277	2.80442	30.7235	3.45357	0.00187649	AP2 domain containing protein
LOC_Os03g64340.1		3:36357714-36360927	5.31119	12.4362	1.22743	0.00495209	heavy metal-associated domain containing protein
LOC_Os04g01470.1		4:315365-318162	6.53876	2.20145	-1.57056	0.00187649	O-methyltransferase
LOC_Os04g01690.3		4:462735-466282	2.57346	6.69148	1.37862	0.00187649	pyridoxal-dependent decarboxylase protein
LOC_Os04g03796.1		4:1697357-1706089	51.3262	15.2999	-1.74617	0.0340434	OsSub37 - Putative Subtilisin homologue
LOC_Os04g03796.2		4:1697357-1706089	111.86	47.7378	-1.22849	0.0207831	OsSub37 - Putative Subtilisin homologue
LOC_Os04g04350.1		4:2042487-2043555	16.4394	6.29374	-1.38517	0.0101193	#N/A
LOC_Os04g06990.1		4:3677723-3679766	0.698391	0.184839	-1.91777	0.0426474	expressed protein
LOC_Os04g07260.1		4:3848923-3853495	1.72523	0.749142	-1.20348	0.0198021	expressed protein
LOC_Os04g08740.3		4:4733813-4737787	68.9164	31.9608	-1.10854	0.00187649	ethylene receptor
LOC_Os04g09570.1		4:5130668-5137585	2.83399	10.9114	1.94493	0.00187649	expressed protein
LOC_Os04g11040.1		4:5982038-5986102	494.12	211.847	-1.22184	0.0034939	expressed protein
LOC_Os04g11060.1		4:6007098-6008017	97.5368	40.1132	-1.28187	0.00187649	expressed protein
LOC_Os04g19960.1		4:11121244-11122203	5.37804	11.7935	1.13284	0.00495209	retrotransposon protein
LOC_Os04g24328.1		4:13928658-13929868	1.07605	5.72944	2.41265	0.00187649	jasmonate-induced protein
LOC_Os04g24430.1		4:13998959-14004155	0.173559	0.526456	1.60088	0.0207831	sucrose synthase
LOC_Os04g24460.1		4:14018505-14020062	1.91369	9.06104	2.24332	0.00187649	phytase
LOC_Os04g26920.1		4:15752314-15756195	0.387154	6.8732	4.15	0.00632634	oxidoreductase
LOC_Os04g26960.1		4:15769702-15776670	1.75981	5.28985	1.5878	0.00187649	terpene synthase
LOC_Os04g32480.1		4:19320611-19325192	0.772783	2.65304	1.77951	0.0236735	zinc-finger protein
LOC_Os04g33030.1		4:19822452-19824317	8.37253	27.0015	1.68931	0.0465958	protein binding protein
LOC_Os04g33390.1		4:19997622-19999284	40.8618	177.899	2.12223	0.00187649	prephenate dehydratase domain containing protein
LOC_Os04g33630.1		4:20193654-20197273	11.6004	5.74061	-1.01489	0.0236735	2Fe-2S iron-sulfur cluster binding domain containing protein
LOC_Os04g34140.1		4:20518896-20520669	20.8382	44.174	1.08396	0.00187649	U-box protein CMPG1
LOC_Os04g35210.1		4:21224833-21229989	0.795094	1.89433	1.25249	0.0168242	Leucine Rich Repeat family protein
LOC_Os04g36670.1		4:21971910-21974749	43.3463	21.4225	-1.01678	0.00187649	expressed protein
LOC_Os04g37490.1		4:22135944-22141789	5.55426	15.7393	1.5027	0.00187649	oxidoreductase
LOC_Os04g37880.1		4:22345808-22346400	3.01797	20.7059	2.7784	0.00187649	expressed protein
LOC_Os04g37960.1		4:22397676-22408083	0.181303	0.545456	1.58906	0.00187649	synaptonemal complex protein 2
LOC_Os04g37970.1		4:22408785-22410831	118.364	43.0057	-1.46063	0.00187649	transporter family protein
LOC_Os04g39010.1		4:22980409-22981184	0.942861	3.68521	1.96663	0.021791	heavy metal associated domain containing protein
LOC_Os04g41500.2		4:24426206-24430044	0.910679	33.5325	5.20247	0.00187649	expressed protein
LOC_Os04g41710.1		4:24540767-24543571	1.28276	5.1195	1.99675	0.00187649	expressed protein
LOC_Os04g41810.1		4:24580952-24589933	24.6123	49.2475	1.00067	0.00187649	expressed protein
LOC_Os04g42900.1		4:25194923-25199808	59.4824	19.5148	-1.60789	0.00187649	expressed protein
LOC_Os04g43390.2		4:25473087-25481922	3.33134	1.15973	-1.52232	0.0146355	Os4bglu16 - monolignol beta-glucoside homologue
LOC_Os04g43710.1		4:25682677-25684061	23.3049	11.5046	-1.01842	0.00187649	CAMK_CAMK_like.3 - CAMK includes calcium/calmodulin depedent protein kinases
LOC_Os04g44130.1		4:25935207-25935714	4.35428	13.8904	1.67358	0.00764355	DEF12 - Defensin and Defensin-like DEFL family
LOC_Os04g45020.1		4:26452692-26455536	3.40579	8.1097	1.25166	0.00187649	MYB family transcription factor
LOC_Os04g45480.1		4:26728192-26731804	0.327624	1.77003	2.43366	0.00187649	heat shock protein STI (STRESS-INDUCED-PHOSPHOPROTEIN)
LOC_Os04g45810.1		4:26939035-26940382	1.93903	8.84223	2.18907	0.00187649	homeobox associated leucine zipper
LOC_Os04g45970.2		4:27047907-27053075	8.62724	19.4022	1.16925	0.0364903	glutamate dehydrogenase protein
LOC_Os04g46280.1		4:27238305-27241093	10.348	27.5032	1.41025	0.00187649	hydrolase
LOC_Os04g46390.2		4:27320347-27324909	430.245	208.978	-1.04181	0.012438	chaperone protein dnaJ
LOC_Os04g46810.1		4:27554912-27555674	31.2105	126.801	2.02246	0.00187649	LTPL120 - Protease inhibitor/seed storage/LTP family protein precursor
LOC_Os04g48030.1		4:28388917-28406215	3.05408	14.0535	2.20212	0.0178088	heat stress transcription factor B-1
LOC_Os04g48290.1		4:28587298-28591237	3.71837	8.19305	1.13973	0.00187649	MATE efflux family protein
LOC_Os04g48860.1		4:28964012-28965751	2.25792	0.680134	-1.7311	0.012438	#N/A
LOC_Os04g49194.1		4:29146428-29153131	15.7553	5.38197	-1.54963	0.00187649	naringenin
LOC_Os04g49250.1		4:29205986-29207625	8.10612	3.20122	-1.34039	0.00187649	UDP-glucose/GDP-mannose dehydrogenase family
LOC_Os04g50060.1		4:29672407-29675429	18.5723	8.27756	-1.16588	0.00187649	GRAS family transcription factor domain containing protein
LOC_Os04g50960.1		4:29982081-29986782	2.19283	4.68152	1.09418	0.00187649	expressed protein
LOC_Os04g51110.1		4:30082704-30085581	3.41918	8.66757	1.34198	0.00187649	WD repeat-containing protein
LOC_Os04g52090.1		4:30754056-30755155	82.6765	221.336	1.42069	0.00187649	AP2 domain containing protein
LOC_Os04g54610.1		4:32291387-32292471	1.62261	12.2345	2.91457	0.00187649	expressed protein
LOC_Os04g56110.2		4:33233325-33236257	8.42008	27.733	1.7197	0.0157331	protein kinase
LOC_Os04g56420.1		4:33450792-33453301	21.2272	8.96739	-1.24315	0.00187649	retrotransposon protein
LOC_Os04g56430.1		4:33456174-33457245	434.187	86.0234	-2.33551	0.00187649	cysteine-rich receptor-like protein kinase
LOC_Os04g57200.1		4:33895392-33896819	54.502	169.431	1.63632	0.00187649	heavy metal transport/detoxification protein
LOC_Os04g57200.2		4:33895392-33896819	3.09535	47.8457	3.95022	0.00187649	heavy metal transport/detoxification protein
LOC_Os04g58200.2		4:34477944-34483612	6.16231	20.2026	1.713	0.0426474	protochlorophyllide reductase A
LOC_Os04g58320.2		4:34529584-34532171	13.8196	3.92397	-1.81633	0.0178088	zinc finger
LOC_Os04g58390.1		4:34552874-34557611	1.26278	3.73277	1.56364	0.00187649	allantoinase
LOC_Os04g58810.1		4:34795489-34797092	27.2434	309.525	3.50608	0.00187649	CAF1 family ribonuclease containing protein
LOC_Os04g59020.1		4:34926342-34927394	132.399	53.2211	-1.31482	0.00187649	integral membrane protein
LOC_Os04g59140.1		4:34996857-34998751	22.2762	57.9828	1.38012	0.00187649	expressed protein
LOC_Os04g59440.1		4:35151947-35153073	17.2484	6.98518	-1.30409	0.00187649	chlorophyll A-B binding protein
LOC_Os04g01950.1		4:592317-593453	1.88826	49.9021	4.72397	0.00187649	legume lectins beta domain containing protein
LOC_Os04g02050.1		4:645027-649304	0.120051	22.678	7.56151	0.0101193	bifunctional 3-phosphoadenosine 5-phosphosulfate synthetase
LOC_Os04g02050.2		4:645027-649304	0.801556	17.2718	4.42947	0.00187649	bifunctional 3-phosphoadenosine 5-phosphosulfate synthetase
LOC_Os04g03180.1		4:1325205-1332292	2.46876	1.09538	-1.17236	0.00887554	disease resistance protein
LOC_Os04g08390.1		4:4480600-4485705	0.902617	2.0659	1.19458	0.00187649	Leucine Rich Repeat family protein
LOC_Os04g11390.2		4:6220531-6222017	69.3096	34.5371	-1.00491	0.00187649	expressed protein
LOC_Os04g12499.1		4:6908385-6922305	0.994631	3.01677	1.60077	0.00187649	amino acid transporter protein
LOC_Os04g14680.1		4:8234510-8237142	2.27534	4.95282	1.12217	0.0101193	OsAPx3 - Peroxisomal Ascorbate Peroxidase encoding gene 5
LOC_Os04g14690.1		4:8238960-8245216	2.58199	6.25472	1.27646	0.00187649	flavin-containing monooxygenase family protein
LOC_Os04g15800.1		4:8581482-8583578	3.16171	6.97896	1.14231	0.00187649	expressed protein
LOC_Os04g15920.1		4:8632315-8634620	4.0783	9.03056	1.14685	0.00187649	dehydrogenase
LOC_Os04g17100.1		4:9358633-9359857	2.63148	32.2777	3.61659	0.00632634	heavy metal-associated domain containing protein
LOC_Os04g17100.2		4:9358633-9359857	43.7195	123.375	1.4967	0.00187649	heavy metal-associated domain containing protein
LOC_Os04g24340.1		4:13939630-13941169	1.22119	3.79984	1.63765	0.0227585	phytase
LOC_Os04g25060.1		4:14444179-14445525	95.3819	32.9221	-1.53466	0.00187649	cysteine-rich receptor-like protein kinase
LOC_Os04g25560.1		4:14803983-14809994	1.77523	3.7393	1.07476	0.00632634	OsSCP23 - Putative Serine Carboxypeptidase homologue
LOC_Os04g25650.1		4:14854166-14855541	2.97166	1.1366	-1.38654	0.0372498	cysteine-rich receptor-like protein kinase
LOC_Os04g27980.1		4:16347872-16349494	4.2094	1.59845	-1.39694	0.0188327	glycosyl hydrolase
LOC_Os04g29000.1		4:17013185-17014646	0.48738	1.97636	2.01973	0.00887554	sulfotransferase domain containing protein
LOC_Os04g30800.1		4:18242358-18245654	2.47526	7.03489	1.50695	0.0157331	ER lumen protein retaining receptor
LOC_Os04g31120.3		4:18430649-18438358	23.0985	7.78498	-1.56904	0.0255876	OsFBK14 - F-box domain and kelch repeat containing protein
LOC_Os04g31630.1		4:18776812-18779097	10.0194	45.7653	2.19146	0.00187649	expressed protein
LOC_Os04g31630.2		4:18776812-18779097	0.789308	4.27078	2.43584	0.0289358	expressed protein
LOC_Os04g33080.2		4:19847939-19853402	64.4262	28.0782	-1.1982	0.00887554	protein phosphatase 2C
LOC_Os04g33310.1		4:19972060-19973569	12.0391	33.4152	1.47278	0.00187649	expressed protein
LOC_Os04g34030.1		4:20438187-20439543	5.8912	39.1607	2.73277	0.00187649	U-box domain-containing protein
LOC_Os04g34490.1		4:20710319-20713663	0.316924	1.47717	2.22063	0.0178088	nodulin
LOC_Os04g34600.1		4:20762878-20764112	14.244	42.5461	1.57867	0.00187649	abscisic stress-ripening
LOC_Os04g37790.2		4:22281253-22283897	6.57304	13.8292	1.07309	0.00187649	expressed protein
LOC_Os04g38810.1		4:22893170-22896292	0.960378	2.00086	1.05895	0.0349078	formin
LOC_Os04g39350.1		4:23237361-23238194	4.56815	33.8661	2.89016	0.00187649	heavy metal associated domain containing protein
LOC_Os04g39540.1		4:23358794-23361838	1.62	5.00109	1.62625	0.0340434	expressed protein
LOC_Os04g39600.1		4:23414396-23415562	1.85957	8.24859	2.14918	0.00187649	fasciclin domain containing protein
LOC_Os04g39980.1		4:23610265-23612388	2.688	11.9399	2.15119	0.0323247	gibberellin 20 oxidase 2
LOC_Os04g40540.3		4:23888195-23895144	16.288	8.09977	-1.00785	0.0113386	protein-L-isoaspartate O-methyltransferase
LOC_Os04g40560.1		4:23901194-23902936	28.1587	68.9023	1.29097	0.00187649	WD domain
LOC_Os04g41160.1		4:24231181-24233335	16.4227	53.7521	1.71063	0.00187649	protein kinase
LOC_Os04g41450.1		4:24375847-24381318	0.625376	1.77626	1.50605	0.00887554	TGF-beta receptor
LOC_Os04g41900.1		4:24645117-24646236	14.2505	29.7064	1.05976	0.00187649	expressed protein
LOC_Os04g41960.1		4:24672900-24674522	3.48636	15.5355	2.15577	0.00187649	NADP-dependent oxidoreductase
LOC_Os04g42900.2		4:25194923-25199808	6.54375	2.41179	-1.44001	0.0410386	expressed protein
LOC_Os04g42950.1		4:25219771-25222632	1.14348	3.74558	1.71176	0.00764355	MYB family transcription factor
LOC_Os04g43440.1		4:25523160-25527409	1.57904	5.00902	1.66548	0.00187649	NB-ARC/LRR disease resistance protein
LOC_Os04g43650.2		4:25641529-25645716	3.42388	1.01843	-1.74928	0.013547	L-allo-threonine aldolase
LOC_Os04g43680.1		4:25657873-25659866	7.13575	45.1344	2.66109	0.00187649	MYB family transcription factor
LOC_Os04g43680.2		4:25657873-25659866	40.991	202.018	2.30111	0.00187649	MYB family transcription factor
LOC_Os04g43800.1		4:25741862-25744607	2.03657	4.71719	1.21179	0.00187649	phenylalanine ammonia-lyase
LOC_Os04g44210.2		4:25983482-25988779	4.64503	1.89208	-1.29572	0.0372498	expressed protein
LOC_Os04g44250.1		4:26028574-26030279	7.38318	16.9558	1.19947	0.00187649	cytokinin-O-glucosyltransferase 3
LOC_Os04g44500.1		4:26157315-26158654	17.5991	49.8818	1.50301	0.00187649	GEM
LOC_Os04g44510.1		4:26162183-26163376	51.058	244.454	2.25935	0.00187649	GEM
LOC_Os04g45730.1		4:26873248-26874992	10.8709	32.4004	1.57554	0.00187649	protein kinase domain containing protein
LOC_Os04g45890.1		4:26984117-26992354	0.101057	1.74499	4.10998	0.00187649	retrotransposon protein
LOC_Os04g45900.1		4:26998741-27002884	59.5266	22.3545	-1.41297	0.00187649	transposon protein
LOC_Os04g46220.1		4:27185725-27188493	44.257	119.271	1.43027	0.00187649	ethylene-responsive transcription factor
LOC_Os04g46970.1		4:27658116-27663193	0.093088	2.96354	4.99258	0.00187649	glucosyltransferase
LOC_Os04g46980.1		4:27663423-27665176	4.36789	17.1487	1.97309	0.00187649	cis-zeatin O-glucosyltransferase
LOC_Os04g48484.1		4:28718089-28719298	136.586	63.7812	-1.09861	0.00187649	expressed protein
LOC_Os04g48850.1		4:28946565-28949698	1.64928	15.3699	3.2202	0.00187649	aminotransferase
LOC_Os04g49000.1		4:29028047-29029287	4.60611	9.39758	1.02874	0.00887554	zinc finger
LOC_Os04g49160.1		4:29132068-29133322	6.52821	2.76694	-1.23839	0.00187649	zinc finger
LOC_Os04g49450.2		4:29308285-29319185	5.70149	1.00861	-2.49897	0.00187649	MYB family transcription factor
LOC_Os04g49480.1		4:29328745-29329588	5.19713	1.7605	-1.56173	0.00632634	legume lectins beta domain containing protein
LOC_Os04g49490.2		4:29329862-29333302	5.00998	2.08075	-1.2677	0.013547	protein phosphatase 2C
LOC_Os04g49550.1		4:29366856-29367975	9.99104	21.1068	1.079	0.00187649	RING-H2 finger protein ATL2A
LOC_Os04g50680.1		4:29810619-29812128	2.8493	8.92648	1.64749	0.00187649	MYB family transcription factor
LOC_Os04g51150.1		4:30102024-30104980	14.4051	35.4693	1.29999	0.00187649	transposon protein
LOC_Os04g51150.2		4:30102024-30104980	0.522356	19.0543	5.18894	0.00187649	transposon protein
LOC_Os04g51160.1		4:30106330-30107912	0.662555	46.9877	6.1481	0.00187649	transposon protein
LOC_Os04g51580.2		4:30367796-30373474	18.1852	3.96364	-2.19786	0.00187649	leucine rich repeat containing protein
LOC_Os04g51680.1		4:30430834-30431050	74.801	151.766	1.02072	0.0280989	expressed protein
LOC_Os04g52780.1		4:31235622-31239990	2.09743	5.92947	1.49928	0.00187649	leucine-rich repeat receptor protein kinase EXS precursor
LOC_Os04g52800.1		4:31249833-31250853	6.54105	38.0903	2.54183	0.00187649	expressed protein
LOC_Os04g54140.1		4:32069012-32073155	2.59271	1.22139	-1.08593	0.0113386	receptor-like kinase
LOC_Os04g54190.2		4:32092965-32096594	36.4929	16.6783	-1.12965	0.00187649	cysteine-rich receptor-like protein kinase 8 precursor
LOC_Os04g54560.1		4:32263381-32265217	1.98135	4.27912	1.11083	0.0101193	transferase family protein
LOC_Os04g55600.1		4:32916391-32917342	320.858	126.528	-1.34248	0.00187649	expressed protein
LOC_Os04g55610.1		4:32922850-32923144	137.976	63.2184	-1.126	0.00187649	expressed protein
LOC_Os04g56990.3		4:33787514-33791489	14.4097	2.41875	-2.5747	0.0236735	Myb-like DNA-binding domain containing protein
LOC_Os04g57180.1		4:33879649-33885940	3.24802	1.16726	-1.47644	0.00187649	flavonol synthase/flavanone 3-hydroxylase
LOC_Os04g57540.1		4:34051264-34054067	0.856608	4.91562	2.52067	0.00887554	adenylate kinase
LOC_Os04g57550.1		4:34054588-34058273	15.9372	33.6126	1.0766	0.00187649	amine oxidase
LOC_Os04g57760.1		4:34214928-34216539	43.4878	93.5996	1.10589	0.00187649	expressed protein
LOC_Os04g57860.1		4:34265454-34269235	0.637677	2.90506	2.18767	0.00187649	endoglucanase precursor
LOC_Os04g58090.1		4:34412535-34413672	4.98736	93.4609	4.22802	0.00187649	harpin-induced protein 1 domain containing protein
LOC_Os04g58190.1		4:34464429-34471903	21.7194	64.1817	1.56318	0.00187649	dof zinc finger domain containing protein
LOC_Os04g58280.1		4:34509189-34512091	90.0033	462.859	2.36252	0.0178088	stem-specific protein TSJT1
LOC_Os04g58850.1		4:34815856-34817034	239.076	523.359	1.13033	0.00187649	harpin-induced protein 1 domain containing protein
LOC_Os04g58890.1		4:34846074-34847534	14.6147	99.6107	2.76888	0.00187649	expressed protein
LOC_Os04g58920.1		4:34869350-34871049	40.0794	104.325	1.38015	0.00187649	U-box domain-containing protein
LOC_Os04g59190.1		4:35021924-35023534	451.483	138.286	-1.70702	0.00187649	peroxidase precursor
LOC_Os04g59210.1		4:35036524-35038877	3.03928	0.951821	-1.67497	0.00187649	peroxidase precursor
LOC_Os04g59624.3		4:35266789-35274816	2.06249	4.9997	1.27745	0.0168242	SNF2 family N-terminal domain containing protein
LOC_Os05g01530.1		5:312433-313863	10.9773	3.07855	-1.8342	0.00495209	expressed protein
LOC_Os05g01940.1		5:537845-539668	34.1271	82.3567	1.27097	0.00187649	zinc finger
LOC_Os05g02070.2		5:605759-606871	72.5351	148.816	1.03678	0.00495209	expressed protein
LOC_Os05g03620.1		5:1547416-1550147	12.4544	64.7982	2.37929	0.00187649	TKL_IRAK_CR4L.4 - The CR4L subfamily has homology with Crinkly4
LOC_Os05g03630.1		5:1553416-1557235	0.712555	3.36326	2.23879	0.00187649	dnaJ domain containing protein
LOC_Os05g03760.1		5:1662004-1664422	200.31	454.184	1.18104	0.00187649	AT3G55980 salt-inducible zinc finger 1, transcription factor
LOC_Os05g03860.1		5:1717690-1719142	325.975	691.848	1.0857	0.00187649	CPuORF3 - conserved peptide uORF-containing transcript
LOC_Os05g04215.1		5:1910022-1911438	3.51983	11.9979	1.7692	0.00187649	expressed protein
LOC_Os05g04450.1		5:2050475-2052090	4.48918	11.0207	1.29569	0.00187649	peroxidase precursor
LOC_Os05g04500.1		5:2080576-2082742	23.8463	52.4698	1.13772	0.00187649	peroxidase precursor
LOC_Os05g07600.1		5:4075983-4078380	5.02097	10.5143	1.06632	0.00187649	expressed protein
LOC_Os05g08830.1		5:4875784-4876359	4.62025	11.574	1.32485	0.0178088	expressed protein
LOC_Os05g08860.1		5:4895017-4895854	7.86303	23.844	1.60047	0.00187649	expressed protein
LOC_Os05g10625.1		5:5790154-5791417	18.5771	8.59482	-1.11199	0.00187649	expressed protein
LOC_Os05g10650.1		5:5813120-5815483	5.74418	43.3172	2.91477	0.00187649	6-phosphofructokinase
LOC_Os05g10930.1		5:6085650-6086997	78.5034	256.871	1.71022	0.00187649	OsGrx_C15 - glutaredoxin subgroup III
LOC_Os05g10940.1		5:6090739-6094081	40.47	19.8135	-1.03037	0.00187649	metal cation transporter
LOC_Os05g11620.1		5:6582073-6582829	1.33215	4.32778	1.69987	0.013547	expressed protein
LOC_Os05g12450.1		5:7152272-7153884	1.53903	14.2226	3.20809	0.00187649	hydroquinone glucosyltransferase
LOC_Os05g12640.3		5:7249919-7257274	9.1902	100.785	3.45504	0.00495209	BURP domain containing protein
LOC_Os05g15230.1		5:8640100-8642174	4.87618	2.20957	-1.14199	0.013547	plant protein of unknown function domain containing protein
LOC_Os05g16824.2		5:9585885-9595457	0.136691	2.02685	3.89025	0.012438	SHR5-receptor-like kinase
LOC_Os05g21180.2		5:12453072-12457731	0.447586	2.15785	2.26936	0.037968	phosphatidic acid phosphatase-related
LOC_Os05g25390.1		5:14692058-14696813	0.972036	5.21169	2.42267	0.00187649	tyrosine protein kinase domain containing protein
LOC_Os05g25540.1		5:14783061-14786991	1.7256	4.2786	1.31004	0.00632634	STRUBBELIG-RECEPTOR FAMILY 6 precursor
LOC_Os05g27730.1		5:16092749-16095271	101.448	430.591	2.08558	0.00187649	WRKY53
LOC_Os05g29676.1		5:17088979-17091947	2.75119	0.409115	-2.74948	0.00887554	RING-H2 finger protein
LOC_Os05g29710.1		5:17115342-17116728	9.6959	1.65178	-2.55335	0.00187649	RING-H2 finger protein
LOC_Os05g30500.1		5:17610414-17611223	0.696334	25.3826	5.18791	0.00187649	expressed protein
LOC_Os05g30680.1		5:17705352-17707177	9.84788	4.26855	-1.20607	0.00187649	leucine zipper protein-like
LOC_Os05g31970.1		5:18566782-18567653	1.69616	25.2144	3.89391	0.00187649	expressed protein
LOC_Os05g33030.1		5:19296673-19301034	2.71657	5.6305	1.05148	0.00187649	kinesin motor domain containing protein
LOC_Os05g33130.1		5:19363899-19365359	404.313	185.671	-1.12272	0.00187649	CHIT17 - Chitinase family protein precursor
LOC_Os05g33220.1		5:19418297-19419664	4.94258	10.9584	1.1487	0.00495209	AWPM-19-like membrane family protein
LOC_Os05g33400.1		5:19569445-19570927	8.47649	28.43	1.74587	0.00187649	basic 7S globulin precursor
LOC_Os05g34030.1		5:20022542-20039086	1.19624	2.72014	1.18517	0.0364903	peptide transporter PTR2
LOC_Os05g34030.2		5:20022542-20039086	2.91549	7.45398	1.35427	0.0316529	peptide transporter PTR2
LOC_Os05g34220.1		5:20196133-20199947	3.28588	8.23216	1.32499	0.021791	vrga1
LOC_Os05g34830.3		5:20615362-20617858	0.174217	6.30598	5.17776	0.0101193	No apical meristem protein
LOC_Os05g36260.1		5:21429100-21431146	1.99092	6.27351	1.65583	0.00187649	soluble inorganic pyrophosphatase
LOC_Os05g36360.1		5:21462605-21464228	60.1344	176.455	1.55304	0.00187649	U-box domain containing protein
LOC_Os05g36960.1		5:21524660-21530990	1.1287	3.68267	1.70609	0.0364903	protein kinase
LOC_Os05g37190.1		5:21674716-21677188	2.22891	6.52722	1.55013	0.00187649	ZOS5-08 - C2H2 zinc finger protein
LOC_Os05g39540.2		5:23141677-23156885	97.219	25.4461	-1.93379	0.00187649	metal cation transporter
LOC_Os05g39930.1		5:23400650-23403283	13.3939	100.274	2.90429	0.00187649	spotted leaf 11
LOC_Os05g41390.1		5:24177819-24181073	4.39454	10.8984	1.31034	0.00187649	cyclin
LOC_Os05g41480.1		5:24224987-24227039	41.7034	105.725	1.34208	0.0255876	domain of unknown function
LOC_Os05g41750.1		5:24353918-24364010	1.13203	2.57151	1.18371	0.00187649	RecF/RecN/SMC N terminal domain containing protein
LOC_Os05g42220.1		5:24628674-24632907	4.04692	1.90297	-1.08857	0.00187649	leucine rich repeat domain containing protein
LOC_Os05g43040.1		5:24934683-24937013	0.184036	13.1964	6.16402	0.037968	tetratricopeptide repeat domain containing protein
LOC_Os05g43040.2		5:24934683-24937013	4.17521	9.97456	1.2564	0.0273046	tetratricopeptide repeat domain containing protein
LOC_Os05g44060.1		5:25561443-25562289	1.68359	8.54101	2.34287	0.00187649	expressed protein
LOC_Os05g44270.1		5:25697729-25698863	48.1863	121.762	1.33738	0.00187649	VQ domain containing protein
LOC_Os05g44290.3		5:25709188-25713523	21.335	10.5392	-1.01745	0.0113386	protein kinase domain containing protein
LOC_Os05g45840.1		5:26492078-26497391	0.394435	4.07211	3.36791	0.0280989	GTPase-activating protein
LOC_Os05g46020.1		5:26619706-26621574	0.795879	9.77442	3.61839	0.0388108	WRKY7
LOC_Os05g46020.2		5:26619706-26621574	9.23863	55.9509	2.59841	0.00187649	WRKY7
LOC_Os05g46830.1		5:27056476-27057680	0.196724	3.68788	4.22855	0.0227585	proline-rich protein
LOC_Os05g46840.1		5:27059336-27060268	1.73648	7.33534	2.0787	0.00187649	proline-rich protein
LOC_Os05g47770.1		5:27298210-27304901	2.49803	7.58435	1.60224	0.0289358	serine/threonine-protein kinase At1g18390 precursor
LOC_Os05g47770.2		5:27298210-27304901	0.833839	3.85069	2.20728	0.00187649	serine/threonine-protein kinase At1g18390 precursor
LOC_Os05g48210.1		5:27575450-27576333	28.621	141.556	2.30623	0.00187649	expressed protein
LOC_Os05g48690.1		5:27836411-27839857	11.0658	51.8694	2.22878	0.00187649	transcription factor like protein
LOC_Os05g48740.1		5:27872645-27873393	51.3465	24.5215	-1.06622	0.0364903	expressed protein
LOC_Os05g48930.1		5:28005192-28006137	17.02	144.042	3.08119	0.00187649	OsGrx_S2 - glutaredoxin subgroup III
LOC_Os05g49620.1		5:28409156-28410416	0.938031	18.4327	4.29649	0.00187649	WRKY19
LOC_Os05g50580.1		5:28937461-28939399	6.03442	16.99	1.4934	0.00187649	OsSCP30 - Putative Serine Carboxypeptidase homologue
LOC_Os05g51390.2		5:29407365-29411662	0.153396	2.70819	4.142	0.0340434	uncharacterized protein PA4923
LOC_Os05g51690.1		5:29593903-29597675	59.4396	25.9323	-1.19667	0.00187649	CCT motif family protein
LOC_Os05g02390.1		5:783001-784116	33.1264	110.42	1.73694	0.00187649	ZOS5-02 - C2H2 zinc finger protein
LOC_Os05g03590.1		5:1515424-1523310	25.9931	75.7029	1.54222	0.00187649	expressed protein
LOC_Os05g04210.1		5:1907523-1909464	0.401932	22.8387	5.82839	0.00187649	MYB family transcription factor
LOC_Os05g04210.2		5:1907523-1909464	1.11771	29.7079	4.73223	0.00887554	MYB family transcription factor
LOC_Os05g06710.1		5:3492592-3496819	0.610993	5.06497	3.05133	0.0264673	GDSL-like lipase/acylhydrolase
LOC_Os05g06970.1		5:3645846-3648046	522.104	239.118	-1.12661	0.00187649	peroxidase precursor
LOC_Os05g08640.1		5:4735026-4737026	15.5786	58.5665	1.91051	0.00187649	transferase family protein
LOC_Os05g09020.1		5:4998011-4999694	1.47065	13.6467	3.21403	0.00187649	WRKY67
LOC_Os05g09020.2		5:4998011-4999694	9.61507	51.4651	2.42022	0.00187649	WRKY67
LOC_Os05g09440.1		5:5293530-5297397	1.23963	2.75534	1.15231	0.0157331	NADP-dependent malic enzyme
LOC_Os05g09550.1		5:5394313-5398127	1.37295	4.81413	1.81	0.048214	Der1-like family domain containing protein
LOC_Os05g09660.1		5:5455244-5461631	11.354	3.22949	-1.81382	0.00187649	HAD superfamily phosphatase
LOC_Os05g10370.1		5:5652596-5654715	7.88545	17.1051	1.11716	0.00187649	acid phosphatase
LOC_Os05g11570.1		5:6546656-6547919	0.718509	2.5668	1.83689	0.021791	NLI interacting factor-like phosphatase
LOC_Os05g14220.1		5:7970728-7975873	10.2376	1.65353	-2.63026	0.00764355	tyrosine protein kinase domain containing protein
LOC_Os05g14220.2		5:7970728-7975873	12.9383	6.16067	-1.07048	0.0113386	tyrosine protein kinase domain containing protein
LOC_Os05g25920.1		5:15020207-15020900	7.60573	182.095	4.58146	0.00187649	expressed protein
LOC_Os05g26840.1		5:15516792-15518703	21.1861	43.7349	1.04567	0.00187649	permease domain containing protein
LOC_Os05g27580.1		5:15987170-15993299	24.1808	10.9215	-1.14669	0.00187649	wound-induced protein WI12
LOC_Os05g30454.1		5:17584453-17589306	1.22081	2.83161	1.21379	0.0357769	thiamin pyrophosphokinase 1
LOC_Os05g30730.1		5:17733181-17734676	6.0959	2.22378	-1.45483	0.0113386	expressed protein
LOC_Os05g31620.1		5:18345965-18346944	11.0525	28.131	1.3478	0.00187649	OsCML15 - Calmodulin-related calcium sensor protein
LOC_Os05g31670.1		5:18368809-18369779	0.371364	12.1892	5.03663	0.012438	AWPM-19-like membrane family protein
LOC_Os05g31750.1		5:18433799-18436083	10.2075	34.1265	1.74126	0.0101193	annexin
LOC_Os05g31750.2		5:18433799-18436083	8.98035	24.2426	1.4327	0.00187649	annexin
LOC_Os05g35200.4		5:20835703-20841268	6.30913	2.58568	-1.2869	0.048214	glycosyl transferase
LOC_Os05g35410.1		5:20976851-20982339	0.229314	0.967983	2.07765	0.00495209	potassium channel AKT2/3
LOC_Os05g35500.1		5:21036734-21038029	18.1645	48.2343	1.40894	0.00187649	MYB family transcription factor
LOC_Os05g35970.1		5:21248256-21251607	2.44591	6.59958	1.432	0.0426474	expressed protein
LOC_Os05g37060.1		5:21591623-21592822	0.209401	2.77089	3.72601	0.0307935	MYB family transcription factor
LOC_Os05g37080.1		5:21605290-21607408	0.340616	3.70234	3.44222	0.00764355	No apical meristem protein
LOC_Os05g37080.2		5:21605290-21607408	3.76559	9.58307	1.34761	0.00187649	No apical meristem protein
LOC_Os05g38130.1		5:22304109-22306111	6.91029	2.9972	-1.20513	0.00187649	expressed protein
LOC_Os05g38390.1		5:22436780-22440957	1.50335	4.37414	1.54082	0.0113386	laccase precursor protein
LOC_Os05g38530.1		5:22536797-22540022	2.69618	13.5609	2.33046	0.00187649	DnaK family protein
LOC_Os05g39580.1		5:23176622-23178098	50.7904	14.1656	-1.84216	0.00187649	bet v I allergen family protein
LOC_Os05g39720.1		5:23247894-23250874	5.79473	111.989	4.27247	0.00187649	WRKY70
LOC_Os05g39720.2		5:23247894-23250874	0.398071	24.928	5.9686	0.012438	WRKY70
LOC_Os05g40630.1		5:23762993-23764045	5.09184	28.0449	2.46148	0.00187649	DUF567 domain containing protein
LOC_Os05g41760.1		5:24365305-24366290	8.24668	25.5879	1.63357	0.00187649	AP2 domain containing protein
LOC_Os05g41780.1		5:24381480-24382610	117.359	234.855	1.00085	0.00187649	AP2 domain containing protein
LOC_Os05g42360.1		5:24721069-24722726	3.49302	10.0856	1.52975	0.0280989	expressed protein
LOC_Os05g43510.1		5:25228480-25230434	0.490539	3.18793	2.70018	0.00495209	decarboxylase
LOC_Os05g44340.1		5:25733717-25744581	0.165243	15.1482	6.51841	0.0113386	heat shock protein 101
LOC_Os05g44770.1		5:25954601-25963139	32.5625	102.958	1.66077	0.00187649	receptor-like protein kinase 5 precursor
LOC_Os05g45070.1		5:26127009-26127980	1.08699	5.49471	2.3377	0.00187649	harpin-induced protein 1 domain containing protein
LOC_Os05g45110.1		5:26138491-26140132	2.16388	25.1964	3.54153	0.00187649	anthocyanidin 5
LOC_Os05g46240.1		5:26752900-26756294	2.30318	11.5179	2.32218	0.0372498	green ripe-like
LOC_Os05g46340.1		5:26795721-26797607	3.28514	10.4815	1.67382	0.00187649	expressed protein
LOC_Os05g46750.1		5:27004720-27007371	0.593374	2.46525	2.05472	0.00187649	STE_MEKK_ste11_MAP3K.18 - STE kinases include homologs to sterile 7
LOC_Os05g46760.1		5:27013302-27014721	2.78268	12.3913	2.15478	0.00187649	STE_MEKK_ste11_MAP3K.19 - STE kinases include homologs to sterile 7
LOC_Os05g47840.1		5:27360343-27362151	10.8079	1.93509	-2.48162	0.00187649	IPP transferase
LOC_Os05g48650.1		5:27820859-27821767	16.7918	41.5091	1.30567	0.00187649	transcription factor HBP-1b
LOC_Os05g48700.1		5:27848087-27850281	1.12524	2.8421	1.33672	0.012438	gibberellin 2-beta-dioxygenase
LOC_Os05g48810.1		5:27909646-27911963	6.37837	69.5702	3.44721	0.00187649	dnaJ domain containing protein
LOC_Os05g49840.1		5:28534930-28540621	20.3973	47.1275	1.20819	0.00187649	phospholipase
LOC_Os05g50100.1		5:28647674-28648596	6.34718	155.937	4.61871	0.00187649	expressed protein
LOC_Os05g50230.1		5:28724265-28725524	4.40631	19.2076	2.12404	0.00187649	DUF1645 domain containing protein
LOC_Os05g50610.2		5:28946490-28950680	0.894243	2.43613	1.44585	0.0316529	WRKY8
LOC_Os05g50750.3		5:29030760-29036211	42.7194	15.1062	-1.49975	0.00187649	AAA family ATPase
LOC_Os06g02250.1		6:715683-717872	5.46906	17.9514	1.71473	0.00187649	MYB family transcription factor
LOC_Os06g02250.2		6:715683-717872	9.3432	34.7483	1.89495	0.00187649	MYB family transcription factor
LOC_Os06g03520.1		6:1360113-1361534	108.798	52.9423	-1.03917	0.00187649	DUF581 domain containing protein
LOC_Os06g03670.1		6:1433731-1434858	1.67242	20.3033	3.60171	0.00187649	dehydration-responsive element-binding protein
LOC_Os06g03860.1		6:1553861-1560362	2.53319	10.883	2.10306	0.0236735	uncharacterized membrane protein
LOC_Os06g04080.2		6:1690885-1693250	2.82047	7.49001	1.40903	0.00187649	glycosyl hydrolases family 17
LOC_Os06g04210.1		6:1775869-1776166	9.95965	28.2875	1.506	0.0034939	expressed protein
LOC_Os06g04220.1		6:1779472-1780053	5.10774	79.4259	3.95885	0.00187649	expressed protein
LOC_Os06g04230.1		6:1783311-1783828	102.696	439.409	2.09719	0.00187649	expressed protein
LOC_Os06g04850.1		6:2122398-2123788	7.44495	16.1212	1.11462	0.00187649	homeobox associated leucine zipper
LOC_Os06g05310.1		6:2386188-2395563	5.73276	2.60998	-1.13519	0.0264673	transferase family protein
LOC_Os06g05470.1		6:2471604-2472407	5.50686	19.1265	1.79627	0.00187649	expressed protein
LOC_Os06g06250.1		6:2892581-2894870	19.7713	49.5785	1.3263	0.00187649	GDSL-like lipase/acylhydrolase
LOC_Os06g06350.1		6:2948702-2957091	23.829	10.7129	-1.15337	0.00187649	AMP-binding enzyme
LOC_Os06g06360.1		6:2957991-2962007	0.403107	6.90996	4.09944	0.00187649	WRKY113
LOC_Os06g09310.1		6:4677838-4679333	28.1492	405.509	3.84857	0.00187649	zinc finger
LOC_Os06g09340.1		6:4699468-4702521	8.66491	3.43224	-1.33603	0.0178088	pectinesterase
LOC_Os06g10050.1		6:5120494-5121336	1.26864	4.85448	1.93604	0.0273046	expressed protein
LOC_Os06g10510.1		6:5408026-5409031	4.58118	13.2058	1.52738	0.00187649	oxidoreductase/ transition metal ion binding protein
LOC_Os06g10650.1		6:5553921-5558141	1.80474	4.29436	1.25065	0.0207831	tyrosine phosphatase family protein
LOC_Os06g10750.1		6:5612999-5616154	0.196858	1.58627	3.01041	0.0207831	integral membrane protein DUF6 containing protein
LOC_Os06g10780.1		6:5628416-5630998	2.17061	6.54854	1.59307	0.00187649	AP2 domain containing protein
LOC_Os06g10850.2		6:5656828-5660879	2.38269	5.40746	1.18236	0.00887554	lipase
LOC_Os06g11150.1		6:5846981-5848958	4.04153	71.3664	4.14227	0.00187649	DUF1645 domain containing protein
LOC_Os06g12380.1		6:6711478-6712222	3.91385	1.52574	-1.35908	0.0364903	expressed protein
LOC_Os06g12500.1		6:6787986-6791076	2.12109	6.4703	1.60903	0.0246002	membrane associated DUF588 domain containing protein
LOC_Os06g13180.1		6:7220234-7226106	17.3265	173.216	3.32152	0.00187649	metalloendoproteinase 1 precursor
LOC_Os06g13190.1		6:7229154-7229943	51.3619	385.423	2.90767	0.00187649	expressed protein
LOC_Os06g13210.1		6:7246120-7250257	45.4439	22.0711	-1.04193	0.00187649	peptide transporter PTR2
LOC_Os06g13870.1		6:7708065-7709507	6.40091	171.138	4.74074	0.00187649	U-box protein CMPG1
LOC_Os06g15330.1		6:8703831-8705950	4.98907	2.37337	-1.07184	0.00187649	CCT/B-box zinc finger protein
LOC_Os06g15810.1		6:8972445-8975735	0.252782	1.68195	2.73417	0.00764355	integral membrane protein
LOC_Os06g22290.1		6:12930606-12934027	7.41999	29.6686	1.99945	0.0323247	legume lectins beta domain containing protein
LOC_Os06g22390.1		6:13002028-13004073	28.8203	13.8181	-1.06053	0.00187649	expressed protein
LOC_Os06g24730.3		6:14525887-14531031	3.0281	6.06713	1.0026	0.0396148	hydrolase
LOC_Os06g29350.1		6:16772984-16784459	0.17366	0.956787	2.46194	0.012438	myosin
LOC_Os06g30030.1		6:17284060-17285051	11.853	37.9418	1.67854	0.00187649	DUF617 domain containing protein
LOC_Os06g33710.2		6:19613274-19618692	53.0948	21.7008	-1.29082	0.00187649	spermidine synthase
LOC_Os06g33970.1		6:19779913-19780818	2.16809	61.567	4.82766	0.00187649	VQ domain containing protein
LOC_Os06g34560.1		6:20097736-20099889	4.0194	13.7657	1.77602	0.00187649	zinc finger
LOC_Os06g34560.2		6:20097736-20099889	0.955063	6.25733	2.71188	0.0034939	zinc finger
LOC_Os06g37010.1		6:21823032-21825821	5.56458	2.12895	-1.38613	0.00495209	metal cation transporter
LOC_Os06g38140.1		6:22587160-22600260	0.395847	0.931335	1.23436	0.00187649	retrotransposon protein
LOC_Os06g39070.1		6:23195358-23197038	0.259239	2.36403	3.1889	0.012438	UDP-glucoronosyl and UDP-glucosyl transferase
LOC_Os06g39110.1		6:23226137-23227395	107.356	47.7983	-1.16737	0.00187649	expressed protein
LOC_Os06g39370.1		6:23366127-23367834	31.3222	73.5195	1.23094	0.00187649	OsFBK16 - F-box domain and kelch repeat containing protein
LOC_Os06g39780.1		6:23631464-23633206	18.4885	6.58624	-1.4891	0.00187649	cytochrome P450
LOC_Os06g40180.1		6:23920942-23923924	6.24389	14.3673	1.20227	0.00187649	phospholipase D
LOC_Os06g40818.1		6:24347625-24353102	28.0602	13.7875	-1.02516	0.00187649	aspartic proteinase
LOC_Os06g41770.1		6:25040650-25043180	1.19418	8.80006	2.88149	0.0435068	bZIP transcription factor domain containing protein
LOC_Os06g43410.1		6:26088782-26096005	48.9033	15.7426	-1.63526	0.00187649	cytochrome P450
LOC_Os06g45570.1		6:27593626-27594566	25.1953	276.867	3.45797	0.00187649	VQ domain containing protein
LOC_Os06g45610.1		6:27613007-27613832	7.27375	19.8933	1.45151	0.00187649	expressed protein
LOC_Os06g45860.1		6:27748126-27759085	0.475067	2.91523	2.61741	0.0489069	molybdenum cofactor sulfurase
LOC_Os06g46129.1		6:27957128-27959090	0.818124	28.1538	5.10487	0.00187649	#N/A
LOC_Os06g46129.2		6:27957128-27959090	3.47847	43.3638	3.63997	0.00187649	#N/A
LOC_Os06g46270.1		6:28036570-28040917	0.539781	3.97208	2.87945	0.0316529	no apical meristem protein
LOC_Os06g46950.1		6:28482610-28485391	38.5409	241.719	2.64887	0.00187649	EF hand family protein
LOC_Os06g47270.1		6:28651794-28653245	1.63621	4.87638	1.57546	0.00187649	zinc finger
LOC_Os06g47860.1		6:28961560-28965035	12.4978	26.8307	1.10221	0.00764355	expressed protein
LOC_Os06g47860.2		6:28961560-28965035	0.53809	7.1386	3.72972	0.0101193	expressed protein
LOC_Os06g48180.1		6:29143889-29145564	183.624	46.9408	-1.96784	0.00187649	glycosyl hydrolases family 16
LOC_Os06g48240.1		6:29179251-29180962	0.860115	4.51554	2.3923	0.00187649	AAA ATPase
LOC_Os06g50390.1		6:30508033-30511336	10.9755	29.7394	1.43809	0.00187649	eukaryotic aspartyl protease domain containing protein
LOC_Os06g50420.1		6:30526971-30528072	14.4331	48.8202	1.75809	0.00187649	plastocyanin-like domain containing protein
LOC_Os06g51000.1		6:30865014-30865881	7.31036	15.3631	1.07145	0.0280989	carrier
LOC_Os06g01760.1		6:437684-440554	263.349	124.678	-1.07877	0.00187649	ligA
LOC_Os06g01870.1		6:487746-489695	12.7305	5.90884	-1.10734	0.00187649	expressed protein
LOC_Os06g01950.1		6:529534-531109	3.53322	1.67623	-1.07576	0.0443274	phosphoglycerate mutase
LOC_Os06g02210.1		6:675126-681798	23.9533	48.4633	1.01667	0.00187649	bark storage protein A precursor
LOC_Os06g03710.1		6:1457966-1467729	2.10799	6.85083	1.70041	0.00495209	DELLA protein SLR1
LOC_Os06g03810.1		6:1525296-1526749	0.997659	7.45802	2.90217	0.0289358	expressed protein
LOC_Os06g03810.2		6:1525296-1526749	5.71207	43.8028	2.93894	0.00187649	expressed protein
LOC_Os06g04070.1		6:1673045-1676407	125.849	262.926	1.06296	0.00187649	pyridoxal-dependent decarboxylase protein
LOC_Os06g04240.1		6:1784159-1784890	5.77792	235.249	5.34749	0.00187649	expressed protein
LOC_Os06g04450.1		6:1899862-1908230	0.46383	1.41255	1.60663	0.0198021	Sec1 family transport protein
LOC_Os06g04900.1		6:2153708-2155717	0.389969	2.70867	2.79615	0.00187649	transporter family protein
LOC_Os06g05420.1		6:2448089-2448824	1.3638	27.3716	4.32698	0.00187649	expressed protein
LOC_Os06g05430.1		6:2452457-2453275	12.5544	26.0772	1.0546	0.012438	expressed protein
LOC_Os06g05790.1		6:2630869-2634263	12.1125	5.4795	-1.14438	0.00187649	transferase family domain containing protein
LOC_Os06g07600.1		6:3674572-3678003	68.6322	166.313	1.27694	0.00187649	uncharacterized glycosyltransferase
LOC_Os06g08170.1		6:3960923-3963855	4.25417	8.90682	1.06603	0.00187649	transporter
LOC_Os06g08690.1		6:4330516-4333807	9.59684	19.9625	1.05666	0.00187649	leucine-rich repeat receptor protein kinase EXS precursor
LOC_Os06g08710.1		6:4337439-4343900	4.95167	12.4372	1.32867	0.00187649	receptor-like protein kinase precursor
LOC_Os06g09910.1		6:5053303-5057244	8.09204	3.72701	-1.11848	0.0451418	phosphopantothenoylcysteine decarboxylase
LOC_Os06g10160.1		6:5195601-5198752	30.4837	142.31	2.22293	0.00187649	tyrosine protein kinase domain containing protein
LOC_Os06g10160.2		6:5195601-5198752	2.31605	26.6102	3.52224	0.00187649	tyrosine protein kinase domain containing protein
LOC_Os06g10870.1		6:5664899-5666028	27.6808	7.42394	-1.89863	0.00187649	retrotransposon protein
LOC_Os06g10870.2		6:5664899-5666028	44.0396	8.94396	-2.29982	0.00187649	retrotransposon protein
LOC_Os06g11030.1		6:5777761-5778334	2.87671	20.121	2.80622	0.00187649	EF hand family protein
LOC_Os06g11200.1		6:5877572-5879550	0.152445	2.39774	3.97532	0.0188327	12-oxophytodienoate reductase
LOC_Os06g11210.1		6:5883474-5885142	58.9853	717.028	3.6036	0.00187649	12-oxophytodienoate reductase
LOC_Os06g11240.1		6:5893721-5895353	14.1545	339.137	4.58254	0.00187649	12-oxophytodienoate reductase
LOC_Os06g11290.1		6:5911374-5918694	5.1837	435.085	6.39117	0.00187649	12-oxophytodienoate reductase
LOC_Os06g11450.1		6:6057726-6059542	5.95517	16.7849	1.49495	0.00187649	zinc finger
LOC_Os06g11610.1		6:6151018-6152439	3.74186	20.2987	2.43956	0.00187649	heat shock 22 kDa protein
LOC_Os06g11980.1		6:6394388-6396222	4.02959	8.57228	1.08905	0.0034939	DUF581 domain containing protein
LOC_Os06g13940.1		6:7762143-7762950	0.587609	12.7168	4.43574	0.00187649	expressed protein
LOC_Os06g14240.1		6:7939906-7940693	2.15364	12.1637	2.49773	0.00187649	hsp20/alpha crystallin family protein
LOC_Os06g14540.1		6:8177988-8183625	2.24418	4.86098	1.11506	0.0101193	endoglucanase
LOC_Os06g16160.1		6:9201757-9205645	41.0261	18.607	-1.1407	0.00187649	expressed protein
LOC_Os06g18000.1		6:10468299-10470229	46.8339	107.559	1.1995	0.00187649	protein kinase domain containing protein
LOC_Os06g18960.1		6:10779799-10783834	14.7047	7.01252	-1.06828	0.00187649	embryogenesis transmembrane protein
LOC_Os06g19444.2		6:11069108-11075825	21.8419	8.57465	-1.34895	0.00187649	CCT/B-box zinc finger protein
LOC_Os06g20820.1		6:12013681-12014838	5.26442	11.8027	1.16477	0.0034939	expressed protein
LOC_Os06g22150.1		6:12859093-12859591	2.7769	14.4381	2.37834	0.00187649	expressed protein
LOC_Os06g23530.1		6:13722594-13729249	9.26755	4.57384	-1.01878	0.00887554	pre-mRNA-splicing factor ATP-dependent RNA helicase
LOC_Os06g25010.1		6:14645977-14647092	1.43454	18.2334	3.66792	0.00187649	glycosyl hydrolase
LOC_Os06g25439.1		6:14879282-14892284	3.25935	1.54252	-1.07929	0.0396148	NAD dependent epimerase/dehydratase family protein
LOC_Os06g27590.1		6:15610336-15613640	4.37971	1.88267	-1.21806	0.00632634	expressed protein
LOC_Os06g27590.2		6:15610336-15613640	23.0708	10.0663	-1.19653	0.0236735	expressed protein
LOC_Os06g32990.1		6:19204570-19206122	27.9954	78.5739	1.48886	0.00187649	peroxidase precursor
LOC_Os06g33080.1		6:19257148-19258379	2.34938	17.4876	2.89598	0.00187649	peroxidase precursor
LOC_Os06g33100.1		6:19270205-19271894	9.27949	24.9938	1.42946	0.00187649	peroxidase precursor
LOC_Os06g34180.1		6:19902393-19903817	9.67768	3.36295	-1.52493	0.00187649	expressed protein
LOC_Os06g34530.1		6:20086864-20088206	0.57421	3.37511	2.55529	0.00187649	zinc finger
LOC_Os06g34880.1		6:20285763-20286147	2.45072	11.2219	2.19504	0.0198021	zinc finger
LOC_Os06g35480.1		6:20675132-20676670	10.4309	23.8651	1.19404	0.00187649	peroxidase precursor
LOC_Os06g35520.1		6:20704351-20706000	170.085	413.914	1.28307	0.00187649	peroxidase precursor
LOC_Os06g35630.1		6:20783369-20785144	17.462	40.9768	1.23059	0.00187649	reticuline oxidase-like protein precursor
LOC_Os06g35650.1		6:20807189-20809008	8.4923	21.4888	1.33936	0.00187649	reticuline oxidase-like protein precursor
LOC_Os06g35770.1		6:20867425-20868561	21.6761	82.3128	1.92501	0.00187649	expressed protein
LOC_Os06g36940.1		6:21760122-21764101	0.631255	5.54848	3.1358	0.00187649	expressed protein
LOC_Os06g38750.1		6:22998779-23000484	40.7967	14.952	-1.44811	0.00764355	proline-rich family protein
LOC_Os06g39240.2		6:23292236-23293081	1.44362	43.0875	4.89951	0.00187649	endothelial differentiation-related factor 1
LOC_Os06g39390.1		6:23378158-23380418	8.08483	18.501	1.19431	0.00187649	transferase family protein
LOC_Os06g40090.1		6:23862463-23863525	43.2851	91.5985	1.08145	0.00187649	VQ domain containing protein
LOC_Os06g40170.1		6:23907920-23912800	3.00898	7.00275	1.21865	0.00187649	phospholipase D
LOC_Os06g42120.1		6:25291062-25292336	0.547236	2.09247	1.93497	0.0289358	sulfotransferase domain containing protein
LOC_Os06g43460.1		6:26107315-26123307	5.35738	2.52977	-1.08252	0.012438	retrotransposon protein
LOC_Os06g44010.1		6:26508921-26510702	2.04238	130.598	5.99875	0.00187649	WRKY28
LOC_Os06g44160.1		6:26645326-26646979	5.43598	16.2565	1.5804	0.00187649	heat shock protein DnaJ
LOC_Os06g44160.2		6:26645326-26646979	0.746308	7.9638	3.41561	0.00187649	heat shock protein DnaJ
LOC_Os06g44170.1		6:26649094-26651392	0.681936	8.55993	3.64989	0.0246002	NAD dependent epimerase/dehydratase family protein
LOC_Os06g44250.1		6:26692224-26695776	0.200882	1.74744	3.12082	0.0198021	haemolysin-III
LOC_Os06g46250.1		6:28017049-28019403	5.43143	11.7015	1.10729	0.00187649	expressed protein
LOC_Os06g46350.1		6:28107685-28109981	0.614385	3.89622	2.66486	0.00187649	PLA IIIA/PLP7
LOC_Os06g46350.2		6:28107685-28109981	1.09096	6.03672	2.46817	0.00187649	PLA IIIA/PLP7
LOC_Os06g46970.1		6:28488961-28489689	17.1111	52.9579	1.62991	0.00187649	wound induced protein
LOC_Os06g47750.1		6:28897442-28900945	9.19978	3.73396	-1.30089	0.00187649	phytosulfokine receptor precursor
LOC_Os06g48010.1		6:29026004-29027483	11.3567	23.8846	1.07254	0.00187649	peroxidase precursor
LOC_Os06g48810.1		6:29537935-29540221	11.0107	32.0002	1.53917	0.00187649	OsHKT2
LOC_Os06g49120.2		6:29761520-29765747	1.89867	0.772982	-1.29648	0.0178088	Complex I intermediate-associated protein 30 domain containing protein
LOC_Os06g49340.1		6:29890031-29891951	13.7395	37.1219	1.43394	0.00187649	OsFBDUF35 - F-box and DUF domain containing protein
LOC_Os06g49640.1		6:30033713-30036744	0.687047	5.33913	2.95812	0.0168242	uncharacterized UPF0114 domain containing protein
LOC_Os06g49690.1		6:30065046-30065845	4.90552	10.7376	1.13019	0.012438	expressed protein
LOC_Os06g49750.1		6:30091167-30092515	22.6242	7.55854	-1.58169	0.00187649	kelch motif family protein
LOC_Os06g50650.1		6:30657368-30658204	14.4668	42.3761	1.55051	0.00187649	plastocyanin-like domain containing protein
LOC_Os06g50950.1		6:30836990-30838954	2.80215	8.69826	1.63419	0.0207831	GDSL-like lipase/acylhydrolase
LOC_Os06g51070.1		6:30892478-30893525	17.456	44.2243	1.34112	0.00187649	no apical meristem protein
LOC_Os07g01340.1		7:212777-218544	0.673278	1.96223	1.54322	0.0188327	gibberellin 2-beta-dioxygenase 7
LOC_Os07g01400.1		7:251817-252867	9.82144	21.4408	1.12635	0.00187649	peroxidase precursor
LOC_Os07g01410.1		7:258711-261744	1010.85	441.961	-1.19357	0.00187649	peroxidase precursor
LOC_Os07g01420.1		7:263524-264650	1.88247	7.11385	1.918	0.00187649	peroxidase precursor
LOC_Os07g01600.1		7:372731-374712	0.822655	4.68212	2.5088	0.00187649	dirigent
LOC_Os07g02440.1		7:837069-840354	29.7365	14.6747	-1.0189	0.00187649	peroxidase precursor
LOC_Os07g03319.1		7:1334344-1335057	56.1663	23.2527	-1.27231	0.00187649	SCP-like extracellular protein
LOC_Os07g04560.1		7:2021758-2024473	1.19323	13.106	3.45729	0.00187649	no apical meristem protein
LOC_Os07g04560.2		7:2021758-2024473	2.09921	27.1588	3.6935	0.00187649	no apical meristem protein
LOC_Os07g05420.1		7:2487798-2489443	9.31115	21.151	1.18369	0.00187649	anthocyanidin 3-O-glucosyltransferase
LOC_Os07g05940.1		7:2869686-2871833	0.587327	99.9702	7.41119	0.00187649	9-cis-epoxycarotenoid dioxygenase 1
LOC_Os07g07320.1		7:3661374-3662409	29.1507	74.229	1.34845	0.00187649	glutathione S-transferase
LOC_Os07g07440.1		7:3710739-3713562	0.326058	55.729	7.41716	0.013547	versicolorin reductase
LOC_Os07g07790.1		7:3909568-3910639	49.3955	190.83	1.94984	0.00187649	LTPL75 - Protease inhibitor/seed storage/LTP family protein precursor
LOC_Os07g09420.1		7:4968174-4970762	36.0904	355.609	3.30061	0.00187649	ATPase
LOC_Os07g10190.1		7:5479440-5481597	0.502326	1.55765	1.63268	0.0207831	glucosyltransferase
LOC_Os07g12340.1		7:6967003-6968316	12.8109	455.79	5.15293	0.00187649	NAC domain-containing protein 67
LOC_Os07g13800.1		7:7906488-7908413	1.63106	4.7443	1.54038	0.00187649	cytokinin-N-glucosyltransferase
LOC_Os07g17330.1		7:10230834-10231708	23.6897	50.3897	1.08887	0.00187649	B12D protein
LOC_Os07g23570.1		7:13322821-13325408	0.222688	9.04092	5.34337	0.00187649	cytochrome P450 72A1
LOC_Os07g23660.1		7:13365422-13366549	8.78121	3.70263	-1.24587	0.00495209	retrotransposon protein
LOC_Os07g26460.1		7:15220084-15222070	0.742885	2.34025	1.65545	0.0364903	GLTP domain containing protein
LOC_Os07g26640.1		7:15367815-15369821	5.38375	2.68699	-1.00262	0.0207831	aquaporin protein
LOC_Os07g28250.1		7:16502054-16504258	6.22879	2.75166	-1.17865	0.0403475	lipase class 3 family protein
LOC_Os07g29190.1		7:17088457-17090103	2.01192	4.36955	1.11891	0.0465958	expressed protein
LOC_Os07g31610.1		7:18764679-18766147	0.847393	5.39516	2.67056	0.00187649	peroxidase precursor
LOC_Os07g31830.1		7:18910793-18913898	1.76348	0.316367	-2.47876	0.037968	GTPase activating protein
LOC_Os07g32020.1		7:19044837-19047239	0.409702	1.08636	1.40685	0.0451418	UDP-glucoronosyl and UDP-glucosyl transferase domain containing protein
LOC_Os07g33320.1		7:19915604-19917933	14.1297	31.4394	1.15384	0.0034939	expressed protein
LOC_Os07g34850.1		7:20883623-20885196	21.0826	7.72845	-1.4478	0.00187649	aspartic proteinase nepenthesin
LOC_Os07g35860.1		7:21464226-21465385	2.03466	8.09829	1.99283	0.0034939	plastocyanin-like domain containing protein
LOC_Os07g36170.2		7:21613959-21619334	10.1558	25.7966	1.34488	0.00187649	chitin-inducible gibberellin-responsive protein
LOC_Os07g36810.1		7:22050343-22051009	8.84312	22.013	1.31573	0.00187649	expressed protein
LOC_Os07g37454.1		7:22426339-22428645	6.86162	13.9467	1.0233	0.00187649	urate anion exchanger
LOC_Os07g37730.1		7:22618092-22620299	0.145876	9.06523	5.95753	0.0034939	NADH-ubiquinone oxidoreductase
LOC_Os07g39470.1		7:23649531-23658936	29.2952	74.2727	1.34216	0.00187649	gibberellin response modulator protein
LOC_Os07g39520.1		7:23676869-23678955	23.1849	88.6588	1.93508	0.00187649	STE_PAK_Ste20_Slob_Wnk.5 - STE kinases include homologs to sterile 7
LOC_Os07g39720.1		7:23806441-23807338	8.51447	78.5685	3.20596	0.00187649	expressed protein
LOC_Os07g41050.1		7:24553980-24555741	2.2333	5.3276	1.25431	0.00495209	NAD dependent epimerase/dehydratase family protein
LOC_Os07g41230.1		7:24698454-24702802	0.101486	2.71071	4.73932	0.0157331	esterase
LOC_Os07g41350.1		7:24767078-24768170	0.857251	3.56285	2.05524	0.0198021	B12D protein
LOC_Os07g41460.1		7:24844114-24845583	0.969287	13.1757	3.76481	0.00187649	sulfotransferase domain containing protein
LOC_Os07g42200.1		7:25253891-25260631	12.689	40.3125	1.66765	0.00187649	tyrosine protein kinase domain containing protein
LOC_Os07g42590.1		7:25487226-25489068	8.36838	26.7381	1.67588	0.00187649	OsFBX258 - F-box domain containing protein
LOC_Os07g42626.3		7:25515458-25522276	1.25681	3.45751	1.45997	0.0198021	STRUBBELIG-RECEPTOR FAMILY 6 precursor
LOC_Os07g42740.1		7:25590233-25591816	10.2395	24.0669	1.2329	0.00187649	DUF1645 domain containing protein
LOC_Os07g43160.1		7:25866217-25870239	0.730581	1.85767	1.34638	0.0307935	uncharacterized glycosyl hydrolase Rv2006/MT2062
LOC_Os07g43450.1		7:26012003-26012495	2.96977	15.8648	2.41741	0.00187649	expressed protein
LOC_Os07g43740.1		7:26172600-26173392	4.10643	313.68	6.25527	0.00187649	zinc finger
LOC_Os07g43800.1		7:26207534-26208477	55.0219	159.479	1.53529	0.00187649	EF hand family protein
LOC_Os07g43970.1		7:26286979-26290117	0.502303	1.88081	1.90472	0.00187649	calmodulin-binding protein
LOC_Os07g44100.1		7:26361556-26363135	6.10263	2.78504	-1.13173	0.012438	expressed protein
LOC_Os07g44140.1		7:26381586-26384017	10.7141	135.118	3.65664	0.00187649	cytochrome P450 72A1
LOC_Os07g44370.1		7:26515301-26516353	1.87323	4.29845	1.19828	0.037968	dirigent
LOC_Os07g44410.1		7:26541985-26544189	46.7426	115.478	1.3048	0.00187649	WD40-like Beta Propeller Repeat family protein
LOC_Os07g44430.1		7:26547657-26548810	0.295144	3.48481	3.56159	0.0331419	peroxiredoxin
LOC_Os07g44450.1		7:26553543-26554619	3.35341	9.53593	1.50774	0.00187649	dirigent
LOC_Os07g44499.1		7:26566260-26578866	1.0125	4.43629	2.13143	0.00187649	peroxidase
LOC_Os07g44920.1		7:26801464-26802546	0.743277	6.99227	3.23379	0.00187649	expressed protein
LOC_Os07g45260.1		7:27005628-27007547	1.31898	4.17174	1.66123	0.00187649	glycosyl transferase 8 domain containing protein
LOC_Os07g45550.1		7:27171151-27175295	1.81768	0.691207	-1.39491	0.00632634	expressed protein
LOC_Os07g47670.2		7:28482917-28484209	17.6746	55.876	1.66055	0.00887554	hypoxia-responsive family protein
LOC_Os07g48010.1		7:28668505-28670395	9.2927	20.2156	1.1213	0.00187649	peroxidase precursor
LOC_Os07g48320.1		7:28876270-28878566	10.3816	2.43058	-2.09466	0.00187649	HAD superfamily phosphatase
LOC_Os07g48360.1		7:28900455-28907706	0.499125	1.14351	1.19599	0.0113386	helicase conserved C-terminal domain containing protein
LOC_Os07g48450.1		7:28984804-28987040	9.82299	68.9893	2.81214	0.00187649	no apical meristem protein
LOC_Os07g48450.2		7:28984804-28987040	5.08521	33.8582	2.73512	0.0113386	no apical meristem protein
LOC_Os07g48710.1		7:29170079-29171239	8.98987	49.6782	2.46624	0.00187649	VQ domain containing protein
LOC_Os07g48730.1		7:29178668-29180618	3.85529	30.7995	2.99799	0.00187649	tyrosine protein kinase domain containing protein
LOC_Os07g48870.1		7:29241095-29242636	7.93924	26.4874	1.73823	0.00187649	MYB family transcription factor
LOC_Os07g49114.1		7:29403424-29404301	60.2502	298.346	2.30795	0.00187649	wound-induced protein WI12
LOC_Os07g02880.1		7:1079953-1080736	0.69324	2.82307	2.02584	0.0146355	DUF538 domain containing protein
LOC_Os07g03467.1		7:1387412-1388436	2.36265	0.513103	-2.20309	0.0289358	SCP-like extracellular protein
LOC_Os07g05370.1		7:2457240-2461078	0.763774	1.67349	1.13164	0.00632634	TKL_IRAK_CrRLK1L-1.15 - The CrRLK1L-1 subfamily has homology to the CrRLK1L homolog
LOC_Os07g05620.2		7:2642540-2646874	125.14	290.086	1.21293	0.0198021	CAMK_KIN1/SNF1/Nim1_like.28 - CAMK includes calcium/calmodulin depedent protein kinases
LOC_Os07g06830.1		7:3331886-3333276	5.17003	27.8639	2.43015	0.00187649	gibberellin receptor GID1L2
LOC_Os07g06860.1		7:3350132-3351673	16.5281	7.19413	-1.20003	0.00187649	gibberellin receptor GID1L2
LOC_Os07g07860.1		7:3946968-3948372	12.8117	29.9973	1.22737	0.00187649	LTPL76 - Protease inhibitor/seed storage/LTP family protein precursor
LOC_Os07g08970.1		7:4662373-4666528	0.289422	2.02558	2.80708	0.0146355	uncharacterized protein ycf45
LOC_Os07g09670.1		7:5127577-5132143	0.187998	4.32158	4.52276	0.0198021	galactosyltransferase family protein
LOC_Os07g10840.1		7:5889558-5893136	10.4993	39.6587	1.91735	0.00187649	uncharacterized glycosyltransferase
LOC_Os07g12670.1		7:7235927-7254760	0.382293	1.21478	1.66795	0.0451418	expressed protein
LOC_Os07g17220.2		7:10141294-10144922	6.08894	2.79592	-1.12287	0.00187649	disease resistance protein
LOC_Os07g22400.2		7:12572914-12578718	0.87507	2.91898	1.73799	0.0307935	POLA3 - Putative DNA polymerase alpha complex subunit
LOC_Os07g22730.1		7:12825365-12826324	0.616027	23.1146	5.22966	0.00187649	AP2 domain containing protein
LOC_Os07g24230.1		7:13775873-13779346	1.26286	0.384949	-1.71395	0.013547	integral membrane transporter family protein
LOC_Os07g32390.1		7:19251854-19257025	2.82546	6.7335	1.25287	0.00187649	targeting protein-related
LOC_Os07g32570.1		7:19408914-19412327	0.886877	123.782	7.12485	0.00187649	OsAPRL1 adenosine 5'-phosphosulfate reductase-like OsAPRL1
LOC_Os07g32570.2		7:19408914-19412327	0.489537	78.0061	7.31602	0.00187649	OsAPRL1 adenosine 5'-phosphosulfate reductase-like OsAPRL1
LOC_Os07g32570.3		7:19408914-19412327	13.1371	177.014	3.75215	0.0246002	#N/A
LOC_Os07g33270.1		7:19886183-19887292	10.2346	114.825	3.48791	0.00187649	DUF584 domain containing protein
LOC_Os07g34260.1		7:20503687-20505409	0.618552	2.87834	2.21827	0.0034939	chalcone and stilbene synthases
LOC_Os07g34410.1		7:20639396-20644905	0.497884	0.128339	-1.95585	0.012438	retrotransposon protein
LOC_Os07g34690.1		7:20788777-20789714	0.816961	4.61819	2.49899	0.00187649	expressed protein
LOC_Os07g34940.1		7:20930647-20932437	9.44519	47.0567	2.31675	0.00187649	aspartic proteinase nepenthesin-1 precursor
LOC_Os07g35480.2		7:21222256-21224918	159.116	321.54	1.01492	0.0207831	glucan endo-1
LOC_Os07g35520.1		7:21243878-21246839	3.39367	7.07418	1.05972	0.00187649	glucan endo-1
LOC_Os07g35560.2		7:21279306-21293520	546.641	258.372	-1.08114	0.00187649	glucan endo-1
LOC_Os07g36570.1		7:21862113-21867916	2.71289	7.17391	1.40293	0.00187649	KI domain interacting kinase 1
LOC_Os07g36750.1		7:22014730-22018191	1.21016	2.79919	1.20981	0.0034939	CSLF3 - cellulose synthase-like family F
LOC_Os07g37210.1		7:22292741-22294316	4.0599	17.3383	2.09445	0.00187649	MYB family transcription factor
LOC_Os07g37320.1		7:22352071-22354857	1.66523	21.9542	3.72071	0.0331419	transporter family protein
LOC_Os07g37400.1		7:22410214-22412149	0.733378	4.61813	2.65468	0.00187649	OsFBX257 - F-box domain containing protein
LOC_Os07g37620.1		7:22542282-22543962	1.9949	4.26209	1.09524	0.0146355	fiber expressed protein
LOC_Os07g38170.1		7:22888240-22889946	73.4582	206.651	1.4922	0.00187649	remorin
LOC_Os07g38370.1		7:23057575-23058602	26.6496	89.8915	1.75407	0.00187649	expressed protein
LOC_Os07g40630.1		7:24346902-24350933	4.77207	40.7308	3.09343	0.00187649	BRASSINOSTEROID INSENSITIVE 1 precursor
LOC_Os07g42220.1		7:25272389-25272988	19.9174	75.2335	1.91735	0.00187649	expressed protein
LOC_Os07g44400.1		7:26526807-26538576	1.14829	2.41615	1.07322	0.0034939	POK1
LOC_Os07g44460.1		7:26556317-26557340	1.09915	4.75973	2.11449	0.0323247	peroxidase precursor
LOC_Os07g46350.1		7:27637821-27642966	7.07582	15.7027	1.15004	0.00187649	OsSCP40 - Putative Serine Carboxypeptidase homologue
LOC_Os07g46570.1		7:27813114-27814227	9.47678	19.3766	1.03185	0.00187649	glutaredoxin
LOC_Os07g46584.1		7:27822793-27823680	16.0771	40.5952	1.3363	0.00187649	#N/A
LOC_Os07g48630.1		7:29114876-29117689	52.9274	109.983	1.05519	0.00187649	ethylene-insensitive 3
LOC_Os07g48830.1		7:29219290-29220851	0.441792	3.01461	2.77053	0.0113386	glycosyl transferase 8 domain containing protein
LOC_Os07g48900.1		7:29260217-29260991	2.91089	14.9455	2.36017	0.00187649	expressed protein
LOC_Os08g01260.1		8:166959-167583	6.37197	71.2493	3.48306	0.00187649	VQ domain containing protein
LOC_Os08g01830.1		8:495859-499021	7.67808	17.3515	1.17624	0.00187649	TKL_IRAK_CR4L.6 - The CR4L subfamily has homology with Crinkly4
LOC_Os08g02200.1		8:745498-746146	1.20608	4.75685	1.97968	0.0273046	expressed protein
LOC_Os08g04310.1		8:2114685-2116177	15.4355	31.0285	1.00735	0.00187649	plastocyanin-like domain containing protein
LOC_Os08g04340.1		8:2128615-2129618	8.93443	61.932	2.79324	0.00187649	plastocyanin-like domain containing protein
LOC_Os08g04350.1		8:2132549-2133482	3.69449	108.967	4.88237	0.00187649	plastocyanin-like domain containing protein
LOC_Os08g04360.1		8:2136535-2137084	1.35645	79.2063	5.8677	0.00187649	plastocyanin-like domain containing protein
LOC_Os08g04370.1		8:2139310-2140144	0.625766	21.4178	5.09704	0.00187649	plastocyanin-like domain containing protein
LOC_Os08g04800.1		8:2405035-2406781	1.10763	27.1171	4.61366	0.00187649	triacylglycerol lipase like protein
LOC_Os08g05960.1		8:3241790-3242442	2.32871	6.36894	1.45152	0.0236735	expressed protein
LOC_Os08g06940.1		8:3857093-3864944	2.95496	1.04057	-1.50576	0.00495209	expressed protein
LOC_Os08g07630.1		8:4282828-4283335	1.63787	21.2513	3.69766	0.00187649	expressed protein
LOC_Os08g07660.1		8:4289420-4290286	3.36509	48.8129	3.85855	0.00187649	expressed protein
LOC_Os08g07690.1		8:4299555-4300473	0.987547	18.179	4.20228	0.00187649	expressed protein
LOC_Os08g08970.1		8:5221216-5222314	1345.24	420.726	-1.67691	0.00187649	Cupin domain containing protein
LOC_Os08g08980.1		8:5227824-5229037	552.147	143.051	-1.94852	0.00187649	cupin domain containing protein
LOC_Os08g09020.1		8:5247668-5248835	3.99585	8.93872	1.16156	0.00187649	Cupin domain containing protein
LOC_Os08g09060.1		8:5259154-5260302	104.54	39.5435	-1.40255	0.00187649	Cupin domain containing protein
LOC_Os08g10330.1		8:6039349-6047642	17.3544	7.95116	-1.12607	0.00187649	SHR5-receptor-like kinase
LOC_Os08g10500.1		8:6167473-6168046	2.50534	81.7127	5.02748	0.0246002	expressed protein
LOC_Os08g10740.1		8:6318110-6323500	7.61878	3.63306	-1.06837	0.0113386	transposon protein
LOC_Os08g14020.1		8:8404872-8408948	6.53518	3.21477	-1.02351	0.0403475	retrotransposon protein
LOC_Os08g14700.1		8:8836258-8838390	0.693866	1.71106	1.30216	0.0236735	glucan endo-1
LOC_Os08g15050.1		8:9097576-9098884	7.00522	167.876	4.58282	0.00187649	CCT/B-box zinc finger protein
LOC_Os08g15460.2		8:9404599-9415627	7.26197	2.9567	-1.29637	0.00187649	preprotein translocase subunit secY
LOC_Os08g16359.1		8:9983348-9984272	9.72013	3.66867	-1.40572	0.00187649	expressed protein
LOC_Os08g17160.1		8:10507127-10508243	11.25	28.6574	1.34898	0.00187649	plastocyanin-like domain containing protein
LOC_Os08g20200.2		8:12114587-12120362	0.137931	1.33232	3.27192	0.0146355	male sterility protein
LOC_Os08g23810.1		8:14411621-14416311	3.34005	9.00412	1.43072	0.0307935	enoyl-acyl-carrier-protein reductase NADH
LOC_Os08g28790.1		8:17610857-17611660	1.00022	4.10496	2.03705	0.0435068	dirigent
LOC_Os08g29660.1		8:18217327-18221301	2.92272	45.7815	3.96938	0.00187649	WRKY69
LOC_Os08g30020.5		8:18442678-18459591	5.6363	18.8541	1.74206	0.021791	membrane protein
LOC_Os08g31090.1		8:19203944-19205208	4.16132	12.6042	1.59879	0.00187649	expressed protein
LOC_Os08g31580.1		8:19544607-19546313	102.509	268.564	1.38952	0.00187649	ethylene-responsive transcription factor
LOC_Os08g31850.1		8:19742812-19744364	1.2072	3.39633	1.49231	0.00495209	expressed protein
LOC_Os08g32060.1		8:19872552-19874986	3.66545	14.6515	1.99899	0.00187649	spotted leaf 11
LOC_Os08g34800.1		8:21881538-21885875	5.76165	45.9553	2.99568	0.00187649	expressed protein
LOC_Os08g36410.1		8:22980657-22981848	4.73371	14.3316	1.59815	0.00187649	ANTH domain containing protein
LOC_Os08g36920.1		8:23351168-23352290	0.761576	70.3217	6.52884	0.00187649	AP2 domain containing protein
LOC_Os08g37760.1		8:23918291-23919963	2.59291	6.07083	1.22732	0.00495209	zinc finger
LOC_Os08g39450.1		8:24951217-24952436	161.063	484.284	1.58823	0.00187649	AN1-like zinc finger domain containing protein
LOC_Os08g40270.1		8:25490790-25493645	2.18759	7.61036	1.79862	0.00187649	lectin-like protein kinase
LOC_Os08g41750.1		8:26348466-26349582	1.97052	17.4897	3.14986	0.00187649	OsFBX303 - F-box domain containing protein
LOC_Os08g42310.1		8:26705144-26709766	7.30158	3.20131	-1.18954	0.00632634	expressed protein
LOC_Os08g43620.1		8:27580282-27581350	0.270274	9.0491	5.06528	0.00187649	expressed protein
LOC_Os08g43920.1		8:27678525-27679419	0.787668	2.86391	1.86232	0.00495209	carrier
LOC_Os08g01670.1		8:388661-390196	40.1711	81.5545	1.02161	0.00187649	invertase/pectin methylesterase inhibitor family protein
LOC_Os08g01890.1		8:545771-548455	18.0159	46.0467	1.35382	0.00187649	DNA binding protein
LOC_Os08g02030.1		8:654747-656391	0.785388	2.24115	1.51276	0.0227585	transferase family protein
LOC_Os08g02180.1		8:733622-734665	9.86012	3.90578	-1.336	0.00187649	expressed protein
LOC_Os08g02700.1		8:1126883-1128555	12.5617	28.4738	1.1806	0.00187649	fructose-bisphospate aldolase isozyme
LOC_Os08g02990.1		8:1298058-1308565	2.71936	5.60422	1.04325	0.00187649	retrotransposon protein
LOC_Os08g02996.2		8:1309614-1312300	10.8369	24.5894	1.18209	0.00495209	receptor-like kinase
LOC_Os08g03400.1		8:1588182-1589209	1.75684	4.18135	1.25099	0.0273046	expressed protein
LOC_Os08g04560.1		8:2267449-2269571	1.13416	2.78683	1.297	0.0101193	decarboxylase
LOC_Os08g06170.1		8:3407278-3408971	0.833718	1.96039	1.23351	0.0364903	berberine and berberine like domain containing protein
LOC_Os08g08440.1		8:4857044-4858107	11.2887	25.674	1.18543	0.00187649	expressed protein
LOC_Os08g10100.1		8:5863933-5864854	4.4041	13.5045	1.61652	0.00187649	expressed protein
LOC_Os08g10260.1		8:5962691-5967184	0.606208	0.190108	-1.67299	0.0227585	NBS-LRR disease resistance protein
LOC_Os08g13440.1		8:7993395-7994721	431.601	150.509	-1.51985	0.00187649	cupin domain containing protein
LOC_Os08g13840.2		8:8257457-8258601	130.818	404.494	1.62856	0.00187649	WRKY25
LOC_Os08g14810.1		8:8903137-8907957	8.08789	3.81287	-1.08489	0.00187649	NB-ARC domain containing protein
LOC_Os08g14830.1		8:8921896-8925376	13.4527	5.33382	-1.33466	0.00187649	NB-ARC domain containing protein
LOC_Os08g15460.1		8:9404599-9415627	27.8787	12.7224	-1.13179	0.0331419	preprotein translocase subunit secY
LOC_Os08g15650.1		8:9506205-9507582	19.7576	65.7932	1.73553	0.00187649	expressed protein
LOC_Os08g28710.1		8:17555347-17557478	0.524379	7.36583	3.81217	0.00187649	receptor protein kinase CRINKLY4 precursor
LOC_Os08g29570.1		8:18125746-18135011	0.319006	8.41975	4.72212	0.0101193	pleiotropic drug resistance protein 3
LOC_Os08g29570.2		8:18125746-18135011	4.94923	18.565	1.90731	0.00187649	pleiotropic drug resistance protein 3
LOC_Os08g29669.1		8:18217327-18221301	14.5329	69.6933	2.2617	0.00187649	cytochrome b5-like Heme/Steroid binding domain containing protein
LOC_Os08g30100.1		8:18506291-18507531	22.4607	62.7512	1.48224	0.00187649	1-aminocyclopropane-1-carboxylate oxidase homolog 1
LOC_Os08g30150.1		8:18539419-18540873	15.8022	7.41354	-1.09189	0.00187649	1-aminocyclopropane-1-carboxylate oxidase homolog 1
LOC_Os08g31280.1		8:19337758-19338682	0.279701	5.78153	4.36949	0.0264673	DC1
LOC_Os08g31860.1		8:19744702-19746122	0.35974	2.5584	2.83022	0.0034939	expressed protein
LOC_Os08g31950.1		8:19811233-19812661	0.846886	2.27455	1.42534	0.0227585	expressed protein
LOC_Os08g32600.1		8:20184261-20189675	1.4554	3.26642	1.1663	0.00187649	STE_MEKK_ste11_MAP3K.21 - STE kinases include homologs to sterile 7
LOC_Os08g34680.1		8:21780861-21782816	0.899329	0.284142	-1.66224	0.0497378	glycosyltransferase
LOC_Os08g34790.1		8:21866593-21872934	7.81265	27.2065	1.80007	0.00187649	AMP-binding domain containing protein
LOC_Os08g35319.1		8:22277874-22279086	6.06427	2.90281	-1.06288	0.0146355	expressed protein
LOC_Os08g35600.1		8:22412869-22416026	1.98737	8.13621	2.0335	0.00187649	tyrosine protein kinase domain containing protein
LOC_Os08g35860.1		8:22614054-22617372	114.416	46.667	-1.29381	0.00187649	cytokinin dehydrogenase precursor
LOC_Os08g36040.1		8:22712482-22713697	210.406	62.1248	-1.75994	0.00187649	plant viral response family protein
LOC_Os08g36150.2		8:22774387-22778553	0.994826	9.44238	3.24663	0.00187649	activator of 90 kDa heat shock protein ATPase homolog
LOC_Os08g37180.1		8:23489178-23491818	0.955298	2.78703	1.54471	0.00764355	patatin
LOC_Os08g37580.1		8:23800665-23802738	20.9953	9.29237	-1.17595	0.00187649	homeobox associated leucine zipper
LOC_Os08g37660.1		8:23846945-23851765	9.24021	146.441	3.98625	0.00187649	plastocyanin-like domain containing protein
LOC_Os08g38580.1		8:24386675-24387748	5.75888	12.9611	1.17033	0.00187649	harpin-induced protein 1 domain containing protein
LOC_Os08g38790.1		8:24516889-24520345	0.929305	2.51398	1.43575	0.0113386	expressed protein
LOC_Os08g39140.2		8:24716371-24720888	127.638	357.277	1.48499	0.0113386	heat shock protein
LOC_Os08g39300.3		8:24825395-24828151	177.381	88.0157	-1.01102	0.00187649	aminotransferase
LOC_Os08g39810.1		8:25191868-25200080	0.582374	2.82114	2.27626	0.0101193	retrotransposon protein
LOC_Os08g40680.1		8:25756136-25757235	7.39846	3.15414	-1.22998	0.012438	glycosyl hydrolase
LOC_Os08g40910.1		8:25885515-25886451	0.313653	77.2715	7.94462	0.0034939	expressed protein
LOC_Os08g41470.1		8:26189976-26193433	0.362037	14.5827	5.33197	0.0273046	proteophosphoglycan ppg4
LOC_Os08g41760.1		8:26353213-26354609	1.15904	2.74233	1.24248	0.0396148	OsFBX304 - F-box domain containing protein
LOC_Os08g42490.1		8:26859141-26860134	1.4971	31.3184	4.38676	0.00187649	DC1 domain containing protein
LOC_Os08g42800.1		8:27069620-27070375	7.23224	116.142	4.0053	0.00187649	expressed protein
LOC_Os08g43200.1		8:27317802-27318674	0.585343	16.8757	4.84952	0.00187649	dehydration-responsive element-binding protein
LOC_Os08g43334.2		8:27378050-27387625	2.45116	44.0435	4.16739	0.00187649	HSF-type DNA-binding domain containing protein
LOC_Os08g43654.1		8:27590120-27595986	1.05082	2.51532	1.25923	0.0264673	MATE efflux family protein
LOC_Os08g43670.1		8:27599553-27601299	5.43373	18.3578	1.75638	0.0207831	RING-H2 finger protein ATL2B
LOC_Os08g44220.1		8:27831832-27835392	195.082	67.3624	-1.53407	0.00187649	GLTP domain containing protein
LOC_Os08g44850.1		8:28167643-28169616	33.9149	78.8557	1.21729	0.00187649	C2 domain containing protein
LOC_Os08g44910.1		8:28197636-28200186	23.5924	10.0282	-1.23427	0.0101193	DNA binding protein
LOC_Os08g44940.1		8:28209872-28211095	1.63826	4.92578	1.58819	0.00187649	DUF260 domain containing protein
LOC_Os09g01650.1		9:465871-472052	0.544277	1.21448	1.15793	0.0289358	peptidyl-prolyl cis-trans isomerase
LOC_Os09g06770.1		9:3235284-3236000	2.08297	27.4616	3.7207	0.00187649	RING finger protein
LOC_Os09g10840.2		9:5916957-5928775	36.4011	18.083	-1.00935	0.00187649	transcription factor
LOC_Os09g13650.1		9:7963045-7966919	7.08559	14.45	1.02811	0.00632634	microtubule-associated protein
LOC_Os09g15370.1		9:9397942-9424300	14.2182	6.87742	-1.0478	0.0246002	expressed protein
LOC_Os09g15560.1		9:9504692-9506076	5.03635	10.5518	1.06703	0.0034939	OsFBX314 - F-box domain containing protein
LOC_Os09g15670.1		9:9566469-9567904	2.77535	60.8673	4.45493	0.00187649	protein phosphatase 2C
LOC_Os09g17660.1		9:10800052-10801379	2.10368	5.94726	1.49931	0.00887554	expressed protein
LOC_Os09g19880.1		9:11895012-11901742	0.130535	0.409907	1.65086	0.0178088	expressed protein
LOC_Os09g19970.1		9:11954928-11956193	4.76831	71.3764	3.9039	0.00187649	expressed protein
LOC_Os09g21120.1		9:12745532-12748124	1.83905	10.3609	2.49411	0.00187649	armadillo/beta-catenin repeat family protein
LOC_Os09g22000.1		9:13318821-13324706	10.965	3.64522	-1.58883	0.00187649	hydrolase
LOC_Os09g23560.1		9:14000190-14002181	19.5782	53.0528	1.43818	0.00187649	dehydrogenase
LOC_Os09g23590.1		9:14018917-14020821	3.98808	56.0893	3.81396	0.00187649	expressed protein
LOC_Os09g24620.1		9:14658921-14663151	3.07202	1.39914	-1.13465	0.0331419	expressed protein
LOC_Os09g24970.1		9:14916119-14918962	13.3339	29.4133	1.14137	0.00187649	expressed protein
LOC_Os09g26370.1		9:15926023-15927163	90.3044	42.5119	-1.08693	0.00187649	DUF581 domain containing protein
LOC_Os09g27330.1		9:16617037-16617783	5.24651	23.2546	2.14808	0.00187649	oxidoreductase/ transition metal ion binding protein
LOC_Os09g28160.1		9:17079964-17082568	2.31241	21.1587	3.19378	0.00187649	phosphate carrier protein
LOC_Os09g28440.1		9:17305098-17306198	0.593374	47.3737	6.319	0.00187649	AP2 domain containing protein
LOC_Os09g30490.1		9:18617050-18617800	1.45299	11.9498	3.03989	0.00187649	EF hand family protein
LOC_Os09g31120.1		9:18706834-18709318	0.410765	9.32705	4.50503	0.045847	pirin
LOC_Os09g31120.2		9:18706834-18709318	19.819	71.5183	1.85143	0.00187649	pirin
LOC_Os09g31130.1		9:18714285-18717903	1.57887	7.12852	2.17471	0.0349078	citrate transporter
LOC_Os09g32944.1		9:19642368-19648371	3.55778	1.70692	-1.05958	0.0357769	OsSPL18 - SBP-box gene family member
LOC_Os09g33490.1		9:19748246-19750621	1.55846	6.19982	1.9921	0.00187649	no apical meristem protein
LOC_Os09g33490.2		9:19748246-19750621	11.4156	34.4956	1.5954	0.00187649	no apical meristem protein
LOC_Os09g34250.1		9:20221692-20223633	1.42981	7.16814	2.32578	0.00187649	UDP-glucoronosyl and UDP-glucosyl transferase domain containing protein
LOC_Os09g34860.1		9:20316401-20320815	2.39601	27.8266	3.53776	0.00187649	hydrolase
LOC_Os09g34980.1		9:20377140-20378364	3.88674	1.82146	-1.09346	0.0034939	zinc knuckle family protein
LOC_Os09g37080.1		9:21385423-21386684	7.79987	36.9769	2.2451	0.00187649	expressed protein
LOC_Os09g37180.1		9:21450098-21452167	7.40353	21.1574	1.51487	0.00187649	transferase family protein
LOC_Os09g37600.1		9:21676996-21679828	6.83183	16.1172	1.23825	0.00187649	lysM domain-containing GPI-anchored protein precursor
LOC_Os09g38090.1		9:21945460-21952036	2.50365	0.684876	-1.87012	0.00764355	expressed protein
LOC_Os09g38800.1		9:22291796-22295105	27.123	9.38026	-1.53182	0.00187649	OsWAK88 - OsWAK pseudogene
LOC_Os09g38910.1		9:22348257-22351014	2.05758	13.2329	2.68511	0.00187649	OsWAK92 - OsWAK receptor-like protein kinase
LOC_Os09g39850.1		9:22846804-22847455	2.57844	58.1101	4.49422	0.00187649	AP2 domain containing protein
LOC_Os09g39940.1		9:22907370-22908328	60.3825	120.908	1.0017	0.00187649	plastocyanin-like domain containing protein
LOC_Os09g02710.1		9:1220001-1223914	0.634715	4.19887	2.72582	0.0034939	CBS domain containing membrane protein
LOC_Os09g10054.1		9:5470799-5496225	6.5735	14.2235	1.11355	0.00187649	disease resistance protein RPS2
LOC_Os09g15330.2		9:9365320-9369327	20.4305	46.7158	1.19318	0.00187649	transporter family protein
LOC_Os09g17146.1		9:10518937-10520717	1.24485	8.24836	2.72813	0.00187649	expressed protein
LOC_Os09g17152.1		9:10521920-10523536	4.15231	66.9344	4.01076	0.00187649	OsFBX319 - F-box domain containing protein
LOC_Os09g20220.1		9:12119284-12120334	0.651716	163.17	7.96792	0.00187649	glutathione S-transferase
LOC_Os09g21710.1		9:13153941-13154831	12.9753	105.036	3.01704	0.00187649	AN1-like zinc finger domain containing protein
LOC_Os09g23570.1		9:14006856-14009159	3.41326	16.6333	2.28485	0.00187649	inactive receptor kinase At2g26730 precursor
LOC_Os09g23820.1		9:14193079-14195865	26.6066	10.7615	-1.30591	0.00187649	cytochrome P450 72A1
LOC_Os09g24580.1		9:14633399-14635453	17.3491	53.2383	1.6176	0.00187649	EF hand family protein
LOC_Os09g25060.1		9:14970346-14976712	3.11277	24.1353	2.95487	0.00187649	WRKY76
LOC_Os09g25090.1		9:15008088-15009836	21.161	47.276	1.1597	0.00187649	CAMK_KIN1/SNF1/Nim1_like.34 - CAMK includes calcium/calmodulin depedent protein kinases
LOC_Os09g25150.2		9:15075122-15078325	9.15806	4.02656	-1.18549	0.00187649	cinnamoyl-CoA reductase
LOC_Os09g25810.2		9:15463695-15467832	2.14519	4.49007	1.06563	0.012438	nodulin
LOC_Os09g26780.1		9:16272334-16274272	6.62009	17.9587	1.43976	0.00187649	zinc-finger protein
LOC_Os09g27010.1		9:16420901-16424367	7.36809	32.2866	2.13157	0.00187649	tyrosine protein kinase domain containing protein
LOC_Os09g27260.1		9:16572498-16573892	0.459457	30.5391	6.05458	0.00187649	plant viral response family protein
LOC_Os09g27410.1		9:16651957-16652878	0.276592	12.4174	5.48846	0.00632634	expressed protein
LOC_Os09g27500.1		9:16709803-16712793	76.8915	25.1703	-1.6111	0.00187649	cytochrome P450
LOC_Os09g28000.1		9:17001887-17004705	1.70537	31.6618	4.21459	0.0418307	OsSigP6 - Putative Type I Signal Peptidase homologue
LOC_Os09g28000.2		9:17001887-17004705	67.7617	148.454	1.13148	0.0034939	OsSigP6 - Putative Type I Signal Peptidase homologue
LOC_Os09g29300.1		9:17784708-17785710	14.5641	37.571	1.3672	0.00187649	clathrin assembly protein
LOC_Os09g29310.1		9:17789436-17791027	7.98783	157.11	4.29783	0.00187649	zinc finger
LOC_Os09g29404.1		9:17849502-17867719	19.5569	44.1312	1.17412	0.00187649	glycogen operon protein glgX
LOC_Os09g29540.1		9:17967382-17970393	3.67112	1.47422	-1.31627	0.00632634	OsWAK82 - OsWAK receptor-like cytoplasmic kinase OsWAK-RLCK
LOC_Os09g29560.1		9:17975509-17978417	12.0754	4.65193	-1.37617	0.00187649	OsWAK83 - OsWAK pseudogene
LOC_Os09g31390.1		9:18867401-18876573	50.6044	23.8023	-1.08816	0.00187649	transcription factor
LOC_Os09g32290.2		9:19271896-19275365	10.0024	29.8899	1.57931	0.00187649	FAD dependent oxidoreductase domain containing protein
LOC_Os09g33680.1		9:19882077-19887746	39.103	19.3863	-1.01224	0.00187649	Os9bglu31 - beta-glucosidase
LOC_Os09g34020.1		9:20082429-20082963	0.469681	21.3394	5.50569	0.0227585	expressed protein
LOC_Os09g34160.1		9:20162188-20167772	0.175924	0.5635	1.67947	0.0101193	resistance protein
LOC_Os09g35010.1		9:20394742-20395724	14.8193	50.9504	1.78161	0.00187649	dehydration-responsive element-binding protein
LOC_Os09g35020.1		9:20398852-20399782	3.92837	39.4759	3.32897	0.00187649	AP2 domain containing protein
LOC_Os09g35030.1		9:20402667-20403851	14.9165	166.371	3.47942	0.00187649	dehydration-responsive element-binding protein
LOC_Os09g35790.1		9:20590740-20594810	0.762471	6.98715	3.19595	0.0168242	HSF-type DNA-binding domain containing protein
LOC_Os09g35790.2		9:20590740-20594810	9.02596	26.099	1.53184	0.00187649	HSF-type DNA-binding domain containing protein
LOC_Os09g36220.1		9:20884690-20889401	0.589178	27.8893	5.56486	0.0227585	response regulator receiver domain containing protein
LOC_Os09g36730.1		9:21188899-21196847	70.6404	156.263	1.14541	0.00187649	MYB family transcription factor
LOC_Os09g37012.1		9:21346753-21350605	2.29639	6.83832	1.57427	0.0280989	eukaryotic aspartyl protease domain containing protein
LOC_Os09g38510.1		9:22156444-22159119	1.71688	4.08936	1.25209	0.0396148	purine permease
LOC_Os09g38784.1		9:22283962-22286047	0.964949	2.88974	1.58242	0.00495209	retrotransposon protein
LOC_Os09g39090.1		9:22437577-22438944	35.0822	11.1883	-1.64875	0.00187649	vignain precursor
LOC_Os09g39120.1		9:22454976-22457112	0.190534	2.84335	3.89947	0.0157331	thiol protease SEN102 precursor
LOC_Os09g39770.1		9:22804186-22806568	46.9985	102.995	1.13189	0.00187649	C2 domain containing protein
13114.m00137	13114.t00049	Sy:156670-157801	17.2207	8.22102	-1.06676	0.00887554	#N/A

## Sheet: 4420up-MCd1
Median Cd (50 μM) upregulated transcripts in root after 1 h of treatment (Oono et al., 2014)
MSU_ID	RAPDB_ID
LOC_Os01g01080.1	Os01g0100900
LOC_Os01g01180.1	Os01g0101900
LOC_Os01g01190.1	Os01g0102000
LOC_Os01g01295.1	Os01g0102500
LOC_Os01g01369.1	Os01g0103600
LOC_Os01g01430.1	Os01g0104200
LOC_Os01g01620.1	Os01g0105900
LOC_Os01g01660.1	Os01g0106400
LOC_Os01g01710.1	Os01g0106900
LOC_Os01g01720.1	Os01g0107000
LOC_Os01g01800.1	Os01g0108000
LOC_Os01g01870.1	Os01g0108600
LOC_Os01g02050.1	Os01g0110700
LOC_Os01g02120.1	Os01g0111600
LOC_Os01g02200.1	Os01g0112500
LOC_Os01g02290.1	Os01g0113200
LOC_Os01g02300.1	Os01g0113300
LOC_Os01g02310.1	Os01g0113350
LOC_Os01g02350.1	Os01g0113700
LOC_Os01g02390.1	Os01g0114100
LOC_Os01g02450.1	Os01g0114800
LOC_Os01g02920.1	Os01g0118700
LOC_Os01g02940.1	Os01g0119100
LOC_Os01g03070.1	Os01g0120800
LOC_Os01g03110.1	Os01g0121300
LOC_Os01g03130.1	Os01g0121500
LOC_Os01g03144.1	Os01g0121600
LOC_Os01g03390.1	Os01g0124650
LOC_Os01g03690.1	Os01g0127700
LOC_Os01g03710.1	Os01g0127900
LOC_Os01g03750.1	Os01g0128300
LOC_Os01g03810.1	Os01g0128700
LOC_Os01g03820.1	Os01g0128800
LOC_Os01g03914.1	Os01g0130000
LOC_Os01g04010.1	Os01g0131300
LOC_Os01g04020.1	Os01g0131600
LOC_Os01g04120.1	Os01g0132766
LOC_Os01g04280.1	Os01g0134700
LOC_Os01g04300.1	Os01g0134900
LOC_Os01g04330.1	Os01g0135700
LOC_Os01g04350.1	Os01g0135900
LOC_Os01g04409.1	Os01g0136400
LOC_Os01g04430.1	Os01g0136501
LOC_Os01g04440.1	Os01g0136700
LOC_Os01g04450.1	Os01g0136800
LOC_Os01g04490.1	Os01g0137282
LOC_Os01g04570.1	Os01g0138300
LOC_Os01g04580.1	Os01g0138400
LOC_Os01g04590.1	Os01g0138500
LOC_Os01g04620.1	Os01g0138800
LOC_Os01g04650.1	Os01g0139200
LOC_Os01g04670.1	Os01g0139700
LOC_Os01g04690.1	Os01g0139900
LOC_Os01g04930.1	Os01g0142500
LOC_Os01g04950.1	Os01g0142800
LOC_Os01g05420.1	Os01g0147200
LOC_Os01g05490.1	Os01g0147900
LOC_Os01g05500.1	Os01g0148000
LOC_Os01g05660.1	Os01g0149900
LOC_Os01g05810.1	Os01g0151400
LOC_Os01g05820.1	Os01g0151500
LOC_Os01g05830.1	Os01g0151600
LOC_Os01g06240.1	Os01g0155200
LOC_Os01g06280.1	Os01g0155500
LOC_Os01g06450.1	Os01g0157700
LOC_Os01g06460.1	Os01g0157900
LOC_Os01g06510.1	Os01g0158500
LOC_Os01g06590.1	Os01g0159300
LOC_Os01g06660.1	Os01g0160100
LOC_Os01g06740.1	Os01g0160800
LOC_Os01g06870.1	Os01g0162200
LOC_Os01g06876.1	Os01g0162300
LOC_Os01g07120.1	Os01g0165000
LOC_Os01g07130.1	Os01g0165100
LOC_Os01g07200.1	Os01g0166100
LOC_Os01g07300.1	Os01g0167400
LOC_Os01g07310.1	Os01g0167500
LOC_Os01g07370.1	Os01g0168100
LOC_Os01g07530.1	Os01g0170000
LOC_Os01g07730.1	Os01g0172100
LOC_Os01g07760.1	Os01g0172400
LOC_Os01g07780.1	Os01g0172800
LOC_Os01g07870.1	Os01g0173900
LOC_Os01g07880.1	Os01g0174000
LOC_Os01g07970.1	Os01g0175100
LOC_Os01g08090.1	Os01g0176000
LOC_Os01g08340.1	Os01g0178700
LOC_Os01g08470.1	Os01g0180000
LOC_Os01g08560.1	Os01g0180800
LOC_Os01g08700.1	Os01g0182600
LOC_Os01g08750.1	Os01g0182832
LOC_Os01g08780.1	Os01g0183300
LOC_Os01g08860.1	Os01g0184100
LOC_Os01g09000.1	Os01g0185200
LOC_Os01g09080.1	Os01g0185900
LOC_Os01g09100.1	Os01g0186000
LOC_Os01g09150.1	Os01g0186500
LOC_Os01g09220.1	Os01g0186900
LOC_Os01g09246.1	Os01g0187400
LOC_Os01g09260.1	Os01g0187600
LOC_Os01g09280.1	Os01g0187900
LOC_Os01g09320.1	Os01g0188400
LOC_Os01g09570.1	Os01g0191700
LOC_Os01g09590.1	Os01g0191900
LOC_Os01g09620.1	Os01g0192000
LOC_Os01g09640.1	Os01g0192300
LOC_Os01g09700.1	Os01g0192900
LOC_Os01g09770.1	Os01g0194000
LOC_Os01g09800.1	Os01g0194300
LOC_Os01g09830.1	Os01g0194600
LOC_Os01g09990.1	Os01g0196300
LOC_Os01g10210.1	Os01g0198900
LOC_Os01g10230.1	Os01g0199300
LOC_Os01g10250.1	Os01g0199400
LOC_Os01g10440.1	Os01g0201100
LOC_Os01g10450.1	Os01g0201200
LOC_Os01g10530.1	Os01g0201900
LOC_Os01g10580.1	Os01g0202500
LOC_Os01g10680.1	Os01g0203800
LOC_Os01g10870.1	Os01g0206300
LOC_Os01g11010.1	Os01g0208400
LOC_Os01g11054.1	Os01g0208700
LOC_Os01g11160.1	Os01g0209800
LOC_Os01g11230.1	Os01g0210500
LOC_Os01g11240.1	Os01g0210600
LOC_Os01g11520.1	Os01g0213400
LOC_Os01g11600.1	Os01g0214500
LOC_Os01g11620.1	Os01g0214600
LOC_Os01g11650.1	Os01g0214800
LOC_Os01g11760.1	Os01g0216500
LOC_Os01g11810.1	Os01g0217000
LOC_Os01g11880.1	Os01g0217800
LOC_Os01g11910.1	Os01g0218100
LOC_Os01g12070.1	Os01g0220100
LOC_Os01g12080.1	Os01g0220200
LOC_Os01g12110.1	Os01g0220500
LOC_Os01g12160.1	Os01g0221100
LOC_Os01g12200.1	Os01g0221500
LOC_Os01g12710.1	Os01g0227100
LOC_Os01g12720.1	Os01g0227200
LOC_Os01g13540.1	Os01g0236700
LOC_Os01g13560.1	Os01g0237000
LOC_Os01g13930.1	Os01g0241000
LOC_Os01g14050.1	Os01g0242600
LOC_Os01g14380.1	Os01g0246200
LOC_Os01g14410.1	Os01g0246400
LOC_Os01g14440.1	Os01g0246700
LOC_Os01g14510.1	Os01g0247500
LOC_Os01g14540.1	Os01g0248000
LOC_Os01g14550.1	Os01g0248300
LOC_Os01g14590.1	Os01g0248500
LOC_Os01g14650.1	Os01g0248900
LOC_Os01g14660.1	Os01g0249100
LOC_Os01g14690.1	Os01g0249300
LOC_Os01g15000.1	Os01g0253900
LOC_Os01g15020.1	Os01g0254100
LOC_Os01g15110.1	Os01g0254900
LOC_Os01g15270.1	Os01g0256500
LOC_Os01g15350.1	Os01g0257400
LOC_Os01g15470.1	Os01g0259200
LOC_Os01g15640.1	Os01g0261200
LOC_Os01g15860.1	Os01g0263600
LOC_Os01g16000.1	Os01g0264700
LOC_Os01g16120.1	Os01g0266100
LOC_Os01g16200.1	Os01g0267300
LOC_Os01g16310.1	Os01g0268600
LOC_Os01g16600.1	Os01g0272600
LOC_Os01g16930.1	Os01g0276400
LOC_Os01g17050.1	Os01g0278000
LOC_Os01g17160.1	Os01g0278950
LOC_Os01g17420.1	Os01g0281301
LOC_Os01g18080.1	Os01g0283300
LOC_Os01g18100.1	Os01g0283500
LOC_Os01g18220.1	Os01g0284900
LOC_Os01g18240.1	Os01g0285300
LOC_Os01g18400.1	Os01g0287600
LOC_Os01g18584.1	Os01g0289600
LOC_Os01g18630.1	Os01g0290000
LOC_Os01g18660.1	Os01g0290600
LOC_Os01g18744.1	Os01g0291500
LOC_Os01g18800.1	Os01g0292200
LOC_Os01g18850.1	Os01g0292900
LOC_Os01g19130.1	Os01g0295700
LOC_Os01g19170.1	Os01g0296200
LOC_Os01g19260.1	Os01g0297200
LOC_Os01g19290.1	Os01g0297700
LOC_Os01g19330.1	Os01g0298400
LOC_Os01g19880.1	Os01g0304400
LOC_Os01g19940.1	Os01g0305200
LOC_Os01g20980.1	Os01g0311800
LOC_Os01g21120.1	Os01g0313300
LOC_Os01g21160.1	Os01g0314100
LOC_Os01g21250.1	Os01g0314800
LOC_Os01g21380.1	Os01g0316100
LOC_Os01g22010.1	Os01g0323600
LOC_Os01g22336.1	Os01g0327000
LOC_Os01g22352.1	Os01g0327100
LOC_Os01g22370.1	Os01g0327400
LOC_Os01g22640.1	Os01g0329900
LOC_Os01g22670.1	Os01g0330200
LOC_Os01g22900.1	Os01g0332100
LOC_Os01g23580.1	Os01g0337500
LOC_Os01g23970.1	Os01g0342200
LOC_Os01g24500.1	Os01g0347300
LOC_Os01g24560.1	Os01g0347600
LOC_Os01g24680.1	Os01g0348600
LOC_Os01g24750.1	Os01g0349400
LOC_Os01g24880.1	Os01g0350900
LOC_Os01g25280.1	Os01g0355250
LOC_Os01g25320.1	Os01g0355500
LOC_Os01g25386.1	Os01g0356400
LOC_Os01g25540.1	Os01g0357900
LOC_Os01g25560.1	Os01g0358100
LOC_Os01g25740.1	Os01g0359600
LOC_Os01g25760.1	Os01g0359800
LOC_Os01g25920.1	Os01g0361000
LOC_Os01g26390.1	Os01g0366300
LOC_Os01g26970.1	Os01g0367400
LOC_Os01g27230.1	Os01g0369900
LOC_Os01g28600.1	Os01g0383100
LOC_Os01g28680.1	Os01g0383700
LOC_Os01g28790.1	Os01g0384800
LOC_Os01g28970.2	Os01g0386500
LOC_Os01g29409.1	Os01g0390400
LOC_Os01g31870.1	Os01g0503400
LOC_Os01g31980.1	Os01g0504500
LOC_Os01g32330.1	Os01g0507700
LOC_Os01g32364.1	Os01g0508000
LOC_Os01g32380.1	Os01g0508100
LOC_Os01g32660.1	Os01g0510100
LOC_Os01g32964.1	Os01g0513100
LOC_Os01g33000.1	Os01g0513400
LOC_Os01g33784.1	Os01g0521400
LOC_Os01g33810.1	Os01g0521600
LOC_Os01g33869.1	Os01g0522400
LOC_Os01g34060.1	Os01g0524500
LOC_Os01g34790.1	Os01g0532300
LOC_Os01g34890.1	Os01g0533100
LOC_Os01g34970.1	Os01g0533900
LOC_Os01g35040.1	Os01g0534800
LOC_Os01g35910.1	Os01g0540900
LOC_Os01g36080.1	Os01g0541900
LOC_Os01g36090.1	Os01g0542000
LOC_Os01g36240.1	Os01g0543100
LOC_Os01g36560.1	Os01g0546100
LOC_Os01g36620.1	Os01g0546800
LOC_Os01g36790.1	Os01g0548750
LOC_Os01g36950.1	Os01g0550300
LOC_Os01g37000.1	Os01g0550800
LOC_Os01g37560.1	Os01g0556400
LOC_Os01g37800.1	Os01g0558600
LOC_Os01g37810.1	Os01g0558700
LOC_Os01g37825.1	Os01g0558850
LOC_Os01g38110.1	Os01g0561600
LOC_Os01g38229.1	Os01g0563000
LOC_Os01g38359.1	Os01g0564300
LOC_Os01g38530.1	Os01g0566100
LOC_Os01g38580.1	Os01g0566500
LOC_Os01g38660.1	Os01g0567400
LOC_Os01g38980.1	Os01g0570800
LOC_Os01g39000.1	Os01g0571166
LOC_Os01g39020.1	Os01g0571300
LOC_Os01g39110.1	Os01g0572300
LOC_Os01g39290.1	Os01g0574800
LOC_Os01g39310.1	Os01g0575000
LOC_Os01g39330.1	Os01g0575200
LOC_Os01g39770.1	Os01g0579600
LOC_Os01g39890.1	Os01g0580800
LOC_Os01g40070.1	Os01g0582600
LOC_Os01g40094.1	Os01g0583100
LOC_Os01g40200.1	Os01g0584200
LOC_Os01g40430.1	Os01g0586800
LOC_Os01g40499.1	Os01g0587400
LOC_Os01g40550.1	Os01g0588000
LOC_Os01g40560.1	Os01g0588100
LOC_Os01g40580.1	Os01g0588400
LOC_Os01g40630.1	Os01g0588900
LOC_Os01g40670.1	Os01g0589300
LOC_Os01g40860.1	Os01g0591000
LOC_Os01g40870.1	Os01g0591300
LOC_Os01g41010.1	Os01g0593200
LOC_Os01g41220.1	Os01g0595400
LOC_Os01g41240.1	Os01g0595600
LOC_Os01g41420.1	Os01g0597600
LOC_Os01g41870.1	Os01g0602800
LOC_Os01g41900.1	Os01g0603300
LOC_Os01g42030.1	Os01g0605100
LOC_Os01g42140.1	Os01g0606133
LOC_Os01g42234.1	Os01g0607200
LOC_Os01g42330.1	Os01g0608400
LOC_Os01g42370.1	Os01g0609200
LOC_Os01g42380.1	Os01g0609300
LOC_Os01g42410.1	Os01g0609900
LOC_Os01g42490.1	Os01g0610600
LOC_Os01g42730.1	Os01g0612900
LOC_Os01g42850.1	Os01g0614900
LOC_Os01g42880.1	Os01g0615300
LOC_Os01g43350.1	Os01g0621600
LOC_Os01g43370.1	Os01g0621900
LOC_Os01g43480.1	Os01g0623500
LOC_Os01g43490.1	Os01g0623550
LOC_Os01g43490.1	Os01g0623600
LOC_Os01g43520.1	Os01g0624000
LOC_Os01g43550.1	Os01g0624700
LOC_Os01g43590.1	Os01g0625300
LOC_Os01g43630.1	Os01g0626100
LOC_Os01g43650.1	Os01g0626400
LOC_Os01g43700.1	Os01g0627400
LOC_Os01g43710.1	Os01g0627500
LOC_Os01g43720.1	Os01g0627600
LOC_Os01g43774.1	Os01g0628000
LOC_Os01g43844.1	Os01g0628700
LOC_Os01g43870.1	Os01g0629400
LOC_Os01g43890.1	Os01g0629600
LOC_Os01g44120.1	Os01g0631800
LOC_Os01g44130.1	Os01g0631900
LOC_Os01g44310.1	Os01g0634300
LOC_Os01g44430.1	Os01g0635550
LOC_Os01g45110.1	Os01g0638000
LOC_Os01g45200.1	Os01g0639200
LOC_Os01g45250.1	Os01g0639600
LOC_Os01g45274.1	Os01g0639900
LOC_Os01g45360.1	Os01g0640700
LOC_Os01g45450.1	Os01g0641800
LOC_Os01g45550.1	Os01g0643300
LOC_Os01g45830.1	Os01g0645900
LOC_Os01g45880.1	Os01g0646800
LOC_Os01g45900.1	Os01g0647000
LOC_Os01g45990.1	Os01g0648000
LOC_Os01g46370.2	Os01g0652300
LOC_Os01g46400.1	Os01g0652800
LOC_Os01g46430.1	Os01g0653200
LOC_Os01g46440.1	Os01g0653300
LOC_Os01g46510.1	Os01g0653800
LOC_Os01g46570.1	Os01g0654100
LOC_Os01g46700.1	Os01g0655250
LOC_Os01g46750.1	Os01g0655800
LOC_Os01g46800.1	Os01g0656400
LOC_Os01g46970.1	Os01g0658900
LOC_Os01g47070.1	Os01g0660200
LOC_Os01g47110.1	Os01g0660600
LOC_Os01g47262.2	Os01g0661500
LOC_Os01g47280.1	Os01g0661650
LOC_Os01g47280.1	Os01g0661700
LOC_Os01g47400.1	Os01g0663300
LOC_Os01g47430.1	Os01g0663800
LOC_Os01g47490.1	Os01g0664500
LOC_Os01g47540.1	Os01g0665300
LOC_Os01g47560.1	Os01g0665500
LOC_Os01g47560.1	Os01g0665750
LOC_Os01g47680.1	Os01g0667100
LOC_Os01g47690.1	Os01g0667200
LOC_Os01g47730.1	Os01g0667600
LOC_Os01g47740.1	Os01g0667700
LOC_Os01g47760.1	Os01g0667900
LOC_Os01g47900.1	Os01g0669100
LOC_Os01g48170.1	Os01g0672201
LOC_Os01g48190.1	Os01g0672400
LOC_Os01g48290.1	Os01g0673700
LOC_Os01g48320.1	Os01g0674000
LOC_Os01g48330.1	Os01g0674100
LOC_Os01g48690.1	Os01g0678600
LOC_Os01g48760.1	Os01g0679600
LOC_Os01g48830.1	Os01g0680700
LOC_Os01g48960.1	Os01g0682001
LOC_Os01g48990.1	Os01g0682500
LOC_Os01g49154.1	Os01g0685300
LOC_Os01g49160.1	Os01g0685400
LOC_Os01g49210.1	Os01g0686000
LOC_Os01g49310.1	Os01g0687300
LOC_Os01g49510.1	Os01g0689975
LOC_Os01g49529.1	Os01g0689900
LOC_Os01g49560.1	Os01g0690200
LOC_Os01g49614.1	Os01g0690800
LOC_Os01g49710.1	Os01g0692000
LOC_Os01g49720.1	Os01g0692100
LOC_Os01g49820.1	Os01g0693300
LOC_Os01g50160.1	Os01g0696600
LOC_Os01g50370.1	Os01g0699100
LOC_Os01g50400.1	Os01g0699400
LOC_Os01g50410.1	Os01g0699500
LOC_Os01g50420.1	Os01g0699600
LOC_Os01g50590.1	Os01g0701500
LOC_Os01g50840.1	Os01g0704300
LOC_Os01g50870.1	Os01g0704901
LOC_Os01g50940.1	Os01g0705700
LOC_Os01g51010.1	Os01g0706400
LOC_Os01g51120.1	Os01g0707300
LOC_Os01g51210.1	Os01g0708500
LOC_Os01g51290.1	Os01g0709500
LOC_Os01g51310.1	Os01g0710100
LOC_Os01g51570.1	Os01g0713200
LOC_Os01g51634.1	Os01g0713900
LOC_Os01g51754.1	Os01g0715400
LOC_Os01g51870.1	Os01g0716500
LOC_Os01g51890.1	Os01g0716800
LOC_Os01g51920.1	Os01g0717000
LOC_Os01g52010.1	Os01g0717700
LOC_Os01g52100.1	Os01g0719000
LOC_Os01g52110.1	Os01g0719100
LOC_Os01g52160.1	Os01g0719600
LOC_Os01g52410.1	Os01g0722300
LOC_Os01g52500.1	Os01g0723400
LOC_Os01g52550.1	Os01g0723800
LOC_Os01g52630.1	Os01g0725600
LOC_Os01g52920.1	Os01g0729900
LOC_Os01g53000.1	Os01g0730300
LOC_Os01g53040.1	Os01g0730700
LOC_Os01g53294.1	Os01g0734466
LOC_Os01g53294.1	Os01g0734200
LOC_Os01g53294.1	Os01g0734333
LOC_Os01g53350.1	Os01g0734800
LOC_Os01g53470.1	Os01g0736500
LOC_Os01g53670.1	Os01g0738600
LOC_Os01g53710.1	Os01g0739200
LOC_Os01g53800.1	Os01g0740500
LOC_Os01g53880.1	Os01g0741900
LOC_Os01g53920.1	Os01g0742400
LOC_Os01g54340.1	Os01g0747300
LOC_Os01g54350.1	Os01g0747400
LOC_Os01g54400.1	Os01g0747800
LOC_Os01g54480.1	Os01g0748600
LOC_Os01g54510.1	Os01g0748900
LOC_Os01g54550.1	Os01g0749300
LOC_Os01g54560.1	Os01g0749400
LOC_Os01g54600.1	Os01g0750100
LOC_Os01g54620.1	Os01g0750300
LOC_Os01g54670.1	Os01g0750500
LOC_Os01g54700.1	Os01g0750600
LOC_Os01g54850.1	Os01g0752100
LOC_Os01g54890.1	Os01g0752500
LOC_Os01g55050.1	Os01g0754500
LOC_Os01g55080.1	Os01g0754800
LOC_Os01g55110.1	Os01g0755700
LOC_Os01g55340.1	Os01g0758200
LOC_Os01g55650.1	Os01g0762000
LOC_Os01g55799.1	Os01g0763750
LOC_Os01g55830.1	Os01g0764000
LOC_Os01g55940.1	Os01g0764800
LOC_Os01g56000.1	Os01g0765200
LOC_Os01g56080.1	Os01g0766300
LOC_Os01g56200.1	Os01g0767900
LOC_Os01g56240.1	Os01g0768333
LOC_Os01g56300.1	Os01g0769000
LOC_Os01g56420.1	Os01g0770700
LOC_Os01g56450.1	Os01g0771000
LOC_Os01g56490.1	Os01g0771400
LOC_Os01g56580.1	Os01g0772600
LOC_Os01g56690.1	Os01g0773800
LOC_Os01g56780.1	Os01g0775100
LOC_Os01g56790.1	Os01g0775200
LOC_Os01g56810.1	Os01g0775400
LOC_Os01g57073.1	Os01g0778800
LOC_Os01g57100.1	Os01g0779300
LOC_Os01g57110.1	Os01g0779400
LOC_Os01g57240.1	Os01g0780800
LOC_Os01g57340.1	Os01g0782100
LOC_Os01g57350.1	Os01g0782200
LOC_Os01g57450.1	Os01g0783500
LOC_Os01g57470.1	Os01g0783700
LOC_Os01g57510.1	Os01g0784200
LOC_Os01g57570.1	Os01g0784800
LOC_Os01g57700.1	Os01g0786700
LOC_Os01g57730.1	Os01g0787000
LOC_Os01g58130.1	Os01g0793800
LOC_Os01g58140.1	Os01g0793900
LOC_Os01g58150.1	Os01g0794100
LOC_Os01g58220.1	Os01g0794500
LOC_Os01g58240.1	Os01g0795000
LOC_Os01g58240.1	Os01g0794800
LOC_Os01g58280.1	Os01g0795200
LOC_Os01g58310.1	Os01g0795600
LOC_Os01g58320.1	Os01g0795700
LOC_Os01g58380.1	Os01g0796400
LOC_Os01g58420.1	Os01g0797600
LOC_Os01g58444.1	Os01g0797900
LOC_Os01g58459.1	Os01g0798100
LOC_Os01g58620.1	Os01g0800300
LOC_Os01g58640.1	Os01g0800500
LOC_Os01g58740.1	Os01g0801600
LOC_Os01g58790.1	Os01g0802100
LOC_Os01g58850.1	Os01g0802600
LOC_Os01g58890.1	Os01g0803200
LOC_Os01g58910.1	Os01g0803300
LOC_Os01g58970.1	Os01g0803900
LOC_Os01g59020.1	Os01g0804400
LOC_Os01g59130.1	Os01g0805700
LOC_Os01g59140.1	Os01g0805800
LOC_Os01g59340.1	Os01g0807900
LOC_Os01g59410.1	Os01g0808900
LOC_Os01g59570.1	Os01g0810800
LOC_Os01g59670.1	Os01g0812050
LOC_Os01g59690.1	Os01g0812200
LOC_Os01g59950.1	Os01g0815100
LOC_Os01g60040.1	Os01g0816400
LOC_Os01g60060.1	Os01g0816600
LOC_Os01g60170.1	Os01g0817650
LOC_Os01g60190.1	Os01g0817700
LOC_Os01g60280.1	Os01g0818600
LOC_Os01g60280.1	Os01g0818700
LOC_Os01g60309.1	Os01g0819000
LOC_Os01g60420.1	Os01g0819700
LOC_Os01g60540.1	Os01g0820900
LOC_Os01g60640.1	Os01g0821600
LOC_Os01g60700.1	Os01g0822200
LOC_Os01g60730.1	Os01g0822800
LOC_Os01g60770.1	Os01g0823100
LOC_Os01g60860.1	Os01g0823900
LOC_Os01g60930.1	Os01g0824800
LOC_Os01g61030.1	Os01g0825700
LOC_Os01g61060.1	Os01g0825900
LOC_Os01g61080.1	Os01g0826400
LOC_Os01g61150.1	Os01g0827200
LOC_Os01g61410.1	Os01g0830100
LOC_Os01g61460.1	Os01g0830700
LOC_Os01g61500.1	Os01g0831200
LOC_Os01g61510.1	Os01g0831300
LOC_Os01g61620.1	Os01g0832900
LOC_Os01g61680.1	Os01g0833400
LOC_Os01g62000.1	Os01g0837100
LOC_Os01g62020.1	Os01g0837300
LOC_Os01g62130.1	Os01g0838600
LOC_Os01g62190.1	Os01g0839100
LOC_Os01g62290.1	Os01g0840100
LOC_Os01g62370.1	Os01g0841000
LOC_Os01g62430.1	Os01g0841700
LOC_Os01g62460.1	Os01g0842200
LOC_Os01g62650.1	Os01g0844800
LOC_Os01g62660.1	Os01g0844900
LOC_Os01g62670.1	Os01g0845100
LOC_Os01g62760.1	Os01g0846300
LOC_Os01g62770.1	Os01g0846400
LOC_Os01g62780.1	Os01g0846450
LOC_Os01g62820.1	Os01g0846900
LOC_Os01g62830.1	Os01g0847100
LOC_Os01g62870.1	Os01g0847700
LOC_Os01g62880.1	Os01g0847800
LOC_Os01g63060.1	Os01g0850100
LOC_Os01g63190.1	Os01g0850700
LOC_Os01g63200.1	Os01g0850800
LOC_Os01g63210.1	Os01g0850900
LOC_Os01g63230.1	Os01g0851100
LOC_Os01g63280.1	Os01g0852100
LOC_Os01g63480.1	Os01g0854000
LOC_Os01g63690.1	Os01g0855600
LOC_Os01g63820.1	Os01g0857000
LOC_Os01g63854.1	Os01g0857400
LOC_Os01g63930.1	Os01g0858350
LOC_Os01g63970.1	Os01g0858900
LOC_Os01g64000.1	Os01g0859300
LOC_Os01g64020.1	Os01g0859500
LOC_Os01g64110.1	Os01g0860500
LOC_Os01g64170.1	Os01g0860800
LOC_Os01g64310.1	Os01g0862800
LOC_Os01g64360.1	Os01g0863300
LOC_Os01g64470.1	Os01g0864500
LOC_Os01g64520.1	Os01g0865100
LOC_Os01g64570.1	Os01g0865700
LOC_Os01g64590.1	Os01g0865800
LOC_Os01g64630.1	Os01g0866100
LOC_Os01g64700.1	Os01g0866800
LOC_Os01g64730.1	Os01g0867300
LOC_Os01g64750.1	Os01g0867600
LOC_Os01g64790.1	Os01g0868000
LOC_Os01g64960.1	Os01g0869800
LOC_Os01g65080.1	Os01g0871200
LOC_Os01g65130.1	Os01g0871800
LOC_Os01g65220.1	Os01g0872700
LOC_Os01g65330.1	Os01g0873900
LOC_Os01g65370.1	Os01g0874300
LOC_Os01g65380.1	Os01g0874700
LOC_Os01g65410.1	Os01g0874900
LOC_Os01g65440.1	Os01g0875300
LOC_Os01g65480.1	Os01g0875700
LOC_Os01g65510.1	Os01g0876300
LOC_Os01g65520.1	Os01g0876400
LOC_Os01g65650.1	Os01g0878300
LOC_Os01g65680.1	Os01g0878800
LOC_Os01g65700.1	Os01g0879200
LOC_Os01g65780.1	Os01g0880200
LOC_Os01g65790.1	Os01g0880300
LOC_Os01g65800.1	Os01g0880400
LOC_Os01g65900.1	Os01g0881500
LOC_Os01g65920.1	Os01g0881900
LOC_Os01g66120.1	Os01g0884300
LOC_Os01g66150.1	Os01g0884700
LOC_Os01g66250.1	Os01g0885700
LOC_Os01g66270.1	Os01g0885900
LOC_Os01g66490.1	Os01g0888300
LOC_Os01g66610.1	Os01g0889900
LOC_Os01g66690.1	Os01g0890900
LOC_Os01g66840.1	Os01g0892500
LOC_Os01g66850.1	Os01g0892600
LOC_Os01g66860.2	Os01g0892800
LOC_Os01g66890.1	Os01g0893400
LOC_Os01g66900.1	Os01g0893700
LOC_Os01g66990.1	Os01g0895000
LOC_Os01g67010.1	Os01g0895200
LOC_Os01g67030.1	Os01g0895300
LOC_Os01g67220.1	Os01g0897600
LOC_Os01g67250.1	Os01g0897800
LOC_Os01g67410.1	Os01g0899800
LOC_Os01g67480.1	Os01g0900800
LOC_Os01g67500.1	Os01g0901000
LOC_Os01g67530.1	Os01g0901500
LOC_Os01g67540.1	Os01g0901600
LOC_Os01g67600.1	Os01g0902300
LOC_Os01g67810.1	Os01g0905200
LOC_Os01g67850.1	Os01g0905700
LOC_Os01g67860.1	Os01g0905800
LOC_Os01g68020.1	Os01g0908200
LOC_Os01g68140.1	Os01g0909400
LOC_Os01g68320.1	Os01g0911100
LOC_Os01g68510.1	Os01g0913300
LOC_Os01g68650.1	Os01g0915000
LOC_Os01g68720.1	Os01g0915900
LOC_Os01g68730.1	Os01g0916000
LOC_Os01g68740.1	Os01g0916100
LOC_Os01g68750.1	Os01g0916200
LOC_Os01g68810.1	Os01g0916800
LOC_Os01g68860.1	Os01g0917400
LOC_Os01g68900.1	Os01g0917900
LOC_Os01g69040.1	Os01g0919500
LOC_Os01g69050.1	Os01g0919600
LOC_Os01g69090.1	Os01g0920000
LOC_Os01g69100.1	Os01g0920100
LOC_Os01g69140.1	Os01g0920500
LOC_Os01g69140.1	Os01g0920450
LOC_Os01g69140.1	Os01g0920700
LOC_Os01g69200.1	Os01g0921100
LOC_Os01g69270.1	Os01g0921800
LOC_Os01g69279.1	Os01g0922000
LOC_Os01g69870.1	Os01g0923000
LOC_Os01g69920.1	Os01g0923700
LOC_Os01g70050.1	Os01g0924966
LOC_Os01g70080.1	Os01g0925100
LOC_Os01g70110.1	Os01g0925400
LOC_Os01g70130.1	Os01g0925700
LOC_Os01g70170.1	Os01g0926300
LOC_Os01g70210.1	Os01g0926800
LOC_Os01g70270.1	Os01g0927600
LOC_Os01g70380.1	Os01g0928800
LOC_Os01g70470.1	Os01g0930200
LOC_Os01g70490.1	Os01g0930400
LOC_Os01g70500.1	Os01g0930500
LOC_Os01g70525.1	Os01g0930900
LOC_Os01g70540.1	Os01g0931000
LOC_Os01g70540.1	Os01g0930950
LOC_Os01g70550.1	Os01g0931100
LOC_Os01g70590.1	Os01g0931600
LOC_Os01g70710.1	Os01g0933200
LOC_Os01g70790.1	Os01g0934100
LOC_Os01g70810.1	Os01g0934300
LOC_Os01g70820.1	Os01g0934400
LOC_Os01g70820.1	Os01g0934350
LOC_Os01g70960.1	Os01g0935700
LOC_Os01g70990.1	Os01g0936000
LOC_Os01g71000.1	Os01g0936100
LOC_Os01g71100.1	Os01g0937300
LOC_Os01g71106.2	Os01g0937400
LOC_Os01g71620.1	Os01g0944000
LOC_Os01g71624.1	Os01g0944100
LOC_Os01g71710.1	Os01g0945200
LOC_Os01g71740.1	Os01g0945600
LOC_Os01g71820.1	Os01g0946600
LOC_Os01g71830.1	Os01g0946700
LOC_Os01g71860.1	Os01g0947000
LOC_Os01g71970.1	Os01g0948200
LOC_Os01g72000.1	Os01g0948500
LOC_Os01g72100.1	Os01g0949500
LOC_Os01g72120.1	Os01g0949700
LOC_Os01g72130.1	Os01g0949750
LOC_Os01g72150.1	Os01g0949900
LOC_Os01g72260.1	Os01g0951500
LOC_Os01g72320.1	Os01g0952300
LOC_Os01g72360.1	Os01g0952900
LOC_Os01g72370.1	Os01g0952800
LOC_Os01g72380.1	Os01g0953100
LOC_Os01g72420.1	Os01g0953500
LOC_Os01g72430.1	Os01g0953600
LOC_Os01g72520.1	Os01g0955000
LOC_Os01g72530.1	Os01g0955100
LOC_Os01g72540.1	Os01g0955400
LOC_Os01g72550.1	Os01g0955500
LOC_Os01g72570.1	Os01g0955700
LOC_Os01g72600.1	Os01g0956075
LOC_Os01g72610.1	Os01g0956200
LOC_Os01g72690.1	Os01g0957000
LOC_Os01g72834.1	Os01g0958500
LOC_Os01g72860.1	Os01g0958700
LOC_Os01g72940.1	Os01g0959800
LOC_Os01g72970.1	Os01g0960200
LOC_Os01g72990.1	Os01g0960400
LOC_Os01g73024.1	Os01g0961000
LOC_Os01g73040.1	Os01g0961200
LOC_Os01g73370.1	Os01g0964400
LOC_Os01g73410.1	Os01g0964800
LOC_Os01g73500.1	Os01g0965900
LOC_Os01g73514.1	Os01g0966000
LOC_Os01g73590.1	Os01g0966900
LOC_Os01g73670.1	Os01g0967800
LOC_Os01g73730.1	Os01g0968400
LOC_Os01g73960.1	Os01g0971100
LOC_Os01g73970.1	Os01g0971200
LOC_Os01g73980.1	Os01g0971400
LOC_Os01g74010.1	Os01g0971700
LOC_Os01g74020.1	Os01g0971800
LOC_Os01g74110.1	Os01g0972200
LOC_Os01g74200.1	Os01g0973500
LOC_Os01g74320.1	Os01g0974400
LOC_Os01g74450.1	Os01g0975900
LOC_Os01g74470.1	Os01g0976100
LOC_Os01g74490.1	Os01g0976300
LOC_Os01g74630.1	Os01g0977901
LOC_Os01g74650.1	Os01g0978100
LOC_Os02g01070.1	Os02g0100700
LOC_Os02g01170.1	Os02g0101700
LOC_Os02g01220.1	Os02g0102300
LOC_Os02g01490.1	Os02g0105100
LOC_Os02g01590.1	Os02g0106100
LOC_Os02g01740.1	Os02g0106966
LOC_Os02g01800.1	Os02g0107700
LOC_Os02g01890.1	Os02g0108800
LOC_Os02g01930.1	Os02g0109200
LOC_Os02g02110.1	Os02g0111500
LOC_Os02g02120.1	Os02g0111600
LOC_Os02g02140.1	Os02g0111800
LOC_Os02g02170.1	Os02g0112100
LOC_Os02g02190.1	Os02g0112600
LOC_Os02g02290.1	Os02g0114033
LOC_Os02g02320.1	Os02g0114200
LOC_Os02g02490.1	Os02g0116700
LOC_Os02g02600.1	Os02g0118200
LOC_Os02g02720.1	Os02g0119400
LOC_Os02g02870.1	Os02g0121100
LOC_Os02g02900.1	Os02g0121400
LOC_Os02g03010.1	Os02g0122500
LOC_Os02g03020.1	Os02g0122600
LOC_Os02g03270.1	Os02g0125200
LOC_Os02g03280.2	Os02g0125300
LOC_Os02g03410.1	Os02g0126400
LOC_Os02g03710.1	Os02g0129800
LOC_Os02g03840.2	Os02g0131100
LOC_Os02g03850.1	Os02g0131200
LOC_Os02g04010.1	Os02g0133000
LOC_Os02g04130.1	Os02g0134200
LOC_Os02g04250.1	Os02g0135500
LOC_Os02g04440.2	Os02g0136933
LOC_Os02g04490.1	Os02g0137450
LOC_Os02g04520.1	Os02g0137800
LOC_Os02g04640.1	Os02g0139000
LOC_Os02g04710.1	Os02g0139650
LOC_Os02g04740.1	Os02g0140300
LOC_Os02g04840.1	Os02g0141300
LOC_Os02g05450.1	Os02g0147800
LOC_Os02g05630.1	Os02g0149800
LOC_Os02g05660.1	Os02g0150100
LOC_Os02g05710.1	Os02g0150900
LOC_Os02g05744.1	Os02g0151300
LOC_Os02g05880.1	Os02g0152800
LOC_Os02g05920.1	Os02g0153200
LOC_Os02g05950.1	Os02g0153700
LOC_Os02g05980.1	Os02g0154200
LOC_Os02g06120.1	Os02g0155600
LOC_Os02g06160.1	Os02g0156000
LOC_Os02g06290.1	Os02g0157600
LOC_Os02g06520.1	Os02g0160200
LOC_Os02g06725.1	Os02g0162766
LOC_Os02g06840.1	Os02g0164300
LOC_Os02g06930.1	Os02g0165100
LOC_Os02g07010.1	Os02g0166600
LOC_Os02g07040.1	Os02g0167000
LOC_Os02g07690.1	Os02g0173200
LOC_Os02g07750.1	Os02g0173800
LOC_Os02g07840.1	Os02g0175100
LOC_Os02g07930.1	Os02g0176000
LOC_Os02g07960.2	Os02g0176100
LOC_Os02g08010.1	Os02g0176700
LOC_Os02g08100.1	Os02g0177600
LOC_Os02g08150.1	Os02g0178100
LOC_Os02g08270.1	Os02g0179200
LOC_Os02g08364.1	Os02g0180000
LOC_Os02g08400.1	Os02g0180400
LOC_Os02g08420.1	Os02g0180700
LOC_Os02g08440.1	Os02g0181300
LOC_Os02g08510.1	Os02g0182300
LOC_Os02g09220.1	Os02g0184900
LOC_Os02g09240.1	Os02g0185200
LOC_Os02g09250.1	Os02g0185300
LOC_Os02g09359.1	Os02g0186500
LOC_Os02g09390.1	Os02g0186800
LOC_Os02g09400.1	Os02g0186900
LOC_Os02g09490.1	Os02g0187800
LOC_Os02g09510.1	Os02g0188000
LOC_Os02g09720.1	Os02g0190300
LOC_Os02g09750.1	Os02g0190600
LOC_Os02g09770.1	Os02g0190800
LOC_Os02g09810.1	Os02g0191300
LOC_Os02g09850.1	Os02g0191800
LOC_Os02g09910.1	Os02g0192300
LOC_Os02g09960.1	Os02g0193000
LOC_Os02g09980.1	Os02g0193200
LOC_Os02g09990.1	Os02g0193300
LOC_Os02g10030.1	Os02g0193732
LOC_Os02g10140.1	Os02g0194900
LOC_Os02g10190.1	Os02g0195500
LOC_Os02g10290.1	Os02g0196600
LOC_Os02g10480.1	Os02g0198300
LOC_Os02g10700.1	Os02g0200900
LOC_Os02g10730.1	Os02g0201300
LOC_Os02g10780.1	Os02g0202200
LOC_Os02g10794.1	Os02g0202300
LOC_Os02g10900.1	Os02g0203500
LOC_Os02g10970.1	Os02g0204201
LOC_Os02g11020.1	Os02g0204700
LOC_Os02g11070.1	Os02g0205500
LOC_Os02g11720.1	Os02g0207900
LOC_Os02g11760.1	Os02g0208300
LOC_Os02g11780.1	Os02g0208600
LOC_Os02g11820.1	Os02g0208900
LOC_Os02g11859.1	Os02g0209300
LOC_Os02g11870.1	Os02g0209400
LOC_Os02g12010.1	Os02g0211600
LOC_Os02g12040.1	Os02g0211900
LOC_Os02g12050.1	Os02g0212000
LOC_Os02g12070.1	Os02g0212300
LOC_Os02g12080.1	Os02g0212400
LOC_Os02g12090.1	Os02g0212500
LOC_Os02g12350.1	Os02g0214900
LOC_Os02g12540.1	Os02g0217300
LOC_Os02g12560.1	Os02g0217450
LOC_Os02g12690.1	Os02g0218800
LOC_Os02g12810.1	Os02g0220700
LOC_Os02g13100.1	Os02g0224100
LOC_Os02g13260.1	Os02g0225900
LOC_Os02g13290.1	Os02g0226200
LOC_Os02g13370.1	Os02g0227100
LOC_Os02g13780.1	Os02g0231700
LOC_Os02g13800.1	Os02g0232000
LOC_Os02g13840.1	Os02g0232400
LOC_Os02g13960.1	Os02g0234300
LOC_Os02g14430.1	Os02g0240100
LOC_Os02g14490.1	Os02g0241200
LOC_Os02g14570.1	Os02g0242100
LOC_Os02g14630.1	Os02g0242900
LOC_Os02g14680.1	Os02g0243300
LOC_Os02g14770.1	Os02g0244700
LOC_Os02g14800.1	Os02g0245200
LOC_Os02g14900.1	Os02g0247000
LOC_Os02g15200.1	Os02g0250100
LOC_Os02g15280.1	Os02g0251800
LOC_Os02g15290.1	Os02g0251900
LOC_Os02g15340.1	Os02g0252200
LOC_Os02g15520.1	Os02g0254550
LOC_Os02g15540.1	Os02g0254600
LOC_Os02g15580.1	Os02g0255000
LOC_Os02g15700.1	Os02g0256200
LOC_Os02g15860.1	Os02g0258800
LOC_Os02g15880.1	Os02g0259100
LOC_Os02g16540.1	Os02g0265200
LOC_Os02g16600.1	Os02g0265700
LOC_Os02g16620.1	Os02g0265900
LOC_Os02g16680.1	Os02g0266800
LOC_Os02g16730.1	Os02g0267200
LOC_Os02g17304.1	Os02g0272900
LOC_Os02g17330.1	Os02g0273100
LOC_Os02g17350.1	Os02g0273700
LOC_Os02g17470.1	Os02g0274700
LOC_Os02g17620.1	Os02g0276200
LOC_Os02g18510.1	Os02g0286850
LOC_Os02g18954.1	Os02g0291600
LOC_Os02g19140.1	Os02g0293400
LOC_Os02g19650.1	Os02g0299300
LOC_Os02g19890.1	Os02g0301800
LOC_Os02g20360.1	Os02g0306401
LOC_Os02g20970.1	Os02g0313700
LOC_Os02g21040.1	Os02g0314600
LOC_Os02g21190.1	Os02g0316900
LOC_Os02g21430.1	Os02g0319100
LOC_Os02g21890.1	Os02g0324400
LOC_Os02g21920.1	Os02g0324700
LOC_Os02g22020.1	Os02g0325600
LOC_Os02g22130.1	Os02g0327000
LOC_Os02g24080.1	Os02g0437200
LOC_Os02g24134.1	Os02g0437800
LOC_Os02g25580.1	Os02g0452500
LOC_Os02g25780.1	Os02g0455400
LOC_Os02g25840.1	Os02g0456000
LOC_Os02g25900.1	Os02g0456800
LOC_Os02g26430.1	Os02g0462800
LOC_Os02g27110.1	Os02g0470600
LOC_Os02g27220.1	Os02g0471500
LOC_Os02g27360.1	Os02g0473200
LOC_Os02g27480.1	Os02g0475300
LOC_Os02g27592.1	Os02g0477100
LOC_Os02g27950.1	Os02g0480900
LOC_Os02g28720.1	Os02g0488600
LOC_Os02g29450.1	Os02g0497400
LOC_Os02g29960.1	Os02g0503100
LOC_Os02g30100.1	Os02g0503900
LOC_Os02g30190.1	Os02g0504700
LOC_Os02g30230.1	Os02g0505400
LOC_Os02g30320.1	Os02g0506600
LOC_Os02g30810.1	Os02g0512000
LOC_Os02g30900.1	Os02g0513000
LOC_Os02g31080.1	Os02g0515200
LOC_Os02g31290.1	Os02g0517531
LOC_Os02g31840.1	Os02g0517700
LOC_Os02g32110.1	Os02g0520750
LOC_Os02g32140.1	Os02g0521100
LOC_Os02g32450.1	Os02g0525100
LOC_Os02g32469.1	Os02g0525600
LOC_Os02g32490.1	Os02g0525900
LOC_Os02g32520.1	Os02g0526400
LOC_Os02g32530.1	Os02g0526500
LOC_Os02g32580.1	Os02g0527200
LOC_Os02g32590.1	Os02g0527300
LOC_Os02g32620.1	Os02g0527900
LOC_Os02g32690.1	Os02g0528900
LOC_Os02g32770.1	Os02g0529800
LOC_Os02g32840.1	Os02g0530300
LOC_Os02g32970.1	Os02g0532300
LOC_Os02g32990.1	Os02g0532800
LOC_Os02g33110.1	Os02g0534400
LOC_Os02g33230.1	Os02g0535700
LOC_Os02g33240.1	Os02g0535901
LOC_Os02g33330.1	Os02g0536500
LOC_Os02g33590.1	Os02g0539200
LOC_Os02g33600.1	Os02g0539500
LOC_Os02g33680.1	Os02g0540700
LOC_Os02g33710.1	Os02g0541300
LOC_Os02g33820.1	Os02g0543000
LOC_Os02g34410.1	Os02g0548700
LOC_Os02g34430.1	Os02g0549200
LOC_Os02g34470.1	Os02g0549700
LOC_Os02g34600.1	Os02g0551100
LOC_Os02g34650.1	Os02g0551700
LOC_Os02g34850.1	Os02g0554000
LOC_Os02g35010.1	Os02g0555900
LOC_Os02g35020.1	Os02g0556000
LOC_Os02g35140.1	Os02g0557200
LOC_Os02g35190.1	Os02g0558100
LOC_Os02g35210.1	Os02g0558400
LOC_Os02g35470.1	Os02g0562300
LOC_Os02g35490.1	Os02g0562600
LOC_Os02g35660.1	Os02g0564700
LOC_Os02g35820.1	Os02g0566300
LOC_Os02g35830.1	Os02g0566400
LOC_Os02g36000.1	Os02g0568600
LOC_Os02g36320.1	Os02g0572300
LOC_Os02g36340.1	Os02g0572400
LOC_Os02g36350.1	Os02g0572600
LOC_Os02g36414.1	Os02g0573500
LOC_Os02g36440.1	Os02g0574000
LOC_Os02g36490.1	Os02g0574500
LOC_Os02g36530.1	Os02g0575000
LOC_Os02g36590.1	Os02g0575700
LOC_Os02g36619.1	Os02g0575900
LOC_Os02g36740.1	Os02g0577100
LOC_Os02g36810.1	Os02g0577700
LOC_Os02g36840.1	Os02g0578300
LOC_Os02g36870.1	Os02g0578800
LOC_Os02g36880.1	Os02g0579000
LOC_Os02g36924.1	Os02g0579600
LOC_Os02g36940.1	Os02g0579800
LOC_Os02g37160.1	Os02g0582600
LOC_Os02g37180.1	Os02g0582800
LOC_Os02g37190.1	Os02g0582900
LOC_Os02g37290.1	Os02g0584700
LOC_Os02g37300.1	Os02g0584800
LOC_Os02g37320.1	Os02g0585100
LOC_Os02g37330.1	Os02g0585200
LOC_Os02g37540.1	Os02g0587800
LOC_Os02g37690.1	Os02g0589400
LOC_Os02g37830.1	Os02g0590800
LOC_Os02g38050.1	Os02g0593700
LOC_Os02g38080.1	Os02g0594100
LOC_Os02g38140.1	Os02g0594900
LOC_Os02g38230.1	Os02g0595900
LOC_Os02g38840.1	Os02g0600400
LOC_Os02g38890.1	Os02g0601000
LOC_Os02g38900.1	Os02g0601100
LOC_Os02g38920.1	Os02g0601300
LOC_Os02g38940.1	Os02g0601500
LOC_Os02g38980.1	Os02g0601800
LOC_Os02g39010.1	Os02g0602100
LOC_Os02g39160.1	Os02g0603800
LOC_Os02g39330.1	Os02g0605900
LOC_Os02g39490.1	Os02g0607700
LOC_Os02g39520.1	Os02g0608100
LOC_Os02g39560.1	Os02g0608500
LOC_Os02g39790.1	Os02g0611200
LOC_Os02g39910.1	Os02g0612700
LOC_Os02g39930.1	Os02g0612900
LOC_Os02g39950.1	Os02g0613000
LOC_Os02g39970.1	Os02g0613200
LOC_Os02g40040.1	Os02g0614200
LOC_Os02g40110.1	Os02g0614700
LOC_Os02g40110.1	Os02g0614800
LOC_Os02g40510.1	Os02g0618200
LOC_Os02g40530.1	Os02g0618400
LOC_Os02g40700.1	Os02g0620400
LOC_Os02g40710.1	Os02g0620500
LOC_Os02g40730.1	Os02g0620600
LOC_Os02g40820.1	Os02g0621600
LOC_Os02g40840.1	Os02g0621800
LOC_Os02g41510.1	Os02g0624300
LOC_Os02g41580.1	Os02g0625300
LOC_Os02g41630.2	Os02g0626100
LOC_Os02g41650.1	Os02g0626400
LOC_Os02g41800.1	Os02g0628600
LOC_Os02g41820.1	Os02g0628800
LOC_Os02g41840.1	Os02g0629000
LOC_Os02g41860.1	Os02g0629200
LOC_Os02g41890.1	Os02g0629400
LOC_Os02g41910.1	Os02g0630000
LOC_Os02g41954.1	Os02g0630300
LOC_Os02g42020.1	Os02g0631200
LOC_Os02g42290.1	Os02g0634500
LOC_Os02g42310.1	Os02g0634700
LOC_Os02g42585.1	Os02g0638650
LOC_Os02g42600.1	Os02g0639000
LOC_Os02g42690.1	Os02g0639800
LOC_Os02g42740.1	Os02g0640300
LOC_Os02g42780.1	Os02g0640500
LOC_Os02g42850.1	Os02g0641300
LOC_Os02g42990.1	Os02g0643800
LOC_Os02g43150.1	Os02g0645600
LOC_Os02g43170.1	Os02g0646200
LOC_Os02g43330.1	Os02g0649300
LOC_Os02g43350.1	Os02g0649700
LOC_Os02g43360.1	Os02g0649800
LOC_Os02g43430.1	Os02g0650500
LOC_Os02g43700.1	Os02g0653900
LOC_Os02g43750.1	Os02g0654400
LOC_Os02g43770.1	Os02g0654600
LOC_Os02g43790.1	Os02g0654700
LOC_Os02g44108.1	Os02g0658800
LOC_Os02g44230.1	Os02g0661100
LOC_Os02g44300.1	Os02g0661900
LOC_Os02g44480.1	Os02g0663900
LOC_Os02g44500.1	Os02g0664000
LOC_Os02g44590.1	Os02g0665300
LOC_Os02g44599.1	Os02g0665400
LOC_Os02g44610.1	Os02g0665800
LOC_Os02g44630.1	Os02g0666200
LOC_Os02g44680.1	Os02g0666700
LOC_Os02g44730.1	Os02g0667500
LOC_Os02g44820.1	Os02g0668500
LOC_Os02g44870.1	Os02g0669100
LOC_Os02g44880.1	Os02g0669500
LOC_Os02g44980.1	Os02g0670900
LOC_Os02g44990.1	Os02g0671100
LOC_Os02g45000.1	Os02g0671200
LOC_Os02g45010.1	Os02g0671300
LOC_Os02g45200.1	Os02g0673700
LOC_Os02g45320.1	Os02g0675800
LOC_Os02g45380.1	Os02g0676400
LOC_Os02g45420.1	Os02g0676800
LOC_Os02g45450.1	Os02g0677300
LOC_Os02g45480.1	Os02g0677700
LOC_Os02g45660.1	Os02g0680600
LOC_Os02g45750.1	Os02g0681632
LOC_Os02g45760.1	Os02g0681900
LOC_Os02g45780.1	Os02g0682300
LOC_Os02g45890.1	Os02g0684100
LOC_Os02g45930.1	Os02g0684400
LOC_Os02g46030.1	Os02g0685200
LOC_Os02g46080.1	Os02g0685600
LOC_Os02g46100.1	Os02g0686100
LOC_Os02g46180.1	Os02g0686800
LOC_Os02g46420.1	Os02g0689500
LOC_Os02g46490.1	Os02g0690500
LOC_Os02g46500.1	Os02g0690600
LOC_Os02g46610.1	Os02g0692700
LOC_Os02g46860.1	Os02g0695900
LOC_Os02g46962.1	Os02g0697300
LOC_Os02g47060.1	Os02g0698800
LOC_Os02g47090.1	Os02g0699000
LOC_Os02g47220.1	Os02g0700600
LOC_Os02g47470.1	Os02g0703600
LOC_Os02g47650.1	Os02g0705400
LOC_Os02g47670.1	Os02g0705600
LOC_Os02g47780.1	Os02g0706900
LOC_Os02g47800.1	Os02g0707100
LOC_Os02g47880.1	Os02g0708400
LOC_Os02g47970.1	Os02g0709400
LOC_Os02g48010.1	Os02g0709900
LOC_Os02g48080.1	Os02g0710500
LOC_Os02g48150.1	Os02g0711400
LOC_Os02g48184.1	Os02g0712400
LOC_Os02g48210.1	Os02g0712700
LOC_Os02g48320.1	Os02g0713700
LOC_Os02g48640.1	Os02g0717600
LOC_Os02g48790.1	Os02g0719800
LOC_Os02g48850.1	Os02g0720400
LOC_Os02g48870.1	Os02g0720600
LOC_Os02g48900.1	Os02g0720900
LOC_Os02g48910.1	Os02g0721100
LOC_Os02g48980.1	Os02g0721700
LOC_Os02g49090.1	Os02g0722800
LOC_Os02g49230.1	Os02g0724000
LOC_Os02g49440.1	Os02g0726300
LOC_Os02g49450.1	Os02g0726400
LOC_Os02g49570.1	Os02g0728100
LOC_Os02g49650.1	Os02g0729100
LOC_Os02g49700.1	Os02g0729700
LOC_Os02g49760.1	Os02g0730300
LOC_Os02g49800.1	Os02g0730700
LOC_Os02g49860.1	Os02g0731500
LOC_Os02g49986.1	Os02g0732600
LOC_Os02g49992.1	Os02g0732700
LOC_Os02g50130.1	Os02g0734300
LOC_Os02g50270.1	Os02g0735700
LOC_Os02g50340.1	Os02g0736300
LOC_Os02g50374.1	Os02g0736900
LOC_Os02g50390.1	Os02g0737200
LOC_Os02g50460.1	Os02g0738200
LOC_Os02g50470.1	Os02g0738300
LOC_Os02g50490.1	Os02g0738600
LOC_Os02g50570.1	Os02g0739100
LOC_Os02g50700.1	Os02g0740500
LOC_Os02g50710.1	Os02g0740600
LOC_Os02g50730.1	Os02g0740700
LOC_Os02g50799.1	Os02g0741500
LOC_Os02g50840.1	Os02g0742000
LOC_Os02g50845.1	Os02g0742050
LOC_Os02g51040.1	Os02g0744200
LOC_Os02g51150.1	Os02g0745700
LOC_Os02g51300.1	Os02g0747600
LOC_Os02g51350.1	Os02g0748300
LOC_Os02g51414.1	Os02g0749400
LOC_Os02g51670.1	Os02g0752800
LOC_Os02g51680.1	Os02g0753000
LOC_Os02g51750.1	Os02g0753800
LOC_Os02g51780.1	Os02g0754100
LOC_Os02g51860.1	Os02g0755000
LOC_Os02g51890.1	Os02g0755400
LOC_Os02g51930.1	Os02g0755900
LOC_Os02g52150.1	Os02g0758000
LOC_Os02g52160.1	Os02g0758100
LOC_Os02g52210.1	Os02g0759400
LOC_Os02g52450.1	Os02g0762100
LOC_Os02g52490.1	Os02g0762600
LOC_Os02g52560.1	Os02g0763200
LOC_Os02g52670.1	Os02g0764700
LOC_Os02g52770.1	Os02g0766600
LOC_Os02g52780.1	Os02g0766700
LOC_Os02g52830.1	Os02g0767200
LOC_Os02g52850.1	Os02g0767400
LOC_Os02g52900.1	Os02g0768100
LOC_Os02g52910.1	Os02g0768000
LOC_Os02g52930.1	Os02g0768300
LOC_Os02g52960.1	Os02g0768750
LOC_Os02g53100.1	Os02g0770500
LOC_Os02g53140.1	Os02g0771100
LOC_Os02g53180.1	Os02g0771600
LOC_Os02g53380.1	Os02g0773732
LOC_Os02g53410.1	Os02g0774200
LOC_Os02g53510.1	Os02g0775300
LOC_Os02g53700.1	Os02g0777100
LOC_Os02g53750.1	Os02g0777800
LOC_Os02g53860.1	Os02g0779200
LOC_Os02g53870.1	Os02g0779300
LOC_Os02g54080.1	Os02g0781700
LOC_Os02g54100.1	Os02g0781900
LOC_Os02g54120.1	Os02g0782200
LOC_Os02g54140.1	Os02g0782500
LOC_Os02g54180.1	Os02g0782900
LOC_Os02g54254.1	Os02g0783625
LOC_Os02g54254.1	Os02g0783700
LOC_Os02g54520.1	Os02g0786400
LOC_Os02g54540.1	Os02g0786500
LOC_Os02g54600.1	Os02g0787300
LOC_Os02g54640.1	Os02g0787600
LOC_Os02g54650.1	Os02g0787800
LOC_Os02g54780.1	Os02g0789600
LOC_Os02g54820.1	Os02g0790500
LOC_Os02g54890.1	Os02g0791500
LOC_Os02g55150.1	Os02g0794900
LOC_Os02g55320.1	Os02g0796500
LOC_Os02g55380.1	Os02g0797100
LOC_Os02g55430.1	Os02g0797600
LOC_Os02g55560.1	Os02g0799000
LOC_Os02g55600.1	Os02g0799600
LOC_Os02g55610.1	Os02g0799700
LOC_Os02g55890.1	Os02g0802500
LOC_Os02g55970.1	Os02g0803300
LOC_Os02g55990.1	Os02g0803600
LOC_Os02g56250.1	Os02g0806400
LOC_Os02g56250.1	Os02g0806300
LOC_Os02g56260.1	Os02g0806500
LOC_Os02g56270.1	Os02g0806600
LOC_Os02g56300.1	Os02g0806900
LOC_Os02g56310.1	Os02g0807000
LOC_Os02g56320.1	Os02g0807100
LOC_Os02g56370.1	Os02g0807800
LOC_Os02g56560.1	Os02g0810400
LOC_Os02g56600.1	Os02g0810900
LOC_Os02g56850.1	Os02g0813500
LOC_Os02g56900.1	Os02g0814000
LOC_Os02g57160.1	Os02g0816600
LOC_Os02g57260.1	Os02g0817700
LOC_Os02g57400.1	Os02g0819400
LOC_Os02g57410.1	Os02g0819500
LOC_Os02g57420.1	Os02g0819600
LOC_Os02g57440.1	Os02g0819900
LOC_Os02g57450.1	Os02g0820000
LOC_Os02g57490.1	Os02g0820500
LOC_Os02g57560.1	Os02g0821400
LOC_Os02g57600.1	Os02g0821900
LOC_Os02g57610.1	Os02g0822000
LOC_Os02g57620.1	Os02g0822100
LOC_Os02g57650.1	Os02g0822400
LOC_Os02g57660.1	Os02g0822500
LOC_Os02g57700.1	Os02g0822900
LOC_Os02g57710.1	Os02g0823000
LOC_Os02g57720.1	Os02g0823100
LOC_Os02g57750.1	Os02g0823300
LOC_Os02g57790.1	Os02g0823900
LOC_Os02g58110.1	Os02g0827500
LOC_Os02g58139.1	Os02g0827900
LOC_Os02g58260.1	Os02g0829500
LOC_Os02g58410.1	Os02g0830801
LOC_Os02g58554.1	Os02g0832400
LOC_Os02g58640.1	Os02g0833300
LOC_Os03g01270.1	Os03g0102700
LOC_Os03g01300.1	Os03g0103100
LOC_Os03g01300.1	Os03g0103200
LOC_Os03g01700.1	Os03g0107300
LOC_Os03g01710.1	Os03g0107400
LOC_Os03g01960.1	Os03g0110300
LOC_Os03g01990.1	Os03g0110600
LOC_Os03g02070.1	Os03g0111400
LOC_Os03g02150.1	Os03g0112101
LOC_Os03g02330.1	Os03g0114400
LOC_Os03g02440.1	Os03g0115400
LOC_Os03g02514.1	Os03g0116300
LOC_Os03g02514.2	Os03g0116316
LOC_Os03g02550.1	Os03g0116700
LOC_Os03g02980.1	Os03g0122000
LOC_Os03g03034.1	Os03g0122300
LOC_Os03g03200.1	Os03g0123800
LOC_Os03g03280.1	Os03g0124200
LOC_Os03g03290.1	Os03g0124300
LOC_Os03g03350.1	Os03g0124900
LOC_Os03g03370.1	Os03g0125100
LOC_Os03g03440.1	Os03g0125900
LOC_Os03g03510.1	Os03g0126800
LOC_Os03g03610.1	Os03g0128200
LOC_Os03g03660.1	Os03g0128700
LOC_Os03g03700.1	Os03g0129100
LOC_Os03g03730.1	Os03g0129800
LOC_Os03g03890.1	Os03g0131000
LOC_Os03g03910.1	Os03g0131200
LOC_Os03g04020.1	Os03g0132200
LOC_Os03g04060.1	Os03g0132900
LOC_Os03g04070.1	Os03g0133000
LOC_Os03g04110.1	Os03g0133400
LOC_Os03g04130.1	Os03g0133800
LOC_Os03g04190.1	Os03g0134500
LOC_Os03g04410.1	Os03g0136900
LOC_Os03g04430.1	Os03g0137200
LOC_Os03g04500.1	Os03g0138000
LOC_Os03g04570.1	Os03g0138700
LOC_Os03g04600.1	Os03g0139200
LOC_Os03g04610.1	Os03g0139400
LOC_Os03g04770.1	Os03g0141200
LOC_Os03g04890.1	Os03g0142500
LOC_Os03g04920.1	Os03g0142800
LOC_Os03g04930.1	Os03g0142900
LOC_Os03g05110.1	Os03g0144800
LOC_Os03g05200.1	Os03g0145500
LOC_Os03g05290.1	Os03g0146100
LOC_Os03g05390.1	Os03g0147400
LOC_Os03g05470.1	Os03g0148700
LOC_Os03g05510.1	Os03g0149100
LOC_Os03g05570.1	Os03g0149800
LOC_Os03g05620.1	Os03g0150600
LOC_Os03g05640.1	Os03g0150800
LOC_Os03g05680.1	Os03g0151300
LOC_Os03g05700.1	Os03g0151500
LOC_Os03g05730.1	Os03g0151800
LOC_Os03g05750.1	Os03g0152000
LOC_Os03g05760.1	Os03g0152100
LOC_Os03g05910.1	Os03g0154000
LOC_Os03g06000.1	Os03g0155300
LOC_Os03g06070.1	Os03g0156500
LOC_Os03g06410.1	Os03g0160100
LOC_Os03g06420.1	Os03g0160200
LOC_Os03g06630.1	Os03g0161900
LOC_Os03g06930.1	Os03g0165300
LOC_Os03g07120.1	Os03g0167400
LOC_Os03g07130.1	Os03g0167500
LOC_Os03g07170.1	Os03g0168000
LOC_Os03g07200.1	Os03g0168300
LOC_Os03g07360.1	Os03g0169600
LOC_Os03g07430.1	Os03g0170400
LOC_Os03g07590.1	Os03g0172100
LOC_Os03g07880.1	Os03g0174900
LOC_Os03g07990.1	Os03g0177000
LOC_Os03g08250.1	Os03g0180100
LOC_Os03g08330.1	Os03g0181100
LOC_Os03g08430.1	Os03g0182400
LOC_Os03g08470.1	Os03g0183000
LOC_Os03g08550.1	Os03g0183800
LOC_Os03g08560.1	Os03g0183850
LOC_Os03g08580.1	Os03g0184100
LOC_Os03g08740.1	Os03g0186500
LOC_Os03g08840.1	Os03g0187400
LOC_Os03g08850.1	Os03g0187500
LOC_Os03g08860.1	Os03g0187600
LOC_Os03g08900.1	Os03g0188100
LOC_Os03g08920.1	Os03g0188200
LOC_Os03g08960.1	Os03g0188900
LOC_Os03g08970.1	Os03g0189100
LOC_Os03g08999.1	Os03g0189400
LOC_Os03g09060.1	Os03g0190100
LOC_Os03g09140.1	Os03g0191400
LOC_Os03g09170.1	Os03g0191900
LOC_Os03g09220.1	Os03g0192500
LOC_Os03g09260.1	Os03g0192800
LOC_Os03g09880.1	Os03g0194600
LOC_Os03g09900.1	Os03g0194900
LOC_Os03g09910.1	Os03g0195100
LOC_Os03g09940.1	Os03g0195450
LOC_Os03g09940.1	Os03g0195500
LOC_Os03g10050.1	Os03g0196600
LOC_Os03g10140.1	Os03g0197800
LOC_Os03g10320.1	Os03g0200200
LOC_Os03g10440.1	Os03g0201500
LOC_Os03g10478.1	Os03g0201901
LOC_Os03g10620.1	Os03g0203200
LOC_Os03g10640.1	Os03g0203700
LOC_Os03g10750.1	Os03g0205000
LOC_Os03g10910.1	Os03g0207100
LOC_Os03g10950.1	Os03g0207400
LOC_Os03g11460.1	Os03g0213300
LOC_Os03g11550.1	Os03g0214200
LOC_Os03g11890.1	Os03g0218300
LOC_Os03g11900.1	Os03g0218400
LOC_Os03g11970.1	Os03g0219300
LOC_Os03g11980.1	Os03g0219400
LOC_Os03g12110.1	Os03g0221200
LOC_Os03g12150.1	Os03g0221700
LOC_Os03g12160.1	Os03g0221600
LOC_Os03g12290.1	Os03g0223400
LOC_Os03g12300.1	Os03g0223700
LOC_Os03g12350.1	Os03g0224200
LOC_Os03g12370.1	Os03g0224700
LOC_Os03g12790.1	Os03g0229500
LOC_Os03g12820.1	Os03g0230300
LOC_Os03g12860.1	Os03g0231150
LOC_Os03g12860.1	Os03g0231000
LOC_Os03g13080.1	Os03g0233300
LOC_Os03g13300.1	Os03g0236200
LOC_Os03g13460.1	Os03g0237600
LOC_Os03g13520.1	Os03g0238300
LOC_Os03g13590.1	Os03g0239200
LOC_Os03g13614.1	Os03g0239400
LOC_Os03g13740.1	Os03g0240600
LOC_Os03g13790.1	Os03g0241100
LOC_Os03g13810.1	Os03g0241300
LOC_Os03g13820.1	Os03g0241600
LOC_Os03g13820.1	Os03g0241400
LOC_Os03g13840.1	Os03g0241900
LOC_Os03g13870.1	Os03g0242300
LOC_Os03g13950.1	Os03g0243100
LOC_Os03g14090.1	Os03g0244700
LOC_Os03g14260.1	Os03g0246800
LOC_Os03g14370.1	Os03g0247900
LOC_Os03g14400.1	Os03g0248200
LOC_Os03g14590.1	Os03g0250000
LOC_Os03g14690.1	Os03g0251500
LOC_Os03g14860.1	Os03g0253500
LOC_Os03g14880.1	Os03g0253600
LOC_Os03g14950.1	Os03g0254400
LOC_Os03g14990.1	Os03g0254800
LOC_Os03g15040.1	Os03g0255400
LOC_Os03g15270.1	Os03g0258200
LOC_Os03g15320.1	Os03g0258900
LOC_Os03g15410.1	Os03g0259900
LOC_Os03g15570.1	Os03g0262200
LOC_Os03g15680.1	Os03g0263300
LOC_Os03g15770.1	Os03g0264300
LOC_Os03g15780.1	Os03g0264400
LOC_Os03g15880.1	Os03g0265500
LOC_Os03g15960.1	Os03g0266300
LOC_Os03g16020.1	Os03g0266900
LOC_Os03g16030.1	Os03g0267000
LOC_Os03g16040.1	Os03g0267200
LOC_Os03g16130.1	Os03g0268200
LOC_Os03g16150.1	Os03g0268400
LOC_Os03g16170.1	Os03g0268600
LOC_Os03g16334.1	Os03g0269900
LOC_Os03g16350.1	Os03g0270000
LOC_Os03g16390.1	Os03g0270500
LOC_Os03g16480.1	Os03g0271600
LOC_Os03g16670.1	Os03g0273800
LOC_Os03g16690.1	Os03g0274000
LOC_Os03g16700.1	Os03g0274300
LOC_Os03g16760.1	Os03g0275100
LOC_Os03g16800.1	Os03g0275500
LOC_Os03g16824.1	Os03g0275900
LOC_Os03g16860.1	Os03g0276500
LOC_Os03g16890.1	Os03g0276900
LOC_Os03g17020.1	Os03g0278400
LOC_Os03g17120.1	Os03g0279400
LOC_Os03g17150.1	Os03g0279700
LOC_Os03g17180.1	Os03g0280000
LOC_Os03g17240.1	Os03g0281000
LOC_Os03g17250.1	Os03g0281100
LOC_Os03g17300.1	Os03g0281500
LOC_Os03g17310.1	Os03g0281600
LOC_Os03g17310.1	Os03g0281466
LOC_Os03g17470.1	Os03g0283100
LOC_Os03g17480.1	Os03g0283200
LOC_Os03g17690.1	Os03g0285700
LOC_Os03g17700.1	Os03g0285800
LOC_Os03g17800.1	Os03g0287100
LOC_Os03g17850.1	Os03g0287800
LOC_Os03g17980.1	Os03g0289100
LOC_Os03g18030.1	Os03g0289800
LOC_Os03g18070.1	Os03g0290300
LOC_Os03g18120.1	Os03g0291200
LOC_Os03g18130.1	Os03g0291500
LOC_Os03g18150.1	Os03g0292100
LOC_Os03g18220.1	Os03g0293500
LOC_Os03g18290.1	Os03g0294032
LOC_Os03g18310.1	Os03g0294200
LOC_Os03g18454.1	Os03g0295800
LOC_Os03g18490.1	Os03g0296200
LOC_Os03g18560.1	Os03g0297000
LOC_Os03g18740.1	Os03g0299200
LOC_Os03g18790.1	Os03g0299800
LOC_Os03g18890.1	Os03g0300900
LOC_Os03g18970.1	Os03g0301700
LOC_Os03g19010.1	Os03g0302000
LOC_Os03g19240.1	Os03g0305000
LOC_Os03g19250.1	Os03g0305100
LOC_Os03g19370.1	Os03g0306700
LOC_Os03g19427.1	Os03g0307300
LOC_Os03g19680.1	Os03g0310400
LOC_Os03g19700.1	Os03g0310600
LOC_Os03g19720.1	Os03g0310800
LOC_Os03g19990.1	Os03g0314500
LOC_Os03g20090.1	Os03g0315400
LOC_Os03g20120.1	Os03g0316200
LOC_Os03g20170.1	Os03g0316900
LOC_Os03g20180.1	Os03g0317000
LOC_Os03g20210.1	Os03g0317300
LOC_Os03g20290.1	Os03g0318400
LOC_Os03g20310.1	Os03g0318600
LOC_Os03g20330.1	Os03g0319000
LOC_Os03g20370.1	Os03g0319300
LOC_Os03g20420.1	Os03g0320100
LOC_Os03g20530.1	Os03g0321500
LOC_Os03g20550.1	Os03g0321700
LOC_Os03g20560.1	Os03g0321800
LOC_Os03g20600.1	Os03g0322200
LOC_Os03g20730.1	Os03g0323600
LOC_Os03g20870.1	Os03g0324900
LOC_Os03g20949.1	Os03g0326100
LOC_Os03g20970.1	Os03g0326200
LOC_Os03g21000.1	Os03g0326500
LOC_Os03g21030.1	Os03g0327100
LOC_Os03g21040.2	Os03g0327600
LOC_Os03g21060.1	Os03g0327800
LOC_Os03g21230.1	Os03g0329700
LOC_Os03g21380.1	Os03g0331700
LOC_Os03g21480.1	Os03g0332533
LOC_Os03g21640.1	Os03g0334200
LOC_Os03g21710.1	Os03g0335200
LOC_Os03g21720.1	Os03g0335300
LOC_Os03g22020.1	Os03g0339400
LOC_Os03g22160.1	Os03g0340900
LOC_Os03g22170.1	Os03g0341000
LOC_Os03g22200.1	Os03g0341300
LOC_Os03g22270.1	Os03g0342900
LOC_Os03g22490.1	Os03g0345700
LOC_Os03g22770.1	Os03g0351100
LOC_Os03g22790.1	Os03g0351300
LOC_Os03g22900.1	Os03g0352450
LOC_Os03g24100.1	Os03g0356526
LOC_Os03g24220.1	Os03g0356700
LOC_Os03g24339.1	Os03g0358000
LOC_Os03g24380.1	Os03g0358100
LOC_Os03g24430.1	Os03g0358800
LOC_Os03g24460.2	Os03g0359100
LOC_Os03g24730.1	Os03g0362200
LOC_Os03g24820.1	Os03g0363100
LOC_Os03g24950.1	Os03g0364700
LOC_Os03g25030.1	Os03g0365800
LOC_Os03g25040.1	Os03g0365900
LOC_Os03g25040.1	Os03g0365850
LOC_Os03g25150.1	Os03g0367101
LOC_Os03g25270.1	Os03g0367900
LOC_Os03g25330.1	Os03g0368900
LOC_Os03g25370.1	Os03g0369600
LOC_Os03g25440.1	Os03g0370400
LOC_Os03g25480.1	Os03g0370900
LOC_Os03g25600.1	Os03g0372500
LOC_Os03g25610.1	Os03g0372600
LOC_Os03g25750.1	Os03g0374400
LOC_Os03g25760.1	Os03g0374500
LOC_Os03g25790.1	Os03g0374600
LOC_Os03g25920.1	Os03g0375966
LOC_Os03g26044.1	Os03g0377700
LOC_Os03g26044.1	Os03g0377600
LOC_Os03g26210.1	Os03g0379300
LOC_Os03g26460.1	Os03g0381300
LOC_Os03g26630.1	Os03g0383800
LOC_Os03g26870.1	Os03g0386000
LOC_Os03g26910.1	Os03g0386500
LOC_Os03g27090.1	Os03g0388600
LOC_Os03g27210.1	Os03g0389501
LOC_Os03g27280.1	Os03g0390200
LOC_Os03g27360.1	Os03g0391100
LOC_Os03g27480.1	Os03g0392600
LOC_Os03g27800.1	Os03g0395300
LOC_Os03g27990.1	Os03g0397700
LOC_Os03g28080.1	Os03g0398600
LOC_Os03g28140.1	Os03g0399532
LOC_Os03g28300.1	Os03g0401100
LOC_Os03g28330.1	Os03g0401300
LOC_Os03g28330.1	Os03g0401366
LOC_Os03g28940.1	Os03g0402800
LOC_Os03g29184.1	Os03g0405200
LOC_Os03g29190.1	Os03g0405500
LOC_Os03g29240.1	Os03g0405900
LOC_Os03g29340.1	Os03g0407050
LOC_Os03g29350.1	Os03g0407000
LOC_Os03g29410.1	Os03g0407900
LOC_Os03g29680.1	Os03g0410300
LOC_Os03g29930.1	Os03g0412400
LOC_Os03g30130.1	Os03g0415200
LOC_Os03g30570.1	Os03g0419100
LOC_Os03g31170.1	Os03g0425200
LOC_Os03g31510.1	Os03g0429000
LOC_Os03g31550.1	Os03g0429800
LOC_Os03g31750.1	Os03g0432100
LOC_Os03g32040.1	Os03g0434400
LOC_Os03g32230.1	Os03g0437200
LOC_Os03g32302.1	Os03g0438000
LOC_Os03g32420.1	Os03g0439000
LOC_Os03g33090.1	Os03g0445700
LOC_Os03g33520.1	Os03g0448200
LOC_Os03g35340.1	Os03g0554950
LOC_Os03g36080.1	Os03g0559700
LOC_Os03g37010.1	Os03g0567600
LOC_Os03g37411.1	Os03g0570800
LOC_Os03g37490.1	Os03g0571900
LOC_Os03g37840.1	Os03g0575200
LOC_Os03g37984.1	Os03g0576900
LOC_Os03g38540.1	Os03g0582000
LOC_Os03g38590.1	Os03g0582200
LOC_Os03g38970.1	Os03g0586700
LOC_Os03g39690.1	Os03g0594100
LOC_Os03g39710.1	Os03g0594400
LOC_Os03g40070.1	Os03g0597600
LOC_Os03g40194.1	Os03g0599000
LOC_Os03g40670.1	Os03g0603600
LOC_Os03g41390.1	Os03g0610400
LOC_Os03g42130.1	Os03g0618300
LOC_Os03g42350.1	Os03g0621400
LOC_Os03g42464.1	Os03g0622500
LOC_Os03g42600.1	Os03g0624300
LOC_Os03g42710.1	Os03g0625300
LOC_Os03g42750.1	Os03g0625700
LOC_Os03g42760.1	Os03g0625800
LOC_Os03g42830.1	Os03g0626700
LOC_Os03g43010.1	Os03g0628800
LOC_Os03g43360.2	Os03g0632800
LOC_Os03g43390.1	Os03g0633100
LOC_Os03g43580.1	Os03g0636700
LOC_Os03g43720.1	Os03g0638200
LOC_Os03g43770.1	Os03g0638900
LOC_Os03g43840.1	Os03g0639600
LOC_Os03g43970.1	Os03g0641200
LOC_Os03g44100.1	Os03g0642900
LOC_Os03g44170.1	Os03g0643700
LOC_Os03g44380.1	Os03g0645900
LOC_Os03g44484.1	Os03g0646800
LOC_Os03g44500.1	Os03g0646900
LOC_Os03g44620.2	Os03g0648400
LOC_Os03g44636.1	Os03g0648600
LOC_Os03g44670.1	Os03g0649000
LOC_Os03g44760.1	Os03g0650400
LOC_Os03g45280.1	Os03g0655400
LOC_Os03g45290.1	Os03g0655500
LOC_Os03g45300.1	Os03g0655600
LOC_Os03g45390.1	Os03g0656800
LOC_Os03g45420.1	Os03g0657100
LOC_Os03g45730.1	Os03g0659400
LOC_Os03g45870.1	Os03g0660700
LOC_Os03g46060.1	Os03g0663400
LOC_Os03g46190.1	Os03g0664700
LOC_Os03g46200.1	Os03g0664800
LOC_Os03g46325.1	Os03g0665950
LOC_Os03g46440.1	Os03g0667100
LOC_Os03g46510.1	Os03g0668000
LOC_Os03g46570.1	Os03g0668500
LOC_Os03g47010.1	Os03g0672900
LOC_Os03g47034.1	Os03g0673400
LOC_Os03g47160.1	Os03g0674900
LOC_Os03g47280.1	Os03g0676400
LOC_Os03g47530.1	Os03g0678800
LOC_Os03g47740.1	Os03g0680800
LOC_Os03g47810.1	Os03g0682100
LOC_Os03g47830.1	Os03g0682600
LOC_Os03g47860.1	Os03g0682900
LOC_Os03g48060.1	Os03g0685300
LOC_Os03g48140.1	Os03g0686300
LOC_Os03g48370.1	Os03g0689833
LOC_Os03g48380.1	Os03g0689900
LOC_Os03g48480.1	Os03g0691400
LOC_Os03g48540.1	Os03g0691800
LOC_Os03g48660.1	Os03g0693000
LOC_Os03g48970.1	Os03g0696300
LOC_Os03g49170.1	Os03g0698800
LOC_Os03g49350.1	Os03g0700400
LOC_Os03g49380.1	Os03g0700700
LOC_Os03g49400.1	Os03g0700800
LOC_Os03g49440.1	Os03g0701200
LOC_Os03g49524.1	Os03g0702000
LOC_Os03g49620.2	Os03g0703200
LOC_Os03g49640.1	Os03g0703400
LOC_Os03g49830.1	Os03g0705800
LOC_Os03g49940.1	Os03g0707200
LOC_Os03g49990.1	Os03g0707600
LOC_Os03g50130.1	Os03g0709000
LOC_Os03g50210.1	Os03g0710000
LOC_Os03g50280.1	Os03g0710700
LOC_Os03g50480.1	Os03g0712700
LOC_Os03g50550.1	Os03g0713500
LOC_Os03g50870.1	Os03g0717900
LOC_Os03g50880.1	Os03g0718000
LOC_Os03g51000.1	Os03g0719300
LOC_Os03g51010.1	Os03g0719400
LOC_Os03g51020.1	Os03g0719500
LOC_Os03g51080.1	Os03g0720300
LOC_Os03g51350.1	Os03g0723400
LOC_Os03g51380.1	Os03g0723600
LOC_Os03g51390.1	Os03g0723700
LOC_Os03g51479.1	Os03g0724700
LOC_Os03g51520.1	Os03g0725100
LOC_Os03g51520.1	Os03g0725050
LOC_Os03g51640.1	Os03g0726400
LOC_Os03g51670.1	Os03g0726800
LOC_Os03g51740.1	Os03g0727600
LOC_Os03g51830.1	Os03g0728100
LOC_Os03g51980.1	Os03g0729600
LOC_Os03g52020.1	Os03g0730200
LOC_Os03g52040.1	Os03g0730400
LOC_Os03g52120.1	Os03g0731050
LOC_Os03g52150.1	Os03g0731500
LOC_Os03g52360.1	Os03g0734000
LOC_Os03g52370.1	Os03g0734100
LOC_Os03g52380.1	Os03g0734200
LOC_Os03g52390.1	Os03g0734300
LOC_Os03g52410.1	Os03g0734500
LOC_Os03g52670.1	Os03g0736700
LOC_Os03g52690.1	Os03g0737000
LOC_Os03g52720.1	Os03g0737300
LOC_Os03g52760.1	Os03g0737701
LOC_Os03g52840.1	Os03g0738400
LOC_Os03g53010.1	Os03g0741000
LOC_Os03g53020.1	Os03g0741100
LOC_Os03g53070.1	Os03g0741600
LOC_Os03g53200.1	Os03g0743500
LOC_Os03g53220.1	Os03g0743800
LOC_Os03g53230.1	Os03g0743900
LOC_Os03g53270.1	Os03g0744600
LOC_Os03g53280.1	Os03g0744675
LOC_Os03g53340.1	Os03g0745000
LOC_Os03g53540.1	Os03g0746900
LOC_Os03g53630.1	Os03g0747600
LOC_Os03g53660.1	Os03g0747900
LOC_Os03g53740.1	Os03g0748600
LOC_Os03g53800.1	Os03g0749300
LOC_Os03g53930.1	Os03g0750500
LOC_Os03g54160.1	Os03g0752800
LOC_Os03g54900.1	Os03g0756200
LOC_Os03g55010.1	Os03g0757000
LOC_Os03g55030.1	Os03g0757200
LOC_Os03g55070.1	Os03g0757900
LOC_Os03g55080.1	Os03g0758000
LOC_Os03g55080.1	Os03g0758050
LOC_Os03g55130.2	Os03g0758600
LOC_Os03g55220.1	Os03g0759700
LOC_Os03g55240.1	Os03g0760200
LOC_Os03g55240.1	Os03g0760100
LOC_Os03g55320.1	Os03g0761100
LOC_Os03g55410.1	Os03g0762300
LOC_Os03g55540.1	Os03g0764100
LOC_Os03g55560.1	Os03g0764300
LOC_Os03g55590.1	Os03g0764600
LOC_Os03g55610.1	Os03g0764900
LOC_Os03g55640.1	Os03g0765200
LOC_Os03g55660.1	Os03g0765400
LOC_Os03g55704.1	Os03g0765800
LOC_Os03g55784.1	Os03g0766900
LOC_Os03g55800.1	Os03g0767000
LOC_Os03g55960.1	Os03g0769500
LOC_Os03g56060.1	Os03g0770800
LOC_Os03g56090.1	Os03g0771100
LOC_Os03g56250.1	Os03g0773300
LOC_Os03g56280.1	Os03g0773800
LOC_Os03g56420.1	Os03g0775600
LOC_Os03g56500.1	Os03g0776400
LOC_Os03g56580.1	Os03g0777000
LOC_Os03g56850.1	Os03g0781100
LOC_Os03g56860.1	Os03g0781300
LOC_Os03g57080.1	Os03g0784100
LOC_Os03g57110.1	Os03g0784600
LOC_Os03g57210.1	Os03g0786000
LOC_Os03g57220.1	Os03g0786100
LOC_Os03g57310.1	Os03g0787000
LOC_Os03g57320.1	Os03g0787100
LOC_Os03g57340.1	Os03g0787300
LOC_Os03g57425.1	Os03g0788250
LOC_Os03g57430.1	Os03g0788300
LOC_Os03g57450.1	Os03g0788500
LOC_Os03g57500.1	Os03g0788800
LOC_Os03g57510.1	Os03g0789000
LOC_Os03g57680.1	Os03g0790700
LOC_Os03g57690.1	Os03g0790900
LOC_Os03g57780.1	Os03g0792050
LOC_Os03g57790.1	Os03g0791800
LOC_Os03g57880.1	Os03g0792800
LOC_Os03g57900.1	Os03g0793000
LOC_Os03g58010.1	Os03g0794200
LOC_Os03g58030.1	Os03g0794400
LOC_Os03g58230.1	Os03g0796600
LOC_Os03g58250.1	Os03g0796900
LOC_Os03g58420.1	Os03g0798500
LOC_Os03g58580.1	Os03g0800000
LOC_Os03g58740.1	Os03g0801900
LOC_Os03g58790.1	Os03g0802500
LOC_Os03g58800.1	Os03g0802600
LOC_Os03g58810.1	Os03g0802650
LOC_Os03g58910.2	Os03g0803800
LOC_Os03g58980.1	Os03g0804500
LOC_Os03g59070.1	Os03g0805400
LOC_Os03g59170.1	Os03g0806500
LOC_Os03g59180.1	Os03g0806600
LOC_Os03g59290.1	Os03g0807600
LOC_Os03g59330.1	Os03g0808000
LOC_Os03g59390.1	Os03g0808600
LOC_Os03g59430.2	Os03g0808900
LOC_Os03g59440.1	Os03g0809000
LOC_Os03g59450.1	Os03g0809100
LOC_Os03g59570.1	Os03g0810100
LOC_Os03g60080.1	Os03g0815100
LOC_Os03g60220.1	Os03g0816800
LOC_Os03g60240.1	Os03g0816900
LOC_Os03g60260.1	Os03g0817200
LOC_Os03g60430.1	Os03g0818800
LOC_Os03g60509.1	Os03g0819600
LOC_Os03g60520.1	Os03g0819700
LOC_Os03g60560.1	Os03g0820300
LOC_Os03g60570.1	Os03g0820400
LOC_Os03g60580.1	Os03g0820500
LOC_Os03g60650.1	Os03g0821300
LOC_Os03g60760.1	Os03g0822400
LOC_Os03g60780.1	Os03g0822700
LOC_Os03g60840.1	Os03g0823400
LOC_Os03g61060.1	Os03g0825800
LOC_Os03g61100.1	Os03g0826300
LOC_Os03g61470.1	Os03g0830200
LOC_Os03g61710.1	Os03g0832600
LOC_Os03g61740.1	Os03g0833100
LOC_Os03g61760.1	Os03g0833300
LOC_Os03g61810.1	Os03g0833900
LOC_Os03g62090.1	Os03g0837100
LOC_Os03g62180.1	Os03g0838100
LOC_Os03g62200.1	Os03g0838400
LOC_Os03g62230.1	Os03g0838800
LOC_Os03g62330.1	Os03g0839800
LOC_Os03g62340.1	Os03g0839900
LOC_Os03g62388.1	Os03g0840500
LOC_Os03g62480.1	Os03g0841600
LOC_Os03g62600.1	Os03g0843100
LOC_Os03g62700.1	Os03g0844100
LOC_Os03g62790.1	Os03g0845000
LOC_Os03g63040.1	Os03g0847800
LOC_Os03g63270.1	Os03g0849800
LOC_Os03g63500.1	Os03g0851900
LOC_Os03g63700.1	Os03g0854000
LOC_Os03g63710.1	Os03g0854100
LOC_Os03g63750.1	Os03g0854500
LOC_Os03g63760.1	Os03g0854600
LOC_Os03g63770.1	Os03g0854800
LOC_Os03g63870.1	Os03g0855700
LOC_Os03g63900.1	Os03g0856000
LOC_Os03g64070.1	Os03g0857900
LOC_Os03g64150.1	Os03g0858800
LOC_Os03g64210.1	Os03g0859700
LOC_Os04g01160.1	Os04g0101800
LOC_Os04g01250.1	Os04g0102700
LOC_Os04g01310.1	Os04g0103500
LOC_Os04g01490.1	Os04g0105100
LOC_Os04g01520.1	Os04g0105400
LOC_Os04g01874.1	Os04g0109100
LOC_Os04g01910.1	Os04g0109500
LOC_Os04g01950.1	Os04g0110100
LOC_Os04g02030.1	Os04g0111100
LOC_Os04g02050.1	Os04g0111200
LOC_Os04g02050.1	Os04g0111225
LOC_Os04g02754.1	Os04g0117900
LOC_Os04g02780.1	Os04g0118100
LOC_Os04g02910.1	Os04g0119500
LOC_Os04g03164.1	Os04g0121800
LOC_Os04g03210.1	Os04g0122200
LOC_Os04g03796.1	Os04g0127100
LOC_Os04g03870.1	Os04g0128001
LOC_Os04g03920.1	Os04g0128700
LOC_Os04g05070.1	Os04g0137450
LOC_Os04g05470.1	Os04g0140666
LOC_Os04g06520.1	Os04g0149400
LOC_Os04g08060.1	Os04g0162500
LOC_Os04g08550.1	Os04g0167800
LOC_Os04g09570.1	Os04g0175400
LOC_Os04g09580.1	Os04g0175300
LOC_Os04g09670.1	Os04g0176200
LOC_Os04g09900.1	Os04g0178300
LOC_Os04g09920.1	Os04g0178400
LOC_Os04g10010.1	Os04g0179200
LOC_Os04g10380.1	Os04g0182650
LOC_Os04g10380.1	Os04g0182600
LOC_Os04g10420.1	Os04g0183100
LOC_Os04g10750.1	Os04g0186400
LOC_Os04g10800.1	Os04g0186800
LOC_Os04g11820.1	Os04g0194500
LOC_Os04g11880.1	Os04g0195000
LOC_Os04g12010.1	Os04g0196600
LOC_Os04g12140.1	Os04g0198300
LOC_Os04g12600.1	Os04g0202800
LOC_Os04g12744.1	Os04g0204300
LOC_Os04g13210.1	Os04g0209200
LOC_Os04g13220.1	Os04g0209300
LOC_Os04g13364.1	Os04g0210250
LOC_Os04g14690.1	Os04g0223500
LOC_Os04g17100.1	Os04g0244800
LOC_Os04g17479.1	Os04g0247500
LOC_Os04g18010.1	Os04g0252200
LOC_Os04g18090.1	Os04g0253000
LOC_Os04g19740.1	Os04g0266900
LOC_Os04g19960.1	Os04g0268700
LOC_Os04g20164.1	Os04g0269600
LOC_Os04g20220.1	Os04g0270100
LOC_Os04g20540.1	Os04g0273600
LOC_Os04g21950.1	Os04g0287400
LOC_Os04g22380.1	Os04g0291000
LOC_Os04g22390.1	Os04g0291100
LOC_Os04g23550.1	Os04g0301500
LOC_Os04g23890.1	Os04g0304200
LOC_Os04g24140.1	Os04g0306400
LOC_Os04g24600.1	Os04g0311400
LOC_Os04g25440.1	Os04g0320700
LOC_Os04g25900.1	Os04g0325300
LOC_Os04g26910.1	Os04g0338000
LOC_Os04g27096.1	Os04g0340100
LOC_Os04g27980.1	Os04g0347200
LOC_Os04g28250.1	Os04g0350100
LOC_Os04g28280.1	Os04g0350700
LOC_Os04g28370.1	Os04g0351800
LOC_Os04g28390.1	Os04g0352066
LOC_Os04g28870.1	Os04g0358000
LOC_Os04g29030.1	Os04g0359700
LOC_Os04g29580.1	Os04g0365100
LOC_Os04g29960.1	Os04g0368000
LOC_Os04g30010.1	Os04g0368800
LOC_Os04g30060.1	Os04g0369300
LOC_Os04g30110.1	Os04g0369600
LOC_Os04g30160.1	Os04g0370100
LOC_Os04g30420.1	Os04g0372700
LOC_Os04g31030.1	Os04g0379600
LOC_Os04g31110.1	Os04g0380200
LOC_Os04g31120.1	Os04g0380300
LOC_Os04g31340.1	Os04g0382300
LOC_Os04g31610.1	Os04g0385600
LOC_Os04g31924.1	Os04g0388700
LOC_Os04g32020.1	Os04g0390000
LOC_Os04g32050.1	Os04g0390500
LOC_Os04g32110.1	Os04g0391500
LOC_Os04g32330.1	Os04g0394200
LOC_Os04g32370.1	Os04g0394700
LOC_Os04g32460.1	Os04g0395600
LOC_Os04g32620.1	Os04g0398000
LOC_Os04g32670.1	Os04g0398600
LOC_Os04g32740.1	Os04g0399300
LOC_Os04g32790.1	Os04g0399800
LOC_Os04g32920.1	Os04g0401700
LOC_Os04g33030.1	Os04g0403200
LOC_Os04g33080.1	Os04g0403701
LOC_Os04g33110.1	Os04g0403900
LOC_Os04g33200.1	Os04g0404900
LOC_Os04g33240.1	Os04g0405300
LOC_Os04g33520.1	Os04g0410400
LOC_Os04g33590.1	Os04g0411800
LOC_Os04g33610.1	Os04g0412100
LOC_Os04g33640.1	Os04g0412300
LOC_Os04g33650.1	Os04g0412400
LOC_Os04g33860.1	Os04g0415000
LOC_Os04g34080.1	Os04g0417800
LOC_Os04g34140.1	Os04g0418500
LOC_Os04g34230.1	Os04g0419550
LOC_Os04g34370.1	Os04g0420900
LOC_Os04g34580.1	Os04g0423100
LOC_Os04g34600.1	Os04g0423400
LOC_Os04g34970.1	Os04g0429050
LOC_Os04g35060.1	Os04g0429800
LOC_Os04g35130.1	Os04g0430600
LOC_Os04g35160.1	Os04g0430900
LOC_Os04g35190.1	Os04g0431200
LOC_Os04g35250.1	Os04g0432100
LOC_Os04g35260.1	Os04g0432250
LOC_Os04g35270.1	Os04g0432300
LOC_Os04g35410.1	Os04g0433600
LOC_Os04g35520.1	Os04g0434800
LOC_Os04g35540.1	Os04g0435100
LOC_Os04g35560.1	Os04g0435500
LOC_Os04g35570.1	Os04g0435700
LOC_Os04g35700.1	Os04g0437600
LOC_Os04g35750.1	Os04g0438200
LOC_Os04g35840.1	Os04g0439100
LOC_Os04g35880.1	Os04g0439400
LOC_Os04g35890.1	Os04g0439600
LOC_Os04g36040.1	Os04g0441800
LOC_Os04g36058.1	Os04g0442100
LOC_Os04g36660.1	Os04g0444200
LOC_Os04g37430.1	Os04g0447100
LOC_Os04g37490.1	Os04g0447700
LOC_Os04g37500.1	Os04g0447800
LOC_Os04g37590.1	Os04g0448700
LOC_Os04g37619.1	Os04g0448900
LOC_Os04g37670.1	Os04g0449500
LOC_Os04g37710.1	Os04g0450100
LOC_Os04g37730.1	Os04g0450300
LOC_Os04g37760.1	Os04g0450600
LOC_Os04g37790.1	Os04g0450900
LOC_Os04g37880.1	Os04g0451700
LOC_Os04g37904.1	Os04g0452000
LOC_Os04g37920.1	Os04g0452100
LOC_Os04g37970.1	Os04g0452600
LOC_Os04g37990.1	Os04g0453200
LOC_Os04g38026.1	Os04g0453400
LOC_Os04g38390.1	Os04g0456700
LOC_Os04g38450.1	Os04g0457500
LOC_Os04g38480.1	Os04g0457800
LOC_Os04g38520.1	Os04g0458200
LOC_Os04g38720.1	Os04g0460600
LOC_Os04g38870.1	Os04g0462500
LOC_Os04g38950.1	Os04g0463500
LOC_Os04g39010.1	Os04g0464100
LOC_Os04g39210.1	Os04g0466600
LOC_Os04g39240.1	Os04g0467100
LOC_Os04g39320.1	Os04g0468600
LOC_Os04g39350.1	Os04g0469000
LOC_Os04g39380.1	Os04g0469300
LOC_Os04g39489.1	Os04g0470700
LOC_Os04g39880.1	Os04g0474800
LOC_Os04g39900.1	Os04g0474900
LOC_Os04g39910.1	Os04g0475100
LOC_Os04g39980.1	Os04g0475600
LOC_Os04g40030.1	Os04g0476000
LOC_Os04g40090.1	Os04g0476800
LOC_Os04g40150.1	Os04g0477500
LOC_Os04g40470.1	Os04g0480700
LOC_Os04g40520.1	Os04g0481100
LOC_Os04g40560.1	Os04g0481600
LOC_Os04g40600.1	Os04g0482000
LOC_Os04g40630.1	Os04g0482300
LOC_Os04g40700.1	Os04g0483200
LOC_Os04g40910.1	Os04g0485800
LOC_Os04g40990.1	Os04g0486950
LOC_Os04g41030.1	Os04g0487200
LOC_Os04g41160.1	Os04g0488700
LOC_Os04g41260.1	Os04g0490000
LOC_Os04g41310.1	Os04g0490500
LOC_Os04g41400.1	Os04g0491200
LOC_Os04g41460.1	Os04g0491700
LOC_Os04g41500.1	Os04g0492400
LOC_Os04g41510.1	Os04g0492500
LOC_Os04g41540.1	Os04g0492800
LOC_Os04g41570.1	Os04g0493100
LOC_Os04g41850.1	Os04g0495800
LOC_Os04g41960.1	Os04g0497000
LOC_Os04g42020.1	Os04g0497700
LOC_Os04g42430.1	Os04g0502900
LOC_Os04g42480.1	Os04g0503600
LOC_Os04g42740.1	Os04g0506700
LOC_Os04g42950.1	Os04g0508500
LOC_Os04g42980.1	Os04g0508800
LOC_Os04g43070.1	Os04g0509600
LOC_Os04g43340.1	Os04g0512900
LOC_Os04g43390.1	Os04g0513400
[truncated: 2,475 more rows]

## Sheet: 7131dn-MCd1
Median Cd (50 μM) down-regulated transcripts in root after 1 h of treatment (Oono et al., 2014)
MSU_ID	RAPDB_ID
LOC_Os06g31280.1	Os06g0509900
LOC_Os02g30910.1	Os02g0513100
LOC_Os01g07040.1	Os01g0164100
LOC_Os01g06990.1	Os01g0163600
LOC_Os11g43640.1	Os11g0657400
LOC_Os10g07616.1	Os10g0162856
LOC_Os10g07040.1	Os10g0158400
LOC_Os11g30310.1	Os11g0495950
LOC_Os01g12570.1	Os01g0225500
LOC_Os12g40750.1	Os12g0599700
LOC_Os11g28410.1	Os11g0473832
LOC_Os11g25040.1	Os11g0437600
LOC_Os08g41960.1	Os08g0531900
LOC_Os06g32160.1	Os06g0514100
LOC_Os05g12240.1	Os05g0213100
LOC_Os06g42620.1	Os06g0632400
LOC_Os04g43730.1	Os04g0517700
LOC_Os02g52700.1	Os02g0765400
LOC_Os09g24840.1	Os09g0414900
LOC_Os12g29750.1	Os12g0482600
LOC_Os09g17190.1	Os09g0342000
LOC_Os05g03960.1	Os05g0130300
LOC_Os01g50350.1	Os01g0698800
LOC_Os10g11370.1	Os10g0191100
LOC_Os03g53690.1	Os03g0748100
LOC_Os01g07030.1	Os01g0164075
LOC_Os11g10460.1	Os11g0210100
LOC_Os07g34520.1	Os07g0529000
LOC_Os04g21130.1	Os04g0280500
LOC_Os01g37870.1	Os01g0559550
LOC_Os07g31610.1	Os07g0499500
LOC_Os03g52910.1	Os03g0739700
LOC_Os09g17540.1	Os09g0344400
LOC_Os09g15580.1	Os09g0325000
LOC_Os02g30080.1	Os02g0503700
LOC_Os08g34900.1	Os08g0450100
LOC_Os02g56460.1	Os02g0808800
LOC_Os11g15180.1	Os11g0258300
LOC_Os08g43870.1	Os08g0553000
LOC_Os07g49000.1	Os07g0689800
LOC_Os03g55880.1	Os03g0768900
LOC_Os11g30910.1	Os11g0505300
LOC_Os08g36390.1	Os08g0467100
LOC_Os11g01074.1	Os11g0101200
LOC_Os03g25280.1	Os03g0368000
LOC_Os03g18190.1	Os03g0292900
LOC_Os12g41600.1	Os12g0609600
LOC_Os11g09020.1	Os11g0195600
LOC_Os10g39890.1	Os10g0546100
LOC_Os07g14920.1	Os07g0253100
LOC_Os05g13320.1	Os05g0219900
LOC_Os01g50680.1	Os01g0702300
LOC_Os11g30600.1	Os11g0500500
LOC_Os08g09730.1	Os08g0197200
LOC_Os04g57940.1	Os04g0676200
LOC_Os03g02020.1	Os03g0110900
LOC_Os06g05590.1	Os06g0148700
LOC_Os04g12720.1	Os04g0204100
LOC_Os12g37260.1	Os12g0559200
LOC_Os12g04424.1	Os12g0138800
LOC_Os04g54300.1	Os04g0635500
LOC_Os11g47670.1	Os11g0703000
LOC_Os04g52530.1	Os04g0615600
LOC_Os08g36480.1	Os08g0468100
LOC_Os01g43740.1	Os01g0627800
LOC_Os01g03370.1	Os01g0124500
LOC_Os03g64330.1	Os03g0861300
LOC_Os02g14910.1	Os02g0247100
LOC_Os12g11040.1	Os12g0214700
LOC_Os12g06250.1	Os12g0159500
LOC_Os11g02530.1	Os11g0117500
LOC_Os09g32952.1	Os09g0507300
LOC_Os12g12854.1	Os12g0230133
LOC_Os08g09740.1	Os08g0197300
LOC_Os06g22600.1	Os06g0331900
LOC_Os05g44140.1	Os05g0517600
LOC_Os03g13200.1	Os03g0234900
LOC_Os03g10970.1	Os03g0207700
LOC_Os02g17880.1	Os02g0280200
LOC_Os12g30824.1	Os12g0491800
LOC_Os12g14440.1	Os12g0247700
LOC_Os08g17820.1	Os08g0280200
LOC_Os06g39080.1	Os06g0590800
LOC_Os06g31890.1	Os06g0513050
LOC_Os05g06920.1	Os05g0161500
LOC_Os04g59120.1	Os04g0687800
LOC_Os03g55760.1	Os03g0766500
LOC_Os01g45914.1	Os01g0647200
LOC_Os11g38440.1	Os11g0597400
LOC_Os05g44190.1	Os05g0518200
LOC_Os01g32890.1	Os01g0512400
LOC_Os08g20410.1	Os08g0299300
LOC_Os04g24340.1	Os04g0308600
LOC_Os03g19470.1	Os03g0307700
LOC_Os01g42350.1	Os01g0609000
LOC_Os11g05980.1	Os11g0158300
LOC_Os07g14910.1	Os07g0253000
LOC_Os01g43110.1	Os01g0618300
LOC_Os06g04840.1	Os06g0140300
LOC_Os04g24460.1	Os04g0309900
LOC_Os01g02690.1	Os01g0116300
LOC_Os08g43920.1	Os08g0553100
LOC_Os04g32940.1	Os04g0401900
LOC_Os12g15240.1	Os12g0254700
LOC_Os11g47390.1	Os11g0696900
LOC_Os06g43080.1	Os06g0637400
LOC_Os06g09560.1	Os06g0195800
LOC_Os05g51800.1	Os05g0596700
LOC_Os05g35050.1	Os05g0424700
LOC_Os11g42380.1	Os11g0643200
LOC_Os04g53606.1	Os04g0627900
LOC_Os12g37740.1	Os12g0564800
LOC_Os07g04020.1	Os07g0132300
LOC_Os11g06180.1	Os11g0160550
LOC_Os08g09230.1	Os08g0191500
LOC_Os05g23924.1	Os05g0304900
LOC_Os11g09418.1	Os11g0200600
LOC_Os02g42880.1	Os02g0642200
LOC_Os01g25030.1	Os01g0352400
LOC_Os07g40080.1	Os07g0590100
LOC_Os04g57860.1	Os04g0674800
LOC_Os11g03640.1	Os11g0130800
LOC_Os06g15560.1	Os06g0266000
LOC_Os03g04320.1	Os03g0135800
LOC_Os05g07450.1	Os05g0166600
LOC_Os06g08580.1	Os06g0184900
LOC_Os12g04690.1	Os12g0141000
LOC_Os05g42360.1	Os05g0503650
LOC_Os01g62060.1	Os01g0837600
LOC_Os10g19331.1	Os10g0339182
LOC_Os08g39840.1	Os08g0508800
LOC_Os05g33644.1	Os05g0406200
LOC_Os12g06660.1	Os12g0163700
LOC_Os07g10880.1	Os07g0209700
LOC_Os04g22910.1	Os04g0295500
LOC_Os02g57810.1	Os02g0824100
LOC_Os01g43140.1	Os01g0618700
LOC_Os12g37160.1	Os12g0558400
LOC_Os11g03590.1	Os11g0130300
LOC_Os10g22410.1	Os10g0369500
LOC_Os05g40790.1	Os05g0486300
LOC_Os04g43200.1	Os04g0511200
LOC_Os09g31438.1	Os09g0491532
LOC_Os03g41280.1	Os03g0609000
LOC_Os02g34760.1	Os02g0552700
LOC_Os02g11930.1	Os02g0210700
LOC_Os11g28950.1	Os11g0479100
LOC_Os10g28510.1	Os10g0420900
LOC_Os09g31446.1	Os09g0491596
LOC_Os04g49194.1	Os04g0581000
LOC_Os03g39530.1	Os03g0591700
LOC_Os03g02660.1	Os03g0118100
LOC_Os02g49030.1	Os02g0722001
LOC_Os12g40910.1	Os12g0601500
LOC_Os03g37260.1	Os03g0569800
LOC_Os01g70720.1	Os01g0933400
LOC_Os01g53790.1	Os01g0740400
LOC_Os10g29240.1	Os10g0427900
LOC_Os02g18630.1	Os02g0287900
LOC_Os01g56660.1	Os01g0773400
LOC_Os12g02280.1	Os12g0114400
LOC_Os06g49450.1	Os06g0708200
LOC_Os01g27700.1	Os01g0374600
LOC_Os10g02770.1	Os10g0117000
LOC_Os08g43800.1	Os08g0552000
LOC_Os05g44560.1	Os05g0521300
LOC_Os02g54280.1	Os02g0784100
LOC_Os01g55070.1	Os01g0754700
LOC_Os10g35230.1	Os10g0495100
LOC_Os09g37570.1	Os09g0547800
LOC_Os11g39260.1	Os11g0605900
LOC_Os11g37630.1	Os11g0586825
LOC_Os10g38020.1	Os10g0524000
LOC_Os06g48660.1	Os06g0700100
LOC_Os03g33650.1	Os03g0449200
LOC_Os02g33060.1	Os02g0533700
LOC_Os02g02450.1	Os02g0116300
LOC_Os01g68230.1	Os01g0910200
LOC_Os01g47130.1	Os01g0660700
LOC_Os10g25140.1	Os10g0390600
LOC_Os01g71410.1	Os01g0941500
LOC_Os10g35490.1	Os10g0498000
LOC_Os09g25865.1	Os09g0427100
LOC_Os06g07620.1	Os06g0173000
LOC_Os01g08190.1	Os01g0177100
LOC_Os06g11510.1	Os06g0218800
LOC_Os04g54900.1	Os04g0641700
LOC_Os04g30770.1	Os04g0376400
LOC_Os02g07650.1	Os02g0172800
LOC_Os08g29400.1	Os08g0383250
LOC_Os01g64910.1	Os01g0869400
LOC_Os01g06900.1	Os01g0162800
LOC_Os10g35436.1	Os10g0497300
LOC_Os07g36430.1	Os07g0549100
LOC_Os07g36390.1	Os07g0548300
LOC_Os06g16000.1	Os06g0271000
LOC_Os11g04060.1	Os11g0135300
LOC_Os10g38860.1	Os10g0532200
LOC_Os10g03930.1	Os10g0129100
LOC_Os04g40340.1	Os04g0479700
LOC_Os01g13229.1	Os01g0233100
LOC_Os12g30555.1	Os12g0489400
LOC_Os05g51020.2	Os05g0587700
LOC_Os02g06560.1	Os02g0160900
LOC_Os08g09780.1	Os08g0197800
LOC_Os06g05368.1	Os06g0146200
LOC_Os06g05359.1	Os06g0146100
LOC_Os12g03360.1	Os12g0127100
LOC_Os12g03290.1	Os12g0126300
LOC_Os11g47447.1	Os11g0700100
LOC_Os08g03420.1	Os08g0128000
LOC_Os02g10390.1	Os02g0197600
LOC_Os12g31370.1	Os12g0497300
LOC_Os10g30290.1	Os10g0438600
LOC_Os07g14260.1	Os07g0246001
LOC_Os06g05920.1	Os06g0152500
LOC_Os02g19850.1	Os02g0301400
LOC_Os01g69010.1	Os01g0919100
LOC_Os01g12250.1	Os01g0222300
LOC_Os06g40609.1	Os06g0608401
LOC_Os06g04169.1	Os06g0132450
LOC_Os12g26690.1	Os12g0453500
LOC_Os11g42500.1	Os11g0644700
LOC_Os06g08660.1	Os06g0185800
LOC_Os04g51340.1	Os04g0602500
LOC_Os03g60200.1	Os03g0816600
LOC_Os01g70970.1	Os01g0935800
LOC_Os09g25650.1	Os09g0424701
LOC_Os06g08600.1	Os06g0185100
LOC_Os03g30890.1	Os03g0422800
LOC_Os07g28470.1	Os07g0467900
LOC_Os06g08650.1	Os06g0185700
LOC_Os03g50780.1	Os03g0716200
LOC_Os03g03470.1	Os03g0126300
LOC_Os11g44910.1	Os11g0672700
LOC_Os11g14390.1	Os11g0249300
LOC_Os11g05740.1	Os11g0156000
LOC_Os08g28600.1	Os08g0373400
LOC_Os07g23210.1	Os07g0414900
LOC_Os02g56219.1	Os02g0806000
LOC_Os01g50750.1	Os01g0703300
LOC_Os10g21090.1	Os10g0351500
LOC_Os04g39864.1	Os04g0474700
LOC_Os04g37530.1	Os04g0448100
LOC_Os02g26810.1	Os02g0467600
LOC_Os08g33700.1	Os08g0434000
LOC_Os06g46920.1	Os06g0683100
LOC_Os04g41110.1	Os04g0488100
LOC_Os03g36920.1	Os03g0566700
LOC_Os02g55310.1	Os02g0796400
LOC_Os11g34440.1	Os11g0546600
LOC_Os08g43440.1	Os08g0547900
LOC_Os06g08570.1	Os06g0184866
LOC_Os01g22660.1	Os01g0330100
LOC_Os08g31140.1	Os08g0403300
LOC_Os07g35860.1	Os07g0542900
LOC_Os06g19380.1	Os06g0297600
LOC_Os05g45020.1	Os05g0525900
LOC_Os07g13520.1	Os07g0239200
LOC_Os07g07620.1	Os07g0172600
LOC_Os04g55800.1	Os04g0652400
LOC_Os09g32410.1	Os09g0500100
LOC_Os09g08710.1	Os09g0261900
LOC_Os07g31250.1	Os07g0494800
LOC_Os04g46820.1	Os04g0554600
LOC_Os03g51760.1	Os03g0727800
LOC_Os09g26760.1	Os09g0439000
LOC_Os05g51620.1	Os05g0594500
LOC_Os12g32590.1	Os12g0510500
LOC_Os08g38400.1	Os08g0492000
LOC_Os07g43250.1	Os07g0625500
LOC_Os07g34260.1	Os07g0526400
LOC_Os04g53580.1	Os04g0627400
LOC_Os05g06150.1	Os05g0153400
LOC_Os04g47250.1	Os04g0560100
LOC_Os04g03810.1	Os04g0127300
LOC_Os03g56960.1	Os03g0782900
LOC_Os08g39390.1	Os08g0504000
LOC_Os08g03070.1	Os08g0124700
LOC_Os07g02980.1	Os07g0120900
LOC_Os03g57240.1	Os03g0786400
LOC_Os03g30250.1	Os03g0416350
LOC_Os01g17214.1	Os01g0279400
LOC_Os01g05840.1	Os01g0151700
LOC_Os07g43260.1	Os07g0625600
LOC_Os03g01018.1	Os03g0100040
LOC_Os02g05430.1	Os02g0147600
LOC_Os01g57900.1	Os01g0788900
LOC_Os01g05710.1	Os01g0150400
LOC_Os12g04120.1	Os12g0135100
LOC_Os05g08400.1	Os05g0176400
LOC_Os04g45270.1	Os04g0535200
LOC_Os04g44340.1	Os04g0525000
LOC_Os09g28300.1	Os09g0456100
LOC_Os07g03288.1	Os07g0127600
LOC_Os06g32020.1	Os06g0513943
LOC_Os03g20450.1	Os03g0320800
LOC_Os12g23190.1	Os12g0420300
LOC_Os11g04320.1	Os11g0138600
LOC_Os08g04240.1	Os08g0136700
LOC_Os07g05370.1	Os07g0147600
LOC_Os10g13914.1	Os10g0206500
LOC_Os06g38930.1	Os06g0588800
LOC_Os02g21570.1	Os02g0321000
LOC_Os01g48570.1	Os01g0677400
LOC_Os10g39770.1	Os10g0544600
LOC_Os07g12600.1	Os07g0229100
LOC_Os02g07050.1	Os02g0167200
LOC_Os12g12950.1	Os12g0231100
LOC_Os12g02450.1	Os12g0116700
LOC_Os05g45860.1	Os05g0535100
LOC_Os12g26510.1	Os12g0451300
LOC_Os12g10750.1	Os12g0210500
LOC_Os08g33820.1	Os08g0435900
LOC_Os01g34690.1	Os01g0531400
LOC_Os11g45050.1	Os11g0674400
LOC_Os09g29710.1	Os09g0472900
LOC_Os08g38092.1	Os08g0487900
LOC_Os12g04370.1	Os12g0138166
LOC_Os12g03410.1	Os12g0127650
LOC_Os12g03130.1	Os12g0124700
LOC_Os11g34710.1	Os11g0549615
LOC_Os01g12690.1	Os01g0226700
LOC_Os06g10730.1	Os06g0209700
LOC_Os04g44620.1	Os04g0528400
LOC_Os01g25270.1	Os01g0355100
LOC_Os11g42290.1	Os11g0642400
LOC_Os11g39450.1	Os11g0608300
LOC_Os11g35030.1	Os11g0551900
LOC_Os08g43350.1	Os08g0546900
LOC_Os03g60850.1	Os03g0823500
LOC_Os01g10800.1	Os01g0205200
LOC_Os11g37190.1	Os11g0581700
LOC_Os11g14020.1	Os11g0244900
LOC_Os04g42120.1	Os04g0498900
LOC_Os01g66700.1	Os01g0891000
LOC_Os11g04830.1	Os11g0144900
LOC_Os10g30280.1	Os10g0438500
LOC_Os08g42700.1	Os08g0539700
LOC_Os05g01444.1	Os05g0104700
LOC_Os04g44354.1	Os04g0525100
LOC_Os04g20474.1	Os04g0272700
LOC_Os03g30260.1	Os03g0416300
LOC_Os03g30060.1	Os03g0414100
LOC_Os12g04480.1	Os12g0139300
LOC_Os10g20650.1	Os10g0347000
LOC_Os09g01360.1	Os09g0101800
LOC_Os05g13300.1	Os05g0219800
LOC_Os02g32540.1	Os02g0526600
LOC_Os02g02310.1	Os02g0114100
LOC_Os12g34796.1	Os12g0532500
LOC_Os11g15130.1	Os11g0257700
LOC_Os10g41838.1	Os10g0567900
LOC_Os10g18700.1	Os10g0333000
LOC_Os03g55140.1	Os03g0758700
LOC_Os01g24430.1	Os01g0346600
LOC_Os11g36150.1	Os11g0569500
LOC_Os05g44610.1	Os05g0521700
LOC_Os02g47930.1	Os02g0709100
LOC_Os01g64990.1	Os01g0870201
LOC_Os01g19548.1	Os01g0301700
LOC_Os08g18920.1	Os08g0285600
LOC_Os11g20490.1	Os11g0310100
LOC_Os07g47260.1	Os07g0668800
LOC_Os04g36070.1	Os04g0442300
LOC_Os10g27090.1	Os10g0410900
LOC_Os08g29370.1	Os08g0382400
LOC_Os04g10434.1	Os04g0183300
LOC_Os03g43880.1	Os03g0640000
LOC_Os03g06610.1	Os03g0161600
LOC_Os02g13710.1	Os02g0231000
LOC_Os09g36244.1	Os09g0532800
LOC_Os07g12710.1	Os07g0230500
LOC_Os05g05490.1	Os05g0147600
LOC_Os03g11690.1	Os03g0216300
LOC_Os02g16690.1	Os02g0266900
LOC_Os01g22590.1	Os01g0329300
LOC_Os06g12840.1	Os06g0234900
LOC_Os03g41530.1	Os03g0611700
LOC_Os01g31370.1	Os01g0498300
LOC_Os01g11710.1	Os01g0215700
LOC_Os12g34900.1	Os12g0534400
LOC_Os11g20360.1	Os11g0308800
LOC_Os11g03430.1	Os11g0128400
LOC_Os05g37340.1	Os05g0445800
LOC_Os03g23980.1	Os03g0355900
LOC_Os03g19980.1	Os03g0314400
LOC_Os01g40260.1	Os01g0584900
LOC_Os01g24920.1	Os01g0351100
LOC_Os07g07150.1	Os07g0165700
LOC_Os04g48170.1	Os04g0570000
LOC_Os02g37850.1	Os02g0591500
LOC_Os07g46550.1	Os07g0659600
LOC_Os06g44320.1	Os06g0653200
LOC_Os04g53360.1	Os04g0625100
LOC_Os01g52851.1	Os01g0728900
LOC_Os01g52710.1	Os01g0727100
LOC_Os11g42850.1	Os11g0648400
LOC_Os09g26840.1	Os09g0439800
LOC_Os07g45780.1	Os07g0651800
LOC_Os06g04370.1	Os06g0134700
LOC_Os05g47810.1	Os05g0551350
LOC_Os05g30820.1	Os05g0371600
LOC_Os03g50220.1	Os03g0710100
LOC_Os07g39750.1	Os07g0586200
LOC_Os03g25060.1	Os03g0366100
LOC_Os11g43700.1	Os11g0657900
LOC_Os10g40324.1	Os10g0550750
LOC_Os10g35260.1	Os10g0495400
LOC_Os07g03040.1	Os07g0122000
LOC_Os05g49040.1	Os05g0565100
LOC_Os04g40380.1	Os04g0479900
LOC_Os03g48020.1	Os03g0684800
LOC_Os12g42130.1	Os12g0615700
LOC_Os09g31350.1	Os09g0488600
LOC_Os08g39730.1	Os08g0508000
LOC_Os04g49700.1	Os04g0586700
LOC_Os01g46340.1	Os01g0652000
LOC_Os12g08920.1	Os12g0191500
LOC_Os11g10990.1	Os11g0216100
LOC_Os07g11120.1	Os07g0212300
LOC_Os04g33670.1	Os04g0412700
LOC_Os03g46180.1	Os03g0664600
LOC_Os03g31044.1	Os03g0424000
LOC_Os12g25720.1	Os12g0443800
LOC_Os11g46080.1	Os11g0687900
LOC_Os11g43800.1	Os11g0659400
LOC_Os11g39190.1	Os11g0605100
LOC_Os09g32150.1	Os09g0495500
LOC_Os08g16610.1	Os08g0266700
LOC_Os01g12460.1	Os01g0224200
LOC_Os01g11350.1	Os01g0211800
LOC_Os07g48660.1	Os07g0686100
LOC_Os03g39610.1	Os03g0592500
LOC_Os10g39850.1	Os10g0545600
LOC_Os05g02810.1	Os05g0119600
LOC_Os03g54860.1	Os03g0755625
LOC_Os08g19670.1	Os08g0293100
LOC_Os07g32900.1	Os07g0513200
LOC_Os07g18120.1	Os07g0281800
LOC_Os06g16200.1	Os06g0273200
LOC_Os01g19160.1	Os01g0296000
LOC_Os12g01850.1	Os12g0109300
LOC_Os11g34750.1	Os11g0549635
LOC_Os09g01650.1	Os09g0103800
LOC_Os05g45920.1	Os05g0535800
LOC_Os04g38410.1	Os04g0457000
LOC_Os12g26060.1	Os12g0446900
LOC_Os07g44360.1	Os07g0637600
LOC_Os07g08220.1	Os07g0179500
LOC_Os04g09390.1	Os04g0173800
LOC_Os03g25300.1	Os03g0368300
LOC_Os03g02762.1	Os03g0119700
LOC_Os02g52730.1	Os02g0765900
LOC_Os10g23900.1	Os10g0380800
LOC_Os08g31930.1	Os08g0414200
LOC_Os08g01650.1	Os08g0107800
LOC_Os04g55570.1	Os04g0649200
LOC_Os11g32880.1	Os11g0533100
LOC_Os10g24690.1	Os10g0386300
LOC_Os06g20030.1	Os06g0304500
LOC_Os04g09800.1	Os04g0177300
LOC_Os12g10850.1	Os12g0211400
LOC_Os11g05394.1	Os11g0151600
LOC_Os07g43130.1	Os07g0624150
LOC_Os07g13540.1	Os07g0239600
LOC_Os06g28480.1	Os06g0478600
LOC_Os03g19070.1	Os03g0302800
LOC_Os01g71250.1	Os01g0939200
LOC_Os01g64430.1	Os01g0864000
LOC_Os12g17410.1	Os12g0272800
LOC_Os02g13360.1	Os02g0227000
LOC_Os01g46230.1	Os01g0651100
LOC_Os04g39610.1	Os04g0472300
LOC_Os04g36680.1	Os04g0444400
LOC_Os01g42620.1	Os01g0611900
LOC_Os08g28180.1	Os08g0369200
LOC_Os06g45870.1	Os06g0670100
LOC_Os04g31670.1	Os04g0386300
LOC_Os11g29000.1	Os11g0479400
LOC_Os11g27250.1	Os11g0460700
LOC_Os09g36180.1	Os09g0531800
LOC_Os04g41100.1	Os04g0488000
LOC_Os04g08390.1	Os04g0166000
LOC_Os03g58400.1	Os03g0798300
LOC_Os02g57090.1	Os02g0816000
LOC_Os09g38350.1	Os09g0555800
LOC_Os04g14410.1	Os04g0221000
LOC_Os04g12080.1	Os04g0197200
LOC_Os03g22820.1	Os03g0351700
LOC_Os03g05806.1	Os03g0152700
LOC_Os01g21034.1	Os01g0312500
LOC_Os06g40870.1	Os06g0611300
LOC_Os03g46460.1	Os03g0667400
LOC_Os02g43550.1	Os02g0652000
LOC_Os01g41200.1	Os01g0595201
LOC_Os05g08450.1	Os05g0177100
LOC_Os04g05400.1	Os04g0139400
LOC_Os01g32640.1	Os01g0509900
LOC_Os11g10240.1	Os11g0208400
LOC_Os07g44700.1	Os07g0641000
LOC_Os07g36950.1	Os07g0555300
LOC_Os05g39580.1	Os05g0473000
LOC_Os03g57780.1	Os03g0791700
LOC_Os03g43670.1	Os03g0637800
LOC_Os01g73840.1	Os01g0969700
LOC_Os07g36630.1	Os07g0551700
LOC_Os05g25620.1	Os05g0320500
LOC_Os05g20914.1	Os05g0285900
LOC_Os04g59200.1	Os04g0688500
LOC_Os02g46910.1	Os02g0696500
LOC_Os02g16670.1	Os02g0266500
LOC_Os08g09750.1	Os08g0197400
LOC_Os05g48570.1	Os05g0559316
LOC_Os05g45850.1	Os05g0534900
LOC_Os05g41800.1	Os05g0497675
LOC_Os10g27470.1	Os10g0414700
LOC_Os05g16250.1	Os05g0251400
LOC_Os04g56850.1	Os04g0664400
LOC_Os04g31410.1	Os04g0382900
LOC_Os01g01780.1	Os01g0107700
LOC_Os08g06540.1	Os08g0162700
LOC_Os06g28840.1	Os06g0483500
LOC_Os05g02580.1	Os05g0116700
LOC_Os03g21090.1	Os03g0328100
LOC_Os12g01760.1	Os12g0108500
LOC_Os11g10040.1	Os11g0206600
LOC_Os10g35090.1	Os10g0493100
LOC_Os06g33200.1	Os06g0523300
LOC_Os05g05440.1	Os05g0147133
LOC_Os01g65830.1	Os01g0880800
LOC_Os12g02710.1	Os12g0120000
LOC_Os08g41690.1	Os08g0528700
LOC_Os04g37820.1	Os04g0451200
LOC_Os04g12970.1	Os04g0206600
LOC_Os02g23939.1	Os02g0435600
LOC_Os02g01275.1	Os02g0102850
LOC_Os01g70260.1	Os01g0927500
LOC_Os01g49110.1	Os01g0684800
LOC_Os12g03480.1	Os12g0128800
LOC_Os05g08440.1	Os05g0177000
LOC_Os04g41000.1	Os04g0487000
LOC_Os01g53840.1	Os01g0741200
LOC_Os10g21660.1	Os10g0360900
LOC_Os05g30730.1	Os05g0370200
LOC_Os04g39280.1	Os04g0467800
LOC_Os03g61030.1	Os03g0825500
LOC_Os03g04390.1	Os03g0136700
LOC_Os06g33320.1	Os06g0524300
LOC_Os05g31910.1	Os05g0384600
LOC_Os03g59774.1	Os03g0812500
LOC_Os02g09480.1	Os02g0187700
LOC_Os11g02740.1	Os11g0120200
LOC_Os08g41380.1	Os08g0525500
LOC_Os03g61829.1	Os03g0834050
LOC_Os01g74550.1	Os01g0976900
LOC_Os08g32960.1	Os08g0425500
LOC_Os08g28840.1	Os08g0375900
LOC_Os05g22870.1	Os05g0294600
LOC_Os03g14710.1	Os03g0251700
LOC_Os02g03030.1	Os02g0122700
LOC_Os01g07610.1	Os01g0170800
LOC_Os01g07212.1	Os01g0166400
LOC_Os12g04500.1	Os12g0139400
LOC_Os09g25380.1	Os09g0421166
LOC_Os06g40020.1	Os06g0602400
LOC_Os03g18960.1	Os03g0301600
LOC_Os02g16650.1	Os02g0266200
LOC_Os01g17330.1	Os01g0280500
LOC_Os11g02460.1	Os11g0116500
LOC_Os10g05190.1	Os10g0141500
LOC_Os07g14700.1	Os07g0250900
LOC_Os01g52560.1	Os01g0724500
LOC_Os12g03180.1	Os12g0125300
LOC_Os05g01590.1	Os05g0106500
LOC_Os01g46140.1	Os01g0650100
LOC_Os09g35850.1	Os09g0527500
LOC_Os08g19470.1	Os08g0290900
LOC_Os05g18274.1	Os05g0266900
LOC_Os04g46130.1	Os04g0545600
LOC_Os12g17160.1	Os12g0270900
LOC_Os09g27930.1	Os09g0452700
LOC_Os05g50680.1	Os05g0583600
LOC_Os03g15550.1	Os03g0262000
LOC_Os02g53000.1	Os02g0769200
LOC_Os12g05320.1	Os12g0148600
LOC_Os02g39080.1	Os02g0602900
LOC_Os02g03600.1	Os02g0128400
LOC_Os01g62500.1	Os01g0842600
LOC_Os12g05600.1	Os12g0152100
LOC_Os11g19460.1	Os11g0300400
LOC_Os05g34800.1	Os05g0420900
LOC_Os10g33190.1	Os10g0470100
LOC_Os06g12500.1	Os06g0231050
LOC_Os04g46780.1	Os04g0554200
LOC_Os03g59650.1	Os03g0811200
LOC_Os12g03870.1	Os12g0133000
LOC_Os11g44340.1	Os11g0664800
LOC_Os05g35380.1	Os05g0428400
LOC_Os05g30220.1	Os05g0365300
LOC_Os02g40410.1	Os02g0617100
LOC_Os11g34130.1	Os11g0544000
LOC_Os12g02440.1	Os12g0116600
LOC_Os11g27400.1	Os11g0462100
LOC_Os11g01780.1	Os11g0108932
LOC_Os04g32000.1	Os04g0389600
LOC_Os03g18520.1	Os03g0296500
LOC_Os01g06250.1	Os01g0155300
LOC_Os06g47930.1	Os06g0694400
LOC_Os04g55090.1	Os04g0643700
LOC_Os04g46000.1	Os04g0544200
LOC_Os02g35650.1	Os02g0564600
LOC_Os01g58630.1	Os01g0800400
LOC_Os03g15790.1	Os03g0264600
LOC_Os01g56940.1	Os01g0777300
LOC_Os12g42070.1	Os12g0615300
LOC_Os09g36760.1	Os09g0538700
LOC_Os02g37970.1	Os02g0592833
LOC_Os10g03740.1	Os10g0126600
LOC_Os02g21090.1	Os02g0315600
LOC_Os01g46020.1	Os01g0648500
LOC_Os12g02960.1	Os12g0123200
LOC_Os10g29495.1	Os10g0430600
LOC_Os09g20260.1	Os09g0368200
LOC_Os06g12060.1	Os06g0224650
LOC_Os04g35650.1	Os04g0436800
LOC_Os03g55470.1	Os03g0762900
LOC_Os01g42040.1	Os01g0605300
LOC_Os11g27795.1	Os11g0466300
LOC_Os11g14240.1	Os11g0247500
LOC_Os10g32470.1	Os10g0462300
LOC_Os03g01008.1	Os03g0100010
LOC_Os01g59920.1	Os01g0814800
LOC_Os08g34380.1	Os08g0442700
LOC_Os07g04960.1	Os07g0142600
LOC_Os06g49150.1	Os06g0705000
LOC_Os05g48880.1	Os05g0563500
LOC_Os03g61700.1	Os03g0832500
LOC_Os03g19170.1	Os03g0304100
LOC_Os03g03334.1	Os03g0124800
LOC_Os02g43080.1	Os02g0644600
LOC_Os08g35948.1	Os08g0461700
LOC_Os07g35720.1	Os07g0541600
LOC_Os04g24478.1	Os04g0310200
LOC_Os04g01130.1	Os04g0101300
LOC_Os03g29630.1	Os03g0410100
LOC_Os02g01710.1	Os02g0106700
LOC_Os10g35940.1	Os10g0503200
LOC_Os02g33400.1	Os02g0537200
LOC_Os01g66730.1	Os01g0891400
LOC_Os01g62990.1	Os01g0849100
LOC_Os11g24824.1	Os11g0435900
LOC_Os11g03160.1	Os11g0124900
LOC_Os04g44100.1	Os04g0521700
LOC_Os02g32230.1	Os02g0522100
LOC_Os01g61980.1	Os01g0836900
LOC_Os11g43404.1	Os11g0655000
LOC_Os01g73460.1	Os01g0965500
LOC_Os01g03530.1	Os01g0126100
LOC_Os11g05290.1	Os11g0150400
LOC_Os04g35210.1	Os04g0431700
LOC_Os01g53750.1	Os01g0739700
LOC_Os10g27180.1	Os10g0411750
LOC_Os08g09570.1	Os08g0194900
LOC_Os04g41450.1	Os04g0491500
LOC_Os04g33050.1	Os04g0403400
LOC_Os03g49200.1	Os03g0699100
LOC_Os03g48840.1	Os03g0694800
LOC_Os02g39410.1	Os02g0606900
LOC_Os01g59880.1	Os01g0814200
LOC_Os07g31390.1	Os07g0496250
LOC_Os04g50020.1	Os04g0590100
LOC_Os11g47530.1	Os11g0701200
LOC_Os01g61110.1	Os01g0826800
LOC_Os01g10850.1	Os01g0205900
LOC_Os09g36820.1	Os09g0539400
LOC_Os05g01610.1	Os05g0106700
LOC_Os04g54610.1	Os04g0639000
LOC_Os08g13990.1	Os08g0238100
LOC_Os05g45580.1	Os05g0532500
LOC_Os01g45860.1	Os01g0646300
LOC_Os02g45150.1	Os02g0673000
LOC_Os10g42780.1	Os10g0578800
LOC_Os07g39860.1	Os07g0587300
LOC_Os03g44020.1	Os03g0642300
LOC_Os03g39407.1	Os03g0591000
LOC_Os01g61250.1	Os01g0828300
LOC_Os01g12430.1	Os01g0224000
LOC_Os12g38200.1	Os12g0569900
LOC_Os07g48360.1	Os07g0681600
LOC_Os12g12690.1	Os12g0228500
LOC_Os11g10000.1	Os11g0206400
LOC_Os10g26500.1	Os10g0404900
LOC_Os01g18320.1	Os01g0286600
LOC_Os11g42550.1	Os11g0645400
LOC_Os05g30680.1	Os05g0369700
LOC_Os05g08010.1	Os05g0172500
LOC_Os03g27003.1	Os03g0387500
LOC_Os08g31769.1	Os08g0411500
LOC_Os08g02094.1	Os08g0112900
LOC_Os03g46190.2	Os03g0664650
LOC_Os02g12150.1	Os02g0213100
LOC_Os02g05620.1	Os02g0149700
LOC_Os08g07550.1	Os08g0172300
LOC_Os07g41120.1	Os07g0602600
LOC_Os07g33350.1	Os07g0517100
LOC_Os04g51380.1	Os04g0602900
LOC_Os12g41910.1	Os12g0613250
LOC_Os10g04780.1	Os10g0137000
LOC_Os06g22829.1	Os06g0334600
LOC_Os06g05910.1	Os06g0152400
LOC_Os04g31350.1	Os04g0382400
LOC_Os08g37780.1	Os08g0484400
LOC_Os06g47210.1	Os06g0686500
LOC_Os03g22360.1	Os03g0343800
LOC_Os02g49510.1	Os02g0727100
LOC_Os01g65970.1	Os01g0882200
LOC_Os12g08800.1	Os12g0189900
LOC_Os11g06230.1	Os11g0161100
LOC_Os06g29340.1	Os06g0488050
LOC_Os02g53384.1	Os02g0773800
LOC_Os02g06880.1	Os02g0164600
LOC_Os01g18060.1	Os01g0283000
LOC_Os10g34310.1	Os10g0484300
LOC_Os09g11440.1	Os09g0286300
LOC_Os08g28830.1	Os08g0375800
LOC_Os07g31430.1	Os07g0496700
LOC_Os03g39380.1	Os03g0590700
LOC_Os03g05049.1	Os03g0144200
LOC_Os01g69904.1	Os01g0923400
LOC_Os01g46410.1	Os01g0653100
LOC_Os06g50600.1	Os06g0720900
LOC_Os05g35980.1	Os05g0435500
LOC_Os04g38930.1	Os04g0463300
LOC_Os11g10340.1	Os11g0209200
LOC_Os02g53660.1	Os02g0776600
LOC_Os11g15190.1	Os11g0258500
LOC_Os08g20090.2	Os08g0297500
LOC_Os07g11739.1	Os07g0217600
LOC_Os04g04000.1	Os04g0129300
LOC_Os02g23826.1	Os02g0433900
LOC_Os01g55974.1	Os01g0765000
LOC_Os12g30040.1	Os12g0485600
LOC_Os10g08599.1	Os10g0167700
LOC_Os09g25260.1	Os09g0420100
LOC_Os06g41060.1	Os06g0613500
LOC_Os04g34490.1	Os04g0422300
LOC_Os04g24700.1	Os04g0312050
LOC_Os07g46770.1	Os07g0662700
LOC_Os07g40320.1	Os07g0593400
LOC_Os07g37550.1	Os07g0562700
LOC_Os05g11980.1	Os05g0210500
LOC_Os02g42300.1	Os02g0634600
LOC_Os01g26370.1	Os01g0366100
LOC_Os12g04110.1	Os12g0135000
LOC_Os11g07250.1	Os11g0173700
LOC_Os11g02620.1	Os11g0118500
LOC_Os07g48970.1	Os07g0689400
LOC_Os06g33340.1	Os06g0524500
LOC_Os04g56570.1	Os04g0661100
LOC_Os12g21940.1	Os12g0408000
LOC_Os09g36240.1	Os09g0532700
LOC_Os08g27140.1	Os08g0360000
LOC_Os10g03690.1	Os10g0126000
LOC_Os06g27790.1	Os06g0472300
LOC_Os03g49750.1	Os03g0704400
LOC_Os11g07050.1	Os11g0171700
LOC_Os07g12630.1	Os07g0229700
LOC_Os07g01904.1	Os07g0110000
LOC_Os01g56090.1	Os01g0766400
LOC_Os02g44900.1	Os02g0669900
LOC_Os11g46070.1	Os11g0687800
LOC_Os07g09590.1	Os07g0193800
LOC_Os06g45670.1	Os06g0667600
LOC_Os02g58620.1	Os02g0833100
LOC_Os07g28090.1	Os07g0464600
LOC_Os05g43860.1	Os05g0514350
LOC_Os03g64310.1	Os03g0861000
LOC_Os08g36570.1	Os08g0469500
LOC_Os05g33500.1	Os05g0404000
LOC_Os02g12939.1	Os02g0222500
LOC_Os01g54040.1	Os01g0743600
LOC_Os05g02970.1	Os05g0120800
LOC_Os04g46079.1	Os04g0545100
LOC_Os04g36850.1	Os04g0446200
LOC_Os02g45390.1	Os02g0676500
LOC_Os02g09610.1	Os02g0189200
LOC_Os01g59510.1	Os01g0810100
LOC_Os11g44990.1	Os11g0676100
LOC_Os10g42770.1	Os10g0578600
LOC_Os07g40240.1	Os07g0592000
LOC_Os07g03150.1	Os07g0123500
LOC_Os03g55930.1	Os03g0769100
LOC_Os01g53990.1	Os01g0743200
LOC_Os09g38980.1	Os09g0563300
LOC_Os08g36340.1	Os08g0466200
LOC_Os04g45720.1	Os04g0540600
LOC_Os01g62030.1	Os01g0837400
LOC_Os11g34840.1	Os11g0549690
LOC_Os07g22670.1	Os07g0409400
LOC_Os05g11570.1	Os05g0205100
LOC_Os04g20180.1	Os04g0269700
LOC_Os02g34960.1	Os02g0555100
LOC_Os02g06760.1	Os02g0163400
LOC_Os09g11480.1	Os09g0287000
LOC_Os03g51984.1	Os03g0729700
LOC_Os01g50970.1	Os01g0706100
LOC_Os11g44690.1	Os11g0669200
LOC_Os01g63870.1	Os01g0857500
LOC_Os01g19220.1	Os01g0296700
LOC_Os12g01220.1	Os12g0102700
LOC_Os09g38210.1	Os09g0555100
LOC_Os06g40790.1	Os06g0610500
LOC_Os04g42174.1	Os04g0499800
LOC_Os10g09870.1	Os10g0177400
LOC_Os07g44370.1	Os07g0637700
LOC_Os07g33200.1	Os07g0515700
LOC_Os05g44600.1	Os05g0521600
LOC_Os05g35070.1	Os05g0425000
LOC_Os02g06300.1	Os02g0157700
LOC_Os01g74000.1	Os01g0971600
LOC_Os12g06870.1	Os12g0165900
LOC_Os03g07226.1	Os03g0168500
LOC_Os02g45570.1	Os02g0678800
LOC_Os01g51690.1	Os01g0714800
LOC_Os12g38480.1	Os12g0573000
LOC_Os11g39254.1	Os11g0605800
LOC_Os10g24010.1	Os10g0381700
LOC_Os04g49860.1	Os04g0588200
LOC_Os02g36030.1	Os02g0569000
LOC_Os12g37100.1	Os12g0557800
LOC_Os04g44850.1	Os04g0530900
LOC_Os02g32950.1	Os02g0531600
LOC_Os02g07180.1	Os02g0168300
LOC_Os03g17230.1	Os03g0280800
LOC_Os10g15164.1	Os10g0212100
LOC_Os09g24240.1	Os09g0407800
LOC_Os05g18950.1	Os05g0271900
LOC_Os01g07590.1	Os01g0170600
LOC_Os08g16780.1	Os08g0268900
LOC_Os05g48850.1	Os05g0563000
LOC_Os10g35750.1	Os10g0501200
LOC_Os09g29950.1	Os09g0475700
LOC_Os07g46080.1	Os07g0654700
LOC_Os04g02530.1	Os04g0115700
LOC_Os02g48460.1	Os02g0715200
LOC_Os08g38010.1	Os08g0487000
LOC_Os05g19620.1	Os05g0277200
LOC_Os03g20840.1	Os03g0324600
LOC_Os12g38590.1	Os12g0574400
LOC_Os03g49140.1	Os03g0698400
LOC_Os03g02710.1	Os03g0118800
LOC_Os02g26300.1	Os02g0461200
LOC_Os11g43590.1	Os11g0657000
LOC_Os05g07680.1	Os05g0168800
LOC_Os04g01990.1	Os04g0110500
LOC_Os01g62584.1	Os01g0843700
LOC_Os12g04360.1	Os12g0138050
LOC_Os11g03110.1	Os11g0124300
LOC_Os08g23720.1	Os08g0326500
LOC_Os05g30430.1	Os05g0367200
LOC_Os03g50430.1	Os03g0712200
LOC_Os02g05930.1	Os02g0153400
LOC_Os06g46060.1	Os06g0672700
LOC_Os06g28990.1	Os06g0484950
LOC_Os03g51840.1	Os03g0728200
LOC_Os01g67970.1	Os01g0907400
LOC_Os01g52240.1	Os01g0720500
LOC_Os11g47120.1	Os11g0693800
LOC_Os07g42354.1	Os07g0615000
LOC_Os01g71280.1	Os01g0939600
LOC_Os12g36490.1	Os12g0551200
LOC_Os03g58900.1	Os03g0803600
LOC_Os03g01980.1	Os03g0110500
LOC_Os02g07780.1	Os02g0174100
LOC_Os12g32970.1	Os12g0514300
LOC_Os03g54240.1	Os03g0754200
LOC_Os01g01170.1	Os01g0101800
LOC_Os12g02620.1	Os12g0118700
LOC_Os06g12820.1	Os06g0234600
LOC_Os05g08800.1	Os05g0180500
LOC_Os03g55776.1	Os03g0766800
LOC_Os03g13640.1	Os03g0239700
LOC_Os02g10400.1	Os02g0197700
LOC_Os01g61200.1	Os01g0827700
LOC_Os11g45410.1	Os11g0679900
LOC_Os01g07940.1	Os01g0174700
LOC_Os10g25000.1	Os10g0388900
LOC_Os07g34720.1	Os07g0531500
LOC_Os06g40500.1	Os06g0607100
LOC_Os06g25770.1	Os06g0363000
LOC_Os05g07980.1	Os05g0172300
LOC_Os01g62810.1	Os01g0846800
LOC_Os08g42620.1	Os08g0539100
LOC_Os07g13600.1	Os07g0240400
LOC_Os03g55620.1	Os03g0765000
LOC_Os03g51680.1	Os03g0726900
LOC_Os01g67170.1	Os01g0897100
LOC_Os01g53450.1	Os01g0736400
LOC_Os08g36440.1	Os08g0467500
LOC_Os07g44050.1	Os07g0634300
LOC_Os06g08300.2	Os06g0181400
LOC_Os01g70250.1	Os01g0927400
LOC_Os01g56020.1	Os01g0765500
LOC_Os03g26440.1	Os03g0381100
LOC_Os02g48550.1	Os02g0716100
LOC_Os01g19630.1	Os01g0302100
LOC_Os09g21460.1	Os09g0382400
LOC_Os10g31240.1	Os10g0450000
LOC_Os04g53160.1	Os04g0623066
LOC_Os04g21660.1	Os04g0284600
LOC_Os03g52160.1	Os03g0731800
LOC_Os12g13660.1	Os12g0239000
LOC_Os07g01770.1	Os07g0108400
LOC_Os03g05040.1	Os03g0144000
LOC_Os02g25449.1	Os02g0451900
LOC_Os06g05355.1	Os06g0145950
LOC_Os05g19954.1	Os05g0279300
LOC_Os03g57600.1	Os03g0789900
LOC_Os03g42010.1	Os03g0616300
LOC_Os03g02240.1	Os03g0113500
LOC_Os01g74570.1	Os01g0977100
LOC_Os01g62480.1	Os01g0842400
LOC_Os11g06680.1	Os11g0167300
LOC_Os07g16030.1	Os07g0264000
LOC_Os05g36090.1	Os05g0436900
LOC_Os05g35570.1	Os05g0430700
LOC_Os03g15810.1	Os03g0264800
LOC_Os02g06830.1	Os02g0164000
LOC_Os11g11500.1	Os11g0222200
LOC_Os07g44450.1	Os07g0638500
LOC_Os05g13370.1	Os05g0220600
LOC_Os04g23910.1	Os04g0304400
LOC_Os03g55360.1	Os03g0761700
LOC_Os07g39090.1	Os07g0578800
LOC_Os05g16640.1	Os05g0255800
LOC_Os05g06840.1	Os05g0160800
LOC_Os02g03250.1	Os02g0125000
LOC_Os01g42200.1	Os01g0607000
LOC_Os12g38730.1	Os12g0576300
LOC_Os10g05290.1	Os10g0142900
LOC_Os07g42860.1	Os07g0620800
LOC_Os04g58420.1	Os04g0680800
LOC_Os05g33430.1	Os05g0403300
LOC_Os03g26930.1	Os03g0386800
LOC_Os02g38130.1	Os02g0594800
LOC_Os10g21470.1	Os10g0358700
LOC_Os04g40050.1	Os04g0476400
LOC_Os01g67490.1	Os01g0900900
LOC_Os08g41040.1	Os08g0521800
LOC_Os08g30520.1	Os08g0395800
LOC_Os08g20610.1	Os08g0300700
LOC_Os03g59160.1	Os03g0806400
LOC_Os01g08540.1	Os01g0180600
LOC_Os01g04230.1	Os01g0133900
LOC_Os09g27650.1	Os09g0449400
LOC_Os03g50420.1	Os03g0712100
LOC_Os12g06650.1	Os12g0163600
LOC_Os04g03990.1	Os04g0129200
LOC_Os02g56090.1	Os02g0804800
LOC_Os01g19480.1	Os01g0300900
LOC_Os08g41850.1	Os08g0530600
LOC_Os07g05650.1	Os07g0151300
LOC_Os06g02100.1	Os06g0111100
LOC_Os06g16160.1	Os06g0272850
LOC_Os10g27450.1	Os10g0414500
LOC_Os04g56420.1	Os04g0659200
LOC_Os04g44200.1	Os04g0523000
LOC_Os11g18830.1	Os11g0293300
LOC_Os09g32030.1	Os09g0493600
LOC_Os04g40290.1	Os04g0479000
LOC_Os02g04670.1	Os02g0139300
LOC_Os08g01240.1	Os08g0102800
LOC_Os07g41660.1	Os07g0607500
LOC_Os04g33680.1	Os04g0412800
LOC_Os02g35620.1	Os02g0564300
LOC_Os08g34160.1	Os08g0440200
LOC_Os05g15180.1	Os05g0241400
LOC_Os01g61320.1	Os01g0829000
LOC_Os09g30070.1	Os09g0477700
LOC_Os09g17740.1	Os09g0346500
LOC_Os08g39850.1	Os08g0509100
LOC_Os07g43450.1	Os07g0627600
LOC_Os06g30420.1	Os06g0499301
LOC_Os01g64820.1	Os01g0868300
LOC_Os12g36810.1	Os12g0554800
LOC_Os10g28299.1	Os10g0418900
LOC_Os05g15350.1	Os05g0243100
LOC_Os11g42370.1	Os11g0643100
LOC_Os03g52320.1	Os03g0733600
LOC_Os09g25570.1	Os09g0423500
LOC_Os05g41880.1	Os05g0498300
LOC_Os11g35050.1	Os11g0552100
LOC_Os08g42600.1	Os08g0538700
LOC_Os07g46280.1	Os07g0656200
LOC_Os10g28570.1	Os10g0421500
LOC_Os08g45060.1	Os08g0564700
LOC_Os04g41140.1	Os04g0488500
LOC_Os02g05900.1	Os02g0153000
LOC_Os06g48065.1	Os06g0695900
LOC_Os05g49990.1	Os05g0575500
LOC_Os01g17060.1	Os01g0278200
LOC_Os01g14880.1	Os01g0252300
LOC_Os08g36020.1	Os08g0462700
LOC_Os06g41710.1	Os06g0622000
LOC_Os03g62730.1	Os03g0844500
LOC_Os01g68524.1	Os01g0913400
LOC_Os11g45250.1	Os11g0677500
LOC_Os02g03930.1	Os02g0132100
LOC_Os01g10690.1	Os01g0204000
LOC_Os12g39520.1	Os12g0585300
LOC_Os12g32544.1	Os12g0510000
LOC_Os09g19150.1	Os09g0356100
LOC_Os07g40470.1	Os07g0595900
LOC_Os04g43430.1	Os04g0514500
LOC_Os09g27570.1	Os09g0448100
LOC_Os08g39740.1	Os08g0508100
LOC_Os05g04860.1	Os05g0140600
LOC_Os01g51040.1	Os01g0706700
LOC_Os06g06560.1	Os06g0160700
LOC_Os04g58690.1	Os04g0683500
LOC_Os04g46100.1	Os04g0545200
LOC_Os12g36170.1	Os12g0548100
LOC_Os11g07870.1	Os11g0180600
LOC_Os11g04720.1	Os11g0143300
LOC_Os03g63660.1	Os03g0853600
LOC_Os02g20870.1	Os02g0312800
LOC_Os06g21590.1	Os06g0320500
LOC_Os03g58710.1	Os03g0801700
LOC_Os02g57140.1	Os02g0816400
LOC_Os01g36830.1	Os01g0549000
LOC_Os09g10204.1	Os09g0274100
LOC_Os04g55620.1	Os04g0649700
LOC_Os01g42800.1	Os01g0613900
LOC_Os01g22954.1	Os01g0332500
LOC_Os04g41750.1	Os04g0494900
LOC_Os11g44990.1	Os11g0676200
LOC_Os02g08310.1	Os02g0179400
LOC_Os01g21560.1	Os01g0317800
LOC_Os05g45080.1	Os05g0526800
LOC_Os02g58350.1	Os02g0830200
LOC_Os05g34790.1	Os05g0421000
LOC_Os04g46980.1	Os04g0556500
LOC_Os02g33750.1	Os02g0542200
LOC_Os11g03460.1	Os11g0128700
LOC_Os06g51290.1	Os06g0729000
LOC_Os08g40820.1	Os08g0519600
LOC_Os08g03020.1	Os08g0124500
LOC_Os06g07190.1	Os06g0168400
LOC_Os03g46150.1	Os03g0664400
LOC_Os01g50610.1	Os01g0701700
LOC_Os04g38790.1	Os04g0461600
LOC_Os04g10650.1	Os04g0185100
LOC_Os02g44770.1	Os02g0668000
LOC_Os02g04430.1	Os02g0136900
LOC_Os01g36580.1	Os01g0546400
LOC_Os09g33740.1	Os09g0512200
LOC_Os05g49430.1	Os05g0569400
LOC_Os05g29010.1	Os05g0358200
LOC_Os01g46169.1	Os01g0650200
LOC_Os11g16560.1	Os11g0267100
LOC_Os01g73150.1	Os01g0962500
LOC_Os05g10754.1	Os05g0196400
LOC_Os12g34350.1	Os12g0528000
LOC_Os11g19764.1	Os11g0302900
LOC_Os07g09890.1	Os07g0197100
LOC_Os02g34700.1	Os02g0552100
LOC_Os02g06010.1	Os02g0154600
LOC_Os11g46200.1	Os11g0688832
LOC_Os08g28740.1	Os08g0374900
LOC_Os05g34130.1	Os05g0412500
LOC_Os03g02770.1	Os03g0119800
LOC_Os06g45590.1	Os06g0666600
LOC_Os06g21099.1	Os06g0315900
LOC_Os11g12800.1	Os11g0236000
LOC_Os04g32480.1	Os04g0395800
LOC_Os03g22610.1	Os03g0347800
LOC_Os08g32570.1	Os08g0421400
LOC_Os12g16680.1	Os12g0267700
LOC_Os11g09990.1	Os11g0206200
LOC_Os11g09710.1	Os11g0202600
LOC_Os08g06600.1	Os08g0163100
LOC_Os06g29994.1	Os06g0495500
LOC_Os04g51980.1	Os04g0609300
LOC_Os01g09540.1	Os01g0191200
LOC_Os11g12620.1	Os11g0233800
LOC_Os10g03780.1	Os10g0127000
LOC_Os06g45410.1	Os06g0664800
LOC_Os06g03560.1	Os06g0125500
LOC_Os03g46090.1	Os03g0663700
LOC_Os01g12670.1	Os01g0226500
LOC_Os10g26280.1	Os10g0402200
LOC_Os05g05130.1	Os05g0143200
LOC_Os03g14080.1	Os03g0244600
LOC_Os01g71170.1	Os01g0937900
LOC_Os04g28040.1	Os04g0347900
LOC_Os02g52170.1	Os02g0758200
LOC_Os02g30140.1	Os02g0504100
LOC_Os01g08550.1	Os01g0180700
LOC_Os09g37040.1	Os09g0542500
LOC_Os06g45250.1	Os06g0663100
LOC_Os02g18410.1	Os02g0285300
LOC_Os01g10930.1	Os01g0207200
LOC_Os07g42880.1	Os07g0621100
LOC_Os06g41090.1	Os06g0614000
LOC_Os05g25540.1	Os05g0319700
LOC_Os02g57940.1	Os02g0825700
LOC_Os01g13260.1	Os01g0233500
LOC_Os10g33700.1	Os10g0476900
LOC_Os08g01780.1	Os08g0109400
LOC_Os02g02560.1	Os02g0117700
LOC_Os01g53430.1	Os01g0736100
LOC_Os09g25810.2	Os09g0426500
LOC_Os07g41650.1	Os07g0607400
LOC_Os07g29224.1	Os07g0474700
LOC_Os05g19270.1	Os05g0274200
LOC_Os01g69290.1	Os01g0922100
LOC_Os08g03560.1	Os08g0129600
LOC_Os09g23820.1	Os09g0403300
LOC_Os06g12649.1	Os06g0232800
LOC_Os06g04190.1	Os06g0132600
LOC_Os03g21160.1	Os03g0329200
LOC_Os01g74170.1	Os01g0973200
LOC_Os10g24020.1	Os10g0381800
LOC_Os02g14290.1	Os02g0238500
LOC_Os11g17080.1	Os11g0271100
LOC_Os08g17610.1	Os08g0278100
LOC_Os07g09914.1	Os07g0197400
LOC_Os04g33570.1	Os04g0411400
LOC_Os11g29490.1	Os11g0485200
LOC_Os06g04920.1	Os06g0141200
LOC_Os04g20960.1	Os04g0278200
LOC_Os05g51380.1	Os05g0591500
LOC_Os01g41730.1	Os01g0601200
LOC_Os06g11410.1	Os06g0217900
LOC_Os05g14740.1	Os05g0237200
LOC_Os04g42720.1	Os04g0506300
LOC_Os02g51970.1	Os02g0756200
LOC_Os02g44704.1	Os02g0667000
LOC_Os01g31940.1	Os01g0504100
LOC_Os09g34180.1	Os09g0517600
LOC_Os09g14520.1	Os09g0314333
LOC_Os06g04450.1	Os06g0135900
LOC_Os01g41210.1	Os01g0595300
LOC_Os01g12420.1	Os01g0223900
LOC_Os12g04720.1	Os12g0141400
LOC_Os10g06760.1	Os10g0155800
LOC_Os09g12780.1	Os09g0299300
LOC_Os03g64030.1	Os03g0857500
LOC_Os03g48490.1	Os03g0691500
LOC_Os02g40664.1	Os02g0619600
LOC_Os01g67580.1	Os01g0902100
LOC_Os01g39810.1	Os01g0580100
LOC_Os06g15820.1	Os06g0269300
LOC_Os06g13640.1	Os06g0245600
LOC_Os05g34290.1	Os05g0415200
LOC_Os02g43594.1	Os02g0652550
LOC_Os01g37280.1	Os01g0553600
LOC_Os07g10139.1	Os07g0200900
LOC_Os06g10560.1	Os06g0207500
LOC_Os05g27304.1	Os05g0338900
LOC_Os04g30410.1	Os04g0372400
LOC_Os03g07510.1	Os03g0171300
LOC_Os12g20324.1	Os12g0298950
LOC_Os06g49060.1	Os06g0704100
LOC_Os05g43610.1	Os05g0512000
LOC_Os03g14610.1	Os03g0250200
LOC_Os02g46210.1	Os02g0687200
LOC_Os01g63710.1	Os01g0856000
LOC_Os11g37100.1	Os11g0580000
LOC_Os11g10870.1	Os11g0215100
LOC_Os05g45340.1	Os05g0529600
LOC_Os01g55150.1	Os01g0756200
LOC_Os09g17680.1	Os09g0345700
LOC_Os07g06610.1	Os07g0160000
LOC_Os04g15820.1	Os04g0228300
LOC_Os01g05430.1	Os01g0147300
LOC_Os06g04850.1	Os06g0140400
LOC_Os05g26040.1	Os05g0326675
LOC_Os05g25580.1	Os05g0320100
LOC_Os04g44470.1	Os04g0526600
LOC_Os09g06560.1	Os09g0241100
LOC_Os08g43050.1	Os08g0543500
LOC_Os08g02180.1	Os08g0113700
LOC_Os07g31550.1	Os07g0498900
LOC_Os01g27770.1	Os01g0375500
LOC_Os09g37700.1	Os09g0549400
LOC_Os03g58650.2	Os03g0800900
LOC_Os01g58550.1	Os01g0799500
LOC_Os01g55530.1	Os01g0760400
LOC_Os11g36830.1	Os11g0576900
LOC_Os06g06380.1	Os06g0158300
LOC_Os03g03570.2	Os03g0127700
LOC_Os12g41690.1	Os12g0610800
LOC_Os09g25380.1	Os09g0421200
LOC_Os05g37800.1	Os05g0450600
LOC_Os02g53320.1	Os02g0773200
LOC_Os12g41090.1	Os12g0603700
LOC_Os11g03484.1	Os11g0129000
LOC_Os10g35210.1	Os10g0494950
LOC_Os06g45050.1	Os06g0661400
LOC_Os05g06420.1	Os05g0156200
LOC_Os05g05300.1	Os05g0145300
LOC_Os12g16690.1	Os12g0267900
LOC_Os06g16280.1	Os06g0274100
LOC_Os05g08790.1	Os05g0180400
LOC_Os11g42070.1	Os11g0640300
LOC_Os03g56400.1	Os03g0775400
LOC_Os03g05430.1	Os03g0147900
LOC_Os11g42030.1	Os11g0639300
LOC_Os05g05980.1	Os05g0151700
LOC_Os03g59200.1	Os03g0806700
LOC_Os03g51870.1	Os03g0728500
LOC_Os03g17610.1	Os03g0284800
LOC_Os02g38950.1	Os02g0601600
LOC_Os01g66510.1	Os01g0888600
LOC_Os01g43950.1	Os01g0630300
LOC_Os08g40430.1	Os08g0515800
LOC_Os08g18079.1	Os08g0282200
LOC_Os07g33440.1	Os07g0518100
LOC_Os06g02160.1	Os06g0111600
LOC_Os01g56400.1	Os01g0770500
LOC_Os07g18944.1	Os07g0289600
LOC_Os07g12520.1	Os07g0227700
LOC_Os03g39432.1	Os03g0591300
LOC_Os02g06480.1	Os02g0159700
LOC_Os12g06560.1	Os12g0162900
LOC_Os09g38330.1	Os09g0555600
LOC_Os07g06970.1	Os07g0164000
LOC_Os04g04010.1	Os04g0129400
LOC_Os03g18350.1	Os03g0294600
LOC_Os03g13770.1	Os03g0240900
LOC_Os12g34840.1	Os12g0533400
LOC_Os06g04340.1	Os06g0134400
LOC_Os05g32060.1	Os05g0386000
LOC_Os04g42784.1	Os04g0507000
LOC_Os03g17840.1	Os03g0287700
LOC_Os07g11870.1	Os07g0218700
LOC_Os06g08550.1	Os06g0184500
LOC_Os01g46200.1	Os01g0650700
LOC_Os11g07030.1	Os11g0171400
LOC_Os10g19190.1	Os10g0337600
LOC_Os08g36010.1	Os08g0462300
LOC_Os08g32850.1	Os08g0424200
LOC_Os03g01550.1	Os03g0105800
LOC_Os09g38690.1	Os09g0559800
LOC_Os07g45439.1	Os07g0648566
LOC_Os06g12630.1	Os06g0232600
LOC_Os05g40720.1	Os05g0485500
LOC_Os05g25320.1	Os05g0317300
LOC_Os02g23930.1	Os02g0435400
LOC_Os01g15660.1	Os01g0261500
LOC_Os09g38440.1	Os09g0556700
LOC_Os08g37650.1	Os08g0482500
LOC_Os08g02600.1	Os08g0119500
LOC_Os04g59440.1	Os04g0690800
LOC_Os03g07450.1	Os03g0170600
LOC_Os02g40340.1	Os02g0616800
LOC_Os11g34364.1	Os11g0546200
LOC_Os02g55300.1	Os02g0796300
LOC_Os04g56654.1	Os04g0662000
LOC_Os11g07860.1	Os11g0180300
LOC_Os08g29200.1	Os08g0380100
LOC_Os08g26700.1	Os08g0355500
LOC_Os03g03810.1	Os03g0130300
LOC_Os02g07190.1	Os02g0168400
LOC_Os11g01020.1	Os11g0100200
LOC_Os03g18110.1	Os03g0290900
LOC_Os02g58530.1	Os02g0832100
LOC_Os02g35230.1	Os02g0558600
LOC_Os01g41710.1	Os01g0600900
LOC_Os12g09670.1	Os12g0198500
LOC_Os09g28120.1	Os09g0454300
LOC_Os06g46120.1	Os06g0673300
LOC_Os02g46140.1	Os02g0686500
LOC_Os01g35170.1	Os01g0535900
LOC_Os07g38960.1	Os07g0577600
LOC_Os07g32730.1	Os07g0511500
LOC_Os04g42870.1	Os04g0507800
LOC_Os04g40130.1	Os04g0477200
LOC_Os02g13980.1	Os02g0234700
LOC_Os12g42840.1	Os12g0623400
LOC_Os12g01916.1	Os12g0109900
LOC_Os04g39190.1	Os04g0466100
LOC_Os10g35760.1	Os10g0501300
LOC_Os04g44770.1	Os04g0530000
LOC_Os03g12940.1	Os03g0231950
LOC_Os01g62900.1	Os01g0848200
LOC_Os01g14520.1	Os01g0247700
LOC_Os10g12354.1	Os10g0198600
LOC_Os03g27930.1	Os03g0396900
LOC_Os08g31090.1	Os08g0402500
LOC_Os07g06090.1	Os07g0155200
LOC_Os03g21980.1	Os03g0338600
LOC_Os02g56170.1	Os02g0805500
LOC_Os02g53810.1	Os02g0778500
LOC_Os11g45180.1	Os11g0677000
LOC_Os09g28850.1	Os09g0463300
LOC_Os02g06770.1	Os02g0163500
LOC_Os01g17170.1	Os01g0279100
LOC_Os01g09550.1	Os01g0191300
LOC_Os11g31880.1	Os11g0522000
LOC_Os02g51880.1	Os02g0755200
LOC_Os01g11550.1	Os01g0213800
LOC_Os09g21520.1	Os09g0383400
LOC_Os07g29190.1	Os07g0474300
LOC_Os03g07310.1	Os03g0169000
LOC_Os06g50580.1	Os06g0720700
LOC_Os05g30860.1	Os05g0372000
LOC_Os02g51640.1	Os02g0752300
LOC_Os01g20110.1	Os01g0306800
LOC_Os12g23760.1	Os12g0425600
LOC_Os07g23810.1	Os07g0420000
LOC_Os06g49520.1	Os06g0709000
LOC_Os05g18790.1	Os05g0270800
LOC_Os03g38010.1	Os03g0577100
LOC_Os03g03520.1	Os03g0126900
LOC_Os01g72350.1	Os01g0952700
LOC_Os09g21360.1	Os09g0381300
LOC_Os04g27250.1	Os04g0340800
LOC_Os01g07170.1	Os01g0165800
LOC_Os08g23320.1	Os08g0322600
LOC_Os05g37980.1	Os05g0453900
LOC_Os01g47180.1	Os01g0660800
LOC_Os12g17530.1	Os12g0273700
LOC_Os09g29510.1	Os09g0471200
LOC_Os12g31510.1	Os12g0498900
LOC_Os08g19374.1	Os08g0290500
LOC_Os03g59580.1	Os03g0810300
LOC_Os03g22960.1	Os03g0353000
LOC_Os02g02800.1	Os02g0120300
LOC_Os11g01869.1	Os11g0109900
LOC_Os10g40920.1	Os10g0558600
LOC_Os02g14874.1	Os02g0246600
LOC_Os08g04400.1	Os08g0138600
LOC_Os08g02360.1	Os08g0116800
LOC_Os05g01330.1	Os05g0103800
LOC_Os02g39100.1	Os02g0603100
LOC_Os02g09530.1	Os02g0188500
LOC_Os01g65730.1	Os01g0879500
LOC_Os06g49770.1	Os06g0711900
LOC_Os07g46560.1	Os07g0659800
LOC_Os06g26234.1	Os06g0367100
LOC_Os06g07480.1	Os06g0171700
LOC_Os05g13970.1	Os05g0228000
LOC_Os04g41820.1	Os04g0495500
LOC_Os01g07890.1	Os01g0174100
LOC_Os11g40030.1	Os11g0614800
LOC_Os11g03680.1	Os11g0131300
LOC_Os08g36760.1	Os08g0471800
LOC_Os07g46720.1	Os07g0661800
LOC_Os02g51440.1	Os02g0749700
LOC_Os04g48260.1	Os04g0571200
LOC_Os02g37950.1	Os02g0592600
LOC_Os01g52780.1	Os01g0728200
LOC_Os01g47050.1	Os01g0659900
LOC_Os07g48180.1	Os07g0679500
LOC_Os02g04240.1	Os02g0135300
LOC_Os11g04860.1	Os11g0145200
LOC_Os08g09230.1	Os08g0191433
LOC_Os04g39430.1	Os04g0469800
LOC_Os02g37920.1	Os02g0592300
LOC_Os01g51770.1	Os01g0715500
LOC_Os08g38970.1	Os08g0499100
LOC_Os06g12320.1	Os06g0228500
LOC_Os02g56570.1	Os02g0810500
LOC_Os01g32170.1	Os01g0506100
LOC_Os11g16550.1	Os11g0267000
LOC_Os02g03820.1	Os02g0130900
LOC_Os11g45809.1	Os11g0685200
LOC_Os10g05690.1	Os10g0147400
LOC_Os04g47906.2	Os04g0566800
LOC_Os02g19629.1	Os02g0298900
LOC_Os01g33090.1	Os01g0514700
LOC_Os05g40920.1	Os05g0488100
LOC_Os03g49730.1	Os03g0704200
LOC_Os02g58210.1	Os02g0828900
LOC_Os12g10670.1	Os12g0209300
LOC_Os07g01200.1	Os07g0102000
LOC_Os06g39906.1	Os06g0601000
LOC_Os06g13760.1	Os06g0247000
LOC_Os05g28010.1	Os05g0346901
LOC_Os12g36580.1	Os12g0551900
LOC_Os08g35110.1	Os08g0452500
LOC_Os04g48870.1	Os04g0578300
LOC_Os12g39100.1	Os12g0580600
LOC_Os09g15170.1	Os09g0320400
LOC_Os03g40170.1	Os03g0598700
LOC_Os03g15380.1	Os03g0259600
LOC_Os11g16400.1	Os11g0265300
LOC_Os01g57050.1	Os01g0778500
LOC_Os07g49200.1	Os07g0692200
LOC_Os03g06290.1	Os03g0158700
LOC_Os03g03560.1	Os03g0127600
LOC_Os10g41390.1	Os10g0563500
LOC_Os03g01014.1	Os03g0100030
LOC_Os01g33080.1	Os01g0514600
LOC_Os01g04170.1	Os01g0133200
LOC_Os12g42160.1	Os12g0616000
LOC_Os10g28630.1	Os10g0422200
LOC_Os08g29809.1	Os08g0387700
LOC_Os02g36280.1	Os02g0571900
LOC_Os07g38470.1	Os07g0572400
LOC_Os06g37010.1	Os06g0566300
LOC_Os08g39590.1	Os08g0506400
LOC_Os04g57310.1	Os04g0668800
LOC_Os01g13350.1	Os01g0234800
LOC_Os10g27990.1	Os10g0415200
LOC_Os10g25400.1	Os10g0393800
LOC_Os02g33320.1	Os02g0536400
LOC_Os06g09420.1	Os06g0194400
LOC_Os06g02770.1	Os06g0118600
LOC_Os05g49820.1	Os05g0573900
LOC_Os05g40200.1	Os05g0480400
LOC_Os01g24940.1	Os01g0351200
LOC_Os12g07880.1	Os12g0178700
LOC_Os05g43174.1	Os05g0507400
LOC_Os03g12900.1	Os03g0231700
LOC_Os02g39384.1	Os02g0606600
LOC_Os02g18840.1	Os02g0290500
LOC_Os08g08860.1	Os08g0188000
LOC_Os03g18360.1	Os03g0294700
LOC_Os04g59320.1	Os04g0689400
LOC_Os03g47560.1	Os03g0679100
LOC_Os11g17530.1	Os11g0275400
LOC_Os09g26554.1	Os09g0436600
LOC_Os05g32610.1	Os05g0392400
LOC_Os05g15160.1	Os05g0241200
LOC_Os06g13020.1	Os06g0237200
LOC_Os04g57510.1	Os04g0670600
LOC_Os04g48140.1	Os04g0569400
LOC_Os03g54063.1	Os03g0751800
LOC_Os03g01850.1	Os03g0108800
LOC_Os02g48450.1	Os02g0715000
LOC_Os12g02690.1	Os12g0119700
LOC_Os08g21330.1	Os08g0304900
LOC_Os06g12790.1	Os06g0234200
LOC_Os03g06379.1	Os03g0159800
LOC_Os02g17870.1	Os02g0280000
LOC_Os01g56510.1	Os01g0771900
LOC_Os08g06280.1	Os08g0159500
LOC_Os07g08160.1	Os07g0178800
LOC_Os06g44870.1	Os06g0659200
LOC_Os03g01470.1	Os03g0105000
LOC_Os01g43040.1	Os01g0617600
LOC_Os10g21360.1	Os10g0357800
LOC_Os07g39980.1	Os07g0588800
LOC_Os04g59050.1	Os04g0687200
LOC_Os01g12860.1	Os01g0229000
LOC_Os01g05180.1	Os01g0145200
LOC_Os09g19980.1	Os09g0364500
LOC_Os08g40060.1	Os08g0511400
LOC_Os03g05334.1	Os03g0146800
LOC_Os03g02820.1	Os03g0120000
LOC_Os01g63540.1	Os01g0854800
LOC_Os12g02130.1	Os12g0112600
LOC_Os04g59400.1	Os04g0690400
LOC_Os04g43164.1	Os04g0510700
LOC_Os10g42299.1	Os10g0573700
LOC_Os08g37390.1	Os08g0479300
LOC_Os07g14350.1	Os07g0247100
LOC_Os05g08860.1	Os05g0181300
LOC_Os04g58504.1	Os04g0681600
LOC_Os02g39360.1	Os02g0606200
LOC_Os01g29469.1	Os01g0390900
LOC_Os09g30280.1	Os09g0480400
LOC_Os03g22040.1	Os03g0339700
LOC_Os05g40050.1	Os05g0478300
LOC_Os03g61500.1	Os03g0830500
LOC_Os01g71070.1	Os01g0937000
LOC_Os12g40860.1	Os12g0601000
LOC_Os10g20450.1	Os10g0344900
LOC_Os08g29615.1	Os08g0385400
LOC_Os06g36220.1	Os06g0556300
LOC_Os04g49160.1	Os04g0580800
LOC_Os03g44290.1	Os03g0645000
LOC_Os02g51470.1	Os02g0750200
LOC_Os08g34130.1	Os08g0439900
LOC_Os06g48160.1	Os06g0696400
LOC_Os04g39110.1	Os04g0465300
LOC_Os08g15460.1	Os08g0254500
LOC_Os07g41080.1	Os07g0602100
LOC_Os05g33900.1	Os05g0409500
LOC_Os02g40010.1	Os02g0613900
LOC_Os01g72090.1	Os01g0949400
LOC_Os09g32010.1	Os09g0493400
LOC_Os05g32120.1	Os05g0386900
LOC_Os05g30990.1	Os05g0373500
LOC_Os05g18524.1	Os05g0267900
LOC_Os02g44720.1	Os02g0667300
LOC_Os12g12765.1	Os12g0229100
LOC_Os06g41780.1	Os06g0622800
LOC_Os01g53200.1	Os01g0732700
LOC_Os04g58990.1	Os04g0686600
LOC_Os04g43230.1	Os04g0511700
LOC_Os04g09350.1	Os04g0173300
LOC_Os02g30650.1	Os02g0510600
LOC_Os02g16450.1	Os02g0264300
LOC_Os10g40370.1	Os10g0551100
LOC_Os04g41150.1	Os04g0488600
LOC_Os02g56380.1	Os02g0807900
LOC_Os10g21940.1	Os10g0363650
LOC_Os06g02500.1	Os06g0115400
LOC_Os05g11750.1	Os05g0207700
LOC_Os02g42560.1	Os02g0638200
LOC_Os09g29404.1	Os09g0469400
LOC_Os06g40330.1	Os06g0605600
LOC_Os05g02120.1	Os05g0111900
LOC_Os07g43460.1	Os07g0627700
LOC_Os02g06360.1	Os02g0158300
LOC_Os10g32770.1	Os10g0465000
LOC_Os03g64415.1	Os03g0862200
LOC_Os07g26974.1	Os07g0452700
LOC_Os11g29900.1	Os11g0491400
LOC_Os06g35200.1	Os06g0544100
LOC_Os05g51000.1	Os05g0587400
LOC_Os05g02040.1	Os05g0111000
LOC_Os01g67300.1	Os01g0898400
LOC_Os11g32650.1	Os11g0530600
LOC_Os10g30156.1	Os10g0437600
LOC_Os07g31840.1	Os07g0501800
LOC_Os07g24090.1	Os07g0423000
LOC_Os07g13980.1	Os07g0243200
LOC_Os04g34720.1	Os04g0425100
LOC_Os04g33770.1	Os04g0414000
LOC_Os06g43270.1	Os06g0639500
LOC_Os05g29810.1	Os05g0361700
LOC_Os07g34598.1	Os07g0530100
LOC_Os05g32960.1	Os05g0396900
LOC_Os02g15980.1	Os02g0260500
LOC_Os01g72880.1	Os01g0958900
LOC_Os07g42714.1	Os07g0619200
LOC_Os03g22550.1	Os03g0346800
LOC_Os01g01160.1	Os01g0101700
LOC_Os08g03670.1	Os08g0130900
LOC_Os06g05190.1	Os06g0144000
LOC_Os10g41430.1	Os10g0563900
LOC_Os07g07520.1	Os07g0170800
LOC_Os02g32290.1	Os02g0522800
LOC_Os06g15410.1	Os06g0264900
LOC_Os06g13215.1	Os06g0239600
LOC_Os01g12280.1	Os01g0222700
LOC_Os11g40200.1	Os11g0616200
LOC_Os10g31930.1	Os10g0457400
LOC_Os06g37510.1	Os06g0572400
LOC_Os02g42710.1	Os02g0640000
LOC_Os01g22550.1	Os01g0328900
LOC_Os10g07200.1	Os10g0159600
LOC_Os07g12330.1	Os07g0225100
LOC_Os02g57870.1	Os02g0824900
LOC_Os08g42080.1	Os08g0533300
LOC_Os03g11450.1	Os03g0213200
LOC_Os02g15820.1	Os02g0258300
LOC_Os11g18730.1	Os11g0291450
LOC_Os05g07000.1	Os05g0162600
LOC_Os11g39209.1	Os11g0605300
LOC_Os05g33690.1	Os05g0406800
LOC_Os04g12480.1	Os04g0201200
LOC_Os10g17630.1	Os10g0323000
LOC_Os06g47770.1	Os06g0692800
LOC_Os05g23670.1	Os05g0302300
LOC_Os04g42690.1	Os04g0506000
LOC_Os03g48030.1	Os03g0684700
LOC_Os01g01890.1	Os01g0108800
LOC_Os11g32810.1	Os11g0532600
LOC_Os06g02340.1	Os06g0113600
LOC_Os02g07800.1	Os02g0174300
LOC_Os12g28260.1	Os12g0468500
LOC_Os12g13950.1	Os12g0242900
LOC_Os07g33360.1	Os07g0517300
LOC_Os04g52920.1	Os04g0620200
LOC_Os12g14140.1	Os12g0245000
LOC_Os09g30130.1	Os09g0478300
LOC_Os06g05350.1	Os06g0145800
LOC_Os05g44350.1	Os05g0519800
LOC_Os05g08100.1	Os05g0173700
LOC_Os11g32270.1	Os11g0525700
LOC_Os03g56840.1	Os03g0781000
LOC_Os08g27030.1	Os08g0359100
LOC_Os03g07160.1	Os03g0167800
LOC_Os02g54200.1	Os02g0783100
LOC_Os03g58930.1	Os03g0804100
LOC_Os03g39740.1	Os03g0594700
LOC_Os12g25494.1	Os12g0441700
LOC_Os09g26004.1	Os09g0429600
LOC_Os07g29770.1	Os07g0481000
LOC_Os01g70430.1	Os01g0929500
LOC_Os02g31960.1	Os02g0519300
LOC_Os01g08310.1	Os01g0178400
LOC_Os01g06050.1	Os01g0153700
LOC_Os11g01170.1	Os11g0102600
LOC_Os02g01540.1	Os02g0105700
LOC_Os03g56700.1	Os03g0778400
LOC_Os01g57930.1	Os01g0789100
LOC_Os07g01860.1	Os07g0109400
LOC_Os01g59530.1	Os01g0810300
LOC_Os12g39210.1	Os12g0581800
LOC_Os11g01620.1	Os11g0107700
LOC_Os10g22100.1	Os10g0365800
LOC_Os03g56220.1	Os03g0773000
LOC_Os03g36910.1	Os03g0566600
LOC_Os03g19220.1	Os03g0304800
LOC_Os03g07850.1	Os03g0174600
LOC_Os07g12220.1	Os07g0223700
LOC_Os05g43240.1	Os05g0508400
LOC_Os03g18430.1	Os03g0295600
LOC_Os12g08820.1	Os12g0190100
LOC_Os11g08110.1	Os11g0184100
LOC_Os04g16970.1	Os04g0243700
LOC_Os03g53490.1	Os03g0746400
LOC_Os02g52950.1	Os02g0768700
LOC_Os04g44190.1	Os04g0522800
LOC_Os10g35820.1	Os10g0502100
LOC_Os12g08030.1	Os12g0180900
LOC_Os02g03940.1	Os02g0132200
LOC_Os05g43920.1	Os05g0515400
LOC_Os05g33440.1	Os05g0403400
LOC_Os01g14070.1	Os01g0242900
LOC_Os01g10040.1	Os01g0197100
LOC_Os10g11060.1	Os10g0188400
LOC_Os08g39880.1	Os08g0509500
LOC_Os07g39730.1	Os07g0586000
LOC_Os01g17000.1	Os01g0277500
LOC_Os01g13340.1	Os01g0234700
LOC_Os09g27734.1	Os09g0450700
LOC_Os09g09470.1	Os09g0267500
LOC_Os03g63510.1	Os03g0852000
LOC_Os03g17590.1	Os03g0284500
LOC_Os02g12890.1	Os02g0221900
LOC_Os09g11240.1	Os09g0284300
LOC_Os07g48596.1	Os07g0685300
LOC_Os07g15670.1	Os07g0260300
LOC_Os05g02150.1	Os05g0112200
LOC_Os04g53950.1	Os04g0631200
LOC_Os12g15314.1	Os12g0255200
LOC_Os06g49200.1	Os06g0705500
LOC_Os03g20640.1	Os03g0322600
LOC_Os02g10490.1	Os02g0198400
LOC_Os01g47840.1	Os01g0668901
LOC_Os07g15440.1	Os07g0258100
LOC_Os02g01940.1	Os02g0109400
LOC_Os08g37840.1	Os08g0485000
LOC_Os03g13130.1	Os03g0233800
LOC_Os02g51550.1	Os02g0751300
LOC_Os02g02810.1	Os02g0120400
LOC_Os10g40020.1	Os10g0547900
LOC_Os02g37910.1	Os02g0592200
LOC_Os12g01740.1	Os12g0108100
LOC_Os10g33900.1	Os10g0479500
LOC_Os05g34470.1	Os05g0417200
LOC_Os05g09480.1	Os05g0186900
LOC_Os03g17960.1	Os03g0288900
LOC_Os06g12280.1	Os06g0227300
LOC_Os06g41384.1	Os06g0618100
LOC_Os05g01350.1	Os05g0104000
LOC_Os04g31270.1	Os04g0381600
LOC_Os01g54420.1	Os01g0748000
LOC_Os01g43220.1	Os01g0619800
LOC_Os12g36690.1	Os12g0552900
LOC_Os09g32710.1	Os09g0504900
LOC_Os07g45194.1	Os07g0646600
LOC_Os12g16210.1	Os12g0263100
LOC_Os12g07390.1	Os12g0171700
LOC_Os03g63280.1	Os03g0849900
LOC_Os09g33920.1	Os09g0514300
LOC_Os03g03640.1	Os03g0128400
LOC_Os07g11790.1	Os07g0218200
LOC_Os05g32170.1	Os05g0387700
LOC_Os04g50208.1	Os04g0592500
LOC_Os07g06644.1	Os07g0160300
LOC_Os04g33260.1	Os04g0405500
LOC_Os02g56880.1	Os02g0813800
LOC_Os01g67210.1	Os01g0897500
LOC_Os02g15970.2	Os02g0260400
LOC_Os11g31650.1	Os11g0516100
LOC_Os06g14460.1	Os06g0256000
LOC_Os04g37750.1	Os04g0450500
LOC_Os09g39490.1	Os09g0568200
LOC_Os05g28780.1	Os05g0355900
LOC_Os10g38670.1	Os10g0530200
LOC_Os07g37220.1	Os07g0558200
LOC_Os04g51460.1	Os04g0604300
LOC_Os04g41740.1	Os04g0494800
LOC_Os11g41910.1	Os11g0638000
LOC_Os03g42630.1	Os03g0624600
LOC_Os03g19200.1	Os03g0304500
LOC_Os03g15240.1	Os03g0257900
LOC_Os01g08690.1	Os01g0182500
LOC_Os01g04720.1	Os01g0140400
LOC_Os12g03980.1	Os12g0133600
LOC_Os03g61890.1	Os03g0835100
LOC_Os03g51700.1	Os03g0727100
LOC_Os03g21730.1	Os03g0335500
LOC_Os02g57350.1	Os02g0818900
LOC_Os02g33780.1	Os02g0542500
LOC_Os11g01872.1	Os11g0109933
LOC_Os09g27860.1	Os09g0451800
LOC_Os06g17490.1	Os06g0285400
LOC_Os05g03450.1	Os05g0125200
LOC_Os01g63840.1	Os01g0857300
LOC_Os08g06050.1	Os08g0156900
LOC_Os07g40750.1	Os07g0598500
LOC_Os05g35190.1	Os05g0426300
LOC_Os04g56970.1	Os04g0665400
LOC_Os04g53612.1	Os04g0628000
LOC_Os11g38140.1	Os11g0593700
LOC_Os01g15300.1	Os01g0256800
LOC_Os12g34340.1	Os12g0527900
LOC_Os10g04700.1	Os10g0136200
LOC_Os11g01010.1	Os11g0100100
LOC_Os01g71930.1	Os01g0947700
LOC_Os01g32770.1	Os01g0511000
LOC_Os07g01730.1	Os07g0108000
LOC_Os01g68480.1	Os01g0913000
LOC_Os06g24594.2	Os06g0353400
LOC_Os06g01960.1	Os06g0109100
LOC_Os05g33890.1	Os05g0409400
LOC_Os04g35420.1	Os04g0433800
LOC_Os03g26030.1	Os03g0377500
LOC_Os02g21630.1	Os02g0321500
LOC_Os01g37470.1	Os01g0555200
LOC_Os12g13570.1	Os12g0238000
LOC_Os11g31940.1	Os11g0521000
LOC_Os05g39080.1	Os05g0466900
LOC_Os03g09090.1	Os03g0190900
LOC_Os03g18940.1	Os03g0301400
LOC_Os11g05540.1	Os11g0153400
LOC_Os02g52460.1	Os02g0762200
LOC_Os12g01700.1	Os12g0107700
LOC_Os08g05560.1	Os08g0151700
LOC_Os03g13000.1	Os03g0232500
LOC_Os03g50900.1	Os03g0718200
LOC_Os07g28840.1	Os07g0471100
LOC_Os04g58840.1	Os04g0685200
LOC_Os02g01080.1	Os02g0100800
LOC_Os07g31400.1	Os07g0496300
LOC_Os11g32940.1	Os11g0533800
LOC_Os06g16240.1	Os06g0273500
LOC_Os03g12320.1	Os03g0223900
LOC_Os01g67320.1	Os01g0898800
LOC_Os12g02390.1	Os12g0116000
LOC_Os07g10820.1	Os07g0208900
LOC_Os01g11920.1	Os01g0218200
LOC_Os10g29274.1	Os10g0428200
LOC_Os02g37856.1	Os02g0591600
LOC_Os01g64920.1	Os01g0869500
LOC_Os05g43820.1	Os05g0513800
LOC_Os05g42180.1	Os05g0501200
LOC_Os04g36670.1	Os04g0444300
LOC_Os01g74146.1	Os01g0972900
LOC_Os12g29980.1	Os12g0484900
LOC_Os05g35520.1	Os05g0430200
LOC_Os04g29424.1	Os04g0363700
LOC_Os04g11524.1	Os04g0192350
LOC_Os12g32650.1	Os12g0511300
LOC_Os10g33230.1	Os10g0470900
LOC_Os09g23720.1	Os09g0401900
LOC_Os07g01890.1	Os07g0109700
LOC_Os06g04010.1	Os06g0130600
LOC_Os04g14450.1	Os04g0221300
LOC_Os10g40824.1	Os10g0557800
LOC_Os06g49080.1	Os06g0704300
LOC_Os06g43280.1	Os06g0639600
LOC_Os09g32930.1	Os09g0506800
LOC_Os06g46160.1	Os06g0674100
LOC_Os05g17849.1	Os05g0263500
LOC_Os04g42290.1	Os04g0501200
LOC_Os03g54084.1	Os03g0752100
LOC_Os08g36490.1	Os08g0468400
LOC_Os07g06660.1	Os07g0160400
LOC_Os07g49010.1	Os07g0689900
LOC_Os05g07820.1	Os05g0170300
LOC_Os01g16210.1	Os01g0267400
LOC_Os10g35980.1	Os10g0503600
LOC_Os09g20490.1	Os09g0371100
LOC_Os03g17560.1	Os03g0284000
LOC_Os03g09310.1	Os03g0193225
LOC_Os10g41390.1	Os10g0563550
LOC_Os08g04830.1	Os08g0143900
LOC_Os08g01680.1	Os08g0108200
LOC_Os02g04860.1	Os02g0141500
LOC_Os02g45310.1	Os02g0675700
LOC_Os04g46570.1	Os04g0551300
LOC_Os02g48830.1	Os02g0720200
LOC_Os07g05190.1	Os07g0145400
LOC_Os05g45750.1	Os05g0533900
LOC_Os03g53500.1	Os03g0746500
LOC_Os01g27340.1	Os01g0370900
LOC_Os09g27230.1	Os09g0444600
LOC_Os08g14660.1	Os08g0244400
LOC_Os07g23110.1	Os07g0413700
LOC_Os07g10630.1	Os07g0207100
LOC_Os04g31050.1	Os04g0379800
LOC_Os02g32570.1	Os02g0527100
LOC_Os01g59630.1	Os01g0811400
LOC_Os01g59160.1	Os01g0806000
LOC_Os08g41840.1	Os08g0530500
LOC_Os02g03590.1	Os02g0128300
LOC_Os11g13970.1	Os11g0244100
LOC_Os11g05140.1	Os11g0148800
LOC_Os09g38755.1	Os09g0560450
LOC_Os01g56990.1	Os01g0777800
LOC_Os11g47680.1	Os11g0703100
LOC_Os10g35130.1	Os10g0493800
LOC_Os10g20230.1	Os10g0343000
LOC_Os06g49920.1	Os06g0713300
LOC_Os07g12770.1	Os07g0231400
LOC_Os05g43450.1	Os05g0509900
LOC_Os04g53550.1	Os04g0627200
LOC_Os03g19300.1	Os03g0305700
LOC_Os11g47130.1	Os11g0693900
LOC_Os06g29630.1	Os06g0491800
LOC_Os03g60480.1	Os03g0819400
LOC_Os03g40930.1	Os03g0606100
LOC_Os01g22090.1	Os01g0324400
LOC_Os11g32759.1	Os11g0531800
LOC_Os10g41290.1	Os10g0562500
LOC_Os07g44690.1	Os07g0640900
LOC_Os03g03650.1	Os03g0128500
LOC_Os12g42970.1	Os12g0624900
LOC_Os09g38540.1	Os09g0557900
LOC_Os07g40150.1	Os07g0591100
LOC_Os06g03720.1	Os06g0127900
LOC_Os03g58640.1	Os03g0800800
LOC_Os03g12630.1	Os03g0227500
LOC_Os06g04500.1	Os06g0136500
LOC_Os01g46950.1	Os01g0658700
LOC_Os12g39380.1	Os12g0583500
LOC_Os09g23380.1	Os09g0397900
LOC_Os08g38310.1	Os08g0491100
LOC_Os01g11960.1	Os01g0218900
LOC_Os01g10860.1	Os01g0206200
LOC_Os11g46210.1	Os11g0689100
LOC_Os11g14170.1	Os11g0246600
LOC_Os02g28850.1	Os02g0489800
LOC_Os12g02370.2	Os12g0115700
LOC_Os05g51610.1	Os05g0594200
LOC_Os03g12430.1	Os03g0225300
LOC_Os01g52290.1	Os01g0721000
LOC_Os06g46250.1	Os06g0675200
LOC_Os03g63530.1	Os03g0852300
LOC_Os10g05600.1	Os10g0146200
LOC_Os05g22370.1	Os05g0290300
LOC_Os04g22860.1	Os04g0295000
LOC_Os12g43120.1	Os12g0626300
LOC_Os08g28030.1	Os08g0367400
LOC_Os03g53140.1	Os03g0742800
LOC_Os08g14050.1	Os08g0238700
LOC_Os06g46990.1	Os06g0683900
LOC_Os02g33430.1	Os02g0537500
LOC_Os12g19090.1	Os12g0288900
LOC_Os10g40934.1	Os10g0558700
LOC_Os08g08960.1	Os08g0189100
LOC_Os10g40110.1	Os10g0548800
LOC_Os05g32190.1	Os05g0387900
LOC_Os01g60670.1	Os01g0821900
LOC_Os07g49240.1	Os07g0693000
LOC_Os07g22580.1	Os07g0408500
LOC_Os07g12140.1	Os07g0222700
LOC_Os03g62060.1	Os03g0836800
LOC_Os10g24094.1	Os10g0382400
LOC_Os09g33520.1	Os09g0509400
LOC_Os03g52230.1	Os03g0732200
LOC_Os03g13370.1	Os03g0236966
LOC_Os02g58470.1	Os02g0831400
LOC_Os01g66379.1	Os01g0887400
LOC_Os01g49330.1	Os01g0687500
LOC_Os12g41962.1	Os12g0614000
LOC_Os09g13740.1	Os09g0307800
LOC_Os07g10920.1	Os07g0210100
LOC_Os06g03500.1	Os06g0125000
LOC_Os04g33940.1	Os04g0416000
LOC_Os03g04690.1	Os03g0140500
LOC_Os02g03000.2	Os02g0122400
LOC_Os01g53640.1	Os01g0738300
LOC_Os11g03290.1	Os11g0126800
LOC_Os08g14770.1	Os08g0245400
LOC_Os08g05870.1	Os08g0154900
LOC_Os06g10200.1	Os06g0203500
LOC_Os03g56260.1	Os03g0773600
LOC_Os02g15690.1	Os02g0256100
LOC_Os05g30340.1	Os05g0366300
LOC_Os03g60910.1	Os03g0824100
LOC_Os03g18210.1	Os03g0293400
LOC_Os04g39160.1	Os04g0465700
LOC_Os03g25110.1	Os03g0366700
LOC_Os01g65420.1	Os01g0875000
LOC_Os11g36030.1	Os11g0568300
LOC_Os05g28950.1	Os05g0357700
LOC_Os03g20720.1	Os03g0323500
LOC_Os01g32184.1	Os01g0506200
LOC_Os09g33460.1	Os09g0508500
LOC_Os05g45760.1	Os05g0534000
LOC_Os01g67190.1	Os01g0897300
LOC_Os01g55000.1	Os01g0753800
LOC_Os01g54020.1	Os01g0743400
LOC_Os10g23050.1	Os10g0376900
LOC_Os10g05940.1	Os10g0150200
LOC_Os08g04010.1	Os08g0133700
LOC_Os12g02760.1	Os12g0120500
LOC_Os10g09930.1	Os10g0178200
LOC_Os04g59610.1	Os04g0692600
LOC_Os11g01200.1	Os11g0102900
LOC_Os09g20630.1	Os09g0372700
LOC_Os06g50060.1	Os06g0714600
LOC_Os04g53310.1	Os04g0624600
LOC_Os03g17220.1	Os03g0280750
LOC_Os08g01130.1	Os08g0101600
LOC_Os06g46570.1	Os06g0679500
LOC_Os05g34320.1	Os05g0415700
LOC_Os03g04270.1	Os03g0135400
LOC_Os01g64900.1	Os01g0869300
LOC_Os06g03710.1	Os06g0127800
LOC_Os05g51470.1	Os05g0592300
LOC_Os05g03490.1	Os05g0125600
LOC_Os06g14630.1	Os06g0257600
LOC_Os04g43290.1	Os04g0512300
LOC_Os03g10540.1	Os03g0202500
LOC_Os07g48370.1	Os07g0681700
LOC_Os02g43920.1	Os02g0656300
LOC_Os02g17370.1	Os02g0273900
LOC_Os08g32500.1	Os08g0420600
LOC_Os10g36250.1	Os10g0506800
LOC_Os05g07950.1	Os05g0172000
LOC_Os09g19750.1	Os09g0361700
LOC_Os08g09690.1	Os08g0196700
LOC_Os06g22330.1	Os06g0328800
LOC_Os02g56520.1	Os02g0809900
LOC_Os01g29820.1	Os01g0392800
LOC_Os09g32310.1	Os09g0498700
LOC_Os08g08020.1	Os08g0177500
LOC_Os04g40980.1	Os04g0486900
LOC_Os01g20160.1	Os01g0307500
LOC_Os11g40150.1	Os11g0615800
LOC_Os10g34820.1	Os10g0489900
LOC_Os08g07890.1	Os08g0176200
LOC_Os02g57910.1	Os02g0825500
LOC_Os02g54000.1	Os02g0780600
LOC_Os02g10380.1	Os02g0197500
LOC_Os01g11660.1	Os01g0215000
LOC_Os09g04810.1	Os09g0133800
LOC_Os03g05220.1	Os03g0145700
LOC_Os01g49010.1	Os01g0683400
LOC_Os01g48310.1	Os01g0673900
LOC_Os12g18200.1	Os12g0279600
LOC_Os04g41350.1	Os04g0490900
LOC_Os12g08760.1	Os12g0189300
LOC_Os04g44410.1	Os04g0525700
LOC_Os03g14020.1	Os03g0243800
LOC_Os01g61690.1	Os01g0833500
LOC_Os01g16220.1	Os01g0267600
LOC_Os03g02110.1	Os03g0111800
LOC_Os03g48810.1	Os03g0694500
LOC_Os01g42710.1	Os01g0612700
LOC_Os01g24060.1	Os01g0343200
LOC_Os07g37400.1	Os07g0561300
LOC_Os04g51900.1	Os04g0608400
LOC_Os12g44090.1	Os12g0638100
LOC_Os09g11460.1	Os09g0286600
LOC_Os12g19290.1	Os12g0290100
LOC_Os11g05080.1	Os11g0148200
LOC_Os10g41150.1	Os10g0560900
LOC_Os09g37270.1	Os09g0544800
LOC_Os09g07320.1	Os09g0248000
LOC_Os03g21970.1	Os03g0338400
LOC_Os03g41100.1	Os03g0607600
LOC_Os09g09980.1	Os09g0272300
LOC_Os09g02260.1	Os09g0110200
LOC_Os01g29180.1	Os01g0388200
LOC_Os04g41040.1	Os04g0487300
LOC_Os01g51430.1	Os01g0711600
LOC_Os01g48060.1	Os01g0670800
LOC_Os07g12540.1	Os07g0228000
LOC_Os04g39280.1	Os04g0467901
LOC_Os09g04924.1	Os09g0134900
LOC_Os03g63300.1	Os03g0850100
LOC_Os02g58740.1	Os02g0834300
LOC_Os02g42660.1	Os02g0639600
LOC_Os02g04560.1	Os02g0138200
LOC_Os11g38010.1	Os11g0592600
LOC_Os09g38450.1	Os09g0556800
LOC_Os04g52630.1	Os04g0616600
LOC_Os01g54210.1	Os01g0745700
LOC_Os11g04390.1	Os11g0139500
LOC_Os03g58890.1	Os03g0803500
LOC_Os03g09270.1	Os03g0192900
LOC_Os01g50340.1	Os01g0698300
LOC_Os07g13534.1	Os07g0239500
LOC_Os02g50640.1	Os02g0739900
LOC_Os10g35730.1	Os10g0501000
LOC_Os08g30719.1	Os08g0397800
LOC_Os03g55970.1	Os03g0769600
LOC_Os03g20850.1	Os03g0324700
LOC_Os03g17060.1	Os03g0278800
LOC_Os02g37070.1	Os02g0581200
LOC_Os10g41720.1	Os10g0566800
LOC_Os02g16630.1	Os02g0266000
LOC_Os01g22230.1	Os01g0326000
[truncated: 5,151 more rows]

## Sheet: 896up-lowCd
Low Cd (25 μM) upregulated transcripts in root after 3 h of treatment (Lin et al., 2013)
MSU_ID	RAPDB_ID	Probe Sets	Fold Change (Log2)
LOC_Os01g01870.1	Os01g0108600	Os01g0108600|mRNA|AK070332|CDS+3'UTR	2.42029
LOC_Os01g01870.1	Os01g0108600	Os01g0108600|mRNA|AK109432|CDS+3'UTR	2.58011
LOC_Os01g02130.1	Os01g0111700	Os01g0111700|mRNA|AK108920|CDS+3'UTR	6.13675
LOC_Os01g03144.1	Os01g0121600	Os01g0121600|COMBINER_EST|CI562705|0	3.05401
LOC_Os01g03330.1	Os01g0124100	Os01g0124100|mRNA|AK062394|CDS+3'UTR	1.84442
LOC_Os01g03340.1	Os01g0124200	Os01g0124200|mRNA|AK067257|CDS+3'UTR	1.20135
LOC_Os01g04280.1	Os01g0134700	Os01g0134700|mRNA|AK111442|CDS+3'UTR	1.30108
LOC_Os01g04330.1	Os01g0135700	Os01g0135700|mRNA|AK062711|CDS+3'UTR	2.14784
LOC_Os01g04350.1	Os01g0135900	Os01g0135900|mRNA|AK064849|CDS+3'UTR	2.24283
LOC_Os01g04350.1	Os01g0135900	Os01g0135900|mRNA|AK065690|CDS+3'UTR	2.38272
LOC_Os01g04620.1	Os01g0138800	Os01g0138800|mRNA|AK106157|CDS+3'UTR	3.7216
LOC_Os01g05650.1	Os01g0149800	Os01g0149800|mRNA|AJ417527|UTR	1.14794
LOC_Os01g06220.1	Os01g0155000	Os01g0155000|mRNA|AK060305|CDS+3'UTR	3.73952
LOC_Os01g06220.1	Os01g0155000	Os01g0155000|mRNA|AK073659|CDS+3'UTR	3.78109
LOC_Os01g06560.1	Os01g0159000	Os01g0159000|mRNA|AK070330|CDS+3'UTR	3.63659
LOC_Os01g06660.1	Os01g0160100	Os01g0160100|mRNA|AK069905|CDS+3'UTR	1.35538
LOC_Os01g07120.1	Os01g0165000	Os01g0165000|mRNA|AK121956|CDS+3'UTR	1.24418
LOC_Os01g07730.1	Os01g0172100	Os01g0172100|mRNA|AK060343|CDS+3'UTR	2.38966
LOC_Os01g07870.1	Os01g0173900	Os01g0173900|mRNA|AK121690|CDS+3'UTR	1.33455
LOC_Os01g08780.1	Os01g0183300	Os01g0183300|mRNA|AK110423|CDS+3'UTR	1.71804
LOC_Os01g08860.1	Os01g0184100	Os01g0184100|mRNA|AK071240|CDS+3'UTR	4.69521
LOC_Os01g09000.1	Os01g0185200	Os01g0185200|mRNA|AK111284|CDS+3'UTR	4.59332
LOC_Os01g09100.1	Os01g0186000	Os01g0186000|mRNA|AK109578|CDS+3'UTR	4.66717
LOC_Os01g09100.1	Os01g0186000	Os01g0186000|mRNA|AY341854|CDS+3'UTR	4.75216
LOC_Os01g09220.1	Os01g0186900	Os01g0186900|mRNA|AK105323|CDS+3'UTR	3.09714
LOC_Os01g09220.1	Os01g0186900	Os01g0186900|mRNA|AK105331|CDS+3'UTR	3.0884
LOC_Os01g09220.1	Os01g0186900	Os01g0186900|mRNA|AK106168|CDS+3'UTR	3.11601
LOC_Os01g09430.1	Os01g0190000	Os01g0190000|COMBINER_EST|Os01g0190000|8	1.80477
LOC_Os01g09570.1	Os01g0191700	Os01g0191700|mRNA|AK121093|CDS+3'UTR	1.86549
LOC_Os01g09620.1	Os01g0192000	Os01g0192000|mRNA|AK073660|CDS+3'UTR	2.01998
LOC_Os01g09640.1	Os01g0192300	Os01g0192300|mRNA|AK062109|CDS+3'UTR	2.75322
LOC_Os01g09640.1	Os01g0192300	Os01g0192300|mRNA|AK102403|CDS+3'UTR	2.99666
LOC_Os01g09800.1	Os01g0194300	Os01g0194300|mRNA|AK120715|CDS+3'UTR	1.68224
LOC_Os01g09800.1	Os01g0194300	Os01g0194300|mRNA|AY323485|CDS+3'UTR	1.79934
LOC_Os01g09830.1	Os01g0194600	Os01g0194600|mRNA|AK101203|CDS+3'UTR	1.3629
LOC_Os01g09830.1	Os01g0194600	Os01g0194600|mRNA|AK102031|CDS+3'UTR	1.44815
LOC_Os01g10210.1	Os01g0198900	Os01g0198900|mRNA|AK060553|CDS+3'UTR	1.72379
LOC_Os01g10210.1	Os01g0198900	Os01g0198900|mRNA|AK069974|CDS+3'UTR	1.59988
LOC_Os01g10210.1	Os01g0198900	Os01g0198900|mRNA|AK099171|CDS+3'UTR	1.68713
LOC_Os01g10520.1	Os01g0201800	Os01g0201800|COMBINER|AU100708|6	3.07135
LOC_Os01g11600.1	Os01g0214500	Os01g0214500|mRNA|AK062484|CDS+3'UTR	3.37799
LOC_Os01g14440.1	Os01g0246700	Os01g0246700|mRNA|AK105509|CDS+3'UTR	1.50137
LOC_Os01g14514.1	Os01g0247600	Os01g0247600|mRNA|AK109701|CDS+3'UTR	1.10357
LOC_Os01g14550.1	Os01g0248300	Os01g0248300|COMBINER_EST|Os01g0248300|8	1.26856
LOC_Os01g15270.1	Os01g0256500	Os01g0256500|mRNA|AF022734|5'UTR+CDS	1.68005
LOC_Os01g15270.1	Os01g0256500	Os01g0256500|mRNA|AK069098|5'UTR+CDS	1.81097
LOC_Os01g15270.1	Os01g0256500	Os01g0256500|mRNA|AK119698|5'UTR+CDS	1.66185
LOC_Os01g15270.1	Os01g0256500	Os01g0256500|mRNA|AY072712|CDS+3'UTR	1.73098
LOC_Os01g15270.1	Os01g0256500	Os01g0256500|mRNA|U46138|CDS+3'UTR	1.75307
LOC_Os01g17050.1	Os01g0278000	Os01g0278000|COMBINER_EST|AU172536|6	2.95041
LOC_Os01g17330.1	Os01g0280500	Os01g0280500|mRNA|AK103139|CDS+3'UTR	5.54252
LOC_Os01g18100.1	Os01g0283500	Os01g0283500|mRNA|AK064158|CDS+3'UTR	1.813
LOC_Os01g18100.1	Os01g0283500	Os01g0283500|mRNA|AK107821|CDS+3'UTR	5.34118
LOC_Os01g18400.1	Os01g0287600	Os01g0287600|mRNA|AK063062|CDS+3'UTR	1.19337
LOC_Os01g19130.1	Os01g0295700	Os01g0295700|mRNA|AK070333|CDS+3'UTR	1.94784
LOC_Os01g19820.1	Os01g0303800	Os01g0303800|mRNA|AK121626|CDS+3'UTR	3.17457
LOC_Os01g21120.1	Os01g0313300	Os01g0313300|mRNA|AJ575219|CDS	3.74978
LOC_Os01g21120.1	Os01g0313300	Os01g0313300|mRNA|AK111775|CDS+3'UTR	3.81826
LOC_Os01g21250.1	Os01g0314800	Os01g0314800|mRNA|AF323612|CDS+3'UTR	2.06005
LOC_Os01g22900.1	Os01g0332100	Os01g0332100|mRNA|AK061240|CDS+3'UTR	1.40424
LOC_Os01g22900.1	Os01g0332100	Os01g0332100|mRNA|AK120720|CDS+3'UTR	1.24078
LOC_Os01g22900.1	Os01g0332100	Os01g0332100|mRNA|AY187621|CDS+3'UTR	1.36209
LOC_Os01g24030.1	Os01g0342900	Os01g0342900|mRNA|AK063921|CDS+3'UTR	1.91429
LOC_Os01g31370.1	Os01g0498300	Os01g0498300|mRNA|AK069247|CDS+3'UTR	2.89338
LOC_Os01g32380.1	Os01g0508100	Os01g0508100|COMBINER_EST|CI557510|0	2.61254
LOC_Os01g32670.1	Os01g0510200	Os01g0510200|mRNA|AK062310|CDS+3'UTR	3.70209
LOC_Os01g38660.1	Os01g0567400	Os01g0567400|COMBINER_EST|CI331470|6	1.30249
LOC_Os01g38980.1	Os01g0570800	Os01g0570800|mRNA|AK072379|CDS+3'UTR	2.97354
LOC_Os01g38980.1	Os01g0570800	Os01g0570800|mRNA|AK099914|CDS+3'UTR	2.97239
LOC_Os01g40070.1	Os01g0582600	Os01g0582600|COMBINER_EST|CI545664|0	2.17733
LOC_Os01g41420.1	Os01g0597600	Os01g0597600|COMBINER_EST|AU056136|7	4.109
LOC_Os01g41430.1	Os01g0597800	Os01g0597800|mRNA|AK063325|CDS+3'UTR	3.34942
LOC_Os01g41430.1	Os01g0597800	Os01g0597800|mRNA|AK102671|CDS+3'UTR	3.2743
LOC_Os01g41450.1	Os01g0598000	Os01g0598000|COMBINER_EST|Os01g0598000|8	2.99558
LOC_Os01g42030.1	Os01g0605100	Os01g0605100|mRNA|AK120157|CDS+3'UTR	2.29477
LOC_Os01g42380.1	Os01g0609300	Os01g0609300|mRNA|AK058981|CDS+3'UTR	2.87843
LOC_Os01g42380.1	Os01g0609300	Os01g0609300|mRNA|AK100135|CDS+3'UTR	2.86412
LOC_Os01g42380.1	Os01g0609300	Os01g0609300|mRNA|AY271618|CDS+3'UTR	2.80118
LOC_Os01g42860.1	Os01g0615100	Os01g0615100|mRNA|AK062495|CDS+3'UTR	2.13135
LOC_Os01g43080.1	Os01g0618000	Os01g0618000|mRNA|AK064632|CDS+3'UTR	2.79357
LOC_Os01g43370.1	Os01g0621900	Os01g0621900|mRNA|AK062141|CDS+3'UTR	1.75149
LOC_Os01g43370.1	Os01g0621900	Os01g0621900|mRNA|AK099577|CDS+3'UTR	1.83008
LOC_Os01g43370.1	Os01g0621900	Os01g0621900|mRNA|AK101393|CDS+3'UTR	1.71274
LOC_Os01g43370.1	Os01g0621900	Os01g0621900|mRNA|AK101548|CDS+3'UTR	1.66386
LOC_Os01g43370.1	Os01g0621900	Os01g0621900|mRNA|AK103381|CDS+3'UTR	1.77642
LOC_Os01g43650.1	Os01g0626400	Os01g0626400|mRNA|AY341856|CDS+3'UTR	2.01143
LOC_Os01g43720.1	Os01g0627600	Os01g0627600|mRNA|AK101667|CDS+3'UTR	2.2223
LOC_Os01g43750.1	Os01g0627900	Os01g0627900|mRNA|AK063764|CDS+3'UTR	4.82126
LOC_Os01g43774.1	Os01g0628000	Os01g0628000|mRNA|AK109274|CDS+3'UTR	7.48779
LOC_Os01g44050.1	Os01g0631200	Os01g0631200|mRNA|AK072497|CDS+3'UTR	2.27645
LOC_Os01g44120.1	Os01g0631800	Os01g0631800|mRNA|AK069421|CDS+3'UTR	4.15066
LOC_Os01g45110.1	Os01g0638000	Os01g0638000|mRNA|AK101659|CDS+3'UTR	4.0154
LOC_Os01g45110.1	Os01g0638000	Os01g0638000|mRNA|AK103824|CDS+3'UTR	4.12711
LOC_Os01g45250.1	Os01g0639600	Os01g0639600|mRNA|AK067056|CDS+3'UTR	3.60874
LOC_Os01g45900.1	Os01g0647000	Os01g0647000|mRNA|AK101723|CDS+3'UTR	1.44838
LOC_Os01g47560.1	Os01g0665500	Os01g0665500|mRNA|AY341844|CDS+3'UTR	2.21798
LOC_Os01g47560.1	Os01g0665500	Os01g0665500|mRNA|AY341855|CDS+3'UTR	2.24086
LOC_Os01g47760.1	Os01g0667900	Os01g0667900|mRNA|AK105335|CDS+3'UTR	2.26776
LOC_Os01g48000.1	Os01g0670100	Os01g0670100|mRNA|AK101461|CDS+3'UTR	1.34255
LOC_Os01g48960.1	Os01g0681900	Os01g0681900|mRNA|AB008845|CDS+3'UTR	1.24406
LOC_Os01g49160.1	Os01g0685400	Os01g0685400|COMBINER_EST|CI544192|0	5.03958
LOC_Os01g49410.1	Os01g0688600	Os01g0688600|mRNA|AK072744|CDS+3'UTR	1.6587
LOC_Os01g49410.1	Os01g0688600	Os01g0688600|mRNA|AK099957|CDS+3'UTR	1.71099
LOC_Os01g49710.1	Os01g0692000	Os01g0692000|mRNA|AK064650|CDS+3'UTR	4.39184
LOC_Os01g49720.1	Os01g0692100	Os01g0692100|COMBINER_EST|CI190435|6	4.16029
LOC_Os01g49830.1	Os01g0693400	Os01g0693400|COMBINER_EST|CI071504|0	1.27005
LOC_Os01g50110.1	Os01g0695900	Os01g0695900|mRNA|AK108259|CDS+3'UTR	4.25667
LOC_Os01g50110.1	Os01g0695900	Os01g0695900|mRNA|D88620|CDS+3'UTR	2.34009
LOC_Os01g50160.1	Os01g0696600	Os01g0696600|mRNA|AK111341|CDS+3'UTR	5.08015
LOC_Os01g50370.1	Os01g0699100	Os01g0699100|mRNA|AK058518|5'UTR+CDS	2.46467
LOC_Os01g50410.1	Os01g0699500	Os01g0699500|mRNA|AK071585|5'UTR+CDS	2.90272
LOC_Os01g50420.1	Os01g0699600	Os01g0699600|mRNA|AK105196|5'UTR+CDS	3.76749
LOC_Os01g50840.1	Os01g0704300	Os01g0704300|mRNA|AK068954|CDS+3'UTR	4.02424
LOC_Os01g50910.1	Os01g0705200	Os01g0705200|mRNA|AK064074|CDS+3'UTR	2.02625
LOC_Os01g50910.1	Os01g0705200	Os01g0705200|mRNA|AK073837|CDS+3'UTR	2.00933
LOC_Os01g50910.1	Os01g0705200	Os01g0705200|mRNA|D26536|CDS+3'UTR	2.04806
LOC_Os01g51670.1	Os01g0714600	Os01g0714600|mRNA|AK059855|5'UTR+CDS	1.48069
LOC_Os01g51920.1	Os01g0717000	Os01g0717000|mRNA|AK105151|CDS+3'UTR	1.7212
LOC_Os01g52260.1	Os01g0720700	Os01g0720700|COMBINER_EST|CI462042|0	2.65665
LOC_Os01g52730.1	Os01g0727500	Os01g0727500|mRNA|AK107206|CDS+3'UTR	3.28421
LOC_Os01g53350.1	Os01g0734800	Os01g0734800|mRNA|AK061830|CDS+3'UTR	3.06543
LOC_Os01g53350.1	Os01g0734800	Os01g0734800|mRNA|AK102415|CDS+3'UTR	3.91027
LOC_Os01g53470.1	Os01g0736500	Os01g0736500|mRNA|AK111351|CDS+3'UTR	2.93503
LOC_Os01g55080.1	Os01g0754800	Os01g0754800|mRNA|AK108976|CDS+3'UTR	2.59206
LOC_Os01g55160.1	Os01g0756300	Os01g0756300|mRNA|AK069648|CDS+3'UTR	1.27715
LOC_Os01g55240.1	Os01g0757200	Os01g0757200|mRNA|AB092485|CDS	2.95089
LOC_Os01g55240.1	Os01g0757200	Os01g0757200|mRNA|AK060666|CDS+3'UTR	3.45472
LOC_Os01g55240.1	Os01g0757200	Os01g0757200|mRNA|AK060714|CDS+3'UTR	3.14356
LOC_Os01g55240.1	Os01g0757200	Os01g0757200|mRNA|AK099350|CDS+3'UTR	4.16186
LOC_Os01g55510.1	Os01g0760000	Os01g0760000|mRNA|AK120226|CDS+3'UTR	2.17928
LOC_Os01g55799.1	Os01g0763700	Os01g0763700|mRNA|AK072138|CDS+3'UTR	1.23833
LOC_Os01g56810.1	Os01g0775400	Os01g0775400|mRNA|AK101022|CDS+3'UTR	2.07957
LOC_Os01g57470.1	Os01g0783700	Os01g0783700|mRNA|AK109278|CDS+3'UTR	3.00104
LOC_Os01g58140.1	Os01g0793900	Os01g0793900|mRNA|AK062811|CDS+3'UTR	1.67014
LOC_Os01g58310.1	Os01g0795600	Os01g0795600|mRNA|AK111059|CDS+3'UTR	4.2704
LOC_Os01g60020.1	Os01g0816100	Os01g0816100|mRNA|AB028183|CDS+3'UTR	4.47036
LOC_Os01g60020.1	Os01g0816100	Os01g0816100|mRNA|AK073848|CDS+3'UTR	4.7457
LOC_Os01g60420.1	Os01g0819700	Os01g0819700|mRNA|AK059227|5'UTR+CDS	1.38249
LOC_Os01g60420.1	Os01g0819700	Os01g0819700|mRNA|AK106919|CDS+3'UTR	1.70387
LOC_Os01g60700.1	Os01g0822200	Os01g0822200|mRNA|AK103249|CDS+3'UTR	1.93077
LOC_Os01g61044.1	Os01g0825800	Os01g0825800|mRNA|AK064301|CDS+3'UTR	1.76326
LOC_Os01g61044.1	Os01g0825800	Os01g0825800|mRNA|AK102220|CDS+3'UTR	1.99078
LOC_Os01g61080.1	Os01g0826400	Os01g0826400|mRNA|AK107199|CDS+3'UTR	3.4153
LOC_Os01g61080.1	Os01g0826400	Os01g0826400|mRNA|AY341849|CDS+3'UTR	3.34011
LOC_Os01g62130.1	Os01g0838600	Os01g0838600|mRNA|AY266289|CDS+3'UTR	1.84322
LOC_Os01g62190.1	Os01g0839100	Os01g0839100|mRNA|AK108227|CDS+3'UTR	3.41296
LOC_Os01g62190.1	Os01g0839100	Os01g0839100|mRNA|AY077725|CDS+3'UTR	3.63861
LOC_Os01g62290.1	Os01g0840100	Os01g0840100|COMBINER_EST|CI273581|6	3.03619
LOC_Os01g62460.1	Os01g0842200	Os01g0842200|mRNA|AK102593|CDS+3'UTR	1.88637
LOC_Os01g62460.1	Os01g0842200	Os01g0842200|mRNA|AK119896|CDS+3'UTR	1.52149
LOC_Os01g62670.1	Os01g0845100	Os01g0845100|COMBINER_EST|CI555370|0	1.91232
LOC_Os01g63210.1	Os01g0850900	Os01g0850900|mRNA|AK063822|CDS+3'UTR	1.78645
LOC_Os01g63210.1	Os01g0850900	Os01g0850900|mRNA|AK102887|CDS+3'UTR	1.78418
LOC_Os01g63480.1	Os01g0854000	Os01g0854000|mRNA|AK070440|CDS+3'UTR	3.26671
LOC_Os01g63690.1	Os01g0855600	Os01g0855600|mRNA|AK099776|CDS+3'UTR	3.16577
LOC_Os01g63690.1	Os01g0855600	Os01g0855600|mRNA|AY224522|CDS	2.77758
LOC_Os01g63930.1	Os01g0858200	Os01g0858200|mRNA|AK061128|CDS+3'UTR	1.51452
LOC_Os01g63930.1	Os01g0858200	Os01g0858200|mRNA|AK100746|CDS+3'UTR	1.52727
LOC_Os01g64100.1	Os01g0860400	Os01g0860400|mRNA|AK111415|CDS+3'UTR	1.84638
LOC_Os01g64110.1	Os01g0860500	Os01g0860500|mRNA|AK058878|CDS+3'UTR	2.53227
LOC_Os01g64360.1	Os01g0863300	Os01g0863300|mRNA|AK111571|CDS+3'UTR	1.64264
LOC_Os01g64520.1	Os01g0865100	Os01g0865100|mRNA|AK071410|CDS+3'UTR	1.17435
LOC_Os01g64570.1	Os01g0865700	Os01g0865700|COMBINER_EST|Os01g0865700|8	1.89356
LOC_Os01g64620.1	Os01g0866000	Os01g0866000|mRNA|AK108924|CDS+3'UTR	1.41678
LOC_Os01g64790.1	Os01g0868000	Os01g0868000|COMBINER_EST|CI210992|6	3.99232
LOC_Os01g65410.1	Os01g0874900	Os01g0874900|mRNA|AK103554|CDS+3'UTR	1.79052
LOC_Os01g65920.1	Os01g0881900	Os01g0881900|mRNA|AK102849|CDS+3'UTR	2.66402
LOC_Os01g66120.1	Os01g0884300	Os01g0884300|mRNA|AB028185|CDS+3'UTR	2.1372
LOC_Os01g66120.1	Os01g0884300	Os01g0884300|mRNA|AK068392|CDS+3'UTR	2.17864
LOC_Os01g66530.1	Os01g0888800	Os01g0888800|mRNA|AK070163|CDS+3'UTR	2.61351
LOC_Os01g66544.1	Os01g0888900	Os01g0888900|mRNA|AK120651|CDS+3'UTR	2.55951
LOC_Os01g66900.1	Os01g0893700	Os01g0893700|COMBINER_EST|Os01g0893700|8	1.73054
LOC_Os01g67850.1	Os01g0905700	Os01g0905700|mRNA|AK106188|CDS+3'UTR	1.1807
LOC_Os01g69870.1	Os01g0923000	Os01g0923000|mRNA|AK070795|CDS+3'UTR	1.36023
LOC_Os01g70850.1	Os01g0934800	Os01g0934800|mRNA|Z34270|CDS+3'UTR	2.24044
LOC_Os01g71070.1	Os01g0937000	Os01g0937000|mRNA|AK108620|CDS+3'UTR	2.09832
LOC_Os01g71624.1	Os01g0944100	Os01g0944100|mRNA|AK103580|CDS+3'UTR	2.0245
LOC_Os01g71810.1	Os01g0946500	Os01g0946500|COMBINER_EST|CI137377|6	2.25472
LOC_Os01g71820.1	Os01g0946600	Os01g0946600|mRNA|AK071109|CDS+3'UTR	2.50578
LOC_Os01g71820.1	Os01g0946600	Os01g0946600|mRNA|AK104139|CDS+3'UTR	3.17259
LOC_Os01g71820.1	Os01g0946600	Os01g0946600|mRNA|AK104321|CDS+3'UTR	3.19076
LOC_Os01g71820.1	Os01g0946600	Os01g0946600|mRNA|AK119902|CDS+3'UTR	3.30332
LOC_Os01g71830.1	Os01g0946700	Os01g0946700|mRNA|AF337174|CDS+3'UTR	1.37606
LOC_Os01g71830.1	Os01g0946700	Os01g0946700|mRNA|AK069096|CDS+3'UTR	1.37638
LOC_Os01g71970.1	Os01g0948200	Os01g0948200|COMBINER_EST|CI490314|6	1.46072
LOC_Os01g72120.1	Os01g0949700	Os01g0949700|mRNA|AK121363|CDS+3'UTR	1.50407
LOC_Os01g72150.1	Os01g0949900	Os01g0949900|COMBINER_EST|CI555474|0	2.53396
LOC_Os01g72360.1	Os01g0952900	Os01g0952900|mRNA|AK069958|CDS+3'UTR	5.34802
LOC_Os01g72360.1	Os01g0952900	Os01g0952900|mRNA|AK104991|CDS+3'UTR	5.08105
LOC_Os01g72460.1	Os01g0954000	Os01g0954000|mRNA|AK062729|CDS+3'UTR	2.4855
LOC_Os01g72490.1	Os01g0954500	Os01g0954500|mRNA|AK102444|CDS+3'UTR	1.53289
LOC_Os01g72530.1	Os01g0955100	Os01g0955100|mRNA|AK062671|CDS+3'UTR	4.5861
LOC_Os01g72610.1	Os01g0956200	Os01g0956200|mRNA|AK068399|CDS+3'UTR	2.66165
LOC_Os01g72610.1	Os01g0956200	Os01g0956200|mRNA|AK106051|CDS+3'UTR	2.74716
LOC_Os01g73200.1	Os01g0963000	Os01g0963000|mRNA|AK061131|CDS+3'UTR	2.91989
LOC_Os01g73200.1	Os01g0963000	Os01g0963000|mRNA|AK104277|CDS+3'UTR	3.28981
LOC_Os01g74200.1	Os01g0973500	Os01g0973500|mRNA|AK069546|CDS+3'UTR	1.72957
LOC_Os01g74320.1	Os01g0974400	Os01g0974400|mRNA|AK106014|CDS+3'UTR	1.55196
LOC_Os01g74370.1	Os01g0975000	Os01g0975000|mRNA|AK103552|CDS+3'UTR	3.38859
LOC_Os01g74370.1	Os01g0975000	Os01g0975000|mRNA|AK119662|CDS+3'UTR	3.01117
LOC_Os02g02600.1	Os02g0118200	Os02g0118200|mRNA|AK111716|CDS+3'UTR	1.40487
LOC_Os02g02780.1	Os02g0120100	Os02g0120100|mRNA|AK060220|CDS+3'UTR	2.91649
LOC_Os02g02780.1	Os02g0120100	Os02g0120100|mRNA|AK103704|CDS+3'UTR	3.18187
LOC_Os02g03410.1	Os02g0126400	Os02g0126400|mRNA|AF194413|CDS+3'UTR	1.54038
LOC_Os02g03410.1	Os02g0126400	Os02g0126400|mRNA|AK060738|CDS+3'UTR	1.58458
LOC_Os02g03410.1	Os02g0126400	Os02g0126400|mRNA|AK067146|CDS+3'UTR	1.51447
LOC_Os02g03710.1	Os02g0129800	Os02g0129800|mRNA|AK109213|CDS+3'UTR	4.08789
LOC_Os02g04130.1	Os02g0134200	Os02g0134200|mRNA|AK108331|CDS+3'UTR	3.87385
LOC_Os02g06560.1	Os02g0160900	Os02g0160900|COMBINER|CI476510|4	2.7746
LOC_Os02g07160.1	Os02g0168100	Os02g0168100|mRNA|AF251065|CDS+3'UTR	1.45983
LOC_Os02g07690.1	Os02g0173200	Os02g0173200|mRNA|AK068418|CDS+3'UTR	3.1224
LOC_Os02g08330.1	Os02g0179600	Os02g0179600|mRNA|AK110418|CDS+3'UTR	4.88806
LOC_Os02g08440.1	Os02g0181300	Os02g0181300|mRNA|AK058773|CDS+3'UTR	4.02743
LOC_Os02g08440.1	Os02g0181300	Os02g0181300|mRNA|AY676927|CDS	4.3053
LOC_Os02g08490.1	Os02g0181900	Os02g0181900|COMBINER_EST|AU172375|7	1.7244
LOC_Os02g09810.1	Os02g0191300	Os02g0191300|mRNA|AK069748|CDS+3'UTR	1.67358
LOC_Os02g09960.1	Os02g0193000	Os02g0193000|COMBINER_EST|CI426747|5	1.21541
LOC_Os02g09990.1	Os02g0193300	Os02g0193300|mRNA|AK108239|CDS+3'UTR	3.45849
LOC_Os02g11020.1	Os02g0204700	Os02g0204700|COMBINER|CI195072|6	2.4298
LOC_Os02g11760.1	Os02g0208300	Os02g0208300|COMBINER_EST|CI444593|0	2.95879
LOC_Os02g11859.1	Os02g0209300	Os02g0209300|mRNA|AK063719|UTR	3.91303
LOC_Os02g11870.1	Os02g0209400	Os02g0209400|mRNA|AK108109|CDS+3'UTR	4.97953
LOC_Os02g12350.1	Os02g0214900	Os02g0214900|mRNA|AK071228|CDS+3'UTR	4.45887
LOC_Os02g12380.1	Os02g0215200	Os02g0215200|mRNA|AK064000|CDS+3'UTR	1.47619
LOC_Os02g12380.1	Os02g0215200	Os02g0215200|mRNA|AK103097|CDS+3'UTR	1.59125
LOC_Os02g12900.1	Os02g0222100	Os02g0222100|mRNA|AK110984|CDS+3'UTR	1.35395
LOC_Os02g15930.1	Os02g0259900	Os02g0259900|mRNA|AK063689|CDS+3'UTR	4.00836
LOC_Os02g16620.1	Os02g0265900	Os02g0265900|mRNA|AK064290|CDS+3'UTR	1.19105
LOC_Os02g19770.1	Os02g0300700	Os02g0300700|mRNA|AJ563657|CDS+3'UTR	1.96361
LOC_Os02g19770.1	Os02g0300700	Os02g0300700|mRNA|AK069347|CDS+3'UTR	2.68961
LOC_Os02g21040.1	Os02g0314600	Os02g0314600|mRNA|AK068924|CDS+3'UTR	2.47935
LOC_Os02g21300.1	Os02g0318100	Os02g0318100|COMBINER_EST|CI405706|1	1.79353
LOC_Os02g25780.1	Os02g0455400	Os02g0455400|COMBINER_EST|CI282041|6	1.99577
LOC_Os02g26670.1	Os02g0465600	Os02g0465600|COMBINER|CI562093|0	1.77562
LOC_Os02g26670.1	Os02g0465600	Os02g0465600|COMBINER|CI562093|x	1.79521
LOC_Os02g26700.1	Os02g0465900	Os02g0465900|mRNA|AB112061|CDS+3'UTR	2.21651
LOC_Os02g26700.1	Os02g0465900	Os02g0465900|mRNA|AK071205|CDS+3'UTR	2.04766
LOC_Os02g26700.1	Os02g0465900	Os02g0465900|mRNA|AK104187|CDS+3'UTR	2.27995
LOC_Os02g26700.1	Os02g0465900	Os02g0465900|mRNA|AK104223|CDS+3'UTR	2.25869
LOC_Os02g26700.1	Os02g0465900	Os02g0465900|mRNA|AK104241|CDS+3'UTR	2.26525
LOC_Os02g26700.1	Os02g0465900	Os02g0465900|mRNA|AK104351|CDS+3'UTR	2.17353
LOC_Os02g26700.1	Os02g0465900	Os02g0465900|mRNA|AK104503|CDS+3'UTR	2.21777
LOC_Os02g26700.1	Os02g0465900	Os02g0465900|mRNA|AK104516|CDS+3'UTR	2.2374
LOC_Os02g26700.1	Os02g0465900	Os02g0465900|mRNA|AK119187|CDS+3'UTR	2.23832
LOC_Os02g26720.1	Os02g0466400	Os02g0466400|mRNA|AK071209|CDS+3'UTR	4.88319
LOC_Os02g26770.1	Os02g0467000	Os02g0467000|COMBINER_EST|CI046098|5	3.10648
LOC_Os02g26810.1	Os02g0467600	Os02g0467600|mRNA|AK072588|CDS+3'UTR	2.71002
LOC_Os02g27480.1	Os02g0475300	Os02g0475300|mRNA|AK072737|CDS+3'UTR	1.70729
LOC_Os02g32250.1	Os02g0522300	Os02g0522300|mRNA|AK068634|CDS+3'UTR	1.18187
LOC_Os02g32590.1	Os02g0527300	Os02g0527300|mRNA|AK101934|CDS+3'UTR	2.78854
LOC_Os02g32620.1	Os02g0527900	Os02g0527900|COMBINER_EST|Os02g0527900|8	2.42456
LOC_Os02g32970.1	Os02g0532300	Os02g0532300|mRNA|AK099017|CDS+3'UTR	1.26255
LOC_Os02g33070.1	Os02g0533800	Os02g0533800|mRNA|AK121139|CDS+3'UTR	4.47876
LOC_Os02g33390.1	Os02g0537100	Os02g0537100|COMBINER_EST|CI010359|6	1.73848
LOC_Os02g33600.1	Os02g0539500	Os02g0539500|COMBINER|CI557591|x	1.45881
LOC_Os02g33680.1	Os02g0540700	Os02g0540700|COMBINER_EST|Os02g0540700|8	1.33694
LOC_Os02g33840.1	Os02g0543200	Os02g0543200|mRNA|AK100963|CDS+3'UTR	5.40697
LOC_Os02g34260.1	Os02g0546600	Os02g0546600|mRNA|AK107852|CDS+3'UTR	4.75458
LOC_Os02g34600.1	Os02g0551100	Os02g0551100|mRNA|AB125307|CDS+3'UTR	1.25233
LOC_Os02g34600.1	Os02g0551100	Os02g0551100|mRNA|AK067395|CDS+3'UTR	1.19669
LOC_Os02g35329.1	Os02g0559800	Os02g0559800|mRNA|AB045120|CDS+3'UTR	5.42913
LOC_Os02g35365.1	Os02g0560600	Os02g0560600|COMBINER|CI563011|x	6.06848
LOC_Os02g35347.1	Os02g0561800	Os02g0561800|COMBINER|CI563011|x	6.45913
LOC_Os02g36530.1	Os02g0575000	Os02g0575000|mRNA|AK121198|CDS+3'UTR	5.10197
LOC_Os02g36940.1	Os02g0579800	Os02g0579800|mRNA|AK059931|CDS+3'UTR	1.34371
LOC_Os02g37180.1	Os02g0582800	Os02g0582800|mRNA|AK108180|CDS+3'UTR	1.99586
LOC_Os02g37290.1	Os02g0584700	Os02g0584700|COMBINER|CI439654|x	3.32508
LOC_Os02g37290.1	Os02g0584700	Os02g0584700|COMBINER|CI489742|0	3.13832
LOC_Os02g37300.1	Os02g0584800	Os02g0584800|COMBINER_EST|CI513503|0	4.08374
LOC_Os02g37330.1	Os02g0585200	Os02g0585200|COMBINER_EST|AU174955|6	3.37743
LOC_Os02g37930.1	Os02g0592400	Os02g0592400|mRNA|AK105384|CDS+3'UTR	1.29194
LOC_Os02g38230.1	Os02g0595900	Os02g0595900|COMBINER_EST|CI554982|0	1.29625
LOC_Os02g39010.1	Os02g0602100	Os02g0602100|mRNA|AK111593|CDS+3'UTR	1.131
LOC_Os02g40700.1	Os02g0620400	Os02g0620400|mRNA|AK058853|CDS+3'UTR	2.52561
LOC_Os02g40900.1	Os02g0622500	Os02g0622500|mRNA|AK067651|CDS+3'UTR	2.88847
LOC_Os02g41510.1	Os02g0624300	Os02g0624300|mRNA|AK112056|CDS+3'UTR	3.15811
LOC_Os02g41580.1	Os02g0625300	Os02g0625300|COMBINER_EST|BU673731|7	2.08398
LOC_Os02g41670.1	Os02g0626600	Os02g0626600|COMBINER_EST|CI198223|6	2.93302
LOC_Os02g41680.1	Os02g0627100	Os02g0627100|mRNA|AK068993|CDS+3'UTR	1.89796
LOC_Os02g41680.1	Os02g0627100	Os02g0627100|mRNA|D21290|5'UTR+CDS	1.65711
LOC_Os02g41840.1	Os02g0629000	Os02g0629000|mRNA|AK062480|CDS+3'UTR	3.79332
LOC_Os02g41954.1	Os02g0630300	Os02g0630300|mRNA|AK072410|CDS+3'UTR	3.50212
LOC_Os02g42690.1	Os02g0639800	Os02g0639800|mRNA|AK062818|UTR	1.84212
LOC_Os02g43360.1	Os02g0649800	Os02g0649800|mRNA|AK066861|CDS+3'UTR	2.65696
LOC_Os02g43700.1	Os02g0653900	Os02g0653900|mRNA|AK064950|CDS+3'UTR	1.39425
LOC_Os02g43700.1	Os02g0653900	Os02g0653900|mRNA|AK098925|CDS+3'UTR	1.39203
LOC_Os02g43700.1	Os02g0653900	Os02g0653900|mRNA|AK104793|CDS+3'UTR	1.4149
LOC_Os02g43700.1	Os02g0653900	Os02g0653900|mRNA|AK106154|CDS+3'UTR	1.40266
LOC_Os02g43770.1	Os02g0654600	Os02g0654600|COMBINER_EST|CI234504|6	1.62485
LOC_Os02g43790.1	Os02g0654700	Os02g0654700|mRNA|AK073812|CDS+3'UTR	2.73034
LOC_Os02g43790.1	Os02g0654700	Os02g0654700|mRNA|AK105940|CDS+3'UTR	2.86031
LOC_Os02g44230.1	Os02g0661100	Os02g0661100|mRNA|AB120515|CDS+3'UTR	1.53554
LOC_Os02g44230.1	Os02g0661100	Os02g0661100|mRNA|AK059390|CDS+3'UTR	1.47428
LOC_Os02g44230.1	Os02g0661100	Os02g0661100|mRNA|AK103391|CDS+3'UTR	1.47409
LOC_Os02g44870.1	Os02g0669100	Os02g0669100|mRNA|AB011367|CDS+3'UTR	1.60744
LOC_Os02g44870.1	Os02g0669100	Os02g0669100|mRNA|AK070197|CDS+3'UTR	1.45828
LOC_Os02g44990.1	Os02g0671100	Os02g0671100|mRNA|AK100120|CDS+3'UTR	1.46752
LOC_Os02g45780.1	Os02g0682300	Os02g0682300|mRNA|AK107937|CDS+3'UTR	2.2182
LOC_Os02g46100.1	Os02g0686100	Os02g0686100|COMBINER_EST|Os02g0686100|8	2.4752
LOC_Os02g46780.1	Os02g0695200	Os02g0695200|mRNA|AK111933|CDS+3'UTR	1.48875
LOC_Os02g47090.1	Os02g0699000	Os02g0699000|mRNA|AK109931|CDS+3'UTR	1.18291
LOC_Os02g47470.1	Os02g0703600	Os02g0703600|mRNA|AK067007|CDS+3'UTR	1.9225
LOC_Os02g47790.1	Os02g0707000	Os02g0707000|COMBINER_EST|Os02g0707000|8	1.77307
LOC_Os02g48150.1	Os02g0711400	Os02g0711400|mRNA|AK105197|CDS+3'UTR	1.10952
LOC_Os02g48210.1	Os02g0712700	Os02g0712700|mRNA|AY663848|CDS+3'UTR	1.17099
LOC_Os02g48850.1	Os02g0720400	Os02g0720400|COMBINER_EST|Os02g0720400|8	5.55272
LOC_Os02g49720.1	Os02g0730000	Os02g0730000|mRNA|AB030939|CDS+3'UTR	2.74307
LOC_Os02g50374.1	Os02g0736900	Os02g0736900|COMBINER_EST|CI549323|6	3.05728
LOC_Os02g50460.1	Os02g0738200	Os02g0738200|COMBINER_EST|CI548104|0	2.29572
LOC_Os02g50470.1	Os02g0738300	Os02g0738300|mRNA|AK108113|CDS+3'UTR	1.30598
LOC_Os02g50710.1	Os02g0740600	Os02g0740600|mRNA|AK107938|CDS+3'UTR	3.06776
LOC_Os02g50730.1	Os02g0740700	Os02g0740700|mRNA|AK065964|CDS+3'UTR	2.16811
LOC_Os02g50840.1	Os02g0742000	Os02g0742000|mRNA|AK072328|CDS+3'UTR	1.4462
LOC_Os02g51799.1	Os02g0754400	Os02g0754400|COMBINER_EST|CI437121|1	1.28402
LOC_Os02g51930.1	Os02g0755900	Os02g0755900|mRNA|AK073587|CDS+3'UTR	3.17749
LOC_Os02g51930.1	Os02g0755900	Os02g0755900|mRNA|AK104985|CDS+3'UTR	3.06038
LOC_Os02g52150.1	Os02g0758000	Os02g0758000|mRNA|AK064389|CDS+3'UTR	3.44778
LOC_Os02g52150.1	Os02g0758000	Os02g0758000|mRNA|AK074003|CDS+3'UTR	3.61965
LOC_Os02g52150.1	Os02g0758000	Os02g0758000|mRNA|AK105464|CDS+3'UTR	3.71544
LOC_Os02g52210.1	Os02g0759400	Os02g0759400|mRNA|AY579411|CDS+3'UTR	1.84993
LOC_Os02g52670.1	Os02g0764700	Os02g0764700|mRNA|AK107146|CDS+3'UTR	3.03867
LOC_Os02g53410.1	Os02g0774200	Os02g0774200|mRNA|AK064163|CDS+3'UTR	2.68171
LOC_Os02g53410.1	Os02g0774200	Os02g0774200|mRNA|AK066815|CDS+3'UTR	2.58912
LOC_Os02g53750.1	Os02g0777800	Os02g0777800|mRNA|AK066978|CDS+3'UTR	1.80103
LOC_Os02g54140.1	Os02g0782500	Os02g0782500|mRNA|AK063602|CDS+3'UTR	3.59779
LOC_Os02g54140.1	Os02g0782500	Os02g0782500|mRNA|AK119261|CDS+3'UTR	3.80351
LOC_Os02g54820.1	Os02g0790500	Os02g0790500|mRNA|AK066691|CDS+3'UTR	2.07389
LOC_Os02g54820.1	Os02g0790500	Os02g0790500|mRNA|AK100050|CDS+3'UTR	2.94248
LOC_Os02g55380.1	Os02g0797100	Os02g0797100|COMBINER_EST|Os02g0797100|8	2.50988
LOC_Os02g55600.1	Os02g0799600	Os02g0799600|mRNA|AK063712|CDS+3'UTR	1.87838
LOC_Os02g55890.1	Os02g0802500	Os02g0802500|mRNA|AK064361|CDS+3'UTR	4.27926
LOC_Os02g55890.1	Os02g0802500	Os02g0802500|mRNA|AK102146|CDS+3'UTR	4.41322
LOC_Os02g56310.1	Os02g0807000	Os02g0807000|mRNA|AK101080|CDS+3'UTR	1.68796
LOC_Os02g56380.1	Os02g0807900	Os02g0807900|mRNA|AK119341|CDS+3'UTR	2.88739
LOC_Os02g57280.1	Os02g0818000	Os02g0818000|mRNA|AY346465|CDS+3'UTR	4.889
LOC_Os02g57440.1	Os02g0819900	Os02g0819900|COMBINER_EST|Os02g0819900|8	1.17427
LOC_Os03g01365.1	Os03g0104100	Os03g0104100|mRNA|AK099959|CDS+3'UTR	2.47264
LOC_Os03g01740.1	Os03g0107700	Os03g0107700|mRNA|AK063743|CDS+3'UTR	2.24839
LOC_Os03g01740.1	Os03g0107700	Os03g0107700|mRNA|D64038|CDS+3'UTR	2.28676
LOC_Os03g03034.1	Os03g0122300	Os03g0122300|mRNA|AK068438|CDS+3'UTR	1.39657
LOC_Os03g03034.1	Os03g0122300	Os03g0122300|mRNA|AK071416|CDS+3'UTR	1.44151
LOC_Os03g03034.1	Os03g0122300	Os03g0122300|mRNA|AK104414|CDS+3'UTR	1.52972
LOC_Os03g03200.1	Os03g0123800	Os03g0123800|mRNA|AK061176|CDS+3'UTR	2.46252
LOC_Os03g03200.1	Os03g0123800	Os03g0123800|mRNA|AK069496|CDS+3'UTR	2.99345
LOC_Os03g03790.1	Os03g0130100	Os03g0130100|mRNA|AK110783|CDS+3'UTR	1.5229
LOC_Os03g04600.1	Os03g0139200	Os03g0139200|mRNA|AK069718|CDS+3'UTR	2.3811
LOC_Os03g05620.1	Os03g0150600	Os03g0150600|mRNA|AK065075|CDS+3'UTR	1.52629
LOC_Os03g05620.1	Os03g0150600	Os03g0150600|mRNA|AK066911|CDS+3'UTR	1.54183
LOC_Os03g05620.1	Os03g0150600	Os03g0150600|mRNA|AK071903|CDS+3'UTR	1.36859
LOC_Os03g05700.1	Os03g0151500	Os03g0151500|mRNA|AK109181|CDS+3'UTR	3.92219
LOC_Os03g05750.1	Os03g0152000	Os03g0152000|mRNA|AK102357|CDS+3'UTR	3.37089
LOC_Os03g05910.1	Os03g0154000	Os03g0154000|mRNA|AK103088|CDS+3'UTR	2.93476
LOC_Os03g05990.1	Os03g0155000	Os03g0155000|COMBINER|CI269518|6	1.60107
LOC_Os03g06040.1	Os03g0155900	Os03g0155900|COMBINER_EST|CI550250|0	2.05367
LOC_Os03g06970.1	Os03g0165900	Os03g0165900|mRNA|AK063721|CDS+3'UTR	3.62617
LOC_Os03g06970.1	Os03g0165900	Os03g0165900|mRNA|AK102116|CDS+3'UTR	2.63657
LOC_Os03g08320.1	Os03g0180900	Os03g0180900|mRNA|AK073589|CDS+3'UTR	2.28591
LOC_Os03g08330.1	Os03g0181100	Os03g0181100|mRNA|AK067971|CDS+3'UTR	1.58189
LOC_Os03g08330.1	Os03g0181100	Os03g0181100|mRNA|AK120087|CDS+3'UTR	1.58949
LOC_Os03g08460.1	Os03g0182800	Os03g0182800|mRNA|AK073133|CDS+3'UTR	1.82942
LOC_Os03g08660.1	Os03g0185000	Os03g0185000|COMBINER_EST|Os03g0185000|8	4.72434
LOC_Os03g08880.1	Os03g0187800	Os03g0187800|mRNA|AK105352|CDS+3'UTR	2.34922
LOC_Os03g09170.1	Os03g0191900	Os03g0191900|COMBINER_EST|CI428634|5	2.38564
LOC_Os03g09880.1	Os03g0194600	Os03g0194600|mRNA|AK062839|CDS+3'UTR	1.3593
LOC_Os03g09900.1	Os03g0194900	Os03g0194900|mRNA|AK061389|CDS+3'UTR	3.27285
LOC_Os03g09900.1	Os03g0194900	Os03g0194900|mRNA|AK070149|CDS+3'UTR	1.95045
LOC_Os03g09900.1	Os03g0194900	Os03g0194900|mRNA|AK104041|CDS+3'UTR	2.22199
LOC_Os03g09900.1	Os03g0194900	Os03g0194900|mRNA|AK104413|CDS+3'UTR	2.38804
LOC_Os03g09940.1	Os03g0195500	Os03g0195500|mRNA|AK111395|CDS+3'UTR	3.92132
LOC_Os03g10050.1	Os03g0196600	Os03g0196600|COMBINER_EST|AU166464|7	5.36021
LOC_Os03g10620.1	Os03g0203200	Os03g0203200|mRNA|AK070827|CDS+3'UTR	1.21637
LOC_Os03g11250.1	Os03g0210900	Os03g0210900|mRNA|AK063086|UTR	1.76574
LOC_Os03g11900.1	Os03g0218400	Os03g0218400|mRNA|AK069202|CDS+3'UTR	3.14774
LOC_Os03g11900.1	Os03g0218400	Os03g0218400|mRNA|AK099306|CDS+3'UTR	3.18127
LOC_Os03g11900.1	Os03g0218400	Os03g0218400|mRNA|AY342321|CDS	3.32568
LOC_Os03g12110.1	Os03g0221200	Os03g0221200|mRNA|AK068002|CDS+3'UTR	1.42223
LOC_Os03g12370.1	Os03g0224700	Os03g0224700|mRNA|AJ575240|5'UTR+CDS	1.28696
LOC_Os03g12370.1	Os03g0224700	Os03g0224700|mRNA|AY344490|CDS+3'UTR	4.5655
LOC_Os03g12510.1	Os03g0226200	Os03g0226200|mRNA|AK121522|CDS+3'UTR	5.79381
LOC_Os03g12820.1	Os03g0230300	Os03g0230300|mRNA|AK058934|UTR	4.11844
LOC_Os03g13140.1	Os03g0233900	Os03g0233900|mRNA|AK064054|CDS+3'UTR	3.01033
LOC_Os03g13140.1	Os03g0233900	Os03g0233900|mRNA|U76030|CDS+3'UTR	3.09034
LOC_Os03g13150.1	Os03g0234000	Os03g0234000|COMBINER_EST|Os03g0234000|8	1.20266
LOC_Os03g13210.1	Os03g0235000	Os03g0235000|mRNA|AK103019|CDS+3'UTR	1.55472
LOC_Os03g13300.1	Os03g0236200	Os03g0236200|mRNA|AK071556|CDS+3'UTR	3.49149
LOC_Os03g13300.1	Os03g0236200	Os03g0236200|mRNA|AY187941|CDS+3'UTR	3.21167
LOC_Os03g14050.1	Os03g0244200	Os03g0244200|mRNA|AK101837|CDS+3'UTR	1.73331
LOC_Os03g14050.1	Os03g0244200	Os03g0244200|mRNA|AK105771|CDS+3'UTR	1.72491
LOC_Os03g14050.1	Os03g0244200	Os03g0244200|mRNA|AK107182|CDS+3'UTR	2.43603
LOC_Os03g14180.1	Os03g0245800	Os03g0245800|mRNA|AB020973|CDS+3'UTR	6.02774
LOC_Os03g14180.1	Os03g0245800	Os03g0245800|mRNA|AK063618|CDS+3'UTR	5.8276
LOC_Os03g14180.1	Os03g0245800	Os03g0245800|mRNA|AK120045|CDS+3'UTR	6.13399
LOC_Os03g14180.1	Os03g0245800	Os03g0245800|mRNA|AK120048|CDS+3'UTR	6.50152
LOC_Os03g14370.1	Os03g0247900	Os03g0247900|COMBINER_EST|CI555308|0	1.83801
LOC_Os03g15270.1	Os03g0258200	Os03g0258200|mRNA|AK100934|CDS+3'UTR	4.63942
LOC_Os03g15960.1	Os03g0266300	Os03g0266300|mRNA|AB110191|CDS+3'UTR	4.99606
LOC_Os03g15960.1	Os03g0266300	Os03g0266300|mRNA|AF467729|CDS+3'UTR	4.88134
LOC_Os03g15960.1	Os03g0266300	Os03g0266300|mRNA|AK073671|CDS+3'UTR	5.00022
LOC_Os03g15960.1	Os03g0266300	Os03g0266300|mRNA|AK119239|CDS+3'UTR	4.89019
LOC_Os03g15960.1	Os03g0266300	Os03g0266300|mRNA|AK119616|CDS+3'UTR	5.10449
LOC_Os03g15960.1	Os03g0266300	Os03g0266300|mRNA|AK119664|CDS+3'UTR	5.01419
LOC_Os03g15960.1	Os03g0266300	Os03g0266300|mRNA|AK119675|CDS+3'UTR	4.97976
LOC_Os03g16020.1	Os03g0266900	Os03g0266900|mRNA|AK119243|CDS+3'UTR	7.08795
LOC_Os03g16020.1	Os03g0266900	Os03g0266900|mRNA|AK119717|CDS+3'UTR	6.95318
LOC_Os03g16020.1	Os03g0266900	Os03g0266900|mRNA|D12635|CDS+3'UTR	7.12058
LOC_Os03g16020.1	Os03g0266900	Os03g0266900|mRNA|M80186|CDS+3'UTR	7.06772
LOC_Os03g16030.1	Os03g0267000	Os03g0267000|mRNA|X75616|CDS+3'UTR	7.94959
LOC_Os03g16040.1	Os03g0267200	Os03g0267200|mRNA|AK069547|CDS+3'UTR	3.38583
LOC_Os03g16170.1	Os03g0268600	Os03g0268600|mRNA|AK069274|CDS+3'UTR	2.47383
LOC_Os03g16260.1	Os03g0269300	Os03g0269300|mRNA|AK111884|CDS+3'UTR	4.50471
LOC_Os03g16350.1	Os03g0270000	Os03g0270000|mRNA|AK061579|CDS+3'UTR	2.58004
LOC_Os03g16480.1	Os03g0271600	Os03g0271600|mRNA|AK067221|CDS+3'UTR	1.13809
LOC_Os03g16480.1	Os03g0271600	Os03g0271600|mRNA|AK099268|CDS+3'UTR	1.27536
LOC_Os03g16824.1	Os03g0275900	Os03g0275900|mRNA|AK109303|CDS+3'UTR	2.44222
LOC_Os03g16860.1	Os03g0276500	Os03g0276500|mRNA|AK072830|CDS+3'UTR	1.93536
LOC_Os03g16860.1	Os03g0276500	Os03g0276500|mRNA|AK099275|CDS+3'UTR	1.77078
LOC_Os03g16860.1	Os03g0276500	Os03g0276500|mRNA|AK109474|CDS+3'UTR	1.38348
LOC_Os03g17670.1	Os03g0285200	Os03g0285200|COMBINER|CI426813|6	2.59721
LOC_Os03g17670.1	Os03g0285200	Os03g0285200|COMBINER|CI426813|x	2.68515
LOC_Os03g17680.1	Os03g0285300	Os03g0285300|COMBINER|CI486793|0	1.68861
LOC_Os03g17680.1	Os03g0285300	Os03g0285300|COMBINER|CI486793|x	1.65955
LOC_Os03g17700.1	Os03g0285800	Os03g0285800|mRNA|AF216315|CDS+3'UTR	1.32944
LOC_Os03g17700.1	Os03g0285800	Os03g0285800|mRNA|AF332873|CDS+3'UTR	1.35459
LOC_Os03g17700.1	Os03g0285800	Os03g0285800|mRNA|AF479883|CDS+3'UTR	1.34262
LOC_Os03g17700.1	Os03g0285800	Os03g0285800|mRNA|AF479884|CDS+3'UTR	1.36296
LOC_Os03g17700.1	Os03g0285800	Os03g0285800|mRNA|AJ250311|CDS+3'UTR	1.3597
LOC_Os03g17700.1	Os03g0285800	Os03g0285800|mRNA|AJ486975|CDS+3'UTR	1.31751
LOC_Os03g17700.1	Os03g0285800	Os03g0285800|mRNA|AK067339|CDS+3'UTR	1.40766
LOC_Os03g17700.1	Os03g0285800	Os03g0285800|mRNA|AK104834|CDS+3'UTR	1.37254
LOC_Os03g18030.1	Os03g0289800	Os03g0289800|mRNA|AK060599|CDS+3'UTR	3.61637
LOC_Os03g18030.1	Os03g0289800	Os03g0289800|mRNA|AK069008|CDS+3'UTR	3.48884
LOC_Os03g18030.1	Os03g0289800	Os03g0289800|mRNA|AK110790|5'UTR+CDS	4.5765
LOC_Os03g18150.1	Os03g0292100	Os03g0292100|COMBINER_EST|CI028963|6	1.78669
LOC_Os03g18200.1	Os03g0293000	Os03g0293000|mRNA|AK063376|CDS+3'UTR	1.6065
LOC_Os03g19250.1	Os03g0305100	Os03g0305100|mRNA|AK101765|CDS+3'UTR	1.76028
LOC_Os03g19260.1	Os03g0305200	Os03g0305200|mRNA|AK108450|CDS+3'UTR	1.70925
LOC_Os03g19270.1	Os03g0305400	Os03g0305400|mRNA|AK071397|CDS+3'UTR	5.79123
LOC_Os03g19720.1	Os03g0310800	Os03g0310800|mRNA|AK058663|CDS+3'UTR	1.34193
LOC_Os03g19720.1	Os03g0310800	Os03g0310800|mRNA|AK099476|CDS+3'UTR	1.45901
LOC_Os03g20090.1	Os03g0315400	Os03g0315400|mRNA|AK120551|CDS+3'UTR	4.66229
LOC_Os03g20120.1	Os03g0316200	Os03g0316200|mRNA|AK071812|CDS+3'UTR	4.01411
LOC_Os03g20120.1	Os03g0316200	Os03g0316200|mRNA|AK103958|CDS+3'UTR	4.02976
LOC_Os03g20290.1	Os03g0318400	Os03g0318400|mRNA|AK106440|CDS+3'UTR	2.6342
LOC_Os03g20600.1	Os03g0322200	Os03g0322200|mRNA|AK062978|CDS+3'UTR	1.34508
LOC_Os03g20870.1	Os03g0324900	Os03g0324900|mRNA|AK068144|CDS+3'UTR	2.98832
LOC_Os03g20910.1	Os03g0325600	Os03g0325600|mRNA|AK063262|CDS+3'UTR	2.8561
LOC_Os03g20949.1	Os03g0326000	Os03g0326000|mRNA|AK059185|CDS+3'UTR	1.5819
LOC_Os03g20949.1	Os03g0326100	Os03g0326100|mRNA|AK111237|CDS+3'UTR	6.58648
LOC_Os03g20970.1	Os03g0326200	Os03g0326200|mRNA|AK099837|CDS+3'UTR	1.41128
LOC_Os03g21000.1	Os03g0326500	Os03g0326500|mRNA|AK058426|CDS+3'UTR	1.69617
LOC_Os03g21640.1	Os03g0334200	Os03g0334200|mRNA|AK066472|CDS+3'UTR	2.4984
LOC_Os03g21640.1	Os03g0334200	Os03g0334200|mRNA|AK120329|CDS+3'UTR	2.12981
LOC_Os03g22790.1	Os03g0351300	Os03g0351300|COMBINER_EST|Os03g0351300|8	1.94185
LOC_Os03g25500.1	Os03g0371300	Os03g0371300|COMBINER_EST|Os03g0371300|8	3.11754
LOC_Os03g25600.1	Os03g0372500	Os03g0372500|mRNA|AK068964|UTR	2.36697
LOC_Os03g28940.1	Os03g0402800	Os03g0402800|mRNA|AK061842|CDS+3'UTR	1.31321
LOC_Os03g28940.1	Os03g0402800	Os03g0402800|mRNA|AK099557|CDS+3'UTR	1.22841
LOC_Os03g28940.1	Os03g0402800	Os03g0402800|mRNA|AK106184|CDS+3'UTR	2.0426
LOC_Os03g29410.1	Os03g0407900	Os03g0407900|mRNA|AK068330|CDS+3'UTR	2.36168
LOC_Os03g29930.1	Os03g0412400	Os03g0412400|mRNA|AK110543|CDS+3'UTR	2.87577
LOC_Os03g31690.1	Os03g0431200	Os03g0431200|COMBINER_EST|AU031327|6	1.93115
LOC_Os03g32220.1	Os03g0437100	Os03g0437100|mRNA|AK108997|CDS+3'UTR	6.11987
LOC_Os03g32230.1	Os03g0437200	Os03g0437200|mRNA|AK059839|CDS+3'UTR	5.7643
LOC_Os03g32230.1	Os03g0437200	Os03g0437200|mRNA|AY295345|CDS+3'UTR	5.61143
LOC_Os03g32420.1	Os03g0439000	Os03g0439000|mRNA|AK108264|CDS+3'UTR	2.639
LOC_Os03g33090.1	Os03g0445700	Os03g0445700|mRNA|AK071624|CDS+3'UTR	1.24724
LOC_Os03g37984.1	Os03g0576900	Os03g0576900|mRNA|AK064598|CDS+3'UTR	2.33358
LOC_Os03g38540.1	Os03g0582000	Os03g0582000|mRNA|AK058458|CDS+3'UTR	1.77053
LOC_Os03g38540.1	Os03g0582000	Os03g0582000|mRNA|AK070707|CDS+3'UTR	1.79316
LOC_Os03g38540.1	Os03g0582000	Os03g0582000|mRNA|AK120119|CDS+3'UTR	1.80167
LOC_Os03g40330.1	Os03g0600600	Os03g0600600|COMBINER_EST|Os03g0600600|8	1.82412
LOC_Os03g41390.1	Os03g0610400	Os03g0610400|mRNA|AY289189|CDS+3'UTR	3.44166
LOC_Os03g41390.1	Os03g0610400	Os03g0610400|mRNA|AY305868|CDS+3'UTR	2.89459
LOC_Os03g43440.1	Os03g0634400	Os03g0634400|mRNA|AK111510|CDS+3'UTR	2.16768
LOC_Os03g43570.1	Os03g0636600	Os03g0636600|mRNA|AK065417|CDS+3'UTR	1.23698
LOC_Os03g44320.1	Os03g0645300	Os03g0645300|COMBINER|CI010359|6	1.79385
LOC_Os03g44380.1	Os03g0645900	Os03g0645900|COMBINER_EST|CI049010|0	1.64496
LOC_Os03g46190.1	Os03g0664700	Os03g0664700|mRNA|AK100794|CDS+3'UTR	1.68619
LOC_Os03g46200.1	Os03g0664800	Os03g0664800|COMBINER_EST|CI543152|4	4.92443
LOC_Os03g46454.1	Os03g0667300	Os03g0667300|COMBINER_EST|CI162465|6	1.60146
LOC_Os03g47034.1	Os03g0673400	Os03g0673400|COMBINER|CI552706|x	1.23158
LOC_Os03g47280.1	Os03g0676400	Os03g0676400|mRNA|AK109228|CDS+3'UTR	2.80879
LOC_Os03g49430.1	Os03g0701100	Os03g0701100|mRNA|AK109455|CDS+3'UTR	5.46958
LOC_Os03g49430.1	Os03g0701100	Os03g0701100|mRNA|AK110740|CDS+3'UTR	4.20314
LOC_Os03g50130.1	Os03g0709000	Os03g0709000|mRNA|AK062406|CDS+3'UTR	1.23938
LOC_Os03g50790.1	Os03g0716400	Os03g0716400|COMBINER|CI537269|6	3.9752
LOC_Os03g50870.1	Os03g0717900	Os03g0717900|mRNA|AK060573|CDS+3'UTR	1.28108
LOC_Os03g51390.1	Os03g0723700	Os03g0723700|mRNA|AK101260|CDS+3'UTR	2.1637
LOC_Os03g51470.1	Os03g0724600	Os03g0724600|mRNA|AK063718|CDS+3'UTR	3.23925
LOC_Os03g51479.1	Os03g0724700	Os03g0724700|mRNA|AK106475|CDS+3'UTR	3.7214
LOC_Os03g51479.1	Os03g0724700	Os03g0724700|mRNA|AK108518|CDS+3'UTR	6.82655
LOC_Os03g53020.1	Os03g0741100	Os03g0741100|mRNA|AK071734|CDS+3'UTR	2.89075
LOC_Os03g53200.1	Os03g0743500	Os03g0743500|mRNA|AK069620|CDS+3'UTR	2.14453
LOC_Os03g53340.1	Os03g0745000	Os03g0745000|mRNA|AF140500|CDS+3'UTR	4.31144
LOC_Os03g53340.1	Os03g0745000	Os03g0745000|mRNA|AK069579|CDS+3'UTR	4.19428
LOC_Os03g53340.1	Os03g0745000	Os03g0745000|mRNA|AY332465|CDS+3'UTR	4.46435
LOC_Os03g53340.1	Os03g0745000	Os03g0745000|mRNA|AY344486|CDS+3'UTR	4.05796
LOC_Os03g53400.1	Os03g0745600	Os03g0745600|COMBINER_EST|CI457848|0	1.12312
LOC_Os03g55050.1	Os03g0757600	Os03g0757600|mRNA|AK102229|CDS+3'UTR	5.07174
LOC_Os03g55240.1	Os03g0760200	Os03g0760200|mRNA|AK066760|CDS+3'UTR	3.04999
LOC_Os03g55240.1	Os03g0760200	Os03g0760200|mRNA|AK104825|CDS+3'UTR	3.08396
LOC_Os03g55320.1	Os03g0761100	Os03g0761100|mRNA|AK066083|CDS+3'UTR	3.36416
LOC_Os03g55320.1	Os03g0761100	Os03g0761100|mRNA|AK102620|CDS+3'UTR	2.53581
LOC_Os03g55320.1	Os03g0761100	Os03g0761100|mRNA|AK105764|CDS+3'UTR	2.54729
LOC_Os03g55540.1	Os03g0764100	Os03g0764100|mRNA|AF332876|CDS+3'UTR	2.40682
LOC_Os03g55540.1	Os03g0764100	Os03g0764100|mRNA|AK072942|CDS+3'UTR	2.43741
LOC_Os03g55590.1	Os03g0764600	Os03g0764600|mRNA|AK105625|CDS+3'UTR	1.90085
LOC_Os03g55720.1	Os03g0765900	Os03g0765900|mRNA|AK058858|CDS+3'UTR	1.16701
LOC_Os03g56540.3	Os03g0776900	Os03g0776900|mRNA|AK107941|CDS+3'UTR	3.02903
LOC_Os03g56860.1	Os03g0781300	Os03g0781300|mRNA|AK120661|CDS+3'UTR	2.65211
LOC_Os03g57310.1	Os03g0787000	Os03g0787000|mRNA|AK065950|CDS+3'UTR	1.35346
LOC_Os03g57340.1	Os03g0787300	Os03g0787300|mRNA|AK104315|CDS+3'UTR	1.37812
LOC_Os03g57640.1	Os03g0790500	Os03g0790500|mRNA|AK107136|CDS+3'UTR	4.53635
LOC_Os03g58010.1	Os03g0794200	Os03g0794200|COMBINER_EST|CI422957|0	5.10046
LOC_Os03g58764.1	Os03g0802200	Os03g0802200|mRNA|AK111769|CDS+3'UTR	2.82726
LOC_Os03g58790.1	Os03g0802500	Os03g0802500|mRNA|AK070731|CDS+3'UTR	3.69488
LOC_Os03g58790.1	Os03g0802500	Os03g0802500|mRNA|AK099212|CDS+3'UTR	3.53328
LOC_Os03g58790.1	Os03g0802500	Os03g0802500|mRNA|AK104696|CDS+3'UTR	3.41367
LOC_Os03g59320.1	Os03g0807900	Os03g0807900|mRNA|AK060962|CDS+3'UTR	3.9175
LOC_Os03g60080.1	Os03g0815100	Os03g0815100|mRNA|AK067690|CDS+3'UTR	2.27057
LOC_Os03g60080.1	Os03g0815100	Os03g0815100|mRNA|AK099245|CDS+3'UTR	2.43027
LOC_Os03g60080.1	Os03g0815100	Os03g0815100|mRNA|AK104551|CDS+3'UTR	2.45767
LOC_Os03g60080.1	Os03g0815100	Os03g0815100|mRNA|AK104712|CDS+3'UTR	2.3976
LOC_Os03g60080.1	Os03g0815100	Os03g0815100|mRNA|AY596808|CDS+3'UTR	2.39542
LOC_Os03g60570.1	Os03g0820400	Os03g0820400|mRNA|AK119690|CDS+3'UTR	5.93363
LOC_Os03g60570.1	Os03g0820400	Os03g0820400|mRNA|AY305864|CDS+3'UTR	6.03227
LOC_Os03g60580.1	Os03g0820500	Os03g0820500|COMBINER_EST|CI417173|1	2.88288
LOC_Os03g60650.1	Os03g0821300	Os03g0821300|mRNA|AJ575237|5'UTR+CDS	2.052
LOC_Os03g60650.1	Os03g0821300	Os03g0821300|mRNA|AK071722|CDS+3'UTR	2.09408
LOC_Os03g60650.1	Os03g0821300	Os03g0821300|mRNA|AK073306|CDS+3'UTR	2.06536
LOC_Os03g60780.1	Os03g0822700	Os03g0822700|mRNA|AK061682|CDS+3'UTR	1.68493
LOC_Os03g60780.1	Os03g0822700	Os03g0822700|mRNA|AK101448|CDS+3'UTR	1.78189
LOC_Os03g60840.1	Os03g0823400	Os03g0823400|mRNA|AK120562|CDS+3'UTR	2.99329
LOC_Os03g61150.1	Os03g0826800	Os03g0826800|mRNA|AK119789|CDS+3'UTR	2.94007
LOC_Os03g61500.1	Os03g0830500	Os03g0830500|mRNA|AK071173|CDS+3'UTR	2.81613
LOC_Os03g62230.1	Os03g0838800	Os03g0838800|COMBINER|CI413292|6	4.28724
LOC_Os03g62480.1	Os03g0841600	Os03g0841600|mRNA|AK109007|CDS+3'UTR	2.99577
LOC_Os03g64260.1	Os03g0860100	Os03g0860100|mRNA|AK109390|CDS+3'UTR	5.09535
LOC_Os04g01740.1	Os04g0107900	Os04g0107900|mRNA|AK063629|CDS+3'UTR	5.09103
LOC_Os04g01740.1	Os04g0107900	Os04g0107900|mRNA|AK063698|CDS+3'UTR	5.76153
LOC_Os04g01740.1	Os04g0107900	Os04g0107900|mRNA|AK063751|CDS+3'UTR	6.47957
LOC_Os04g01740.1	Os04g0107900	Os04g0107900|mRNA|AK105370|CDS+3'UTR	5.26492
LOC_Os04g01950.1	Os04g0110100	Os04g0110100|mRNA|AK062396|CDS+3'UTR	3.8075
LOC_Os04g02050.1	Os04g0111200	Os04g0111200|mRNA|AK105831|CDS+3'UTR	2.02919
LOC_Os04g04750.1	Os04g0134800	Os04g0134800|COMBINER_EST|Os04g0134800|8	1.32093
LOC_Os04g08740.1	Os04g0169100	Os04g0169100|mRNA|AK111765|CDS+3'UTR	1.93649
LOC_Os04g08764.1	Os04g0169500	Os04g0169500|mRNA|AK062453|CDS+3'UTR	1.66309
LOC_Os04g10750.1	Os04g0186400	Os04g0186400|mRNA|AF271893|CDS	1.66225
LOC_Os04g12970.1	Os04g0206600	Os04g0206600|mRNA|AK106302|CDS+3'UTR	6.85465
LOC_Os04g17100.1	Os04g0244800	Os04g0244800|mRNA|AK121488|CDS+3'UTR	1.21823
LOC_Os04g17660.1	Os04g0249600	Os04g0249600|mRNA|AK119900|CDS+3'UTR	2.31109
LOC_Os04g21950.1	Os04g0287400	Os04g0287400|mRNA|AK100954|CDS+3'UTR	1.95721
LOC_Os04g21950.1	Os04g0287400	Os04g0287400|mRNA|AK121494|CDS+3'UTR	1.96944
LOC_Os04g24140.1	Os04g0306400	Os04g0306400|mRNA|AK103443|CDS+3'UTR	1.43783
LOC_Os04g27060.1	Os04g0339400	Os04g0339400|mRNA|AK103553|CDS+3'UTR	2.18298
LOC_Os04g28420.1	Os04g0352400	Os04g0352400|mRNA|AF140495|5'UTR+CDS	3.39072
LOC_Os04g28420.1	Os04g0352400	Os04g0352400|mRNA|AK100844|CDS+3'UTR	3.87458
LOC_Os04g29030.1	Os04g0359700	Os04g0359700|COMBINER_EST|Os04g0359700|8	2.24926
LOC_Os04g30420.1	Os04g0372700	Os04g0372700|mRNA|AK062814|5'UTR+CDS	5.28324
LOC_Os04g30490.1	Os04g0373400	Os04g0373400|COMBINER_EST|CI426917|0	1.96228
LOC_Os04g31610.1	Os04g0385600	Os04g0385600|COMBINER_EST|CI195643|6	1.83251
LOC_Os04g32790.1	Os04g0399800	Os04g0399800|COMBINER_EST|CI145320|6	1.96889
LOC_Os04g34170.1	Os04g0418800	Os04g0418800|mRNA|AK102919|CDS+3'UTR	1.37393
LOC_Os04g35250.1	Os04g0432100	Os04g0432100|COMBINER_EST|Os04g0432100|8	5.13206
LOC_Os04g35534.1	Os04g0435000	Os04g0435000|mRNA|AK105324|UTR	2.214
LOC_Os04g35660.1	Os04g0437000	Os04g0437000|COMBINER_EST|Os04g0437000|8	1.19982
LOC_Os04g35840.1	Os04g0439100	Os04g0439100|mRNA|AK062183|CDS+3'UTR	1.23423
LOC_Os04g35840.1	Os04g0439100	Os04g0439100|mRNA|AK120173|CDS+3'UTR	1.2946
LOC_Os04g37430.1	Os04g0447100	Os04g0447100|COMBINER_EST|CI190887|6	1.47887
LOC_Os04g37700.1	Os04g0450000	Os04g0450000|mRNA|AK108406|CDS+3'UTR	2.14824
LOC_Os04g37880.1	Os04g0451700	Os04g0451700|mRNA|AK068961|CDS+3'UTR	1.40242
LOC_Os04g39350.1	Os04g0469000	Os04g0469000|mRNA|AK062816|CDS+3'UTR	3.1005
LOC_Os04g40560.1	Os04g0481600	Os04g0481600|COMBINER_EST|CI233272|6	1.65813
LOC_Os04g41160.1	Os04g0488700	Os04g0488700|mRNA|AK067266|CDS+3'UTR	2.82394
LOC_Os04g41160.1	Os04g0488700	Os04g0488700|mRNA|AK073224|CDS+3'UTR	2.6395
LOC_Os04g41960.1	Os04g0497000	Os04g0497000|mRNA|AK069136|CDS+3'UTR	3.52267
LOC_Os04g41960.1	Os04g0497000	Os04g0497000|mRNA|AK109382|CDS+3'UTR	3.24119
LOC_Os04g43680.1	Os04g0517100	Os04g0517100|mRNA|AF467733|5'UTR+CDS	1.40509
LOC_Os04g43680.1	Os04g0517100	Os04g0517100|mRNA|AK111798|CDS+3'UTR	1.33521
LOC_Os04g43680.1	Os04g0517100	Os04g0517100|mRNA|AY323484|CDS+3'UTR	1.32273
LOC_Os04g43680.1	Os04g0517100	Os04g0517100|mRNA|Y11414|CDS+3'UTR	1.3052
LOC_Os04g43800.1	Os04g0518400	Os04g0518400|mRNA|AK067801|CDS+3'UTR	1.29059
LOC_Os04g45480.1	Os04g0538000	Os04g0538000|mRNA|AK108550|CDS+3'UTR	3.41012
LOC_Os04g45730.1	Os04g0540900	Os04g0540900|mRNA|AK066397|CDS+3'UTR	1.79165
LOC_Os04g45940.1	Os04g0543500	Os04g0543500|COMBINER_EST|AU181452|7	1.83954
LOC_Os04g46220.1	Os04g0546800	Os04g0546800|COMBINER_EST|CI061691|0	1.69978
LOC_Os04g47190.1	Os04g0559400	Os04g0559400|mRNA|AK062472|CDS+3'UTR	1.33841
LOC_Os04g47450.1	Os04g0562500	Os04g0562500|COMBINER_EST|Os04g0562500|8	1.58871
LOC_Os04g48030.1	Os04g0568700	Os04g0568700|mRNA|AY344483|CDS+3'UTR	2.48539
LOC_Os04g48850.1	Os04g0578000	Os04g0578000|mRNA|AK064250|CDS+3'UTR	2.64155
LOC_Os04g48850.1	Os04g0578000	Os04g0578000|mRNA|Z27242|CDS	3.52421
LOC_Os04g49510.1	Os04g0584600	Os04g0584600|mRNA|AK059786|CDS+3'UTR	2.6997
LOC_Os04g49970.1	Os04g0589700	Os04g0589700|mRNA|AK070506|CDS+3'UTR	1.47791
LOC_Os04g50120.1	Os04g0591100	Os04g0591100|mRNA|AK069139|CDS+3'UTR	1.34718
LOC_Os04g50680.1	Os04g0593200	Os04g0593200|COMBINER_EST|CI550960|0	4.04201
LOC_Os04g50940.1	Os04g0597600	Os04g0597600|mRNA|AK070216|CDS+3'UTR	1.61699
LOC_Os04g50950.1	Os04g0597800	Os04g0597800|mRNA|AY305030|5'UTR+CDS	1.18328
LOC_Os04g51150.1	Os04g0600200	Os04g0600200|mRNA|AB004864|CDS+3'UTR	2.24195
LOC_Os04g51150.1	Os04g0600200	Os04g0600200|mRNA|AB007452|CDS+3'UTR	2.36691
LOC_Os04g51150.1	Os04g0600200	Os04g0600200|mRNA|AK064040|CDS+3'UTR	2.31211
LOC_Os04g51160.1	Os04g0600300	Os04g0600300|mRNA|AB004865|CDS+3'UTR	5.21503
LOC_Os04g51160.1	Os04g0600300	Os04g0600300|mRNA|AK107376|CDS+3'UTR	5.22981
LOC_Os04g51560.1	Os04g0605100	Os04g0605100|mRNA|AK061266|CDS+3'UTR	1.22788
LOC_Os04g51680.1	Os04g0606200	Os04g0606200|mRNA|AK066753|CDS+3'UTR	2.8033
LOC_Os04g51680.1	Os04g0606200	Os04g0606200|mRNA|AK066921|CDS+3'UTR	2.75611
LOC_Os04g52090.1	Os04g0610400	Os04g0610400|COMBINER_EST|AU183275|6	1.23646
LOC_Os04g52130.1	Os04g0610800	Os04g0610800|mRNA|AK070391|CDS+3'UTR	2.11865
LOC_Os04g52504.1	Os04g0615200	Os04g0615200|mRNA|AK063824|CDS+3'UTR	1.70984
LOC_Os04g52504.1	Os04g0615200	Os04g0615200|mRNA|AK101227|CDS+3'UTR	1.73038
LOC_Os04g52700.1	Os04g0617700	Os04g0617700|COMBINER|CI559953|x	1.42791
LOC_Os04g52780.1	Os04g0618700	Os04g0618700|mRNA|AK120799|CDS+3'UTR	2.18116
LOC_Os04g53370.1	Os04g0625200	Os04g0625200|COMBINER_EST|CI035515|6	1.30799
LOC_Os04g53606.1	Os04g0627900	Os04g0627900|mRNA|AK108443|CDS+3'UTR	6.20591
LOC_Os04g53620.1	Os04g0628100	Os04g0628100|mRNA|AK102389|CDS+3'UTR	1.15053
LOC_Os04g56110.1	Os04g0655300	Os04g0655300|mRNA|AK103700|CDS+3'UTR	3.22333
LOC_Os04g56120.1	Os04g0655400	Os04g0655400|mRNA|AK109273|CDS+3'UTR	3.40017
LOC_Os04g57200.1	Os04g0667600	Os04g0667600|mRNA|AK068657|CDS+3'UTR	2.3206
LOC_Os04g57760.1	Os04g0674000	Os04g0674000|mRNA|AK071276|CDS+3'UTR	2.27537
LOC_Os04g57760.1	Os04g0674000	Os04g0674000|mRNA|AK109377|CDS+3'UTR	2.30848
LOC_Os04g57760.1	Os04g0674000	Os04g0674000|mRNA|AK119671|CDS+3'UTR	2.20442
LOC_Os04g58090.1	Os04g0677300	Os04g0677300|mRNA|AK108084|CDS+3'UTR	3.7737
LOC_Os04g58190.1	Os04g0678400	Os04g0678400|mRNA|AK107524|CDS+3'UTR	2.00073
LOC_Os04g58280.1	Os04g0679400	Os04g0679400|mRNA|AK099009|CDS+3'UTR	2.50467
LOC_Os04g58280.1	Os04g0679400	Os04g0679400|mRNA|AK099368|CDS+3'UTR	2.57599
LOC_Os04g58280.1	Os04g0679400	Os04g0679400|mRNA|AK099653|CDS+3'UTR	2.56469
LOC_Os04g58280.1	Os04g0679400	Os04g0679400|mRNA|AK099975|CDS+3'UTR	2.74054
LOC_Os04g58280.1	Os04g0679400	Os04g0679400|mRNA|AK120508|CDS+3'UTR	2.69697
LOC_Os04g58280.1	Os04g0679400	Os04g0679400|mRNA|AK121152|CDS+3'UTR	2.52405
LOC_Os04g58890.1	Os04g0685700	Os04g0685700|COMBINER_EST|CI550567|0	2.04286
LOC_Os04g58920.1	Os04g0686000	Os04g0686000|mRNA|AK108418|CDS+3'UTR	1.08403
LOC_Os04g59140.1	Os04g0688000	Os04g0688000|COMBINER_EST|AU092677|7	1.20237
LOC_Os04g59190.1	Os04g0688300	Os04g0688300|mRNA|AK104928|CDS+3'UTR	3.61203
LOC_Os05g02390.1	Os05g0114400	Os05g0114400|mRNA|AK108981|CDS+3'UTR	3.31102
LOC_Os05g02390.1	Os05g0114400	Os05g0114400|mRNA|AY305865|CDS+3'UTR	3.69593
LOC_Os05g02450.1	Os05g0115100	Os05g0115100|mRNA|AK106226|CDS+3'UTR	1.51116
LOC_Os05g03620.1	Os05g0127300	Os05g0127300|mRNA|AK106429|CDS+3'UTR	1.74988
LOC_Os05g03620.1	Os05g0127300	Os05g0127300|mRNA|AK121766|CDS+3'UTR	1.80545
LOC_Os05g03760.1	Os05g0128200	Os05g0128200|mRNA|AK099898|CDS+3'UTR	1.20028
LOC_Os05g03760.1	Os05g0128200	Os05g0128200|mRNA|AK105767|CDS+3'UTR	1.23896
LOC_Os05g04215.1	Os05g0132800	Os05g0132800|mRNA|AK108629|CDS+3'UTR	1.35439
LOC_Os05g04490.1	Os05g0135400	Os05g0135400|mRNA|AK063587|CDS+3'UTR	1.93979
LOC_Os05g04700.1	Os05g0138300	Os05g0138300|mRNA|AK099873|CDS+3'UTR	1.14477
LOC_Os05g05680.1	Os05g0149400	Os05g0149400|mRNA|AK061064|CDS+3'UTR	2.78615
LOC_Os05g06160.1	Os05g0153500	Os05g0153500|COMBINER|CI082234|6	1.98431
LOC_Os05g06970.1	Os05g0162000	Os05g0162000|mRNA|AK102154|CDS+3'UTR	1.57723
LOC_Os05g07810.1	Os05g0170200	Os05g0170200|mRNA|AK063609|CDS+3'UTR	1.67682
LOC_Os05g07810.1	Os05g0170200	Os05g0170200|mRNA|AY594285|CDS+3'UTR	1.38471
LOC_Os05g08900.1	Os05g0181700	Os05g0181700|COMBINER_EST|AU093469|6	1.60029
LOC_Os05g09580.1	Os05g0188100	Os05g0188100|COMBINER_EST|CI054211|0	2.88452
LOC_Os05g10650.1	Os05g0194900	Os05g0194900|mRNA|AK071798|CDS+3'UTR	4.79604
LOC_Os05g10670.1	Os05g0195200	Os05g0195200|mRNA|AK106392|CDS+3'UTR	1.70736
LOC_Os05g10840.1	Os05g0197300	Os05g0197300|mRNA|AK106389|CDS+3'UTR	4.51707
LOC_Os05g10940.1	Os05g0198400	Os05g0198400|mRNA|AB126090|CDS	1.29041
LOC_Os05g10940.1	Os05g0198400	Os05g0198400|mRNA|AY275180|CDS+3'UTR	1.30994
LOC_Os05g12481.1	Os05g0215700	Os05g0215700|mRNA|AK107771|CDS+3'UTR	3.56458
LOC_Os05g12481.1	Os05g0215700	Os05g0215700|mRNA|AK119724|CDS+3'UTR	3.29803
LOC_Os05g15150.1	Os05g0241100	Os05g0241100|mRNA|AK065584|CDS+3'UTR	3.15499
LOC_Os05g23140.1	Os05g0296800	Os05g0296800|mRNA|AK108511|CDS+3'UTR	3.94688
LOC_Os05g25920.1	Os05g0324700	Os05g0324700|mRNA|AK063581|CDS+3'UTR	5.67716
LOC_Os05g27730.1	Os05g0343400	Os05g0343400|mRNA|AK121190|CDS+3'UTR	2.50074
LOC_Os05g27730.1	Os05g0343400	Os05g0343400|mRNA|AY676929|CDS	2.711
LOC_Os05g27780.1	Os05g0344200	Os05g0344200|mRNA|AK060058|CDS+3'UTR	3.05679
LOC_Os05g27780.1	Os05g0344200	Os05g0344200|mRNA|AK098850|CDS+3'UTR	3.12727
LOC_Os05g27780.1	Os05g0344200	Os05g0344200|mRNA|AK104716|CDS+3'UTR	3.07421
LOC_Os05g27780.1	Os05g0344200	Os05g0344200|mRNA|AK119727|CDS+3'UTR	3.00555
LOC_Os05g28740.1	Os05g0355400	Os05g0355400|mRNA|AK070138|CDS+3'UTR	5.08901
LOC_Os05g29810.1	Os05g0361700	Os05g0361700|mRNA|AJ575218|5'UTR+CDS	1.41154
LOC_Os05g31620.1	Os05g0380900	Os05g0380900|mRNA|AK067214|CDS+3'UTR	2.44568
LOC_Os05g31620.1	Os05g0380900	Os05g0380900|mRNA|AK099962|CDS+3'UTR	2.30042
LOC_Os05g31670.1	Os05g0381400	Os05g0381400|mRNA|AK102039|CDS+3'UTR	6.6182
LOC_Os05g32860.1	Os05g0395400	Os05g0395400|COMBINER_EST|CI209330|6	2.62478
LOC_Os05g33400.1	Os05g0402900	Os05g0402900|mRNA|AK070554|CDS+3'UTR	1.28792
LOC_Os05g33700.1	Os05g0407100	Os05g0407100|mRNA|AK063349|CDS+3'UTR	2.19424
LOC_Os05g34150.1	Os05g0412800	Os05g0412800|mRNA|AF402803|5'UTR+CDS	1.4424
LOC_Os05g34510.1	Os05g0417700	Os05g0417700|COMBINER_EST|CI458310|0	1.78814
LOC_Os05g34710.1	Os05g0420000	Os05g0420000|mRNA|AK062325|CDS+3'UTR	1.83188
LOC_Os05g34950.1	Os05g0423500	Os05g0423500|mRNA|AK066000|CDS+3'UTR	1.30773
LOC_Os05g35290.1	Os05g0427400	Os05g0427400|COMBINER_EST|CI551987|0	1.31016
LOC_Os05g35970.1	Os05g0435400	Os05g0435400|mRNA|AK109595|CDS+3'UTR	1.49584
LOC_Os05g36360.1	Os05g0439400	Os05g0439400|mRNA|AK121082|CDS+3'UTR	1.65797
LOC_Os05g37060.1	Os05g0442400	Os05g0442400|mRNA|AK107134|CDS+3'UTR	4.28467
LOC_Os05g37080.1	Os05g0442700	Os05g0442700|mRNA|AK063703|CDS+3'UTR	1.63352
LOC_Os05g37190.1	Os05g0444200	Os05g0444200|mRNA|AK102658|CDS+3'UTR	3.11621
LOC_Os05g38040.1	Os05g0454500	Os05g0454500|mRNA|AK121844|CDS+3'UTR	2.84889
LOC_Os05g38290.1	Os05g0457200	Os05g0457200|COMBINER_EST|CI000749|0	1.39441
LOC_Os05g38530.1	Os05g0460000	Os05g0460000|COMBINER_EST|CI368692|0	6.59074
LOC_Os05g38860.1	Os05g0464200	Os05g0464200|COMBINER_EST|CI154522|6	1.57523
LOC_Os05g38880.1	Os05g0464300	Os05g0464300|mRNA|AK062470|CDS+3'UTR	3.20211
LOC_Os05g39220.1	Os05g0468500	Os05g0468500|mRNA|AK064681|CDS+3'UTR	1.26195
LOC_Os05g39310.1	Os05g0469600	Os05g0469600|mRNA|AK100678|CDS+3'UTR	4.34278
LOC_Os05g39310.1	Os05g0469600	Os05g0469600|mRNA|AK101272|CDS+3'UTR	4.03493
LOC_Os05g39310.1	Os05g0469600	Os05g0469600|mRNA|U07339|CDS+3'UTR	4.1907
LOC_Os05g39720.1	Os05g0474800	Os05g0474800|mRNA|AK119867|CDS+3'UTR	5.16876
LOC_Os05g40620.1	Os05g0484700	Os05g0484700|mRNA|AK111182|CDS+3'UTR	5.16195
LOC_Os05g41590.1	Os05g0495700	Os05g0495700|mRNA|AK066880|CDS+3'UTR	1.39819
LOC_Os05g41760.1	Os05g0497200	Os05g0497200|COMBINER_EST|CI505584|0	1.28813
LOC_Os05g43040.1	Os05g0506000	Os05g0506000|mRNA|AF031609|CDS+3'UTR	3.12534
LOC_Os05g43040.1	Os05g0506000	Os05g0506000|mRNA|AK062012|CDS+3'UTR	3.15968
LOC_Os05g43040.1	Os05g0506000	Os05g0506000|mRNA|AK098900|CDS+3'UTR	3.13245
LOC_Os05g43040.1	Os05g0506000	Os05g0506000|mRNA|AK122090|CDS+3'UTR	3.11576
LOC_Os05g44270.1	Os05g0519000	Os05g0519000|COMBINER_EST|CI028715|1	1.90243
LOC_Os05g44340.1	Os05g0519700	Os05g0519700|mRNA|AF332981|CDS+3'UTR	5.35524
LOC_Os05g44340.1	Os05g0519700	Os05g0519700|mRNA|AK100903|CDS+3'UTR	5.05324
LOC_Os05g44340.1	Os05g0519700	Os05g0519700|mRNA|AK105433|CDS+3'UTR	5.62673
LOC_Os05g44770.1	Os05g0522600	Os05g0522600|mRNA|AK100082|CDS+3'UTR	1.5873
LOC_Os05g44900.1	Os05g0524100	Os05g0524100|mRNA|AK067043|CDS+3'UTR	1.54429
LOC_Os05g45100.1	Os05g0527000	Os05g0527000|COMBINER_EST|CI004090|6	7.46968
LOC_Os05g45110.1	Os05g0527100	Os05g0527100|COMBINER_EST|CI249668|6	1.41908
LOC_Os05g45410.1	Os05g0530400	Os05g0530400|mRNA|AK100412|CDS+3'UTR	3.4556
LOC_Os05g45450.1	Os05g0531100	Os05g0531100|mRNA|AK109325|CDS+3'UTR	2.15277
LOC_Os05g45710.1	Os05g0533500	Os05g0533500|COMBINER_EST|CI201737|6	1.35893
LOC_Os05g46020.1	Os05g0537100	Os05g0537100|COMBINER_EST|CI430861|0	1.34932
LOC_Os05g46480.1	Os05g0542500	Os05g0542500|mRNA|AK063984|CDS+3'UTR	4.91792
LOC_Os05g46480.1	Os05g0542500	Os05g0542500|mRNA|AK119713|CDS+3'UTR	3.06924
LOC_Os05g46480.1	Os05g0542500	Os05g0542500|mRNA|U57641|CDS+3'UTR	3.03054
LOC_Os05g46510.1	Os05g0542800	Os05g0542800|mRNA|AK071271|CDS+3'UTR	1.30591
LOC_Os05g47650.1	Os05g0549800	Os05g0549800|COMBINER_EST|CI554510|6	1.32281
LOC_Os05g47670.1	Os05g0550000	Os05g0550000|COMBINER_EST|CI387162|4	1.48709
LOC_Os05g47770.1	Os05g0550800	Os05g0550800|COMBINER_EST|CI446054|0	1.26321
LOC_Os05g47950.1	Os05g0552700	Os05g0552700|mRNA|AK108674|CDS+3'UTR	2.13073
LOC_Os05g48010.1	Os05g0553400	Os05g0553400|mRNA|AK108452|CDS+3'UTR	1.96132
LOC_Os05g48680.1	Os05g0560500	Os05g0560500|mRNA|AK105233|CDS+3'UTR	3.95247
LOC_Os05g48690.1	Os05g0560600	Os05g0560600|mRNA|AK122091|CDS+3'UTR	1.19573
LOC_Os05g48810.1	Os05g0562300	Os05g0562300|mRNA|AK067414|CDS+3'UTR	2.02209
LOC_Os05g48860.1	Os05g0563100	Os05g0563100|mRNA|AK110699|CDS+3'UTR	1.53723
LOC_Os05g48930.1	Os05g0563900	Os05g0563900|mRNA|AK062897|UTR	2.17199
LOC_Os05g49100.1	Os05g0565900	Os05g0565900|COMBINER|CI250565|6	3.33398
LOC_Os05g49620.1	Os05g0571200	Os05g0571200|mRNA|AK108389|CDS+3'UTR	3.19812
LOC_Os05g49684.1	Os05g0571800	Os05g0571800|mRNA|AK063033|CDS+3'UTR	1.1029
LOC_Os05g49770.1	Os05g0573300	Os05g0573300|mRNA|AK070411|CDS+3'UTR	1.71458
LOC_Os05g50100.1	Os05g0576600	Os05g0576600|mRNA|AK107732|CDS+3'UTR	1.68404
LOC_Os05g50230.1	Os05g0578100	Os05g0578100|mRNA|AK108425|CDS+3'UTR	6.53939
LOC_Os05g50730.1	Os05g0584400	Os05g0584400|mRNA|AK106631|CDS+3'UTR	2.11157
LOC_Os05g51130.1	Os05g0588900	Os05g0588900|COMBINER_EST|CI278697|6	2.4288
LOC_Os05g51520.1	Os05g0593000	Os05g0593000|mRNA|AK064253|CDS+3'UTR	1.67364
LOC_Os05g51670.1	Os05g0595100	Os05g0595100|mRNA|AB087745|CDS+3'UTR	1.34712
LOC_Os05g51670.1	Os05g0595100	Os05g0595100|mRNA|AK066249|CDS+3'UTR	2.2833
LOC_Os05g51670.1	Os05g0595100	Os05g0595100|mRNA|D21120|5'UTR+CDS	1.27007
LOC_Os06g02250.1	Os06g0112700	Os06g0112700|COMBINER_EST|Os06g0112700|8	1.40089
LOC_Os06g02380.1	Os06g0114000	Os06g0114000|mRNA|AK063734|UTR	1.59649
LOC_Os06g03520.1	Os06g0125200	Os06g0125200|mRNA|AK102200|CDS+3'UTR	4.14206
LOC_Os06g03580.1	Os06g0125800	Os06g0125800|mRNA|AK068302|CDS+3'UTR	1.85039
LOC_Os06g03580.1	Os06g0125800	Os06g0125800|mRNA|AK104425|CDS+3'UTR	1.84548
LOC_Os06g03580.1	Os06g0125800	Os06g0125800|mRNA|AY207044|CDS+3'UTR	2.30169
LOC_Os06g03580.1	Os06g0125800	Os06g0125800|mRNA|AY225189|CDS+3'UTR	2.38937
LOC_Os06g03670.1	Os06g0127100	Os06g0127100|mRNA|AY327040|CDS+3'UTR	3.11741
LOC_Os06g04210.1	Os06g0133200	Os06g0133200|mRNA|AK108349|5'UTR+CDS	1.24558
LOC_Os06g04230.1	Os06g0133400	Os06g0133400|COMBINER_EST|CI029500|0	1.36919
LOC_Os06g04240.1	Os06g0133500	Os06g0133500|COMBINER_EST|CI520089|0	4.34501
LOC_Os06g04280.1	Os06g0133900	Os06g0133900|mRNA|AY324880|CDS+3'UTR	1.81472
LOC_Os06g04790.1	Os06g0139800	Os06g0139800|mRNA|AK058604|CDS+3'UTR	1.19237
LOC_Os06g04940.1	Os06g0141600	Os06g0141600|mRNA|AK059772|CDS+3'UTR	4.49344
LOC_Os06g04950.1	Os06g0141700	Os06g0141700|mRNA|AK121791|CDS+3'UTR	3.28414
LOC_Os06g04990.1	Os06g0142200	Os06g0142200|mRNA|AB018376|CDS+3'UTR	2.77798
LOC_Os06g04990.1	Os06g0142200	Os06g0142200|mRNA|AF140229|5'UTR+CDS	4.05554
LOC_Os06g04990.1	Os06g0142200	Os06g0142200|mRNA|AK105832|CDS+3'UTR	2.74681
LOC_Os06g04990.1	Os06g0142200	Os06g0142200|mRNA|AK122162|CDS+3'UTR	2.96028
LOC_Os06g05000.1	Os06g0142300	Os06g0142300|COMBINER_EST|CI267407|6	4.2532
LOC_Os06g05020.1	Os06g0142400	Os06g0142400|COMBINER_EST|CI050172|0	4.47222
LOC_Os06g05410.1	Os06g0146600	Os06g0146600|mRNA|AK121663|CDS+3'UTR	6.07236
LOC_Os06g05430.1	Os06g0147000	Os06g0147000|mRNA|AK120978|CDS+3'UTR	1.62252
LOC_Os06g05470.1	Os06g0147300	Os06g0147300|mRNA|AK111114|CDS+3'UTR	4.06239
LOC_Os06g06230.1	Os06g0156400	Os06g0156400|COMBINER_EST|Os06g0156400|8	4.89534
LOC_Os06g07030.1	Os06g0166400	Os06g0166400|mRNA|AK107775|CDS+3'UTR	1.08417
LOC_Os06g08340.1	Os06g0181700	Os06g0181700|mRNA|AK108355|CDS+3'UTR	2.29874
LOC_Os06g08610.1	Os06g0185300	Os06g0185300|COMBINER_EST|Os06g0185300|8	2.22061
LOC_Os06g09310.1	Os06g0192800	Os06g0192800|mRNA|AK070038|CDS+3'UTR	2.86594
LOC_Os06g09560.1	Os06g0195800	Os06g0195800|mRNA|AK111076|CDS+3'UTR	2.89981
LOC_Os06g10750.1	Os06g0210000	Os06g0210000|COMBINER_EST|CI344199|0	3.78957
LOC_Os06g11150.1	Os06g0215100	Os06g0215100|COMBINER_EST|CI278485|6	3.43156
LOC_Os06g11210.1	Os06g0215600	Os06g0215600|mRNA|AK061212|CDS+3'UTR	2.86806
LOC_Os06g11210.1	Os06g0215600	Os06g0215600|mRNA|AK104039|CDS+3'UTR	2.79799
LOC_Os06g11210.1	Os06g0215600	Os06g0215600|mRNA|AK104193|CDS+3'UTR	3.03979
LOC_Os06g11210.1	Os06g0215600	Os06g0215600|mRNA|AK104256|CDS+3'UTR	3.10425
LOC_Os06g11280.1	Os06g0216200	Os06g0216200|COMBINER_EST|AU092237|6	3.55628
LOC_Os06g11290.1	Os06g0216300	Os06g0216300|mRNA|AB040743|CDS+3'UTR	3.60591
LOC_Os06g11290.1	Os06g0216300	Os06g0216300|mRNA|AJ557138|CDS+3'UTR	3.6671
LOC_Os06g11290.1	Os06g0216300	Os06g0216300|mRNA|AJ557139|CDS+3'UTR	3.57518
LOC_Os06g11290.1	Os06g0216300	Os06g0216300|mRNA|AK103067|CDS+3'UTR	3.70736
LOC_Os06g12740.1	Os06g0233800	Os06g0233800|COMBINER_EST|CI219139|6	2.3442
LOC_Os06g13180.1	Os06g0239100	Os06g0239100|COMBINER_EST|CI042552|0	2.76051
LOC_Os06g13190.1	Os06g0239200	Os06g0239200|COMBINER_EST|CI242777|6	2.84946
LOC_Os06g13870.1	Os06g0248500	Os06g0248500|COMBINER_EST|Os06g0248500|8	4.0192
LOC_Os06g14190.1	Os06g0252300	Os06g0252300|mRNA|AK061625|CDS+3'UTR	2.70246
LOC_Os06g14190.1	Os06g0252300	Os06g0252300|mRNA|AK066448|CDS+3'UTR	2.67438
LOC_Os06g14190.1	Os06g0252300	Os06g0252300|mRNA|AY224502|CDS	2.50517
LOC_Os06g14240.1	Os06g0253100	Os06g0253100|mRNA|AK105317|CDS+3'UTR	4.93706
LOC_Os06g18140.1	Os06g0289200	Os06g0289200|mRNA|AK106250|CDS+3'UTR	2.60299
LOC_Os06g22290.1	Os06g0328400	Os06g0328400|mRNA|AK110325|CDS+3'UTR	2.56772
LOC_Os06g25010.1	Os06g0356800	Os06g0356800|COMBINER_EST|Os06g0356800|8	2.36392
LOC_Os06g27770.1	Os06g0472200	Os06g0472200|mRNA|AK059428|CDS+3'UTR	1.89903
LOC_Os06g27770.1	Os06g0472200	Os06g0472200|mRNA|AK103043|CDS+3'UTR	1.81211
LOC_Os06g30970.1	Os06g0506600	Os06g0506600|mRNA|AK066232|CDS+3'UTR	2.89767
LOC_Os06g32990.1	Os06g0521500	Os06g0521500|mRNA|AK061144|CDS+3'UTR	1.2936
LOC_Os06g33080.1	Os06g0521900	Os06g0521900|COMBINER_EST|C20494|6	1.56205
LOC_Os06g33090.1	Os06g0522100	Os06g0522100|COMBINER|C20494|6	1.50445
LOC_Os06g33100.1	Os06g0522300	Os06g0522300|mRNA|AK066954|CDS+3'UTR	1.46021
LOC_Os06g34620.1	Os06g0537300	Os06g0537300|COMBINER|CI155611|6	5.61643
LOC_Os06g35030.1	Os06g0542100	Os06g0542100|mRNA|AK111086|CDS+3'UTR	3.74061
LOC_Os06g35700.1	Os06g0549900	Os06g0549900|mRNA|AK109673|CDS+3'UTR	1.34827
LOC_Os06g36270.1	Os06g0557100	Os06g0557100|mRNA|AK119892|CDS+3'UTR	1.35776
LOC_Os06g39240.1	Os06g0592500	Os06g0592500|mRNA|AK119729|CDS+3'UTR	5.93494
LOC_Os06g39240.1	Os06g0592500	Os06g0592500|mRNA|AK122052|CDS+3'UTR	5.97043
LOC_Os06g39370.1	Os06g0594400	Os06g0594400|mRNA|AK072246|CDS+3'UTR	2.55111
LOC_Os06g40170.1	Os06g0604200	Os06g0604200|mRNA|AK100278|CDS+3'UTR	1.55928
LOC_Os06g42660.1	Os06g0633100	Os06g0633100|mRNA|AK107791|CDS+3'UTR	2.03746
LOC_Os06g43660.1	Os06g0644200	Os06g0644200|mRNA|AK107838|CDS+3'UTR	2.41186
LOC_Os06g44010.1	Os06g0649000	Os06g0649000|mRNA|AK106282|CDS+3'UTR	5.44307
LOC_Os06g44010.1	Os06g0649000	Os06g0649000|mRNA|AK119644|CDS+3'UTR	5.32831
LOC_Os06g44160.1	Os06g0650900	Os06g0650900|mRNA|AK071882|CDS+3'UTR	2.50097
LOC_Os06g44160.1	Os06g0650900	Os06g0650900|mRNA|AK107961|CDS+3'UTR	2.27782
LOC_Os06g44190.1	Os06g0651200	Os06g0651200|mRNA|AK107748|CDS+3'UTR	2.43265
LOC_Os06g44240.1	Os06g0652100	Os06g0652100|COMBINER_EST|Os06g0652100|8	4.80512
LOC_Os06g45570.1	Os06g0666400	Os06g0666400|mRNA|AK108002|CDS+3'UTR	3.35951
LOC_Os06g45610.1	Os06g0666800	Os06g0666800|mRNA|AK103209|CDS+3'UTR	1.58458
LOC_Os06g45610.1	Os06g0666800	Os06g0666800|mRNA|AK107710|CDS+3'UTR	1.52135
LOC_Os06g45890.1	Os06g0670300	Os06g0670300|mRNA|AK070966|CDS+3'UTR	4.23834
LOC_Os06g47430.1	Os06g0688800	Os06g0688800|COMBINER|CI431610|4	1.23205
LOC_Os06g47860.1	Os06g0693700	Os06g0693700|mRNA|AK072507|CDS+3'UTR	2.17322
LOC_Os06g47860.1	Os06g0693700	Os06g0693700|mRNA|AK104038|CDS+3'UTR	1.66235
LOC_Os06g48240.1	Os06g0697500	Os06g0697500|COMBINER_EST|CI067539|0	3.87999
LOC_Os06g48250.1	Os06g0697600	Os06g0697600|COMBINER_EST|CI065615|0	2.48899
LOC_Os06g48300.1	Os06g0698300	Os06g0698300|mRNA|AK071637|CDS+3'UTR	5.0473
LOC_Os06g48680.1	Os06g0700300	Os06g0700300|mRNA|AK099967|CDS+3'UTR	1.26253
LOC_Os06g49640.1	Os06g0710300	Os06g0710300|mRNA|AK121344|CDS+3'UTR	2.81291
LOC_Os06g49660.1	Os06g0710700	Os06g0710700|COMBINER_EST|Os06g0710700|8	1.46019
LOC_Os06g50742.1	Os06g0722700	Os06g0722700|COMBINER|CI089853|6	1.57854
LOC_Os06g50818.1	Os06g0723900	Os06g0723900|COMBINER|CI089853|6	1.59252
LOC_Os06g50940.1	Os06g0725100	Os06g0725100|mRNA|AK110292|CDS+3'UTR	2.82322
LOC_Os06g50950.1	Os06g0725200	Os06g0725200|mRNA|AK065261|CDS+3'UTR	3.99704
LOC_Os07g02850.1	Os07g0119800	Os07g0119800|COMBINER_EST|Os07g0119800|8	4.61958
LOC_Os07g02880.1	Os07g0120100	Os07g0120100|mRNA|AK063034|CDS+3'UTR	3.395
LOC_Os07g02900.1	Os07g0120300	Os07g0120300|COMBINER_EST|Os07g0120300|8	4.74044
LOC_Os07g02920.1	Os07g0120500	Os07g0120500|COMBINER_EST|Os07g0120500|8	3.50435
LOC_Os07g03050.1	Os07g0122200	Os07g0122200|mRNA|AK120172|CDS+3'UTR	1.52918
LOC_Os07g03770.1	Os07g0129700	Os07g0129700|mRNA|AB007623|CDS+3'UTR	1.74095
LOC_Os07g03770.1	Os07g0129700	Os07g0129700|mRNA|AB016071|CDS+3'UTR	1.82708
LOC_Os07g03770.1	Os07g0129700	Os07g0129700|mRNA|AK111877|CDS+3'UTR	2.03925
LOC_Os07g04810.1	Os07g0141100	Os07g0141100|mRNA|AK106343|CDS+3'UTR	1.57639
LOC_Os07g05940.1	Os07g0154100	Os07g0154100|mRNA|AK119780|CDS+3'UTR	5.11646
LOC_Os07g06850.1	Os07g0162600	Os07g0162600|mRNA|AK105789|CDS+3'UTR	2.29364
LOC_Os07g08840.1	Os07g0186000	Os07g0186000|mRNA|AK059196|CDS+3'UTR	1.80141
LOC_Os07g08840.1	Os07g0186000	Os07g0186000|mRNA|AK121423|CDS+3'UTR	1.26503
LOC_Os07g08840.1	Os07g0186000	Os07g0186000|mRNA|D21310|CDS+3'UTR	1.77247
LOC_Os07g08840.1	Os07g0186000	Os07g0186000|mRNA|D21836|CDS+3'UTR	1.39233
LOC_Os07g08970.1	Os07g0187400	Os07g0187400|COMBINER_EST|CI003481|6	1.20142
LOC_Os07g09420.1	Os07g0192000	Os07g0192000|mRNA|AK065505|CDS+3'UTR	3.28596
LOC_Os07g12340.1	Os07g0225300	Os07g0225300|mRNA|AB028182|CDS+3'UTR	2.37296
LOC_Os07g12340.1	Os07g0225300	Os07g0225300|mRNA|AK073667|CDS+3'UTR	3.63164
LOC_Os07g12390.1	Os07g0226200	Os07g0226200|mRNA|AK108016|CDS+3'UTR	1.11368
LOC_Os07g22730.1	Os07g0410300	Os07g0410300|mRNA|AK108503|CDS+3'UTR	3.3672
LOC_Os07g23710.1	Os07g0419100	Os07g0419100|COMBINER_EST|CI277013|6	3.51497
LOC_Os07g28614.1	Os07g0469200	Os07g0469200|mRNA|AK100843|UTR	1.32233
LOC_Os07g32570.1	Os07g0509800	Os07g0509800|COMBINER_EST|AU100738|6	3.75678
LOC_Os07g33270.1	Os07g0516300	Os07g0516300|mRNA|AK069570|CDS+3'UTR	1.92755
LOC_Os07g33270.1	Os07g0516300	Os07g0516300|mRNA|AK102726|CDS+3'UTR	1.6888
LOC_Os07g34260.1	Os07g0526400	Os07g0526400|COMBINER_EST|CI426731|1	4.21143
LOC_Os07g34940.1	Os07g0533800	Os07g0533800|mRNA|AK064277|CDS+3'UTR	3.53926
LOC_Os07g35140.1	Os07g0535800	Os07g0535800|mRNA|AK110461|CDS+3'UTR	4.15236
LOC_Os07g36570.1	Os07g0550900	Os07g0550900|mRNA|AK101616|CDS+3'UTR	1.57399
LOC_Os07g37320.1	Os07g0559700	Os07g0559700|mRNA|AY342322|CDS	2.05986
LOC_Os07g37454.1	Os07g0561800	Os07g0561800|mRNA|AK108426|CDS+3'UTR	1.83818
LOC_Os07g37730.1	Os07g0564500	Os07g0564500|mRNA|AK121213|CDS+3'UTR	4.36567
LOC_Os07g38370.1	Os07g0571300	Os07g0571300|mRNA|AK107499|CDS+3'UTR	1.71427
LOC_Os07g38840.1	Os07g0575900	Os07g0575900|mRNA|AK105640|CDS+3'UTR	1.73568
LOC_Os07g38910.1	Os07g0576700	Os07g0576700|COMBINER|CI226446|6	1.81724
LOC_Os07g39860.1	Os07g0587300	Os07g0587300|COMBINER|CI285201|6	4.57283
LOC_Os07g40630.1	Os07g0597200	Os07g0597200|mRNA|AK119897|CDS+3'UTR	2.20024
LOC_Os07g41340.1	Os07g0604600	Os07g0604600|mRNA|AK062832|CDS+3'UTR	3.65455
LOC_Os07g41460.1	Os07g0605800	Os07g0605800|mRNA|AK105239|CDS+3'UTR	3.89784
LOC_Os07g42590.1	Os07g0617700	Os07g0617700|COMBINER_EST|CI137713|6	1.54257
LOC_Os07g42610.1	Os07g0618000	Os07g0618000|mRNA|AK105179|CDS+3'UTR	1.79741
LOC_Os07g43160.1	Os07g0624600	Os07g0624600|mRNA|AK109902|CDS+3'UTR	3.06129
LOC_Os07g43240.1	Os07g0625400	Os07g0625400|mRNA|AK073278|CDS+3'UTR	1.64978
LOC_Os07g43260.1	Os07g0625600	Os07g0625600|COMBINER_EST|CI261330|6	2.45519
LOC_Os07g43740.1	Os07g0631200	Os07g0631200|mRNA|AK120260|CDS+3'UTR	4.07276
LOC_Os07g44140.1	Os07g0635500	Os07g0635500|mRNA|AK106081|CDS+3'UTR	3.23699
LOC_Os07g44140.1	Os07g0635500	Os07g0635500|mRNA|AK121733|CDS+3'UTR	3.2935
LOC_Os07g44330.1	Os07g0637300	Os07g0637300|mRNA|AF323611|CDS+3'UTR	2.32973
LOC_Os07g44330.1	Os07g0637300	Os07g0637300|mRNA|AK069157|CDS+3'UTR	2.49133
LOC_Os07g44330.1	Os07g0637300	Os07g0637300|mRNA|AY026039|CDS+3'UTR	2.49269
LOC_Os07g44410.1	Os07g0638100	Os07g0638100|mRNA|AK100429|CDS+3'UTR	2.25826
LOC_Os07g44430.1	Os07g0638300	Os07g0638300|mRNA|AK101401|CDS+3'UTR	6.26637
LOC_Os07g44430.1	Os07g0638300	Os07g0638300|mRNA|AK102982|CDS+3'UTR	4.41279
LOC_Os07g44430.1	Os07g0638300	Os07g0638300|mRNA|AY336994|CDS+3'UTR	6.42574
LOC_Os07g44430.1	Os07g0638300	Os07g0638300|mRNA|D63917|CDS+3'UTR	6.11895
LOC_Os07g44440.1	Os07g0638400	Os07g0638400|mRNA|AK104089|CDS+3'UTR	1.25853
LOC_Os07g45260.1	Os07g0646800	Os07g0646800|mRNA|AK071716|CDS+3'UTR	2.04323
LOC_Os07g46852.1	Os07g0663800	Os07g0663800|mRNA|AK061856|CDS+3'UTR	3.18536
LOC_Os07g46860.1	Os07g0663900	Os07g0663900|COMBINER_EST|Os07g0663900|8	4.11206
LOC_Os07g47620.1	Os07g0673400	Os07g0673400|mRNA|AF491815|CDS+3'UTR	6.28597
LOC_Os07g47620.1	Os07g0673400	Os07g0673400|mRNA|AK073356|CDS+3'UTR	5.08229
LOC_Os07g47670.1	Os07g0673900	Os07g0673900|mRNA|AK120859|CDS+3'UTR	3.33897
LOC_Os07g47790.1	Os07g0674800	Os07g0674800|mRNA|AY297447|CDS+3'UTR	4.37871
LOC_Os07g48320.1	Os07g0681200	Os07g0681200|mRNA|AK064745|CDS+3'UTR	1.77975
LOC_Os07g48490.2	Os07g0683900	Os07g0683900|mRNA|Y08987|CDS+3'UTR	1.54532
LOC_Os07g48560.1	Os07g0684900	Os07g0684900|mRNA|AK073232|CDS+3'UTR	2.59364
LOC_Os07g48630.1	Os07g0685700	Os07g0685700|mRNA|AB074972|CDS+3'UTR	1.4783
LOC_Os07g48710.1	Os07g0686600	Os07g0686600|mRNA|AK108527|CDS+3'UTR	2.46749
LOC_Os07g48730.1	Os07g0686800	Os07g0686800|mRNA|AK106421|CDS+3'UTR	2.47389
LOC_Os07g48870.1	Os07g0688200	Os07g0688200|mRNA|AK103455|CDS+3'UTR	3.245
LOC_Os08g01480.1	Os08g0105700	Os08g0105700|mRNA|AK058639|CDS+3'UTR	3.21201
LOC_Os08g01670.1	Os08g0108100	Os08g0108100|mRNA|AK070037|CDS+3'UTR	1.03333
LOC_Os08g02030.1	Os08g0112300	Os08g0112300|mRNA|AK070381|CDS+3'UTR	2.76917
LOC_Os08g02700.1	Os08g0120600	Os08g0120600|mRNA|AK069887|CDS+3'UTR	4.07398
LOC_Os08g02700.1	Os08g0120600	Os08g0120600|mRNA|AK104952|CDS+3'UTR	3.49444
LOC_Os08g04350.1	Os08g0137900	Os08g0137900|COMBINER|CI437057|0	4.85582
LOC_Os08g04350.1	Os08g0137900	Os08g0137900|COMBINER|CI553096|x	4.89321
LOC_Os08g04370.1	Os08g0138200	Os08g0138200|COMBINER_EST|Os08g0138200|8	4.99733
LOC_Os08g04560.1	Os08g0140500	Os08g0140500|COMBINER_EST|CI191108|6	2.71797
LOC_Os08g04800.1	Os08g0143600	Os08g0143600|COMBINER_EST|AU173072|6	6.83986
LOC_Os08g05780.1	Os08g0153900	Os08g0153900|COMBINER_EST|CI443875|0	1.6428
LOC_Os08g05960.1	Os08g0155900	Os08g0155900|COMBINER|CI254543|6	6.02064
LOC_Os08g05970.1	Os08g0156000	Os08g0156000|COMBINER_EST|CI552853|0	3.35911
LOC_Os08g05980.1	Os08g0156100	Os08g0156100|mRNA|AK063249|CDS+3'UTR	7.58586
LOC_Os08g07970.1	Os08g0176900	Os08g0176900|mRNA|AK109294|5'UTR+CDS	1.30231
LOC_Os08g09080.1	Os08g0190100	Os08g0190100|mRNA|AF141878|CDS+3'UTR	1.88602
LOC_Os08g09080.1	Os08g0190100	Os08g0190100|mRNA|AK058764|CDS+3'UTR	1.9814
LOC_Os08g10100.1	Os08g0201100	Os08g0201100|COMBINER|CI550049|0	4.13839
LOC_Os08g10100.1	Os08g0201100	Os08g0201100|COMBINER|CI557177|x	3.84088
LOC_Os08g10500.1	Os08g0205800	Os08g0205800|COMBINER_EST|CI027954|0	3.48842
LOC_Os08g13840.1	Os08g0235800	Os08g0235800|COMBINER|CI252746|6	2.98633
LOC_Os08g14400.1	Os08g0242400	Os08g0242400|mRNA|AK107305|CDS+3'UTR	3.06221
LOC_Os08g15050.1	Os08g0249000	Os08g0249000|mRNA|AK109938|CDS+3'UTR	2.2249
LOC_Os08g17500.1	Os08g0277200	Os08g0277200|mRNA|AK106439|CDS+3'UTR	4.69648
LOC_Os08g24200.1	Os08g0331000	Os08g0331000|COMBINER_EST|CI429615|0	1.752
LOC_Os08g24300.1	Os08g0331800	Os08g0331800|COMBINER|CI563307|0	1.39014
LOC_Os08g24300.1	Os08g0331800	Os08g0331800|COMBINER|CI563307|x	1.36535
LOC_Os08g25140.1	Os08g0339200	Os08g0339200|mRNA|AK073244|CDS+3'UTR	1.65819
LOC_Os08g28710.1	Os08g0374600	Os08g0374600|mRNA|AY224427|5'UTR+CDS	6.58259
LOC_Os08g29660.1	Os08g0386200	Os08g0386200|mRNA|AK111606|CDS+3'UTR	2.91918
LOC_Os08g29660.1	Os08g0386200	Os08g0386200|mRNA|AY676931|CDS	1.65075
LOC_Os08g29720.1	Os08g0386800	Os08g0386800|mRNA|AK108397|CDS+3'UTR	3.33122
LOC_Os08g30020.1	Os08g0389700	Os08g0389700|mRNA|AK062953|CDS+3'UTR	2.21659
LOC_Os08g30020.1	Os08g0389700	Os08g0389700|mRNA|AK105152|CDS+3'UTR	2.26055
LOC_Os08g31850.1	Os08g0412700	Os08g0412700|mRNA|AK106356|CDS+3'UTR	1.98155
LOC_Os08g31880.1	Os08g0413100	Os08g0413100|COMBINER_EST|CI010359|6	1.83135
LOC_Os08g31980.1	Os08g0414700	Os08g0414700|mRNA|AK099398|CDS+3'UTR	1.91594
LOC_Os08g33420.1	Os08g0431100	Os08g0431100|mRNA|AK069476|CDS+3'UTR	1.14619
LOC_Os08g33710.1	Os08g0434100	Os08g0434100|mRNA|AB052842|CDS+3'UTR	1.40957
LOC_Os08g33710.1	Os08g0434100	Os08g0434100|mRNA|AB052843|CDS+3'UTR	1.37171
LOC_Os08g33710.1	Os08g0434100	Os08g0434100|mRNA|AB052844|5'UTR+CDS	1.68484
LOC_Os08g33710.1	Os08g0434100	Os08g0434100|mRNA|AK058502|CDS+3'UTR	1.51522
LOC_Os08g34580.1	Os08g0445700	Os08g0445700|mRNA|AK072132|CDS+3'UTR	1.46811
LOC_Os08g34800.1	Os08g0448100	Os08g0448100|mRNA|AK108891|CDS+3'UTR	2.22185
LOC_Os08g35600.1	Os08g0457400	Os08g0457400|mRNA|AK106955|CDS+3'UTR	1.37278
LOC_Os08g36920.1	Os08g0474000	Os08g0474000|mRNA|AK062882|CDS+3'UTR	2.75066
LOC_Os08g37660.1	Os08g0482600	Os08g0482600|mRNA|AK063639|CDS+3'UTR	5.34114
LOC_Os08g37670.1	Os08g0482700	Os08g0482700|mRNA|AK060044|CDS+3'UTR	1.68182
LOC_Os08g37670.1	Os08g0482700	Os08g0482700|mRNA|AK066830|CDS+3'UTR	1.95117
LOC_Os08g37874.1	Os08g0485400	Os08g0485400|mRNA|AK100705|CDS+3'UTR	1.68755
LOC_Os08g39140.1	Os08g0500700	Os08g0500700|mRNA|AK102426|CDS+3'UTR	1.70408
LOC_Os08g39300.1	Os08g0502700	Os08g0502700|mRNA|AK064774|CDS+3'UTR	2.22333
LOC_Os08g39300.1	Os08g0502700	Os08g0502700|mRNA|AK065126|CDS+3'UTR	2.49649
LOC_Os08g39450.1	Os08g0504700	Os08g0504700|mRNA|AY224422|CDS	1.12931
LOC_Os08g40150.1	Os08g0512400	Os08g0512400|mRNA|AK063161|CDS+3'UTR	1.38043
LOC_Os08g40150.1	Os08g0512400	Os08g0512400|mRNA|AK067561|CDS+3'UTR	1.3902
LOC_Os08g40270.1	Os08g0514000	Os08g0514000|COMBINER_EST|Os08g0514000|8	1.53576
LOC_Os08g40690.1	Os08g0518900	Os08g0518900|mRNA|AB027425|CDS+3'UTR	4.38494
LOC_Os08g40690.1	Os08g0518900	Os08g0518900|mRNA|D55709|CDS+3'UTR	4.72107
LOC_Os08g42800.1	Os08g0540900	Os08g0540900|mRNA|AK111094|CDS+3'UTR	4.30254
LOC_Os08g43180.1	Os08g0545000	Os08g0545000|mRNA|AK121240|CDS+3'UTR	2.88139
LOC_Os08g43190.1	Os08g0545200	Os08g0545200|mRNA|AK101517|CDS+3'UTR	1.23168
LOC_Os08g43200.1	Os08g0545500	Os08g0545500|COMBINER_EST|CI261507|6	3.8224
LOC_Os08g43334.1	Os08g0546800	Os08g0546800|mRNA|AK101700|CDS+3'UTR	2.78143
LOC_Os08g43620.1	Os08g0549900	Os08g0549900|COMBINER_EST|CI261105|6	6.41178
LOC_Os08g44340.1	Os08g0557600	Os08g0557600|mRNA|AB026731|5'UTR+CDS	1.47214
LOC_Os08g44340.1	Os08g0557600	Os08g0557600|mRNA|AK059351|CDS+3'UTR	1.70016
LOC_Os08g44340.1	Os08g0557600	Os08g0557600|mRNA|AK102459|CDS+3'UTR	1.74526
LOC_Os08g44590.1	Os08g0560000	Os08g0560000|mRNA|AK107117|CDS+3'UTR	3.26152
LOC_Os08g44590.1	Os08g0560000	Os08g0560000|mRNA|AK107230|CDS+3'UTR	3.37164
LOC_Os08g44820.1	Os08g0562200	Os08g0562200|mRNA|AK069733|CDS+3'UTR	3.05517
LOC_Os09g06499.1	Os09g0240500	Os09g0240500|mRNA|AK067676|CDS+3'UTR	1.35525
LOC_Os09g06770.1	Os09g0243200	Os09g0243200|mRNA|AK107718|CDS+3'UTR	2.05151
LOC_Os09g07800.1	Os09g0251800	Os09g0251800|mRNA|AK061218|CDS+3'UTR	1.85108
LOC_Os09g07800.1	Os09g0251800	Os09g0251800|mRNA|AK104010|CDS+3'UTR	1.98577
LOC_Os09g08390.1	Os09g0258000	Os09g0258000|mRNA|AK104755|CDS+3'UTR	1.36429
LOC_Os09g09930.1	Os09g0272000	Os09g0272000|mRNA|AK068208|CDS+3'UTR	1.37203
LOC_Os09g13940.1	Os09g0309700	Os09g0309700|mRNA|AK100575|CDS+3'UTR	1.55521
LOC_Os09g15560.1	Os09g0324400	Os09g0324400|mRNA|AK108615|CDS+3'UTR	2.28966
LOC_Os09g15670.1	Os09g0325700	Os09g0325700|mRNA|AK063334|CDS+3'UTR	3.06493
LOC_Os09g16760.1	Os09g0337300	Os09g0337300|mRNA|AK109223|UTR	1.0493
LOC_Os09g17146.1	Os09g0341500	Os09g0341500|mRNA|AK073913|CDS+3'UTR	4.34769
LOC_Os09g17152.1	Os09g0341600	Os09g0341600|mRNA|AK071689|CDS+3'UTR	4.27036
LOC_Os09g17190.1	Os09g0342000	Os09g0342000|mRNA|AK111440|CDS+3'UTR	4.80349
LOC_Os09g17540.1	Os09g0344400	Os09g0344400|mRNA|AK103540|CDS+3'UTR	5.81597
LOC_Os09g19970.1	Os09g0364400	Os09g0364400|COMBINER_EST|CI188160|6	5.86578
LOC_Os09g20220.1	Os09g0367700	Os09g0367700|mRNA|AF309377|CDS+3'UTR	2.77067
LOC_Os09g20220.1	Os09g0367700	Os09g0367700|mRNA|AK103316|CDS+3'UTR	2.7921
LOC_Os09g20220.1	Os09g0367700	Os09g0367700|mRNA|AK120037|CDS+3'UTR	2.77922
LOC_Os09g20930.1	Os09g0376300	Os09g0376300|mRNA|AK109279|CDS+3'UTR	2.84922
LOC_Os09g21710.1	Os09g0385700	Os09g0385700|mRNA|AK065210|CDS+3'UTR	3.90859
LOC_Os09g23350.1	Os09g0397300	Os09g0397300|mRNA|AK105382|CDS+3'UTR	1.22706
LOC_Os09g23570.1	Os09g0400500	Os09g0400500|COMBINER_EST|CI545364|0	1.53148
LOC_Os09g23590.1	Os09g0400700	Os09g0400700|mRNA|AK062784|CDS+3'UTR	4.64814
LOC_Os09g24970.1	Os09g0416600	Os09g0416600|mRNA|AK101668|CDS+3'UTR	2.07415
LOC_Os09g24970.1	Os09g0416600	Os09g0416600|mRNA|AK106445|CDS+3'UTR	2.01452
LOC_Os09g26660.1	Os09g0438000	Os09g0438000|mRNA|AK109935|CDS+3'UTR	2.53915
LOC_Os09g26880.1	Os09g0440300	Os09g0440300|mRNA|AK109168|CDS+3'UTR	3.39399
LOC_Os09g27010.1	Os09g0442100	Os09g0442100|mRNA|AK111977|CDS+3'UTR	1.98222
LOC_Os09g27040.1	Os09g0442400	Os09g0442400|mRNA|AK106970|CDS+3'UTR	2.22045
LOC_Os09g27260.1	Os09g0444900	Os09g0444900|mRNA|AK061210|CDS+3'UTR	6.23222
LOC_Os09g27510.1	Os09g0447500	Os09g0447500|mRNA|AK110565|CDS+3'UTR	1.38398
LOC_Os09g28000.1	Os09g0453400	Os09g0453400|mRNA|AK120096|CDS+3'UTR	1.8313
LOC_Os09g28060.1	Os09g0453900	Os09g0453900|mRNA|AK107054|CDS+3'UTR	1.9943
LOC_Os09g28160.1	Os09g0454600	Os09g0454600|COMBINER_EST|CI444125|6	3.275
LOC_Os09g28210.1	Os09g0455300	Os09g0455300|mRNA|AK060477|CDS+3'UTR	2.82351
LOC_Os09g28210.1	Os09g0455300	Os09g0455300|mRNA|AK070458|CDS+3'UTR	2.81352
LOC_Os09g28580.1	Os09g0459900	Os09g0459900|mRNA|AK063208|CDS+3'UTR	1.61553
LOC_Os09g29310.1	Os09g0468300	Os09g0468300|COMBINER|CI561982|x	1.98977
LOC_Os09g29480.1	Os09g0471000	Os09g0471000|mRNA|AK107828|CDS+3'UTR	1.3324
LOC_Os09g29670.1	Os09g0472200	Os09g0472200|COMBINER_EST|Os09g0472200|8	1.57205
LOC_Os09g31000.1	Os09g0483100	Os09g0483100|mRNA|AK107051|CDS+3'UTR	2.81202
LOC_Os09g31025.1	Os09g0483300	Os09g0483300|COMBINER_EST|CI413536|0	5.43398
LOC_Os09g31040.1	Os09g0483500	Os09g0483500|mRNA|AK121473|CDS+3'UTR	5.02389
LOC_Os09g32000.1	Os09g0493000	Os09g0493000|mRNA|AK107737|CDS+3'UTR	5.18593
LOC_Os09g32095.1	Os09g0494500	Os09g0494500|COMBINER|CI276276|6	1.77084
LOC_Os09g32100.1	Os09g0494600	Os09g0494600|mRNA|AK107667|CDS+3'UTR	2.02368
LOC_Os09g32570.1	Os09g0502500	Os09g0502500|mRNA|AK109664|CDS+3'UTR	1.34554
LOC_Os09g32690.1	Os09g0504700	Os09g0504700|COMBINER_EST|Os09g0504700|8	1.34476
LOC_Os09g34160.1	Os09g0517200	Os09g0517200|COMBINER_EST|Os09g0517200|8	5.06177
LOC_Os09g34230.1	Os09g0518000	Os09g0518000|COMBINER_EST|AU183565|6	1.68909
LOC_Os09g35010.1	Os09g0522000	Os09g0522000|mRNA|AF300972|CDS+3'UTR	2.98364
LOC_Os09g35010.1	Os09g0522000	Os09g0522000|mRNA|AK062422|CDS+3'UTR	2.90982
LOC_Os09g35010.1	Os09g0522000	Os09g0522000|mRNA|AY166833|CDS+3'UTR	2.97876
LOC_Os09g35030.1	Os09g0522200	Os09g0522200|mRNA|AF300970|CDS+3'UTR	4.563
LOC_Os09g35030.1	Os09g0522200	Os09g0522200|mRNA|AF494422|CDS	2.91087
LOC_Os09g35030.1	Os09g0522200	Os09g0522200|mRNA|AK071519|CDS+3'UTR	4.56082
LOC_Os09g35030.1	Os09g0522200	Os09g0522200|mRNA|AK105599|CDS+3'UTR	4.50931
LOC_Os09g35030.1	Os09g0522200	Os09g0522200|mRNA|AY345233|CDS+3'UTR	4.7907
LOC_Os09g36220.1	Os09g0532400	Os09g0532400|mRNA|AK067314|CDS+3'UTR	1.63574
LOC_Os09g36220.1	Os09g0532400	Os09g0532400|mRNA|AK067728|CDS+3'UTR	1.52437
LOC_Os09g36600.1	Os09g0536700	Os09g0536700|mRNA|AK105374|5'UTR+CDS	1.64924
LOC_Os09g37080.1	Os09g0542900	Os09g0542900|mRNA|AK073400|CDS+3'UTR	1.88704
LOC_Os09g37120.1	Os09g0543400	Os09g0543400|COMBINER_EST|Os09g0543400|8	1.25729
LOC_Os09g37180.1	Os09g0543900	Os09g0543900|mRNA|AK072013|CDS+3'UTR	1.89291
LOC_Os09g37180.1	Os09g0543900	Os09g0543900|mRNA|AK109723|CDS+3'UTR	2.867
LOC_Os09g37200.1	Os09g0544000	Os09g0544000|COMBINER_EST|Os09g0544000|8	2.34607
LOC_Os09g38320.1	Os09g0555500	Os09g0555500|mRNA|AY078162|CDS+3'UTR	3.55181
LOC_Os09g38350.1	Os09g0555800	Os09g0555800|COMBINER_EST|CI218546|6	2.94264
LOC_Os09g39850.1	Os09g0572000	Os09g0572000|COMBINER|CI430380|3	3.17778
LOC_Os09g39850.1	Os09g0572000	Os09g0572000|COMBINER|CI430380|x	3.30372
LOC_Os10g05020.1	Os10g0139700	Os10g0139700|mRNA|AK067458|CDS+3'UTR	2.72395
LOC_Os10g05660.1	Os10g0147200	Os10g0147200|mRNA|AK111104|CDS+3'UTR	2.15546
LOC_Os10g20350.1	Os10g0344000	Os10g0344000|mRNA|AK105578|CDS+3'UTR	4.00745
LOC_Os10g20470.1	Os10g0345100	Os10g0345100|mRNA|AK069792|CDS+3'UTR	3.93307
LOC_Os10g21590.1	Os10g0360100	Os10g0360100|mRNA|AK106326|CDS+3'UTR	3.91763
LOC_Os10g21590.1	Os10g0360100	Os10g0360100|mRNA|AK121279|CDS+3'UTR	1.72012
LOC_Os10g22310.1	Os10g0368100	Os10g0368100|mRNA|AY533125|CDS	1.50142
LOC_Os10g23310.1	Os10g0379100	Os10g0379100|COMBINER_EST|CI427897|6	6.98367
LOC_Os10g23820.1	Os10g0380100	Os10g0380100|mRNA|AK066965|CDS+3'UTR	1.76977
LOC_Os10g25230.1	Os10g0391400	Os10g0391400|mRNA|AK107854|CDS+3'UTR	1.44059
LOC_Os10g25290.1	Os10g0392400	Os10g0392400|mRNA|AK061602|CDS+3'UTR	3.40313
LOC_Os10g25400.1	Os10g0393800	Os10g0393800|mRNA|AK108245|CDS+3'UTR	3.10091
LOC_Os10g26700.1	Os10g0407200	Os10g0407200|mRNA|AK101309|CDS+3'UTR	4.45881
LOC_Os10g28350.1	Os10g0419400	Os10g0419400|mRNA|AF050200|CDS+3'UTR	1.80775
LOC_Os10g28350.1	Os10g0419400	Os10g0419400|mRNA|AK102331|CDS+3'UTR	1.61774
LOC_Os10g28350.1	Os10g0419400	Os10g0419400|mRNA|AK103834|CDS+3'UTR	1.53291
LOC_Os10g30150.1	Os10g0437500	Os10g0437500|mRNA|AK107152|CDS+3'UTR	4.52805
LOC_Os10g30770.1	Os10g0444600	Os10g0444600|mRNA|AF239619|CDS	1.8837
LOC_Os10g30790.1	Os10g0444700	Os10g0444700|mRNA|AK101170|CDS+3'UTR	1.61104
LOC_Os10g31320.1	Os10g0450800	Os10g0450800|mRNA|AK061298|CDS+3'UTR	2.79213
LOC_Os10g31780.1	Os10g0456100	Os10g0456100|COMBINER_EST|CI254028|6	4.48176
LOC_Os10g32940.1	Os10g0467000	Os10g0467000|mRNA|AK107743|CDS+3'UTR	2.40445
LOC_Os10g33810.1	Os10g0478300	Os10g0478300|mRNA|AK109011|CDS+3'UTR	1.62549
LOC_Os10g33810.1	Os10g0478300	Os10g0478300|mRNA|Y11350|CDS+3'UTR	1.4968
LOC_Os10g34930.1	Os10g0491000	Os10g0491000|mRNA|AK059607|CDS+3'UTR	2.5867
LOC_Os10g34930.1	Os10g0491000	Os10g0491000|mRNA|AK100816|CDS+3'UTR	2.11439
LOC_Os10g35120.1	Os10g0493700	Os10g0493700|COMBINER|CI010359|6	1.77912
LOC_Os10g35630.1	Os10g0499400	Os10g0499400|mRNA|AK061011|CDS+3'UTR	1.92969
LOC_Os10g35840.1	Os10g0502400	Os10g0502400|mRNA|AB011416|CDS+3'UTR	1.70014
LOC_Os10g35840.1	Os10g0502400	Os10g0502400|mRNA|AK062231|CDS+3'UTR	1.62218
LOC_Os10g35840.1	Os10g0502400	Os10g0502400|mRNA|AK099393|CDS+3'UTR	1.63856
LOC_Os10g36550.1	Os10g0509100	Os10g0509100|mRNA|AK067663|CDS+3'UTR	1.27044
LOC_Os10g36703.1	Os10g0510500	Os10g0510500|mRNA|AK068270|CDS+3'UTR	1.34943
LOC_Os10g37110.1	Os10g0515200	Os10g0515200|mRNA|AK105678|CDS+3'UTR	3.62157
LOC_Os10g37340.1	Os10g0517500	Os10g0517500|mRNA|AB040741|CDS+3'UTR	1.70148
LOC_Os10g37340.1	Os10g0517500	Os10g0517500|mRNA|AK100465|CDS+3'UTR	1.81158
LOC_Os10g37340.1	Os10g0517500	Os10g0517500|mRNA|AK105942|CDS+3'UTR	1.96283
LOC_Os10g37570.1	Os10g0520100	Os10g0520100|COMBINER_EST|CI423152|6	2.65344
LOC_Os10g38150.1	Os10g0525500	Os10g0525500|mRNA|AK063104|CDS+3'UTR	3.58987
LOC_Os10g38189.1	Os10g0525800	Os10g0525800|mRNA|AY533124|CDS	3.7266
LOC_Os10g38340.1	Os10g0527400	Os10g0527400|mRNA|AK107435|CDS+3'UTR	6.41918
LOC_Os10g38360.1	Os10g0527800	Os10g0527800|mRNA|AF402799|CDS+3'UTR	2.92795
LOC_Os10g38360.1	Os10g0527800	Os10g0527800|mRNA|AK063773|CDS+3'UTR	3.18759
LOC_Os10g38470.1	Os10g0528100	Os10g0528100|mRNA|AK108376|CDS+3'UTR	3.42793
LOC_Os10g38489.1	Os10g0528400	Os10g0528400|mRNA|AF309379|CDS+3'UTR	2.05183
LOC_Os10g38489.1	Os10g0528400	Os10g0528400|mRNA|AK061304|CDS+3'UTR	2.0881
LOC_Os10g38489.1	Os10g0528400	Os10g0528400|mRNA|AK073944|CDS+3'UTR	2.09383
LOC_Os10g38489.1	Os10g0528400	Os10g0528400|mRNA|AY271620|CDS+3'UTR	2.06146
LOC_Os10g38600.1	Os10g0529500	Os10g0529500|COMBINER_EST|CI555732|0	3.01949
LOC_Os10g38720.1	Os10g0530600	Os10g0530600|mRNA|AK109314|CDS+3'UTR	2.15389
LOC_Os10g38740.1	Os10g0530900	Os10g0530900|mRNA|AF309376|CDS+3'UTR	2.30253
LOC_Os10g38740.1	Os10g0530900	Os10g0530900|mRNA|AK059609|CDS+3'UTR	2.34251
LOC_Os10g38740.1	Os10g0530900	Os10g0530900|mRNA|AK059760|CDS+3'UTR	2.53602
LOC_Os10g38740.1	Os10g0530900	Os10g0530900|mRNA|AK103699|CDS+3'UTR	2.5043
LOC_Os10g39090.1	Os10g0535600	Os10g0535600|mRNA|AK109098|CDS+3'UTR	1.10026
LOC_Os10g39640.1	Os10g0542400	Os10g0542400|mRNA|AK066611|CDS+3'UTR	1.24975
LOC_Os10g39660.1	Os10g0542700	Os10g0542700|COMBINER|CI259878|6	6.99006
LOC_Os10g39680.1	Os10g0542900	Os10g0542900|mRNA|AB016497|CDS+3'UTR	1.50362
LOC_Os10g41020.1	Os10g0559500	Os10g0559500|mRNA|AK072706|CDS+3'UTR	1.63566
LOC_Os10g41040.1	Os10g0559800	Os10g0559800|mRNA|AK105615|CDS+3'UTR	1.92397
LOC_Os10g41230.1	Os10g0561800	Os10g0561800|mRNA|AK065404|CDS+3'UTR	2.36987
LOC_Os10g41230.1	Os10g0561800	Os10g0561800|mRNA|X96681|CDS+3'UTR	2.47098
LOC_Os10g41330.1	Os10g0562900	Os10g0562900|mRNA|AK107989|UTR	2.33416
LOC_Os10g41930.1	Os10g0568900	Os10g0568900|mRNA|AK103251|CDS+3'UTR	1.66559
LOC_Os10g41930.1	Os10g0568900	Os10g0568900|mRNA|AY307388|CDS+3'UTR	1.65513
LOC_Os10g42190.1	Os10g0572300	Os10g0572300|mRNA|AK065479|CDS+3'UTR	1.98155
LOC_Os10g42410.1	Os10g0574700	Os10g0574700|COMBINER_EST|CI029916|0	1.13026
LOC_Os11g01550.1	Os11g0106900	Os11g0106900|COMBINER_EST|CI445507|0	2.08275
LOC_Os11g02010.1	Os11g0111200	Os11g0111200|mRNA|AK109277|CDS+3'UTR	1.84249
LOC_Os11g02130.1	Os11g0112400	Os11g0112400|COMBINER_EST|CI529944|0	2.23253
LOC_Os11g02389.1	Os11g0115400	Os11g0115400|mRNA|AY335485|CDS+3'UTR	2.23474
LOC_Os11g03370.1	Os11g0127600	Os11g0127600|mRNA|AK067922|CDS+3'UTR	3.41422
LOC_Os11g04140.1	Os11g0136300	Os11g0136300|COMBINER_EST|CI352345|6	4.09411
LOC_Os11g04290.1	Os11g0138300	Os11g0138300|mRNA|AK103307|CDS+3'UTR	3.98229
LOC_Os11g05170.1	Os11g0149200	Os11g0149200|COMBINER_EST|CI469004|0	2.28873
LOC_Os11g05530.1	Os11g0153300	Os11g0153300|mRNA|AK060118|CDS+3'UTR	1.7621
LOC_Os11g05530.1	Os11g0153300	Os11g0153300|mRNA|AK102576|CDS+3'UTR	1.73902
LOC_Os11g05660.1	Os11g0155100	Os11g0155100|mRNA|AK108413|CDS+3'UTR	1.94666
LOC_Os11g06440.1	Os11g0163800	Os11g0163800|mRNA|AK105532|CDS+3'UTR	1.20533
LOC_Os11g07960.1	Os11g0182200	Os11g0182200|mRNA|AK060023|CDS+3'UTR	1.48434
LOC_Os11g07960.1	Os11g0182200	Os11g0182200|mRNA|AK104889|CDS+3'UTR	1.20606
LOC_Os11g08210.1	Os11g0184900	Os11g0184900|mRNA|AB028184|CDS+3'UTR	2.11726
LOC_Os11g08210.1	Os11g0184900	Os11g0184900|mRNA|AK063399|CDS+3'UTR	2.21733
LOC_Os11g08210.1	Os11g0184900	Os11g0184900|mRNA|AK064292|CDS+3'UTR	2.68723
LOC_Os11g08210.1	Os11g0184900	Os11g0184900|mRNA|AK102475|CDS+3'UTR	1.93946
LOC_Os11g08380.1	Os11g0186900	Os11g0186900|mRNA|AK105491|CDS+3'UTR	2.40898
LOC_Os11g10480.1	Os11g0210300	Os11g0210300|mRNA|AK061267|CDS+3'UTR	2.68067
LOC_Os11g10480.1	Os11g0210300	Os11g0210300|mRNA|AK069330|CDS+3'UTR	1.94
LOC_Os11g10480.1	Os11g0210300	Os11g0210300|mRNA|D10412|CDS	2.71228
LOC_Os11g10480.1	Os11g0210300	Os11g0210300|mRNA|X16296|CDS+3'UTR	2.71118
LOC_Os11g10510.1	Os11g0210500	Os11g0210500|mRNA|AK070886|CDS+3'UTR	1.71745
LOC_Os11g13980.1	Os11g0244200	Os11g0244200|mRNA|AK107883|CDS+3'UTR	3.74175
LOC_Os11g24070.1	Os11g0427800	Os11g0427800|mRNA|AK071260|CDS+3'UTR	1.73814
LOC_Os11g29290.1	Os11g0483000	Os11g0483000|COMBINER_EST|CI553248|0	1.55459
LOC_Os11g30500.1	Os11g0498600	Os11g0498600|mRNA|AK071051|CDS+3'UTR	1.34284
LOC_Os11g30760.1	Os11g0502700	Os11g0502700|mRNA|AK065205|CDS+3'UTR	1.86411
LOC_Os11g31060.1	Os11g0506800	Os11g0506800|COMBINER_EST|CI064681|6	5.17287
LOC_Os11g33050.1	Os11g0536000	Os11g0536000|COMBINER_EST|CI277944|6	1.71346
LOC_Os11g33120.1	Os11g0537400	Os11g0537400|mRNA|AK063113|UTR	2.75921
LOC_Os11g34020.1	Os11g0542100	Os11g0542100|COMBINER|CI435373|6	2.55481
LOC_Os11g34020.1	Os11g0542100	Os11g0542100|COMBINER|CI435373|x	2.05385
LOC_Os11g36700.1	Os11g0575500	Os11g0575500|COMBINER_EST|CI219794|6	2.98069
LOC_Os11g38220.1	Os11g0594800	Os11g0594800|COMBINER_EST|CI393727|0	6.51521
LOC_Os11g38240.1	Os11g0595000	Os11g0595000|COMBINER_EST|Os11g0595000|8	5.87833
LOC_Os11g38260.1	Os11g0595200	Os11g0595200|mRNA|AK071115|CDS+3'UTR	1.48459
LOC_Os11g38260.1	Os11g0595200	Os11g0595200|mRNA|AK106159|CDS+3'UTR	1.13078
LOC_Os11g38650.1	Os11g0599200	Os11g0599200|mRNA|AK100744|CDS+3'UTR	1.85687
LOC_Os11g41600.1	Os11g0634200	Os11g0634200|mRNA|AK066700|CDS+3'UTR	1.46527
LOC_Os11g44810.1	Os11g0671000	Os11g0671000|mRNA|AF467730|CDS+3'UTR	1.20568
LOC_Os11g44810.1	Os11g0671000	Os11g0671000|mRNA|AK060981|CDS+3'UTR	1.31578
LOC_Os11g44810.1	Os11g0671000	Os11g0671000|mRNA|AK119708|CDS+3'UTR	1.47521
LOC_Os11g45740.1	Os11g0684000	Os11g0684000|mRNA|AY026332|CDS+3'UTR	3.86632
LOC_Os11g47510.1	Os11g0701000	Os11g0701000|mRNA|AB027424|CDS+3'UTR	3.55006
LOC_Os11g47530.1	Os11g0701200	Os11g0701200|mRNA|AK073800|CDS+3'UTR	3.00863
LOC_Os11g47530.1	Os11g0701200	Os11g0701200|mRNA|D55708|CDS+3'UTR	2.87309
LOC_Os11g47550.1	Os11g0701400	Os11g0701400|mRNA|AK106319|CDS+3'UTR	3.13502
LOC_Os11g47550.1	Os11g0701400	Os11g0701400|mRNA|D55710|CDS+3'UTR	2.98685
LOC_Os11g47600.1	Os11g0702100	Os11g0702100|mRNA|AK102505|CDS+3'UTR	3.47735
LOC_Os11g47870.1	Os11g0705200	Os11g0705200|mRNA|AK102199|CDS+3'UTR	1.89387
LOC_Os12g01550.1	Os12g0106200	Os12g0106200|mRNA|AK109211|CDS+3'UTR	2.31571
LOC_Os12g02240.1	Os12g0114000	Os12g0114000|mRNA|AK063119|CDS+3'UTR	2.07514
LOC_Os12g03050.1	Os12g0123800	Os12g0123800|COMBINER_EST|Os12g0123800|8	4.0967
LOC_Os12g04100.1	Os12g0134900	Os12g0134900|COMBINER_EST|CI387037|2	3.73353
LOC_Os12g04204.1	Os12g0136500	Os12g0136500|mRNA|AK066751|UTR	1.39335
LOC_Os12g04204.1	Os12g0136500	Os12g0136500|mRNA|AK072775|UTR	1.62983
LOC_Os12g05510.1	Os12g0150700	Os12g0150700|COMBINER_EST|Os12g0150700|8	5.9122
LOC_Os12g05880.1	Os12g0155000	Os12g0155000|COMBINER_EST|Os12g0155000|8	2.58941
LOC_Os12g06010.1	Os12g0156200	Os12g0156200|mRNA|U04297|CDS+3'UTR	1.62049
LOC_Os12g06550.1	Os12g0162800	Os12g0162800|mRNA|AK108059|CDS+3'UTR	2.56578
LOC_Os12g07030.1	Os12g0168100	Os12g0168100|mRNA|AK107125|CDS+3'UTR	3.80593
LOC_Os12g08090.1	Os12g0181500	Os12g0181500|mRNA|AK061448|CDS+3'UTR	1.60543
LOC_Os12g08090.1	Os12g0181500	Os12g0181500|mRNA|AK099164|CDS+3'UTR	1.66274
LOC_Os12g08090.1	Os12g0181500	Os12g0181500|mRNA|AK106090|CDS+3'UTR	1.5326
LOC_Os12g08130.1	Os12g0181600	Os12g0181600|mRNA|AK061444|CDS+3'UTR	3.10813
LOC_Os12g08130.1	Os12g0181600	Os12g0181600|mRNA|AK105784|CDS+3'UTR	2.53391
LOC_Os12g09540.1	Os12g0197100	Os12g0197100|mRNA|AK071816|CDS+3'UTR	3.51769
LOC_Os12g12720.1	Os12g0228700	Os12g0228700|COMBINER_EST|Os12g0228700|8	1.6056
LOC_Os12g16720.1	Os12g0268000	Os12g0268000|mRNA|AF088221|CDS+3'UTR	1.56096
LOC_Os12g16720.1	Os12g0268000	Os12g0268000|mRNA|AK071599|CDS+3'UTR	1.34209
LOC_Os12g18560.1	Os12g0283400	Os12g0283400|mRNA|AK110798|CDS+3'UTR	6.27677
LOC_Os12g25090.1	Os12g0437800	Os12g0437800|mRNA|AK063833|CDS+3'UTR	2.01646
LOC_Os12g26960.1	Os12g0455000	Os12g0455000|mRNA|AK111239|CDS+3'UTR	1.38753
LOC_Os12g29330.1	Os12g0477400	Os12g0477400|COMBINER_EST|CI549926|0	2.385
LOC_Os12g29400.1	Os12g0478200	Os12g0478200|mRNA|AK063578|CDS+3'UTR	5.10741
LOC_Os12g32190.1	Os12g0506500	Os12g0506500|mRNA|AK119779|CDS+3'UTR	2.68828
LOC_Os12g33300.1	Os12g0518200	Os12g0518200|mRNA|AK070844|CDS+3'UTR	3.94809
LOC_Os12g37690.1	Os12g0564100	Os12g0564100|mRNA|AK072403|CDS+3'UTR	5.14432
LOC_Os12g38051.1	Os12g0568200	Os12g0568200|COMBINER_EST|CI559365|0	1.71614
LOC_Os12g38250.1	Os12g0570400	Os12g0570400|COMBINER_EST|Os12g0570400|8	1.77893
LOC_Os12g38620.1	Os12g0574800	Os12g0574800|mRNA|AK121687|CDS+3'UTR	2.62497
LOC_Os12g38920.1	Os12g0578400	Os12g0578400|mRNA|AK060767|CDS+3'UTR	1.31002
LOC_Os12g38920.1	Os12g0578400	Os12g0578400|mRNA|AK098886|CDS+3'UTR	1.29681
LOC_Os12g38960.1	Os12g0578800	Os12g0578800|mRNA|AK102141|CDS+3'UTR	3.46409
LOC_Os12g39400.1	Os12g0583700	Os12g0583700|mRNA|AY219847|CDS+3'UTR	3.12221
LOC_Os12g39620.1	Os12g0586000	Os12g0586000|mRNA|AK119516|CDS+3'UTR	1.82499
LOC_Os12g40180.1	Os12g0592900	Os12g0592900|mRNA|AK064058|CDS+3'UTR	2.86249
LOC_Os12g40180.1	Os12g0592900	Os12g0592900|mRNA|AK120039|CDS+3'UTR	2.86617
LOC_Os12g40260.1	Os12g0594000	Os12g0594000|COMBINER_EST|AU078377|6	2.74442
LOC_Os12g42040.1	Os12g0614800	Os12g0614800|COMBINER_EST|Os12g0614800|8	1.45097
LOC_Os12g42280.1	Os12g0617400	Os12g0617400|mRNA|AK107649|CDS+3'UTR	5.7415
LOC_Os12g43580.1	Os12g0631600	Os12g0631600|COMBINER_EST|CI117288|6	1.41669
LOC_Os12g44020.1	Os12g0637100	Os12g0637100|mRNA|AK058368|CDS+3'UTR	1.54747
LOC_Os12g44210.1	Os12g0639400	Os12g0639400|mRNA|AK110532|CDS+3'UTR	1.33632
LOC_Os12g44220.1	Os12g0639500	Os12g0639500|COMBINER_EST|CI065437|0	3.35683

## Sheet: 156dn-lowCd
Low Cd (25 μM) down-regulated transcripts in root after 3 h of treatment (Lin et al., 2013)
MSU-ID	RAB-DB Locus ID	Probe Sets	Fold Change (Log2)
LOC_Os01g01520.1	Os01g0104900	Os01g0104900|mRNA|AK121535|CDS+3'UTR	-1.2712
LOC_Os01g11230.1	Os01g0210500	Os01g0210500|mRNA|AK068329|CDS+3'UTR	-1.1936
LOC_Os01g15990.1	Os01g0264600	Os01g0264600|COMBINER|CI066965|3	-1.40536
LOC_Os01g17470.1	Os01g0281600	Os01g0281600|mRNA|AK062646|CDS+3'UTR	-1.38137
LOC_Os01g24060.1	Os01g0343200	Os01g0343200|mRNA|AK058467|CDS+3'UTR	-1.16098
LOC_Os01g24060.1	Os01g0343200	Os01g0343200|mRNA|AK100070|CDS+3'UTR	-1.07396
LOC_Os01g27240.1	Os01g0370000	Os01g0370000|mRNA|AK121554|CDS+3'UTR	-1.62083
LOC_Os01g38380.1	Os01g0564600	Os01g0564600|COMBINER|CI413250|x	-1.55826
LOC_Os01g41730.1	Os01g0601200	Os01g0601200|mRNA|AK061398|CDS+3'UTR	-1.66357
LOC_Os01g42090.1	Os01g0605700	Os01g0605700|mRNA|AK099440|CDS+3'UTR	-2.03863
LOC_Os01g44960.1	Os01g0636400	Os01g0636400|COMBINER_EST|CI405772|0	-1.79091
LOC_Os01g45730.1	Os01g0645000	Os01g0645000|mRNA|AK108658|CDS+3'UTR	-1.4352
LOC_Os01g46140.1	Os01g0650100	Os01g0650100|mRNA|AK063873|CDS+3'UTR	-2.23849
LOC_Os01g46169.1	Os01g0650200	Os01g0650200|mRNA|AK064049|CDS+3'UTR	-1.18463
LOC_Os01g46720.1	Os01g0655500	Os01g0655500|mRNA|AK120660|CDS+3'UTR	-1.27415
LOC_Os01g50750.1	Os01g0703300	Os01g0703300|mRNA|AK069643|CDS+3'UTR	-2.17024
LOC_Os01g51060.1	Os01g0706900	Os01g0706900|mRNA|AK105646|CDS+3'UTR	-1.94428
LOC_Os01g52010.1	Os01g0717700	Os01g0717700|mRNA|AK064938|CDS+3'UTR	-1.35248
LOC_Os01g54620.1	Os01g0750300	Os01g0750300|mRNA|AK100374|CDS+3'UTR	-1.25979
LOC_Os01g54620.1	Os01g0750300	Os01g0750300|mRNA|AK100475|CDS+3'UTR	-1.19747
LOC_Os01g60780.1	Os01g0823200	Os01g0823200|mRNA|AK066097|CDS+3'UTR	-1.66116
LOC_Os01g61330.1	Os01g0829100	Os01g0829100|mRNA|AK060644|CDS+3'UTR	-1.1338
LOC_Os01g64170.1	Os01g0860800	Os01g0860800|mRNA|AK103072|CDS+3'UTR	-1.47611
LOC_Os01g64410.1	Os01g0863800	Os01g0863800|COMBINER_EST|Os01g0863800|8	-2.14089
LOC_Os01g65210.1	Os01g0872600	Os01g0872600|mRNA|AK060248|CDS+3'UTR	-1.314
LOC_Os02g05692.1	Os02g0150700	Os02g0150700|mRNA|AK120070|CDS+3'UTR	-1.2242
LOC_Os02g06380.1	Os02g0158500	Os02g0158500|COMBINER_EST|CI556020|1	-1.14894
LOC_Os02g08500.1	Os02g0182100	Os02g0182100|mRNA|AK100530|CDS+3'UTR	-1.11574
LOC_Os02g10520.1	Os02g0198700	Os02g0198700|mRNA|AK106394|CDS+3'UTR	-1.4242
LOC_Os02g10520.1	Os02g0198700	Os02g0198700|mRNA|AK120287|CDS+3'UTR	-1.42221
LOC_Os02g11640.1	Os02g0206700	Os02g0206700|COMBINER_EST|CI507529|0	-2.02259
LOC_Os02g12480.1	Os02g0216300	Os02g0216300|mRNA|AK060730|CDS+3'UTR	-1.7303
LOC_Os02g12480.1	Os02g0216300	Os02g0216300|mRNA|AK061431|CDS+3'UTR	-1.79838
LOC_Os02g12480.1	Os02g0216300	Os02g0216300|mRNA|AK102090|CDS+3'UTR	-1.76516
LOC_Os02g12480.1	Os02g0216300	Os02g0216300|mRNA|AK102313|CDS+3'UTR	-1.75263
LOC_Os02g15860.1	Os02g0258800	Os02g0258800|COMBINER_EST|CI343268|1	-1.32103
LOC_Os02g28900.1	Os02g0490500	Os02g0490500|mRNA|AK071953|CDS+3'UTR	-1.18851
LOC_Os02g34580.1	Os02g0550800	Os02g0550800|mRNA|AK108711|CDS+3'UTR	-1.66223
LOC_Os02g34930.1	Os02g0554800	Os02g0554800|COMBINER|CI480584|4	-1.3908
LOC_Os02g35180.1	Os02g0557800	Os02g0557800|mRNA|AK070645|CDS+3'UTR	-1.57451
LOC_Os02g39384.1	Os02g0606600	Os02g0606600|mRNA|AK062478|UTR	-1.54051
LOC_Os02g40100.1	Os02g0614600	Os02g0614600|mRNA|AK058581|CDS+3'UTR	-1.63263
LOC_Os02g40100.1	Os02g0614600	Os02g0614600|mRNA|AK099971|CDS+3'UTR	-1.52296
LOC_Os02g42310.1	Os02g0634700	Os02g0634700|mRNA|AK069959|CDS+3'UTR	-2.32467
LOC_Os02g42310.1	Os02g0634700	Os02g0634700|mRNA|AK071869|CDS+3'UTR	-1.43098
LOC_Os02g42310.1	Os02g0634700	Os02g0634700|mRNA|AK104329|CDS+3'UTR	-1.76508
LOC_Os02g42310.1	Os02g0634700	Os02g0634700|mRNA|AK104431|CDS+3'UTR	-1.67427
LOC_Os02g42310.1	Os02g0634700	Os02g0634700|mRNA|AK106111|CDS+3'UTR	-1.72493
LOC_Os02g42740.1	Os02g0640300	Os02g0640300|mRNA|AK069079|CDS+3'UTR	-1.36086
LOC_Os02g54030.1	Os02g0781000	Os02g0781000|mRNA|AK058942|CDS+3'UTR	-1.41961
LOC_Os02g54560.1	Os02g0786900	Os02g0786900|mRNA|AK105575|CDS+3'UTR	-1.6034
LOC_Os03g01270.1	Os03g0102700	Os03g0102700|mRNA|AK061423|CDS+3'UTR	-1.30725
LOC_Os03g02280.1	Os03g0113900	Os03g0113900|mRNA|AK107900|CDS+3'UTR	-1.25201
LOC_Os03g06930.1	Os03g0165300	Os03g0165300|mRNA|AK105752|CDS+3'UTR	-1.4224
LOC_Os03g14720.1	Os03g0251800	Os03g0251800|mRNA|AK073337|CDS+3'UTR	-1.23379
LOC_Os03g19560.1	Os03g0308800	Os03g0308800|mRNA|AK060285|CDS+3'UTR	-1.56922
LOC_Os03g24870.1	Os03g0363600	Os03g0363600|mRNA|AK106658|CDS+3'UTR	-1.34833
LOC_Os03g27480.1	Os03g0392600	Os03g0392600|mRNA|AK103605|CDS+3'UTR	-1.33969
LOC_Os03g30250.1	Os03g0416200	Os03g0416200|mRNA|AK069631|CDS+3'UTR	-1.39481
LOC_Os03g30250.1	Os03g0416200	Os03g0416200|mRNA|AK105862|CDS+3'UTR	-1.32042
LOC_Os03g32470.1	Os03g0439500	Os03g0439500|mRNA|AK060946|CDS+3'UTR	-1.3217
LOC_Os03g32470.1	Os03g0439500	Os03g0439500|mRNA|AK067507|CDS+3'UTR	-1.35833
LOC_Os03g32470.1	Os03g0439500	Os03g0439500|mRNA|AK067647|CDS+3'UTR	-1.38806
LOC_Os03g32470.1	Os03g0439500	Os03g0439500|mRNA|AK104779|CDS+3'UTR	-1.34339
LOC_Os03g32470.1	Os03g0439500	Os03g0439500|mRNA|AK119216|CDS+3'UTR	-1.28084
LOC_Os03g50860.1	Os03g0717700	Os03g0717700|mRNA|AK060709|CDS+3'UTR	-1.12676
LOC_Os03g51110.1	Os03g0720800	Os03g0720800|mRNA|AK111560|CDS+3'UTR	-1.8909
LOC_Os03g51150.1	Os03g0721300	Os03g0721300|mRNA|AK072156|CDS+3'UTR	-1.4143
LOC_Os03g54000.1	Os03g0751100	Os03g0751100|mRNA|AK071293|CDS+3'UTR	-1.27992
LOC_Os03g54000.1	Os03g0751100	Os03g0751100|mRNA|AK102404|CDS+3'UTR	-1.64333
LOC_Os03g56330.1	Os03g0774600	Os03g0774600|mRNA|AK066871|CDS+3'UTR	-1.08603
LOC_Os03g63370.1	Os03g0850700	Os03g0850700|mRNA|AK061542|CDS+3'UTR	-1.61344
LOC_Os03g63370.1	Os03g0850700	Os03g0850700|mRNA|AK062083|CDS+3'UTR	-1.56642
LOC_Os03g63370.1	Os03g0850700	Os03g0850700|mRNA|AK099525|CDS+3'UTR	-1.59346
LOC_Os03g64230.1	Os03g0859900	Os03g0859900|mRNA|AK072837|CDS+3'UTR	-1.1737
LOC_Os04g01600.1	Os04g0106400	Os04g0106400|mRNA|AK072049|CDS+3'UTR	-1.14266
[truncated: 118 more rows]

## Sheet: veryLow Cd
Very low Cd (10 μM) regulated transcripts in root after 3 h of treatment (Lin et al., 2013)
[truncated: 142 more rows]

[truncated: 1 more sheets: stresses common genes]
