# Supplementary material for: Co-expression network analysis of the transcriptomes of rice roots exposed to various cadmium stresses reveals universal cadmium-responsive genes
Source: BMC Plant Biol. 2017 Nov 7;17:194. doi: 10.1186/s12870-017-1143-y (PMC5678563; doi:10.1186/s12870-017-1143-y)
Supplement: Supplementary file 8 — The FPKM matrix of 22,080 rice genes transcripts across 17 RNAseq samples. (TXT 2098 kb) [file 12870_2017_1143_MOESM8_ESM.txt]

transc	Cd1h1	Cd1h2	MCd11	MCd12	MCd13	MCdD1	MCdD2	MCdD3	Cd24h	ck01	ck02	ck03	ck0h1	ck0h2	ck1h1	ck1h2	ck24h
LOC_Os01g01010.1	2.69	2.73	0	1.92	1.45	1.1	0.74	1.3	1.99	2.96	3.21	3.37	3.08	2.26	2.62	2.62	2.25
LOC_Os01g01060.1	5.8	6.19	5.74	5.63	5.66	5.02	3.99	4.61	7.22	7.18	6.85	6.68	5.58	5.89	5.82	5.6	7.14
LOC_Os01g01080.1	5.53	5.5	0.53	3.89	4.03	5.08	0	0	5.77	4.82	5.23	5.09	5.58	5.26	5.38	5.47	5.31
LOC_Os01g01080.3	2.28	1.49	2.75	0	0	0	4.41	4.2	1.04	3.85	3.25	2.94	1.21	3.43	1.13	0.79	0.51
LOC_Os01g01130.1	2.33	2.53	1.4	1.22	1.47	1.15	0.84	0.64	2.52	2.62	2.73	2.3	2.82	2.74	2.64	2.77	2.63
LOC_Os01g01150.2	1.57	2.41	2.98	3.27	3.14	2.59	2.85	2.76	1.22	3.3	3.2	4.18	1.39	1.63	1.44	0.9	1.44
LOC_Os01g01160.1	2.12	2.21	2.04	1.61	2.07	1.75	1.32	1.58	2.59	3.51	2.85	3.35	2.43	2.68	2.66	2.67	2.74
LOC_Os01g01180.1	0	1.04	3.96	2.98	0	0	1.51	0	2.36	2.27	1.75	2.91	0.76	0.41	0.69	0.6	1.69
LOC_Os01g01280.1	2.08	1.99	0.68	1.33	1.27	3.22	2.87	2.89	0.71	2.47	1.49	2.17	2.34	2.22	2.61	2.29	0.51
LOC_Os01g01302.1	2.72	3.13	2.65	3.74	2.9	1.57	1.44	1.39	1.28	2.96	2.8	3.29	3.03	2.99	3.03	2.78	2.42
LOC_Os01g01307.1	0.19	2.87	0	4.43	0	0	0	2.8	0	4.97	5.38	0	0	0.21	0.33	0.54	0
LOC_Os01g01340.1	7.24	7.18	2.83	4.1	2.87	0	0	1.52	0.13	5.57	3.76	3.96	6.9	6.46	6.72	6.39	4.65
LOC_Os01g01340.2	3.05	2.67	0	1.18	0.45	0	0	0.59	0.41	3.19	2.07	1.79	3.19	4.03	3.09	4.08	1
LOC_Os01g01360.1	1.27	1.37	0.9	0.81	1.46	1.91	1.63	1.53	1.4	2.59	2.03	2.93	1.89	1.68	1.83	2.11	2.14
LOC_Os01g01369.1	5.68	5.74	4.54	4.48	4.09	3.03	3.18	3.43	5.59	5.1	5.43	5.2	5.75	5.81	5.77	5.81	6.06
LOC_Os01g01420.1	4.18	4.5	3.6	3.4	3.06	3.31	3.67	2.76	4.18	4.64	4.74	1.95	4.57	4.47	4.54	4.64	3.97
LOC_Os01g01430.1	3.22	3.27	3.2	2.34	2.84	1.75	1.6	2.9	2.99	2.39	2.56	2.91	3.37	3.64	2.84	3.48	2.81
LOC_Os01g01450.1	1.17	5.62	3.22	3.25	2.56	3.29	3.82	3.46	5.07	3.99	5.9	3.28	1.32	2.27	0.92	1.25	2.13
LOC_Os01g01450.2	6.02	4.96	5.47	4.91	4.91	0	0	0	5.2	6.43	4.66	6.16	5.98	6.1	5.92	5.89	6.93
LOC_Os01g01520.1	2.21	1.11	0	3.58	3.39	0	0	0	2.3	5.86	4.52	5.78	3.17	1.85	1.25	2.01	3.51
LOC_Os01g01620.1	5.37	5.33	4.78	4.33	4.23	3.07	3.26	2.77	5.79	4.6	5.37	4.7	4.9	5.02	4.84	4.79	5.72
LOC_Os01g01640.1	4.95	5.1	4.95	5.09	4.9	3.92	3.5	4.03	5.37	5.64	5.34	5.54	4.85	4.98	4.92	4.92	5.31
LOC_Os01g01660.1	2.62	2.17	5.17	5.36	4.73	6.14	3.77	4.47	6.52	1.83	1.81	1.24	0.89	1.36	0.46	0.56	4.21
LOC_Os01g01670.1	4.08	4.3	2.2	3.07	2.86	1.45	2.2	2.46	3.94	2.96	3.33	3.49	4.31	4.33	4.57	4.58	3.32
LOC_Os01g01700.1	5.6	5.83	4.77	4.43	4.4	2.93	3.33	3.85	5.02	6.35	5.94	5.99	5.99	5.97	5.97	6	5.68
LOC_Os01g01710.1	3.73	4.13	2.2	0	2.92	2.9	1.93	0	5.89	2.57	0	0.57	4.52	4.36	3.86	4.3	4.63
LOC_Os01g01720.1	3.44	3.41	2.53	2.38	2.57	2.04	1.79	1.73	3.79	2.59	2.69	2.83	3.76	3.28	3.5	3.49	3.42
LOC_Os01g01790.1	3.76	3.87	2.98	3.21	2.84	3.19	1.62	3.5	3.19	3.99	4.07	3.59	4.18	4.11	4.36	4.25	3.71
LOC_Os01g01800.2	1.21	1.8	1.76	0	2.33	2.05	0.04	0.45	2.67	2.38	0.66	1.1	1.78	1.23	1.91	1.81	1.9
LOC_Os01g01830.1	1.89	3.15	0	2.87	0	1.84	1.93	2.03	3.34	4.03	4.27	4.2	3.75	2.39	1.68	3.22	3.09
LOC_Os01g01870.1	4.36	3.9	5.63	5.47	5.32	3.98	3.5	3.88	3.9	2.57	2.16	1.8	1.71	1.53	1.52	1.66	2.19
LOC_Os01g01920.1	0.91	0.81	2.82	3.14	2.79	1.72	1.93	2.6	0.57	2.83	2.67	2.7	0.13	0.73	0.61	0.74	0.58
LOC_Os01g01920.2	2.57	2.55	1.23	0	0.32	0.49	0	0	2	0.55	0.74	0.84	1.59	2.57	2.47	2.45	1.54
LOC_Os01g02000.1	2	1.77	0.83	0.86	1.09	0.39	0	0.33	1	3.03	1.6	2.7	2.19	2.13	2.34	2.3	1.69
LOC_Os01g02010.1	2.55	3.58	0.67	1.96	0.4	0	1.07	1.03	4.91	2.53	2.45	2.61	2.54	2.66	2.83	2.34	3.76
LOC_Os01g02020.1	4.29	1.9	0.32	2.81	2.97	0	3.11	0	2.55	2.5	0.56	4.21	4.66	4.62	4.77	2.79	3.68
LOC_Os01g02080.1	2.05	1.95	0	1.33	0	0.76	0.73	0.34	0.56	2.37	2.2	3.23	2.1	2.3	2.39	1.93	2.13
LOC_Os01g02090.1	4.86	5.01	4.75	4.65	4.55	4.86	4.29	4.17	5.07	5.29	5.44	4.12	5.16	4.89	5.16	5.21	5.29
LOC_Os01g02130.1	3.36	3.03	4.44	4.44	4.16	4.32	4.27	4.18	3.24	0.64	3.52	0.51	1.56	1.11	0.94	0.94	1.48
LOC_Os01g02139.1	4.94	5.09	3.94	3.85	3.91	3.77	4	4.2	5.51	5.22	4.87	4.78	5.18	5.17	5.34	5.3	6.03
LOC_Os01g02150.1	6.68	6.92	6.48	6.01	6.06	6.87	6.99	6.89	5.85	6.26	6.49	6.4	7.13	7.07	6.99	7.06	6.24
LOC_Os01g02160.1	2.13	2.16	3.18	3.33	2.75	3.49	3.64	3.49	3.4	2.99	2.36	2.71	0.9	1.54	1.08	1.24	1.74
LOC_Os01g02180.1	0.93	0.05	2	2.76	2.85	3.11	3.3	3.28	0.41	2.9	3.14	3.03	2.21	1.08	0.99	0.68	0.41
LOC_Os01g02200.1	5.6	5.39	5.86	5.82	5.78	5.13	4.72	5.19	4.99	4.85	4.54	5.33	5.7	5.69	5.78	5.56	4.29
LOC_Os01g02390.1	2.73	2.47	2.96	3.04	2.58	3.85	4.58	0	3.78	3.89	0	3	2.39	2.24	2.18	2.18	2.29
LOC_Os01g02400.3	0.46	0.74	1.99	2.52	2.2	3.2	3.47	3.78	0.79	1.59	2.23	2.09	0.78	1.19	0.32	0.53	0.86
LOC_Os01g02880.1	5.69	5.95	6.58	6.87	5.39	0	5.27	0	6.86	7.92	7.92	7.83	5.74	5.73	5.79	5.74	6.75
LOC_Os01g02920.1	5.43	4.99	5.72	4.81	4.59	5.97	6.19	5.57	5.8	4.36	4.67	4.04	4.93	4.51	4.78	4.88	5.11
LOC_Os01g02930.1	1.48	1.97	2.85	2.42	2.03	2.62	2.3	1.92	2.79	2.94	2.88	1.2	1.06	1.37	0.9	0.86	2.9
LOC_Os01g03040.1	1.99	2.4	2.77	1.81	2.26	0.87	1.03	1.04	1.06	3.35	2.78	1.75	2.86	2.38	2.98	2.71	1.44
LOC_Os01g03060.1	3.32	2.57	4.17	4.97	4.15	5.66	6.04	5.59	2.94	0.63	2.52	0.71	3.35	2.85	2.39	3.67	2.16
LOC_Os01g03060.2	4.56	4.33	4.78	4.26	4.91	4.03	5.28	4.33	3.66	3.51	5.15	4.74	5.15	5	5.46	5.17	3.05
LOC_Os01g03060.3	4.43	1.99	5.61	5.55	5.94	6.99	6.44	7.11	4.4	5.73	4.65	5.13	5.38	4.94	5.69	5.35	4.4
LOC_Os01g03090.1	4.29	4.78	1.81	4.23	2.32	4.63	4.1	1.27	4.24	5.03	5.15	4.79	5.42	5.4	5.31	5.32	4.56
LOC_Os01g03130.1	3.14	3.02	2.71	3.32	1.91	3.1	3.04	2.86	4.13	0	1.89	0.47	2.1	2.2	2.49	2.34	2.37
LOC_Os01g03144.1	2.46	4.04	5.14	0.96	4.37	0.74	0.11	4.52	3.31	1.41	1.19	0	3.2	3.2	3.33	3.14	3.1
LOC_Os01g03160.1	3.23	3.53	3.55	3.63	3.39	3.76	3.86	3.85	3.63	4.35	4.22	4.24	3.39	3.48	3.41	3.45	3.4
LOC_Os01g03330.1	0.18	0.14	4.95	4.49	4.37	4.52	3.6	4.37	6.08	5.44	5.2	5.4	0.09	0.02	0.09	0.08	3.5
LOC_Os01g03340.1	5.61	7.89	8.58	8.36	8.35	8.34	5.44	2.97	9.28	8.8	8.37	8.79	8.34	7.99	7.47	7.53	7.83
LOC_Os01g03360.1	5.74	6.08	7.34	7.11	7.07	6.1	5.76	6.07	7.03	7.43	6.52	7.42	6.73	6.73	6.6	6.23	7.26
LOC_Os01g03390.1	2.03	5.54	6.72	6.42	6.27	7.8	4.02	8	1.06	7.64	6.76	7.61	4.91	1.46	7.09	0.92	0.52
LOC_Os01g03490.1	3.4	3.61	3.2	2.84	2.87	1.94	1.32	1.71	3.19	3.34	3.32	3.11	3.77	3.5	3.6	3.76	3.78
LOC_Os01g03510.1	4.5	4.63	4.61	4.58	4.69	4.7	4.76	4.66	4.11	4.44	5.05	4.59	4.57	4.62	4.54	4.5	4.35
LOC_Os01g03650.1	3.3	3.33	2.57	2.39	2.13	1.74	1.62	1.91	3.48	2.91	2.75	2.51	3.31	3.27	3.41	3.27	2.95
LOC_Os01g03680.1	7.42	8.61	5.94	5.56	5.87	4.3	3.2	3.99	7.95	7.2	7.02	6.78	7.12	7.91	7.02	6.77	8.69
LOC_Os01g03710.1	1.74	1.82	2.38	2.48	1.98	3.07	2.71	2.46	3.07	2.53	2.65	1.75	1.49	1.82	1.55	1.58	2.8
LOC_Os01g03720.1	0.99	0.37	1.76	1.7	2.26	2.65	2.43	1.56	3.09	0.73	2.19	0.76	1.48	1.03	1.39	1.32	1.52
LOC_Os01g03730.1	2.96	2.94	1.69	1.65	1.31	2.18	1.98	2.84	2.49	1.8	1.69	2.08	2.84	2.9	2.17	2.34	1.49
LOC_Os01g03760.2	3.94	2.92	3.08	2.4	0.83	2.37	0.81	1.32	1.57	1.22	0	0	1.71	2.22	3.29	2.68	1.69
LOC_Os01g03810.1	2.49	1.96	0.87	2.7	1.22	3.1	2.75	2.62	1.38	0	1.68	0	0.75	1.72	0.89	0.77	0.67
LOC_Os01g03870.1	2.06	1.7	1.65	1.43	2.03	2.72	2.28	2.23	2.59	3.08	2.59	3.05	2.11	1.92	1.66	2.07	2.04
LOC_Os01g03890.1	2.52	2.35	3.21	3.3	0	4.05	3.29	3.91	1.45	3.16	2.36	2.36	2.57	2.56	2.73	2.51	1.74
LOC_Os01g03914.1	3.14	3.56	2.28	4.73	5.02	0	4.44	2.7	3.11	6.4	0	5.29	2.8	2.54	3.26	2.26	3.11
LOC_Os01g03914.2	6.21	5.91	5.49	0.87	1.25	0.47	0.25	0.12	4.78	2.01	6.29	5.48	5.86	5.88	6.39	6.06	6.13
LOC_Os01g03914.3	3.89	3.94	0.13	4.08	0.8	4.3	0.54	4.53	2.34	0.12	1.55	4.18	2.82	2.62	2.97	2.76	2.84
LOC_Os01g03940.1	1.65	2.19	1.18	0.41	1.12	1.71	1.48	1.57	2.25	2.6	4.02	2.44	2.44	2.31	2.51	2.39	2.76
LOC_Os01g03980.1	2.95	2.44	4.55	4.8	4.77	4.6	4.68	4.64	2.84	1.02	1.5	0.51	2.41	2.31	2.29	2.03	1.91
LOC_Os01g04010.1	6.23	6.24	5.4	5.36	5.71	5.93	5.57	5.81	7.06	6.08	6.19	5.94	6.53	6.26	6.38	6.57	7.14
LOC_Os01g04020.1	7.33	7.32	7.52	7.3	7.64	7.29	7.57	6.87	6.54	7.32	5.54	7.06	7.38	7.17	7.47	7.36	6.28
LOC_Os01g04020.2	4.85	4.16	6.67	7.39	7.2	5.96	5.96	6.8	2.23	4.15	6.4	4.08	2.33	2.49	2.68	2.81	1.2
LOC_Os01g04030.1	1.31	0.2	1.69	2.46	2.02	0	1.16	2.79	0.49	0	3.25	0	1.43	2.65	3.6	1.77	0.24
LOC_Os01g04050.1	4.93	5.37	8.13	8.07	8.32	8.31	8.39	8.14	7.69	0	5.84	6.18	4.63	4.72	4.04	4.18	2.09
LOC_Os01g04100.1	2.91	2.52	3.65	3.56	3.72	1.6	2.94	2.83	2.4	1.66	2.23	1.47	2.28	2.29	2.16	2.43	2.14
LOC_Os01g04110.1	2.49	2.24	1.37	2.35	2.25	2.15	0.94	0.58	2.3	2.59	3.27	2.61	2.48	2.44	2.48	2.4	3.25
LOC_Os01g04160.1	2.13	2.17	1.84	1.75	1.1	1.05	0.73	0.55	2.33	2.71	2.24	3.31	2.41	2.17	2.01	1.87	2.01
LOC_Os01g04170.1	1.21	1.63	2.28	0.79	0.9	1.42	0	0	2.33	2.01	2.78	2.08	1.11	1	0.86	0.8	2.73
LOC_Os01g04190.3	4.02	5.2	1.92	1.3	1.75	2.42	0	0	3.71	3.52	0	1.44	4.69	3.94	3.98	4.97	5.36
LOC_Os01g04190.4	3.61	1.12	3.65	3.9	3.8	4.59	4.14	4.18	2.35	3.56	4.68	5.31	2.45	3.7	3.71	1.33	0.85
LOC_Os01g04230.1	2.31	2.33	1.04	0.96	0.45	0	0.23	0.39	2.16	1.33	1.18	1.64	2.09	2.02	1.8	1.83	2.16
LOC_Os01g04260.1	4.42	4.89	4.31	4.03	3.4	2.77	1.81	2.98	4.52	4.57	4.81	4.8	4.4	4.55	4.31	4.13	5.15
LOC_Os01g04300.1	4.42	4.57	3.44	2.66	2.75	1.44	2.25	2.05	5.24	3.47	3.98	2.95	4.41	4.58	4.09	4.27	4.96
LOC_Os01g04330.1	4.37	4.37	6.23	6.04	6.09	7.99	8.07	7.75	6.33	1.72	2.36	2.62	2.33	1.37	2.63	2.52	2.54
LOC_Os01g04350.1	4.38	4.47	4.24	4.96	4.87	4.93	5.02	5.09	5.63	4.45	4.28	3.66	4.29	4.42	4	3.93	4.32
LOC_Os01g04370.1	0.53	0.07	4.01	5.26	4.92	8.39	8.15	8.04	1.96	0	0.29	0	0.07	0	0	0.07	0.07
LOC_Os01g04409.1	3	2.86	2.31	2.76	3.05	4.86	4.76	4.89	2.3	1.83	0.94	1.53	3.03	0.92	2.62	2.56	2.15
LOC_Os01g04580.1	3.26	3.02	5.72	5.46	5.79	6.34	6.3	6.26	6.12	2.87	2.93	3.28	1.95	1.91	1.59	1.58	3.39
LOC_Os01g04640.1	2.39	2.4	2.75	1.77	2.11	0.96	0.86	0.15	3.01	1.45	2.98	2.8	2.25	2.07	1.73	1.58	2.95
LOC_Os01g04650.1	6.14	6.12	5.25	4.55	4.02	0	4.41	5.1	6.01	6.95	6.91	5.41	6.29	6.34	6.34	6.32	5.93
LOC_Os01g04670.1	1.67	1.34	2.11	1.52	2.98	1.06	0	0	3.35	0.73	1.91	0	1.49	1.15	1.29	1.49	2.2
LOC_Os01g04710.1	2.89	3.26	2.49	1.87	1.93	1.2	0.98	1.85	4.05	3.86	4.04	3.59	2.85	2.99	2.76	2.63	3.51
LOC_Os01g04730.1	6.73	7.06	5.37	5.29	5.68	4.31	4.51	4.64	7.72	7.3	6.49	6.76	7.16	7.08	7.2	7.07	8.05
LOC_Os01g04800.1	5.01	4.25	7.71	7.75	5.33	7.31	7.38	7.29	2.34	4.38	4.25	5.3	4.24	3.87	4	4.49	1.57
LOC_Os01g04814.1	5.76	6.37	5.19	4.16	3.57	0	2.97	4.81	5.73	5.88	5.85	6.05	6.47	4.91	6.21	6.41	6.31
LOC_Os01g04814.3	5.35	3.76	4.21	5.22	5.2	5.42	4.81	3.62	4.4	3.12	3.94	2.7	3.88	4.45	3.85	3.97	1.14
LOC_Os01g04870.1	2.27	2.38	0.85	0.62	0.7	1.05	1.22	1.12	1.32	1.16	1.84	1.75	2.1	1.9	1.97	2.15	1.83
LOC_Os01g04920.1	2.78	3.1	2.18	1.86	2.18	2.03	1.71	2.01	1.71	3.03	2.94	3.14	2.59	3.16	2.07	2.42	3.24
LOC_Os01g04930.1	2.79	3.57	6.23	6.3	6.13	5.58	5.65	6.47	4.19	5.48	5.14	5.26	2.82	3.9	2.87	2.99	3.93
LOC_Os01g04950.2	2.5	2.09	3.29	2.75	1.71	3.02	0	2.9	2.08	4.45	0	3.48	1.48	2.3	2.46	2.49	2.11
LOC_Os01g04950.4	1.19	1.05	2.2	1.61	1.38	2.25	3.46	2.7	0.56	2.26	2.26	2.02	0.12	0.68	0.56	0.65	0.3
LOC_Os01g05010.1	3.55	3.98	4.3	4.13	4.43	4.02	3.13	3.77	4.49	4.94	5.49	5.23	3.42	3.67	3.51	3.75	4.35
LOC_Os01g05060.1	3.35	3.55	0.46	0	0.46	1.67	2.75	2.78	2.67	0.52	2.51	0.51	3.66	3.57	3.9	3.85	3.5
LOC_Os01g05064.1	6.42	5.85	7.31	6.96	7.27	8.46	7.95	8.23	5.87	5.99	6.21	6.13	5.55	5.66	5.33	5.57	7.69
LOC_Os01g05090.1	0.39	0.45	3.42	3.78	3.88	2.52	2.81	1.96	4.04	3.98	4.26	3.78	0.17	0.11	0.49	0.36	4.59
LOC_Os01g05140.1	4	4.09	3.78	4.11	3.54	3.13	2.69	3.25	4.95	4.25	4.24	4.49	4.12	4.2	3.8	4.39	5.17
LOC_Os01g05180.1	0.45	1.34	2.55	2.67	2.36	4.89	4.28	1.96	2.31	1.94	2.07	2.27	0.68	1.51	0.99	0.83	2.86
LOC_Os01g05289.1	0	0.13	1.7	2.22	1.51	0	0.78	0.26	3.23	2.89	2.6	2.63	0.25	0	0.08	0.26	4.15
LOC_Os01g05420.1	5.06	5.07	2.83	4.16	0	3.91	0	0	5.09	3.24	0	3.83	5.39	5.44	5.33	5.43	5.3
LOC_Os01g05470.1	3.96	4.04	3.07	3.33	3.06	1.75	1.58	2.04	3.97	4.38	4.49	4.55	4.29	4.12	4.21	4.22	4.26
LOC_Os01g05490.1	8.16	8.12	7.3	7.13	7.15	0	6.11	6.09	7.17	7.24	7.53	7.36	8.32	8.32	8.64	8.36	8.33
LOC_Os01g05540.1	3.6	3.74	3.4	3.43	3.42	3.73	3.75	3.72	4.38	4.36	4.33	4.17	3.85	3.7	3.83	3.95	4.06
LOC_Os01g05610.1	3.55	4.64	5	4.72	4.84	5.45	5.57	5.52	5.29	5.36	5.39	5.72	2.49	3.62	3.6	3.6	5.75
LOC_Os01g05630.1	5.75	6	5.41	5.42	5.55	6.75	5.87	6.63	5.19	5.54	5.95	5.61	5.54	5.78	5.55	5.59	5.68
LOC_Os01g05650.1	2.84	5.1	6.82	4.79	6.82	6.1	5.84	4.98	7.42	8.77	6.52	8.7	6.1	3.87	4.71	6.54	7.54
LOC_Os01g05660.1	0.09	0.1	3.37	0	3.8	2.23	2	2.01	1.42	1.22	1.9	1.92	0.03	0.05	0.02	0.02	0.02
LOC_Os01g05670.1	5.17	5.45	4.09	3.97	4.2	3.6	3.43	3.37	5.71	4.87	4.96	5.16	5.26	5.39	5.24	5.26	4.95
LOC_Os01g05790.1	4.26	4.57	0	0	0	5.2	5.42	4.86	4.7	3.87	0	4.06	4.92	4.88	4.9	4.96	4.43
LOC_Os01g05800.1	2.15	2.57	2.68	3.48	2.49	2.9	2.9	2.75	1.97	2.95	3.04	3.52	2.62	2.33	2.52	2.41	2.46
LOC_Os01g05800.2	3.39	3.29	1.67	2.38	2.72	0	0	0	2.33	2.86	1.8	2.58	3.36	3.31	3.63	3.54	2.86
LOC_Os01g05830.1	3.56	3.4	3.5	2.87	2.79	2.98	2.39	2.4	3.16	3.21	3.62	3.35	3.4	3.3	3.2	3.16	3.71
LOC_Os01g05900.1	4.87	5.2	2.62	2.77	2.8	3.32	3.85	2.16	5.51	4.87	4.63	5.04	5.01	4.95	4.49	4.92	5.99
LOC_Os01g06010.1	6.16	6.63	5.65	5.78	5.96	7.33	7.36	7.32	6.19	6.91	6.81	6.84	6.06	6.28	5.98	6.09	6.02
LOC_Os01g06220.1	3.82	3.67	6.56	6.63	6.31	7.26	6.52	6.84	7.96	3.71	3.96	2.49	2.84	2.87	3.12	3.01	4.61
LOC_Os01g06230.1	6.59	6.18	3.95	4.02	3.51	4.35	4.36	4.79	3.24	2.46	2.65	2.04	5.47	5.35	4.94	4.97	4.04
LOC_Os01g06290.1	5.56	5.75	0	4.88	4.9	0	0	0	3.57	5.38	0	5.33	5.89	5.86	3.19	5.92	5.96
LOC_Os01g06290.2	1.57	1.21	0	3.18	3.21	0	2.48	2.5	2.94	2.99	2.95	3.25	1.23	0.98	3.04	0.98	1.05
LOC_Os01g06290.4	2.25	1.78	4.59	1.55	2.88	2.99	2.78	0.19	2.68	2.75	5.05	2.95	0.8	0.57	1.99	0.6	0.61
LOC_Os01g06310.1	3.28	2.88	1.95	0.95	1.94	1.72	4.22	4.02	6.65	3.21	3.35	4.19	2.22	2.58	2.13	2.55	4.94
LOC_Os01g06450.1	1.3	1.81	0	0.48	0.31	1.77	3.22	1.82	1.43	2.28	2.3	0.33	1.8	1.76	1.75	1.46	2.21
LOC_Os01g06460.1	5.84	5.87	5.87	5.86	5.61	5.38	5.69	5.79	6.32	6.26	6.41	6.22	6.15	6.04	6.07	6.07	5.86
LOC_Os01g06490.1	3.9	4.07	3.62	4.05	3.54	2.49	2.6	2.74	4.13	4.95	4.8	4.64	3.98	4.03	3.67	3.86	4.24
LOC_Os01g06500.1	1.56	1.14	1.71	1.99	2.45	0.61	1.8	1.76	2.26	1.66	2.79	2.71	1.63	0.69	1.49	2.08	1.81
LOC_Os01g06550.1	3.37	3.47	3.49	3.27	3.2	3.81	3.51	3.89	3.06	2.88	3.17	3.28	2.88	2.97	3.07	1.47	3.31
LOC_Os01g06560.2	0.78	0.14	3.06	2.93	2.69	2.42	1.84	1.51	0.68	1.87	2.01	0.58	0.1	0.07	0.21	0.18	0.08
LOC_Os01g06580.1	3.29	4.22	3.17	2.82	1.67	0	2.01	1.34	4.89	4.93	4.69	4.03	2.7	3.48	3.3	2.88	4.75
LOC_Os01g06590.1	4.89	4.59	5.75	5.24	6.15	0	0	4.07	4.56	3.06	4.25	4.36	4.05	3.86	4.1	3.91	3.41
LOC_Os01g06600.2	4.08	4.06	1.22	0.31	1.96	3.77	2.67	2.37	3.27	2.13	4.11	2.12	3.56	3.97	3.14	2.03	2.41
LOC_Os01g06640.2	2.76	3.33	0	2.62	0	3.77	3.18	3.6	2.13	3.67	3.41	2.33	2.52	2.96	3.18	2.57	1.41
LOC_Os01g06640.3	2.28	1.94	2.42	0	2.63	1.38	4.72	3.28	2.83	0	1.26	1.1	1.97	2.03	2.13	2.05	1.58
LOC_Os01g06660.1	3.84	3.58	2.68	2.67	3.19	4.03	4.13	3.98	4.68	2.56	2.61	2.76	3.75	3.61	3.54	3.56	3.23
LOC_Os01g07090.1	2.39	2.91	1.1	2.51	2.32	1.18	1.96	1.72	0.9	2.77	2.53	3.13	2.53	2.57	2.51	2.45	1.46
LOC_Os01g07120.1	2.13	1.97	3.74	2.6	3.7	4.67	3.33	4.24	1.77	2.65	2.41	1.55	0.47	1.2	1.26	1.17	0.93
LOC_Os01g07130.1	1.49	0.83	4.93	3.71	5.11	2.88	1.1	3.32	2.47	0.37	2.13	2.02	1.5	1.3	1.35	1.21	0.44
LOC_Os01g07140.2	0.53	0.56	1.57	2.11	2.26	2.36	2.38	2.34	1.98	2.5	2.55	2.33	0.65	0.61	0.52	0.56	1.97
LOC_Os01g07150.1	2.2	2.6	1.51	1.51	0	0.51	0	0.69	1.19	2.32	2.4	0	1.73	2.21	1.49	1.6	3.74
LOC_Os01g07200.1	4.25	3.85	3.78	3.49	3.86	4.21	4.17	4.44	4.18	3.91	4.21	4.34	4.05	4.15	4.08	4.12	3.79
LOC_Os01g07240.1	3.47	3.43	0.74	1.27	1.19	1.14	0	0.36	3.23	2.5	3.31	2.42	4.37	3.82	3.52	3.59	3.63
LOC_Os01g07250.1	3.76	4.19	2.61	2.94	2.49	1.98	1.57	1.53	3.76	2.95	3.78	3.52	3.22	3.69	3.19	3.38	4.65
LOC_Os01g07260.1	2.61	3.26	2.2	1.72	1.33	3.39	2.62	2.71	2.57	1.79	2.43	1.9	2.78	2.88	2.56	2.54	3.07
LOC_Os01g07300.2	5.95	4.84	7.1	6.84	7.39	7.56	7.8	7.52	5.73	0.85	1.67	0.98	2.25	2.31	2.31	2.68	3.27
LOC_Os01g07310.1	1.74	2.19	3.18	0	0	0	0	0	1.94	4.89	5.59	5.58	6.53	6.34	6.39	6.34	5.91
LOC_Os01g07310.3	1.37	2.51	2.99	0	0	5.23	0	0	2.31	4.93	0	5.04	1.73	2.56	2.63	2.25	3.14
LOC_Os01g07360.1	1.95	2.89	2.34	1.94	1.92	0.83	1.58	1.33	2.08	2.99	3.74	3.07	1.98	2.18	2	2.33	1.71
LOC_Os01g07370.1	5.14	4.97	0	5.94	4.61	0	0.1	0	4.25	0.13	3.42	0	4.74	4.69	4.72	4.65	4.18
LOC_Os01g07370.2	3.04	2.9	6.03	4.01	5.15	3.96	4.25	4.33	0.52	4.5	4.69	4.78	1.44	0.81	1.4	0.73	3.33
LOC_Os01g07376.1	4.49	4.83	3.5	2.89	2.68	2.26	2.58	2.63	5.29	3.79	3.92	3.9	4.47	4.61	4.18	4.27	5
LOC_Os01g07382.1	3.98	4.12	3.32	2.72	2.71	2.4	1.98	2.12	4.03	3.73	4.13	4.33	4.14	4.12	4.06	4.04	4.11
LOC_Os01g07390.1	4.61	4.66	2.81	1.94	2.7	2.87	3.48	3.48	4.49	3.19	3.65	1.65	4.76	4.65	4.63	4.71	4.89
LOC_Os01g07400.2	0.82	0.61	2.35	2.75	1.86	0	3.29	3.62	1.62	3.16	3.81	3.33	0	0.04	0.02	0.75	1.27
LOC_Os01g07420.1	4.39	5.05	2.94	3.26	2.41	1.94	2.32	2.37	5.63	4.96	5.05	4.46	4.26	4.51	4.23	4.32	5.73
LOC_Os01g07450.1	4.06	3.82	3.93	3.93	3.32	3.02	2.99	3.08	2.7	3.43	3.48	3.2	3.61	3.7	3.84	3.93	4.63
LOC_Os01g07490.1	3.88	4.1	3.16	3.21	2.72	2.6	2.72	2.52	2.34	3	3.49	3.72	4.56	4.01	4.34	4.45	3.32
LOC_Os01g07530.1	3.2	3.42	5.6	5.73	5.28	3.73	2.82	0	3.2	0	0	3.32	3.48	3.31	3.41	3.38	1.79
LOC_Os01g07560.1	3.66	4.04	2.93	2.35	2.19	0.51	0.91	0.8	3.6	5.11	5.04	5	4.07	3.97	3.64	3.74	3.78
LOC_Os01g07700.3	1.43	1.62	2.21	0.48	1.89	1.98	1.78	0.8	1.02	2.56	2.49	2.3	0.82	1.74	1.78	0.72	0.64
LOC_Os01g07720.2	1.28	1.49	4.57	4.09	3.77	2.33	3.76	3.47	0.89	4.28	4.48	2.51	0.7	0.51	0.82	0.57	1.03
LOC_Os01g07730.1	1.7	1.37	0	3.99	0	5.36	6.32	6.25	3.34	0	0	2.1	1.81	1.6	1.62	1.35	2.36
LOC_Os01g07760.2	4.87	5.22	5.09	5.71	5.96	5.58	5.1	0	3.68	6.8	6.95	6.9	4.59	3.62	3.56	3.71	3.47
LOC_Os01g07780.1	4.62	4.52	4.43	4.24	3.77	3.25	2.74	3.46	3.24	5.11	4.45	4.64	4.76	4.72	4.81	4.5	4.73
LOC_Os01g07810.1	5.89	6.14	4.54	4.68	3.77	3.76	2.99	3.21	5.23	4.65	5.31	5.49	5.98	5.84	5.91	5.94	5.73
LOC_Os01g07810.2	2.48	2.77	2.86	0	3.14	0	2.75	2.84	3.21	3.67	3.41	4.38	2.34	3.05	2.21	2.29	3.48
LOC_Os01g07810.3	2.77	2.23	0.63	1.11	1.43	0	1.31	1.47	2.56	2.1	1.91	2.33	2.53	2.9	2.58	2.26	2.72
LOC_Os01g07870.1	2.77	3.21	3.74	4.08	3.94	2.97	2.15	2.72	4.02	2.91	2.03	3.16	3.38	3.31	3.35	3.32	2.68
LOC_Os01g07880.1	3.75	3.84	0	0	0	2.91	1.89	2.8	3.51	3.73	2.76	2.94	4.2	3.8	4.01	4.22	3.53
LOC_Os01g07890.1	4.78	4.7	2.65	2.34	2.94	4.39	3.04	3.17	1.76	4.47	3.97	4.26	5.24	5.03	5.17	5.24	4.52
LOC_Os01g07920.2	1.68	2.65	0.55	1.49	1.08	1.29	0.69	0.97	2.72	1.82	2.65	2.67	2.61	2.42	2.49	2.67	2.03
LOC_Os01g07950.1	4.63	4.53	1.65	2.51	2.25	1.81	1.76	2.07	4.67	2.83	3.39	2.98	4.76	4.6	4.86	4.74	4.51
LOC_Os01g07960.2	3.37	3.94	4.19	4.43	4.24	2.89	2.88	2.19	2.58	5.13	4.76	5.25	3.42	3.66	4.22	3.3	2.75
LOC_Os01g07970.1	6.3	6.33	6.07	5.7	5.78	6.81	7.02	6.89	4.21	5.14	4.67	4.86	6.52	6.5	6.42	6.12	3.82
LOC_Os01g08110.1	2.42	2.34	0	1.57	0.35	0.63	0.29	0.16	2.25	2.73	2.88	1.33	2.34	2.17	2.43	2.47	2.06
LOC_Os01g08150.1	2.72	2.99	1.95	2.07	2.14	0.39	0.35	0.33	2.27	2.42	3.34	3.06	2.18	2.54	2.09	2.03	3.34
LOC_Os01g08170.1	1.99	2.48	0.68	1.13	1.65	0	0	0.14	2.32	2.95	2.66	2.27	2.16	2.4	1.95	1.9	3.12
LOC_Os01g08200.1	4.69	4.82	3.61	4.45	4.23	3.32	3.88	3.56	4.96	4.75	5.32	5	4.55	4.71	4.45	4.47	4.68
LOC_Os01g08270.4	2.99	3.9	2.85	2.94	2.56	3.18	3.63	3.61	2.18	2.3	3.11	4.34	3.51	3.7	3.51	3.05	3.62
LOC_Os01g08290.1	1.86	1.74	2.71	2.53	2.72	3.75	2.89	2.84	3.09	3.14	3.53	3.46	1.73	2.1	1.69	1.22	2.7
LOC_Os01g08310.1	2.71	1.51	2.53	2.86	3.19	0	0	2.45	2.93	3.46	3.7	0	3.14	2.58	3.03	3.07	3.45
LOC_Os01g08370.1	0.68	1.01	2.69	1.41	2.23	1.59	2.99	2.28	1.94	2.55	2.71	2.57	0.26	0.28	0.63	0.62	2.04
LOC_Os01g08380.1	6.95	6.34	7.39	7.23	7.77	6.5	6.3	6.38	7.2	5.26	5.19	5.84	5.51	5.27	4.81	5.14	4.44
LOC_Os01g08400.1	4.2	4.32	3.74	4.61	4.21	4.43	4.13	4	4.53	4.43	4.87	4.38	3.94	4.19	4.11	4.19	4.13
LOC_Os01g08410.1	5.89	5.92	5.63	5.63	5.45	4.63	4.57	4.59	5.95	5.05	5.56	5.6	5.83	5.69	5.89	5.84	5.7
LOC_Os01g08440.1	2.38	1.89	3.41	3.4	2.94	3.95	3.84	4.12	1.69	2.06	0.47	0.56	1.65	1.9	2.64	2.21	0.03
LOC_Os01g08510.1	1.95	2.23	1.42	2.01	1.85	1.36	1.23	0.46	0.75	2.09	2.02	1.94	2.47	2.17	2.57	2.43	1.08
LOC_Os01g08560.1	4.57	6.12	5.08	5.26	0	0	4.41	0	6.05	5.25	4.41	0	5.83	6.03	5.75	5.86	6.28
LOC_Os01g08650.1	2.72	2.55	1.59	1.44	1.81	2.15	2.36	0	1.92	3	2.5	2.11	2.98	3.11	3.18	3.35	2.13
LOC_Os01g08660.1	5.18	4.46	5.59	0	0	0	4.58	4.94	4.5	5.9	5.88	6.05	3.58	3.69	4.64	3.63	4.62
LOC_Os01g08670.1	3.99	3.78	3.41	3.81	3.42	3.87	3.97	4.37	4.46	3.4	3.38	2.62	3.84	3.96	3.63	3.8	4.67
LOC_Os01g08680.1	1.69	1.74	2.57	2.27	2.4	2.32	2.68	1.47	2.36	1.93	1.65	2.22	1.43	1.59	1.52	1.62	1.78
LOC_Os01g08690.1	2.1	2.38	0.74	1.27	0.41	0.72	0.9	0.64	1.89	2.03	2.44	1.94	2.91	2.77	2.9	2.75	2.25
LOC_Os01g08700.1	4.33	4.95	0	6.62	6.4	0	3.79	0	1.33	0	3.25	2.7	3.89	4.98	5.34	4.21	4.43
LOC_Os01g08700.6	4.93	5.14	3.17	5.78	7.09	0.01	5.84	1.37	1.29	0.86	6.66	0.29	3.95	4.72	5.1	4.01	2.43
LOC_Os01g08700.8	3.81	4.5	1.5	5.99	5.76	0.21	5.3	0.59	3.44	0.15	5.19	6.23	3.23	4.3	4.73	3.64	2.35
LOC_Os01g08780.1	3.05	2.89	3.94	3.54	3.93	2.17	3.13	2.62	4.02	2.61	2.36	2.71	1.92	2.14	1.9	2.06	3.04
LOC_Os01g08810.1	1.53	1.38	1.25	1.45	1.31	0.57	0.52	1.29	3.19	1.12	1.2	1.11	1.72	1.72	1.81	1.49	2.48
LOC_Os01g08814.3	2.99	3.18	2.56	3.29	2.38	0.82	2.65	3.36	3.49	4.02	3.99	4.12	3.04	3.32	2.83	2.99	3.54
LOC_Os01g08830.1	5.31	5.4	0	0	0	0	0	3.04	3.99	5.42	4	5.48	5.93	5.69	6.02	5.88	3.76
LOC_Os01g08840.1	0.42	0.81	0	0.85	0	0	0.62	0.53	2.69	2.38	4.24	0.68	0.54	0.52	0.53	0.54	3.34
LOC_Os01g08850.1	2.86	2.94	1.73	2	2.02	1.33	1.84	1.72	2.98	2.42	2.69	2.55	2.81	2.87	2.89	2.93	2.87
LOC_Os01g08860.1	5.6	0.2	10.43	10.43	10.66	11.09	7.03	7.73	1.29	2.82	3.53	1.41	1.22	0.4	2.48	2.82	0.68
LOC_Os01g08870.1	3.69	4.1	0	1.2	1.34	1.82	0	0	1.35	3.52	3.84	3.88	4.12	3.84	4.11	3.93	2.22
LOC_Os01g08890.1	2.86	2.65	2.88	3.13	3.2	2.84	2.73	3.01	2.41	4.16	3.68	4.14	2.54	2.76	2.71	2.21	2.84
LOC_Os01g08960.1	4.68	4.8	2.73	3.87	2.94	4.04	4.45	4.56	5.01	3.87	4.38	4.69	5.08	5.02	5.06	4.95	4.8
LOC_Os01g08970.1	6.03	6.14	0	3.64	2.02	0	4.68	0	5.48	4.87	0	0	6.63	6.44	6.67	6.63	5.45
LOC_Os01g08970.2	1.23	0.88	4.87	2.29	3.22	3.9	1.98	4.73	0.41	0	4.79	5.39	0.81	1.39	0.78	0.91	0.02
LOC_Os01g09000.1	5.89	5.77	4.83	5.29	4.75	4.2	4.38	4.25	5.11	4.57	4.78	5.14	5.68	5.76	5.7	5.76	5.22
LOC_Os01g09010.1	6.83	6.89	5.47	5.42	5.54	6.62	6.66	6.75	7.89	5.89	5.57	5.37	6.46	6.46	6.52	6.36	6.72
LOC_Os01g09020.1	4.3	4.01	5.86	5.36	6.07	7.26	5.81	6.69	4.77	4.72	4.86	5.43	4.48	4.28	4.51	4.43	3.85
LOC_Os01g09080.1	6.1	5.97	4.38	3.88	4.14	3.62	3.76	3.69	6.44	5.7	5.34	5.13	5.96	5.97	5.86	6.34	6.54
LOC_Os01g09100.1	6.63	5.97	7.74	7.88	7.84	8.28	8.13	8.01	5.08	3.49	2.47	4.03	4.29	3.86	3.93	3.81	1.84
LOC_Os01g09120.2	2.68	2.55	0	0.9	3.39	1.01	1.16	4.32	2.17	0	0	0.52	3.57	2.19	2.95	2.33	2.6
LOC_Os01g09150.1	1.57	1.59	1.95	2.01	2.38	1.39	1.74	1.41	3.2	2.16	2.26	0.27	0.87	0.85	0.5	0.72	2.35
LOC_Os01g09200.1	5.13	5.2	4.44	4.38	3.79	0	3.47	4.03	5.07	5.22	6.17	5.59	5.1	5.53	5.19	5.42	5.53
LOC_Os01g09246.1	5.32	5.31	4.96	4.97	4.62	3.43	3.75	3.82	5.1	4.86	5.39	5.42	5.45	5.47	5.33	5.36	4.98
LOC_Os01g09280.1	3.02	3.1	4.1	3.42	3.42	4.49	4.43	4.05	4.46	3.46	3.42	3.44	2.85	2.35	2.27	2.4	2.96
LOC_Os01g09300.1	3.11	2.19	4.67	4.13	4.51	3.85	5.92	4.16	3.06	3.47	3.73	3.94	3.07	1.72	3.07	1.12	2.33
LOC_Os01g09320.1	5.39	5.56	3.95	4.13	4.68	5.03	5.15	4.53	6.31	5.41	6.55	6.44	5.98	5.74	6.17	5.73	5.83
LOC_Os01g09420.1	4.42	4.25	3.27	3.25	2.86	3.6	4.06	3.74	4.02	4.49	4.33	4.56	4.79	4.69	4.96	4.84	3.59
LOC_Os01g09430.1	4.19	4.22	3.25	2.87	1.82	2.78	2.83	2.23	3.61	3.57	2.86	3.64	4.37	4.51	4.52	4.4	4.48
LOC_Os01g09450.2	2.13	1.4	2.54	2.57	1.98	2.04	2.8	2.05	0.93	3.92	2.81	4.05	1.6	1.58	1.71	1.7	0.68
LOC_Os01g09460.1	2.5	2.57	1.49	1.33	1.38	0.45	0.51	0.98	1.92	2	2.08	2.5	2.14	2.21	2.03	1.96	2.4
LOC_Os01g09510.1	7.46	8	6.62	6.44	6.5	6	5.27	5.64	8.48	7.26	7.35	7.29	7.38	7.58	7.29	7.32	8.64
LOC_Os01g09540.1	2.99	3.06	1.8	1.98	2.29	0	0.38	1.24	1.44	2.15	2.07	3.55	3.62	3.5	3.33	3.16	1.62
LOC_Os01g09550.2	1.76	2.14	1.77	0	1.29	0	1.11	1.81	2.78	1.89	1.95	2.08	1.64	2.05	2	1.4	2.27
LOC_Os01g09560.1	6.19	6.43	6.46	6.5	6.13	4.61	4.42	4.51	6.63	5.85	6.49	6.31	5.95	6.03	5.84	5.94	7.01
LOC_Os01g09570.1	2.94	3.12	5.49	5.95	5.43	4.67	4.53	4.16	3.86	6.22	5.7	5.75	3.93	4.31	3.99	4.22	4.15
LOC_Os01g09590.1	4.79	4.71	3.41	3.45	0	2.66	2.39	2.48	5.01	4.44	3.94	0	5.03	4.92	5.02	4.38	4.89
LOC_Os01g09620.1	6.22	6.82	5.45	5.13	5.04	3.9	3.53	3.83	3.93	5.12	4.15	4.07	6.28	5.91	7.01	6.76	4.73
LOC_Os01g09640.1	3.79	2.83	4.79	4.41	5.45	5.79	5.24	4.06	2.07	4.74	4.77	5.04	3.74	4.33	3.88	3.44	3.35
LOC_Os01g09660.1	2.12	2.29	1.45	0.46	0	1.08	0.17	0.57	0.84	2.29	1.47	1.64	2.55	2.44	2.56	2.3	1.93
LOC_Os01g09740.1	2.05	1.82	1.53	0.38	0.33	0.39	0.55	0.61	1.47	2.08	2.18	2.15	2.32	2.32	2.29	2.31	1.95
LOC_Os01g09790.1	2.27	2.09	2.13	1.9	2.44	0	0	1.42	2.53	2.04	2.99	0	1.84	2.01	1.83	2.14	2.99
LOC_Os01g09800.1	5.55	5.44	5.33	5.76	5.7	5.08	4.64	5.07	4.38	5.01	5.01	5.24	6.07	5.83	6.11	5.87	4.47
LOC_Os01g09810.1	0	0.36	1.24	2.1	1.24	4.34	3.57	3.81	1.28	0	0	0	0.25	0.33	0	0.09	0.19
LOC_Os01g09830.1	7.36	6.68	8.16	8.17	8.15	8.84	8.96	8.9	6.08	6.64	6.58	6.61	6.41	6.47	6.35	6.51	5.85
LOC_Os01g09870.1	3.7	3.05	3.3	3.59	3.07	3.44	3.21	3.56	2.95	0	0.73	0.81	0.97	0.87	1.14	1.03	1.21
LOC_Os01g09880.1	4.06	4.69	4.02	3.77	3.33	4.22	4.53	4.52	5.15	4.74	4.82	4.22	3.56	4.05	3.78	3.72	4.21
LOC_Os01g09890.1	5.77	5.9	3.84	3.56	3.71	3.34	2.71	2.35	5.44	4.43	4.8	4.57	5.87	5.87	5.67	5.83	5.83
LOC_Os01g10010.1	2.64	2.56	0.84	0.74	2.53	1.34	0.94	0.41	2.57	4.07	2.72	3.01	2.5	2.47	2.51	2.91	2.54
LOC_Os01g10010.2	1.96	1.69	3.87	4.11	3.75	5.33	5.3	5.39	2.09	2.63	2.75	0.58	1.57	1.58	1.9	1.11	1.61
LOC_Os01g10020.1	3.22	3.34	2.58	2.64	2.41	0.55	1.73	1.83	3.36	2.52	3.27	2.83	3.01	3.12	2.88	2.92	2.92
LOC_Os01g10040.1	2.61	2.75	1.08	0.83	0	0	0	0.78	2.93	1.99	1.27	1.72	3.62	3	3.16	2.79	1.99
LOC_Os01g10150.1	5.1	5.32	3.91	3.34	3.98	3.13	2.18	2.94	4.83	3.77	5.05	5.04	5.47	5.47	5.28	5.29	5.18
LOC_Os01g10180.1	5.49	5.06	3.13	3.73	3.97	4.63	4.71	4.08	5.01	3.27	3.76	3.35	5.8	5.71	5.8	5.84	5.3
LOC_Os01g10210.1	6.16	5.59	3.71	3.76	3.46	3.35	2.87	3.3	2.89	4.31	3.76	4.57	6.53	6.31	5.62	5.61	3.37
LOC_Os01g10250.2	1.23	0.93	0.71	1.06	0	2.24	3.51	3.28	1.76	1.44	2.24	3.67	0.79	1.63	2.24	2.25	1.31
LOC_Os01g10250.3	1.36	1.38	2.93	1.8	2.51	0.67	1.52	1.5	1.96	1.18	0.22	0.64	1	1.24	1.79	2	1.41
LOC_Os01g10290.2	4.95	5.03	2.81	4.22	4.2	5.62	5.22	3.69	5.18	3.56	5.45	5.43	4.85	5.08	4.87	4.89	5.15
LOC_Os01g10340.1	3.85	4.25	3.59	3	3.14	2.68	1	2.2	3.83	3.88	4.07	3.36	3.65	3.96	3.59	3.79	4.3
LOC_Os01g10350.1	3.15	3.13	3.07	2.82	2.73	2.86	2.47	2.09	3.26	3.45	3.53	3.69	3.11	3.07	3.11	3.21	3.02
LOC_Os01g10440.1	3.01	2.9	2.21	0	0	4.09	4.06	4.16	4.32	3.02	0	2.23	3.2	3.09	2.32	2.89	3.13
LOC_Os01g10450.1	1.11	0.76	3.35	3.4	3.51	2.92	2.65	3.13	0.47	4.31	4.88	0	0.17	0.76	0.15	2.35	0.91
LOC_Os01g10460.1	2.7	2.69	0.66	0.57	0	0.98	0	0.92	2	1.23	0.85	0.61	2.96	3.02	2.87	3.19	1.9
LOC_Os01g10580.1	4.06	3.81	2.82	3.08	3.02	3.9	3.15	3.4	2.73	2.15	2.22	2.44	3.68	3.65	3.54	3.58	2.68
LOC_Os01g10610.1	5.16	4.98	4.52	4.77	4.64	3.75	3.99	4.35	5.17	4.43	4.42	3.97	5.29	4.96	5.1	5.16	4.91
LOC_Os01g10640.1	1.93	1.87	3.35	2.71	3.19	3.25	3.91	3.64	1.71	0	0.55	0	0.7	0.66	0.48	0.67	1.02
LOC_Os01g10680.2	2.05	1.77	2.01	1.61	1.66	1.7	1.82	2.02	2.07	3.23	2.77	1.64	1.39	1.15	2.13	1.9	2.02
LOC_Os01g10820.1	7	7.36	6.04	6.2	5.9	5.53	5.28	5.12	8.01	7.44	7.21	7.26	7.05	7.13	7.04	7	8.13
LOC_Os01g10830.1	3.64	3.47	0.56	1.62	1.93	2.94	2.94	2.66	2.73	3.05	3.27	2.75	4.24	3.99	3.88	3.79	3.16
LOC_Os01g10840.1	5.21	5.27	5.04	4.85	4.77	4.26	4.36	4.59	4.98	5.42	5.59	5.45	5.36	5.32	5.3	5.16	5.25
LOC_Os01g10850.1	1.58	2.57	0.62	0.73	0.32	0.6	0	0.29	2.27	2.84	2.12	1.61	1.61	1.94	1.62	1.35	3.18
LOC_Os01g10860.1	2.2	2.16	0.36	1.23	1.92	0	0	0.74	2.14	3	2.24	2.23	2.08	2.31	2.52	2.41	1.6
LOC_Os01g10870.1	1.17	1.07	3.38	3.03	2.66	2.84	3.34	2.76	1.57	0	0.82	1.29	0.52	0.65	0.4	0.41	0.42
LOC_Os01g10950.1	3.92	3.81	2.31	1.85	1.73	3.23	3.24	3.44	2.88	3.93	3	3.72	4.17	3.96	4.04	3.97	4
LOC_Os01g11010.1	2.66	3.01	1.84	1.68	1.32	0	0.48	0.63	3.67	3.46	2.76	2.4	2.56	2.69	2.58	2.24	3.31
LOC_Os01g11040.1	3.8	4.03	3.43	3.48	3.3	2.48	2.65	2.47	3.35	4.17	4.48	4.42	3.9	3.97	3.92	3.82	3.47
LOC_Os01g11054.4	1	0.96	2.97	1.14	1.57	0	1.52	0	1.12	3.47	2.82	2.13	0.12	0.78	0.65	1.41	0.42
LOC_Os01g11070.1	3.86	4.05	3.74	3.85	3.82	2.36	2.36	2.48	3.82	4.38	4.86	4.96	3.85	3.93	3.78	3.88	3.82
LOC_Os01g11110.2	1.9	0	2.8	3.11	3.16	4.3	3.34	3.82	0.74	3.95	3.77	3.59	0.01	0.03	2.22	2.2	0
LOC_Os01g11120.1	4.75	4.81	4.19	3.84	3.81	2.97	3.7	3.66	5.34	5.34	5.48	5.14	4.91	5.02	4.85	5.01	5.91
LOC_Os01g11160.1	2.54	2.69	0.84	1.28	1.13	1.12	0.57	1.42	1.21	3.06	2.19	2.16	2.31	2.55	1.67	1.66	0.75
LOC_Os01g11230.1	4.66	5	3.07	3.1	2.69	2.75	0	3.01	3.42	5.53	3.47	5.78	5.2	4.98	5.12	5.05	3.47
LOC_Os01g11240.1	5.93	6.06	5.26	4.83	4.85	1.69	3.12	3.16	4.11	3.56	4.24	3.93	5.54	5.81	5.42	5.17	5.35
LOC_Os01g11340.1	5.39	4.69	6.23	6.11	6.08	4.32	4.68	4.54	3.37	4.73	4.06	3.43	3.76	3.97	3.45	3.43	4.07
LOC_Os01g11414.1	5.84	6.23	2.82	4.84	5.04	2.11	2.52	2.26	4.61	6.17	5.88	6.24	6.14	6.1	6.42	6.28	6.09
LOC_Os01g11414.2	0.68	1.08	5.3	5.16	3.88	0	4.41	0.69	1.87	4.14	5.19	4.68	0.65	0.3	1.04	1.05	2.32
LOC_Os01g11520.1	4.38	3.99	3.77	3.65	3.48	5.09	5.19	5.02	4.61	2.84	1.81	2.34	3.2	2.96	3.25	3.07	3.39
LOC_Os01g11570.1	4.85	5	3.7	3.96	4.13	4.04	3.47	3.81	4.23	4.44	5.05	4.47	4.8	5.08	5.03	4.85	4.73
LOC_Os01g11580.1	2.65	3.64	3.8	3.57	0	3.66	3.59	3.93	2.2	0.49	4.68	4.04	2.74	3.8	2.36	2.51	2.45
LOC_Os01g11600.1	4.12	3.24	3.76	4.21	4.79	8.42	8.87	8.85	5.61	4	3.37	3.02	2.19	2.11	2.4	1.89	2.55
LOC_Os01g11620.1	2.82	3.1	1.18	1.97	1.08	2.97	2.75	2.59	2.89	3.58	3.73	3.52	2.33	2.72	2.23	2.11	2.33
LOC_Os01g11650.1	6.51	6.71	5.07	4.77	4.99	5.34	5.17	5.06	7.22	7.22	7.15	6.81	6.92	6.7	6.66	7.04	6.89
LOC_Os01g11650.2	2.9	2.87	3.99	4.46	4.02	3.86	4.02	4.05	2.95	4.04	4.22	4.21	2.54	3.04	3.03	2.64	2.13
LOC_Os01g11730.1	6.2	7.31	3.96	3.82	2.12	0	1.02	1.24	0.15	6.37	6.52	5.97	6.36	6.82	6.81	6.46	5.5
LOC_Os01g11810.1	0.05	0.08	2.26	1.88	1.92	0.47	0.32	1.11	1.23	3.14	2.82	3.19	0.02	1.19	1.24	1.31	1.75
LOC_Os01g11910.1	5.63	5.78	5.02	5.29	4.82	5.15	4.99	5.37	5.73	6.45	6.31	6.41	6.14	6.14	6.08	6.42	6.31
LOC_Os01g11952.1	3.42	3.43	2.18	2.54	2.24	3.22	2.74	2.92	2.82	2.54	2.97	3.1	2.86	3.18	3.05	2.8	2.95
LOC_Os01g11960.1	2.35	2.48	1.08	1.46	1.7	1.64	0.89	1.27	1.85	2.73	2.9	1.92	2.09	2.27	2.22	2.15	2.37
LOC_Os01g11970.1	2.4	2.63	0.54	0	0.54	0.91	1.59	1.33	2.09	2.5	1.63	2.15	2.57	2.55	2.54	2.69	1.91
LOC_Os01g12000.1	5.02	4.52	6.06	5.82	5.98	5.63	5.05	5.13	5.63	6.06	5.83	5.79	5.58	5.61	5.33	5.79	6.14
LOC_Os01g12070.1	4.23	3.74	1.05	0.4	0.05	0	0	0	3.8	3.39	4.36	3.9	3.93	3.74	3.27	3.17	3.19
LOC_Os01g12100.1	6.07	6.08	5.67	5.84	5.74	7.36	7.27	7.31	5.21	7.24	6.86	7.41	6.68	6.74	6.59	6.7	5.03
LOC_Os01g12130.1	2.11	2.42	0.89	2.05	1.4	1.09	0.63	0.56	2.28	3.81	3.78	4.43	3.29	2.99	3.12	3.25	4.14
LOC_Os01g12160.1	3.34	3.24	1.53	2.41	2.53	2	1.63	1.92	3.4	4.14	3.08	3.68	3.88	3.56	4.16	4.02	4.31
LOC_Os01g12200.1	4.21	4.03	2.62	3.54	3.22	4.81	0	3.26	3.39	2.95	3.48	3.36	4.09	3.95	3.97	4.08	3.5
LOC_Os01g12260.1	3.36	3.94	3.2	3.76	3.68	1.82	2.33	1.83	3.24	3.76	4.38	3.95	3.11	3.59	3.2	3.17	4.26
LOC_Os01g12270.1	6.91	6.67	5.63	5.48	6.01	7.4	7.46	7.41	5	4.76	6.67	7.16	7.06	6.99	7.04	7.02	6.83
LOC_Os01g12390.1	3.87	4.22	4.44	4.33	4.21	0	4.14	4.37	4.04	4.83	5.01	4.7	4	3.91	3.95	2.83	4.4
LOC_Os01g12420.1	2.79	2.53	3.31	3.53	3.68	3.17	2.25	2.62	3.09	2.17	2.42	2.8	2.76	2.6	2.51	2.99	2
LOC_Os01g12430.1	1.85	1.99	2.68	2.73	2.91	4.42	3.78	4.18	1.72	2.07	2.04	2.97	2.5	2.21	2.36	2.47	1.34
LOC_Os01g12440.1	2.73	2.94	2.05	1.51	1.29	0.96	0	0.69	3.46	2.45	2.45	2.16	2.29	2.36	2.34	2.39	3.25
LOC_Os01g12464.1	1.83	1.96	1.75	1.58	1.47	0	2.48	2.89	3.07	2.52	3.44	3.61	1.87	1.63	1.55	1.68	2.73
LOC_Os01g12470.1	2.39	2.24	2.55	1.03	2.7	2.5	2.52	2.91	2.54	2.51	2.7	3.17	2.23	2.34	2.4	2.38	1.67
LOC_Os01g12530.2	1.8	1.52	0	0.2	3.23	1.35	1.48	0	1.4	2.1	0.49	0.38	1.44	3.27	2.84	3.02	1.22
LOC_Os01g12530.5	2.54	1.49	1.41	2.88	0.44	0	0	3.06	0.23	2.96	3.46	2.92	0.84	2.33	2.48	2.43	0.38
LOC_Os01g12550.1	2.94	2.92	1.42	1.51	1.86	1.95	2.14	2.16	2.49	2.49	2.86	3.14	3.11	3.06	3.14	3.06	2.52
LOC_Os01g12560.1	3.04	3.17	1.36	2.17	1.21	0	0.37	1.39	1.91	2.62	3	3.39	3.65	3.52	4.06	3.87	2.56
LOC_Os01g12650.1	5.54	6.14	5.07	4.92	4.67	3.91	3.65	3.67	6.35	5.61	5.8	5.69	5.06	5.63	5.23	5.21	6.46
LOC_Os01g12730.1	5.3	5.5	5.51	4.95	0.64	5.63	4.73	5.02	5.79	5.34	5.53	5.41	4.99	5.19	5.06	4.84	5.84
LOC_Os01g12730.2	2.17	1.9	1.67	4.03	4.91	2.6	4.45	4.46	3.2	1.73	1.03	0	2.8	2.97	1.73	3.66	2.88
LOC_Os01g12800.1	3.95	4.25	3.23	2.88	3.49	3.19	3.4	3.41	4.88	4.12	4.29	4.25	4.44	4.38	4.26	4.33	4.52
LOC_Os01g12830.1	4.42	4.23	4.97	4.93	4.86	4.02	4.32	4.44	4.54	5.64	5.41	5.19	4.46	4.54	4.52	4.53	4.98
LOC_Os01g12870.1	4.46	4.57	3.46	3.8	4.01	2.81	3.11	2.62	4.33	4.51	4.56	4.52	4.45	4.48	4.59	4.57	4.22
LOC_Os01g12880.1	5.54	5.69	5.59	5.53	5.49	4.12	4.33	4.35	5.17	5.76	6.02	5.7	5.8	5.77	5.9	5.8	5.39
LOC_Os01g13000.1	2.24	2.43	1.48	1.25	0.31	0.55	1.15	1.49	2.72	2.15	3.31	1.9	2.21	2.19	2.15	2.35	2.77
LOC_Os01g13030.2	6.37	6.57	5.48	5.15	5.06	2.68	2.56	3.31	5.58	6.39	6.46	6.09	6.7	6.18	6.54	6.66	6.38
LOC_Os01g13040.1	1.75	2.08	2.46	3.16	2.98	3.11	1.51	1.75	1.57	2.5	2.14	1.55	1.23	1.17	0.95	1.01	2.68
LOC_Os01g13080.1	5.96	6.36	4.91	4.61	4.92	4.61	4.12	4.41	7.2	5.79	5.86	5.6	5.73	6	5.82	6.02	6.94
LOC_Os01g13090.2	4.13	3.85	5	4.77	2.05	4.23	4.26	4.23	3.57	5.26	5.82	5.78	4.45	4.26	4.52	4.65	4.86
LOC_Os01g13160.1	4.98	4.97	4.72	4.86	4.46	3.82	3.64	3.81	4.87	4.57	5.01	4.93	5.06	5.1	5.07	5.12	4.99
LOC_Os01g13170.1	4.25	4.3	3.82	0	0	0	0	3.36	3.83	4.13	4.77	4.82	5.03	4.61	4.77	4.72	3.8
LOC_Os01g13190.1	3.36	4.33	3.83	3.4	3	0	2.19	2.53	4.61	4.86	4.75	4.18	4.29	4.51	4.66	3.87	4.77
LOC_Os01g13200.1	5.95	6.03	4.8	4.82	4.67	3.16	3.53	3.3	5.35	5.28	5.62	5.72	6.13	6.25	6.04	6.13	5.72
LOC_Os01g13210.1	7.59	7.49	6.16	5.83	5.52	5.87	4.88	5.81	6.86	6.04	5.33	6.31	7.09	7.64	7.21	7.17	7.14
LOC_Os01g13210.2	4.74	5.17	5.68	4.33	5	5.56	4.97	5.82	2.95	5.26	5.75	2.51	3.93	2.75	2.37	2.72	2.73
LOC_Os01g13260.1	1.88	2.13	1.51	1.22	1.68	0	0.4	0.66	1.94	2.26	2.78	2.46	1.69	1.86	1.54	1.56	2.71
LOC_Os01g13280.1	1.92	1.77	0.56	1.6	0.79	2.61	2.38	2.98	3.11	2.59	2.58	2.16	2.1	2.16	2.09	2.32	2.07
LOC_Os01g13370.1	3.76	4.63	4.14	4.14	4.11	3.7	3.67	3.82	3.89	4.56	4.59	4.43	5.35	4.14	4.63	4.1	4.35
LOC_Os01g13420.1	5.27	5.2	4	3.65	3.33	3.06	2.76	3.76	4.5	6.14	5.79	5.61	5.92	5.75	5.69	5.69	5.62
LOC_Os01g13430.1	3.55	3.82	3.28	3.18	3.56	3.66	3.73	3.66	3.67	3.75	4.11	4.02	3.5	3.61	3.7	3.73	3.54
LOC_Os01g13460.1	4.56	4.6	3.56	3.82	3.43	3.14	2.86	3.05	4.24	4.09	4.2	4.13	4.99	4.8	5.05	4.99	4.35
LOC_Os01g13470.1	3.93	4.06	3.27	2.88	3.11	2.6	2.71	2.01	3.79	3.16	3.37	3.34	4.1	4.14	4.29	4.24	2.47
LOC_Os01g13480.1	1.06	1.03	2.93	3.13	3.38	2.78	2.8	3.44	0.22	3.29	2.47	3.22	1.95	1.71	2.39	1.99	0.59
LOC_Os01g13490.1	2.56	2.65	2.91	2.64	1.3	1.65	1.16	0.9	1.86	2.48	2.69	2.45	2.41	2.45	2.31	2.4	2.56
LOC_Os01g13520.1	4.22	3.95	3.71	3.79	3.04	2.11	3.04	3.15	3.67	3.85	3.61	4.88	3.74	3.92	3.69	3.73	4.22
LOC_Os01g13530.1	2.12	2.24	0.93	0.83	0.78	0.58	0.92	1.18	2.88	1.32	1.98	1.71	2.34	2.32	2.21	2.04	2.56
LOC_Os01g13560.1	4.87	4.92	3.74	3.31	0	0	4.06	0	3.88	4.2	0	4.04	5.89	5.76	5.89	5.81	5.61
LOC_Os01g13610.1	2	2.22	1.9	1.66	1.83	0	0	0.36	5.87	4.95	5.88	5.26	3.49	4.23	2.69	2.94	7.11
LOC_Os01g13660.2	3.84	3.96	2.98	2.77	2.97	2.62	1.61	2.16	1.41	4.71	4.3	4.64	4.2	4.06	4.37	4.27	3.45
LOC_Os01g13690.1	4.03	3.91	5.52	4.22	3.09	2.55	0	1.98	4.73	5.56	4.87	5.35	4.02	4.13	4.12	4.03	5.68
LOC_Os01g13690.2	1.23	0.21	1.52	2.38	2.1	0	2.57	1.95	1.55	2.03	2.54	1.65	0.27	1.13	1.02	1.83	1.84
LOC_Os01g13700.1	5.19	5.33	4.66	5.03	4.9	5.32	5.23	5.34	5.52	6.28	6.29	6.58	5.42	5.41	5.27	5.39	5.37
LOC_Os01g13720.4	0.9	1.46	2.55	2.82	0	2.18	1.72	1.83	1.13	3.56	3.4	0	1.58	1.47	1.54	1.53	0.95
LOC_Os01g13730.1	4.7	4.85	3.85	4.12	4.49	2.7	2.64	2.9	4.68	4.54	4.65	4.84	5.11	4.96	5.17	5.17	4.45
LOC_Os01g13760.1	3.3	3.11	3.12	2.93	2.25	2.12	2.44	2.21	2.79	1.47	2.51	2.17	3.21	3.3	3.32	3.12	3.04
LOC_Os01g13770.3	0.58	1.6	5.78	6.2	0	0	4.36	0	1.81	6.51	3.94	6.33	1.05	1.12	1.41	1.3	3.22
LOC_Os01g13930.1	4.26	3.83	3.65	3.57	3.37	2.59	2.55	2.5	3.11	2.74	1.82	2.61	3.47	3.6	3.42	3.44	3.59
LOC_Os01g13940.1	1.98	2.01	1.32	0.76	1	0.52	1.33	1.23	2.34	1.15	2.57	1.91	1.82	2.19	1.81	1.94	2.21
LOC_Os01g14050.1	4.14	5.26	4.64	4.64	4.43	2.74	3.17	2.79	4.25	4.65	4.96	4.78	5.35	4.41	4.56	4.32	4.69
LOC_Os01g14070.1	4.82	4.58	3.96	3.43	2.58	2.41	2.56	2.87	4.63	3.87	0.59	0	4.78	4.77	4.6	4.52	4.97
LOC_Os01g14100.3	2.05	1.55	2.49	2.65	2.84	2.46	2.56	2.36	0.84	2.23	1.16	2.82	1.54	1.14	1.42	1.08	0.82
LOC_Os01g14110.1	4.03	4.16	2.27	2.13	2.69	1.73	2.16	2.26	3.23	1.38	1.94	1.49	3.96	4.05	3.92	3.77	3.67
LOC_Os01g14140.1	4.65	5.49	3.5	4.07	4.27	2.44	1.38	1.63	3.83	5.5	5.19	5.32	4.71	5.06	4.47	4.44	6.23
LOC_Os01g14370.2	3.2	3.11	3.1	3.1	2.88	3.21	2.62	0	2.77	3.03	3.62	3.16	2.89	2.83	3.07	3.03	2.5
LOC_Os01g14410.1	2.86	1.37	2.63	2.26	1.8	0	2.47	3.16	1.59	2.33	0	3.25	2.08	1.53	1.58	1.37	0
LOC_Os01g14420.1	2.16	2.07	2.53	2.07	1.66	1.52	1.61	1.64	3.19	2.34	2.34	2.48	2.78	2.55	2.55	2.61	2.56
LOC_Os01g14440.1	7.51	6.81	5.63	5.9	6.41	4.92	5.54	5.67	4.34	3.18	0	3.13	1.69	1.75	3.17	1.76	2.81
LOC_Os01g14520.1	2.91	2.58	0.5	3.18	0.83	2.79	2.08	2.58	1	4.61	3.26	3.64	3.2	3.1	3.62	3.67	2.3
LOC_Os01g14530.1	1.57	1.97	2.15	2.22	0.98	0	0.54	0.5	2.6	1.7	1.78	2.79	1.83	1.33	1.04	1.48	2.55
LOC_Os01g14550.1	4.13	3.79	5.21	5.06	4.48	0	0	0	6.2	6.01	2.77	4.03	4.25	4.5	2.37	4.47	4.14
LOC_Os01g14580.1	4.13	3.94	1.92	4.34	1.06	2.75	2.36	3.48	3.99	2.84	0.93	0	3.57	3.8	3.12	2.72	4.2
LOC_Os01g14590.1	3.94	3.15	5.02	5.12	4.88	4.72	4.83	4.48	6.64	4.45	4	5.47	3.98	3.74	3.15	4.24	4.01
LOC_Os01g14610.1	2.89	3.32	1.91	2.72	2.24	1.74	1.14	1.52	2.36	2.31	3.68	3.08	3.27	3.15	3.42	3.41	3.16
LOC_Os01g14650.1	2.99	3.46	1.44	0.78	1.81	1.41	0.48	0.78	3.32	2.17	2.52	2.44	3.5	3.84	3.1	3.65	3.75
LOC_Os01g14670.1	5.49	5.86	5.08	5.05	4.55	1.74	3.28	1.89	8.13	6.31	5.97	5.79	5.49	5.63	5.53	5.41	6.56
LOC_Os01g14690.1	6.18	6.26	5.99	6.36	5.79	4.76	4.99	5.03	6.5	6.47	6.71	6.64	6.07	6.19	6.04	6.12	6.69
LOC_Os01g14790.1	4	4.24	4.21	3.96	4.18	3.86	3.51	4.27	4.88	4.87	4.65	4.95	4.28	4.19	4.2	4.32	4.24
LOC_Os01g14830.1	3.84	3.88	3.09	2.77	3.24	1.47	1.84	2.18	4.63	3.48	4.07	3.94	3.71	3.77	3.76	3.92	4.27
LOC_Os01g14840.1	3.01	3.41	2.18	2.42	1.94	2.06	2.05	2	3.42	2.77	2.74	2.86	3.14	3.21	3.3	3.33	3.16
LOC_Os01g14860.3	3.65	3.66	3.91	4.36	6.26	0	0	3.15	3.05	5.78	6.11	6.05	3.3	2.77	1.03	1.41	2.09
LOC_Os01g14870.1	2.62	2.71	1.13	1.56	1.54	1.07	1.71	0.47	2.76	2.38	2.46	2.61	3	2.8	2.65	2.66	2.73
LOC_Os01g14932.1	3.53	3.44	3.9	4.37	4.07	3.27	2.98	3.2	3.26	4.58	4.83	4.58	3.16	3.17	2.75	2.92	3.09
LOC_Os01g14980.1	4.76	4.29	3.85	3.61	4.05	2.79	3.08	2.76	4.72	5.12	5.53	5.42	5.03	4.29	4.93	5.07	5.19
LOC_Os01g15000.1	2.86	2.68	1.47	2.29	4.05	5.6	3.52	4.13	3.89	3.52	0.85	2.93	2.77	2.87	2.58	2.69	2.36
LOC_Os01g15010.1	5.91	6.16	5.22	5.05	5.05	4.94	4.98	5.41	6.24	6.43	6.36	6.42	5.32	6.42	6.4	5.89	5.26
LOC_Os01g15020.1	5.69	6.01	4.18	1.11	2.04	1.94	0	1.93	5.44	1.14	2.85	2.9	6.25	6.33	6.14	6.09	5.39
LOC_Os01g15029.1	5.72	6.12	5.5	5.51	5.68	5.12	5.58	4.13	6.8	5.84	6.25	6.01	5.6	5.82	5.15	5.82	6.61
LOC_Os01g15110.1	4.27	5.71	5.76	5.69	5.23	6.09	5.48	5.7	4.05	6.06	6.46	6.42	5.48	5.85	5.88	5.92	4.66
LOC_Os01g15120.1	4.45	4.69	3.47	3.45	3.65	3	2.92	2.9	4.28	4.61	4.71	4.63	4.94	4.82	4.84	4.73	4.2
LOC_Os01g15260.1	4.58	4.68	4.4	3.82	3.26	3.23	3.19	3.73	4.03	4.87	5.05	5.02	4.85	4.72	4.8	4.8	4.55
LOC_Os01g15270.1	11.19	10.95	11.34	11.48	11.5	11.65	11.64	11.56	10.18	11.82	10.86	11.27	12.51	11.86	12.61	12.42	11.54
LOC_Os01g15290.1	4.83	4.98	3.7	0.58	1.1	0	2.91	0.83	3.71	4.71	4.97	4.76	5.22	5	5.29	5.03	4.15
LOC_Os01g15290.2	1.39	0.3	3.58	4.14	3.81	2.93	0	2.28	4.26	0	0	1.08	0.33	2	0.33	1.73	4.41
LOC_Os01g15310.1	5.36	5.5	4.38	4.03	4.06	5.06	5.15	5.38	5.89	4.78	4.5	4.32	5.38	5.34	5.25	5.31	5.66
LOC_Os01g15320.1	5.21	6.01	3.4	3.47	3.62	0	2.09	2.48	6.54	4.94	4.82	5.05	5.87	5.91	5.46	5.44	6.35
LOC_Os01g15340.1	5.83	5.1	6.15	5.96	6.33	5.29	6.16	5.39	6.49	5.52	5.56	6.13	6.24	6.36	6.38	6.65	6.57
LOC_Os01g15350.1	4.12	4.03	3.56	3.37	3.59	4.08	3.47	3.83	3.73	3.23	4.22	3.84	3.99	3.96	4.04	4.15	3.9
LOC_Os01g15448.1	3.48	3.6	3.03	2.33	2.39	1.77	1.67	1.58	3.3	3.3	3.87	3.43	3.39	3.84	3.54	3.56	4.02
LOC_Os01g15460.3	3.18	2.86	3.82	3.55	3.42	3.04	2.84	3.17	3.48	4.51	4.67	4.81	2.4	3.48	3.45	3.41	3
LOC_Os01g15470.1	3.97	4.32	0	0	4.52	0	4.72	4.69	4.48	2.22	5.13	4.63	4.59	4.58	5.12	4.86	4.42
LOC_Os01g15480.1	1.99	2.44	1.52	0.8	1.12	0.77	0.23	0.47	1.78	1.74	2.43	2.17	1.66	2.05	1.6	1.58	2.18
LOC_Os01g15490.1	4.13	4.18	3.36	3.65	3.36	3.99	3.12	3.54	3.91	3.77	4.11	3.88	4.05	4.09	3.98	3.87	3.82
LOC_Os01g15580.1	2.56	2.57	2.11	2.33	1.81	0.97	1.19	1.23	1.32	1.97	2.33	2.57	2.42	2.45	2.33	2.42	1.95
LOC_Os01g15600.1	5.69	5.93	4.64	4.8	4.19	3.01	2.68	4	5.56	5.77	5.82	5.81	6.03	6.04	6.11	6.08	5.88
LOC_Os01g15610.1	7.74	7.78	7.33	6.77	7.01	6.17	7.28	7.13	8.04	8.7	8.5	8.66	7.82	7.89	7.83	7.96	8
LOC_Os01g15630.1	3.61	4.27	0.9	2.57	2.87	2.77	1.01	1.53	4.56	0	4.35	4.7	4.11	3.94	4.02	4.19	4.06
LOC_Os01g15640.1	4.89	4.86	4.21	5.64	3.94	5.44	5.42	5.55	5.5	0	5.78	6.01	5.42	5.12	5.36	5.4	5.12
LOC_Os01g15780.1	4.13	4.21	2.75	2.86	2.49	2.12	1.6	2	3.66	3.87	3.83	4.01	4.42	4.24	4.41	4.39	4
LOC_Os01g15810.1	4.06	4.49	2.84	3.61	3.06	4.12	3.53	3.94	3	4.5	4.66	4.52	3.88	4.16	3.79	3.87	5.23
LOC_Os01g15830.1	7.39	7.71	7.63	7.28	6.81	5.63	5.88	5.86	7.25	8.35	8.12	7.37	7.35	7.5	7.48	7.47	8.31
LOC_Os01g15900.1	1.69	1.42	4.45	4.66	4.82	3.4	3.35	3.62	1.34	3.97	3.47	4.04	2.74	2.3	2.86	2.68	0.78
LOC_Os01g15920.1	2.32	2.54	0	0.97	1.65	0	0	1.49	1.63	2.26	2.41	1.99	2.5	2.67	2.28	2.43	2.36
LOC_Os01g15970.1	6.3	6.55	0	0	0	0	0	0	5.57	4.91	4.09	5.76	6.66	6.81	6.74	7.12	6.85
LOC_Os01g15979.1	4.75	4.88	1.99	1.93	3.38	1.58	2.84	2.92	4.32	3.96	3.82	3.39	5.02	5.16	5.03	5.15	4.48
LOC_Os01g16000.1	4.29	4.64	0	0	5.07	3.78	0	4.1	5.27	5.08	5.96	5.27	3.93	4.04	4.34	4.79	5.06
LOC_Os01g16000.2	2.67	1.29	5.02	4.88	0	0	4.4	0.26	2.98	1.07	0.47	2.53	1.86	2.25	2.58	2.41	2.46
LOC_Os01g16010.2	2.77	3.07	2.86	2.9	3.02	3.04	2.55	3.13	2.93	3.56	4.08	3.74	2.95	3.08	2.94	2.87	3.3
LOC_Os01g16030.3	1.02	2.74	3.6	4.77	4.48	0	2.34	2.38	1.64	5.12	5.49	3.09	1.07	0.59	0.35	1.23	0.62
LOC_Os01g16040.1	3.46	3.71	3.07	3.22	3.08	2.99	2.81	2.56	2.27	2.99	3.57	4.19	3.29	3.36	3.42	3.6	4.28
LOC_Os01g16090.1	5.27	5.45	3.5	2.79	3.25	2.96	2.51	2.61	5.41	4.56	4.55	4.21	5.36	5.52	5.43	5.5	4.69
LOC_Os01g16100.1	2.34	2.43	1.13	1.7	1.58	1.73	0.31	0.97	2.44	2.45	2.1	2.52	2.41	2.49	2.38	2.55	2.6
LOC_Os01g16140.1	3.52	2.96	0.8	1.46	1.78	1.94	2.85	2.55	3.37	0	1.25	0.7	2.52	2.42	2.18	2.31	2.53
LOC_Os01g16152.1	4.36	4.54	4.37	4.36	3.92	1.91	2.93	3.76	3.41	4.89	4.68	5.08	4.67	4.53	4.49	4.62	4.49
LOC_Os01g16180.1	1.27	1.85	2.02	2.76	0.12	0	2.71	3.51	0.71	0.05	0	0	2.09	1.71	1.79	1.2	0.82
LOC_Os01g16190.1	4.97	6.37	4.78	4.88	4.53	0	0	0	6.22	5.97	6.56	6.28	5.08	5.16	5.14	5.17	6.16
LOC_Os01g16200.1	2.47	2.32	2.63	3.01	3.29	4.38	4.4	4.48	2.77	1.13	2.06	0.95	1.66	1.76	1.44	1.52	1.65
LOC_Os01g16220.1	2.9	2.91	2.18	2.66	2.28	2.61	2.68	2.71	3.59	2.42	2.49	2.68	2.81	2.82	2.59	2.77	2.98
LOC_Os01g16240.1	6.88	7.12	7.56	7.54	7.31	6.41	6.36	6.6	7.09	8.33	7.95	7.92	7.22	7.23	7.1	7.18	7.37
LOC_Os01g16290.1	2.74	3.29	1.71	1.91	2.32	0.78	1.33	1.58	3.04	2.66	3.31	2.92	2.64	2.96	2.75	2.71	3.18
LOC_Os01g16330.1	4.1	4.16	2.25	3.65	3.76	3.88	4.16	3.71	4.59	3.54	3.87	4.19	3.8	4.38	4.2	4.04	4.31
LOC_Os01g16340.1	2.01	2.01	1.3	1.52	1.78	0	0.74	0.61	1.87	1.84	1.36	1.62	2.02	2.11	2.14	2.32	2.03
LOC_Os01g16350.1	4.86	4.51	4.21	4.24	3.41	5.88	5.26	5.69	4.2	5.26	5.54	5.52	4.75	4.48	4.7	4.65	4.13
LOC_Os01g16430.1	5.77	5.83	4.93	4.65	4.65	4.6	4.16	4.57	5.96	5.74	5.69	5.82	6.04	5.95	5.95	6.06	6.15
LOC_Os01g16450.1	5.98	6.27	4.43	4.21	3.99	2.88	2.54	2.78	5.71	6.09	5.61	5.19	5.66	6.03	5.83	5.64	6.34
LOC_Os01g16520.1	2.95	3	2.53	2.33	2.24	1.89	2.03	1.57	2.68	2.46	2.83	2.71	2.92	3.01	2.97	2.88	2.45
LOC_Os01g16530.1	3.54	3.82	2.79	3.14	2.61	0.74	0.4	2.14	2.49	4.04	3.44	3.83	4.14	3.9	4.11	4.02	3.03
LOC_Os01g16540.1	4.77	4.79	4.58	4.35	4.62	3.53	3.56	3.68	4.98	4.8	5.38	5.18	4.67	4.78	4.58	4.78	5.05
LOC_Os01g16550.1	5.41	5.59	5.25	6	5.66	4.23	4.72	4.52	5.75	5.36	6.56	6.37	5.29	5.3	5.47	5.65	5.58
LOC_Os01g16640.1	1.84	3.32	6.62	6.51	6.6	6.18	6.17	4.67	3.05	7.95	7.72	7.43	1.57	1.09	1.83	0.77	3.02
LOC_Os01g16650.1	4.4	4.91	4.06	3.85	3.57	3.55	2.93	3.54	4.44	4.77	5.12	4.45	3.94	4.37	3.75	3.51	5.52
LOC_Os01g16670.1	4.46	4.3	4.59	4.57	4.88	3.94	3.16	3.8	4.31	4.76	4.49	4.87	4.46	4.41	4.42	4.51	4.07
LOC_Os01g16714.1	2.9	3.23	1.55	0.35	0.4	0.7	0.19	0.34	2.21	1.85	1.76	1.66	3.32	3.35	2.83	3.14	2.95
LOC_Os01g16870.1	5	5.34	4.56	4.23	3.84	2.78	2.99	3.01	4.07	4.36	4.95	4.26	5.57	5.03	5.02	4.89	4.78
LOC_Os01g16890.1	7.34	7.74	7.64	7.3	7.47	0	6.09	6.22	8.21	8.29	8.35	8.17	7.45	7.66	7.62	7.67	7.8
LOC_Os01g16890.2	3.75	3.79	2.12	3.69	3.18	6.98	3.84	4.69	3.55	4.1	3.33	4.41	2.98	3.58	3.76	3.27	4.99
LOC_Os01g16900.2	1.5	2.11	5.88	5.99	5.44	6.3	5.63	5.91	3.19	0	6.5	6.41	0.83	2.97	3.33	1.53	3.13
LOC_Os01g16900.3	0.14	0.06	1.34	0.52	1.9	1.92	2.96	1.94	2.47	5.97	0.86	0	0.04	0.59	0.24	0.11	0.02
LOC_Os01g16930.1	3.01	3.08	3.16	3.04	2.76	3.86	4.21	4.33	3.04	3.89	3.3	2.88	3.16	2.8	2.96	2.82	2.84
LOC_Os01g16940.1	3.74	4.09	3.37	2.82	3.08	2.56	1.64	1.49	3.39	4.06	4.26	4.43	4.1	4.14	4.38	4.32	4.35
LOC_Os01g16950.1	3.94	3.91	1.34	1.56	1.28	2.08	1.33	1.68	2.92	3.38	2.96	2.58	4.76	4.41	4.62	4.37	3.64
LOC_Os01g16960.1	4.59	4.26	4.83	4.62	4.84	4.46	4.39	4.43	5.58	4.78	4.76	4.56	4.52	4.54	4.34	4.55	3.61
LOC_Os01g16970.1	5.48	4.91	5.05	4.8	5.2	3.34	3.46	3.46	3.96	5.61	5.78	5.8	4.63	5.13	5.15	5.31	4.29
LOC_Os01g16970.2	1.11	3.75	2.58	3.64	2.8	0.46	0	0	3.31	2.52	2.44	3.82	3.25	2.15	1.4	1.81	3.53
LOC_Os01g16980.1	0.8	0.49	2.03	1.56	1.78	4.25	3.73	3.45	2.67	0	2.06	3.44	0.69	0.49	0.08	0.71	0.38
LOC_Os01g17000.1	2.71	2.95	0.67	0.87	0.67	0	0.24	0.41	2.05	2	2.7	2.81	3.43	3.2	3.32	3.45	2.48
LOC_Os01g17010.1	3.4	3.45	3.11	1.88	2.71	1.21	1.5	2.98	3.39	3.43	3.25	3.24	3.69	3.6	3.56	3.77	2.96
LOC_Os01g17020.1	4.06	4.2	3.48	3.07	2.98	2.38	1.75	2.31	4.07	1.8	4.04	4.31	4.46	4.53	4.63	4.62	4.57
LOC_Os01g17050.1	3.06	3.38	5.39	5.05	5.41	7.79	7.97	7.95	3.47	1.34	1.07	0.87	1.67	0.72	1.9	1.79	0.53
LOC_Os01g17150.1	2.83	3.69	2.69	3.31	2.2	0.83	0	1.03	1.07	4.14	2.15	3.54	3.54	3.35	3.66	3.5	1.75
LOC_Os01g17170.1	4.06	4.74	2.71	3.65	3.83	2.59	2.6	2.82	0.74	6.51	5.38	6.3	4.43	4.36	4.77	4.19	1.2
LOC_Os01g17190.1	7.72	7.84	7.55	7.36	7.34	6.58	6.65	6.69	7.96	7.84	7.82	7.6	7.71	7.83	7.62	7.77	8.06
LOC_Os01g17250.1	5.04	5.13	4.9	4.84	4.38	2.89	3.4	3.52	4.92	5.57	5.74	5.9	5.19	5.15	5.22	5.3	5.3
LOC_Os01g17260.1	3.27	3.37	2.69	2.44	2.17	2.38	1.75	2.09	2.66	3.37	3.38	3.32	3.38	3.43	3.26	3.39	3.07
LOC_Os01g17279.1	4.88	4.76	3.43	3.62	3.36	2.2	2.44	2.9	4.33	4	4.05	4.6	5.21	5.08	5.2	5.28	4.58
LOC_Os01g17320.1	2.36	2.75	2.22	1.62	1.05	1.1	0.96	1.25	3.26	1.95	2.04	2.43	1.89	2.01	1.93	2.12	2.6
LOC_Os01g17330.1	0	0	4.41	0	0	0	5.33	5.36	4.87	0	0	0	0.05	0.07	0.05	0.05	0
LOC_Os01g17330.2	0.18	0.17	3.08	3.91	4.42	5.45	4.7	4.57	2.32	1.52	0.36	0.98	0.47	0.24	0.12	0.18	0.52
LOC_Os01g17390.1	5.6	5.51	5.35	5.56	5.36	4.97	5.31	5	4.79	6.27	6.1	6.17	6.04	5.89	6.17	5.98	5.49
LOC_Os01g17396.2	0.57	0.07	2.2	2.88	2.74	2.37	2.46	2.4	1.14	4.37	3.61	3.5	0.84	0.86	0.67	0.56	0.13
LOC_Os01g17430.1	5.63	5.77	5.09	5.28	5.21	4.65	4.67	4.63	5.51	5.99	6.09	5.81	5.79	5.86	5.85	5.94	5.55
LOC_Os01g18050.1	5.81	6.93	6.51	5.97	5.99	0	4.26	0	7.45	8.03	7.79	7.37	6.11	5.55	6.19	5.96	6.61
LOC_Os01g18070.1	5.86	6.15	5.62	5.69	5.23	3.94	3.75	4.18	6.27	5.95	6.19	6.17	6.09	6.2	6.11	6.17	6.61
LOC_Os01g18100.1	3.23	2.99	3.91	3.55	2.91	5.05	4.92	5.01	3.61	1.77	2.69	2.04	2.81	2.65	2.59	2.72	2.42
LOC_Os01g18160.1	4.28	4.46	1.68	1.61	0	1.75	0	1.25	2.29	3.04	1.98	0.85	5.02	4.82	5.03	4.94	4.55
LOC_Os01g18170.1	8.68	9.37	9.44	8.89	9.01	6.73	7.64	7.57	9.19	9.77	9.72	9.83	9.89	9.81	9.87	9.82	10.31
LOC_Os01g18210.1	3.44	3.78	2.7	3.02	2.57	2.67	1.74	1.81	3.97	3.5	3.12	2.9	3.37	3.28	3.41	3.36	3.83
LOC_Os01g18240.1	3.18	3.74	5.02	4.43	3.72	2.72	2.59	2.75	2.72	3.75	4.34	3.23	2.83	3.26	2.78	2.97	3.68
LOC_Os01g18400.1	4.11	3.89	4.21	4.56	3.82	3.94	3.11	2.89	5.48	3.78	0	4.63	3.39	3.14	2.74	3.56	4.52
LOC_Os01g18450.1	2.23	3.12	1.43	0.45	0	0	0	1.12	2.84	2.43	3.73	3.12	2.1	2.91	2.6	2.16	4.2
LOC_Os01g18530.1	1.77	1.45	2.88	2.74	3.64	6.91	7.2	6.92	5.44	0	0	0	0.96	0.6	0.61	0.76	0
LOC_Os01g18640.1	3.23	3.73	2.62	4.05	0	0	0	0	4.24	4.3	4.65	5.08	3.89	3.82	4	4.03	4.7
LOC_Os01g18640.2	3.67	1.04	3.8	0	0	0	0	0	3.53	5.01	5.21	4.12	0.95	0.77	0.93	1.76	3.79
LOC_Os01g18660.1	4.57	4.52	3.83	3.98	3.47	2.47	2.26	3.28	4.15	5.04	5.47	4.93	4.87	4.75	4.9	4.82	5.19
LOC_Os01g18744.1	7.74	7.94	6.38	6.17	5.83	4.73	4.65	4.8	8.63	7.63	7.23	7.35	8.05	8.08	8.01	8.13	8.65
LOC_Os01g18800.1	2.72	2.33	3.16	0	0	0	3.12	0	3.19	4.79	4.8	4.75	4.92	3.43	3.07	3.21	2.47
LOC_Os01g18800.2	2.41	2.08	3.19	2.62	0	2.67	2.78	0	2.99	2.78	2.1	3.22	1.78	2.88	2.7	2.75	2.54
LOC_Os01g18800.3	2.75	2.5	0.83	2.46	3.69	2.9	1.18	0	2.5	1.26	1.58	0.86	1.09	2.43	2.13	2	2.25
LOC_Os01g18800.4	2.6	2.76	4.51	1.91	0	0	2.95	0	3.05	2.47	1.35	1.77	1.98	3.25	2.97	3.05	2.64
LOC_Os01g18800.5	2.12	1.45	2.72	1.22	3.5	0	0.67	2.96	1.39	1.62	0.61	0.43	0.13	1.4	0.99	0.49	0.56
LOC_Os01g18850.3	2.86	2.73	0	0	4.82	2.66	0.12	0	4.03	1.91	4.58	3	2.92	3.73	4.21	2.4	3.76
LOC_Os01g18970.1	2.54	3.9	3.07	2.09	1.4	0	0	0	0.84	6.87	6.44	4.53	1.71	3.27	2.55	1.61	5.03
LOC_Os01g19020.1	7.43	8.07	8.32	7.91	7.67	7.83	7.85	8.06	7.56	9	8.82	8.11	7.43	7.89	7.47	7.43	8.57
LOC_Os01g19150.2	1.74	2.7	4.79	1.82	4.57	4.03	3.37	4.03	2.65	0	4.66	4.73	3.37	0	1.42	1.63	0.57
LOC_Os01g19150.3	2.3	3.49	1.04	3.76	1.28	1.48	2.71	1.5	3.75	4.83	2.81	1.78	3.23	1.56	1.5	1.75	2.67
LOC_Os01g19170.1	3.11	2.67	5.02	5.28	5.18	0	0	0	4.06	5.33	4.86	4.93	3.56	3.48	3.24	3.67	3.37
LOC_Os01g19220.1	2.4	2.68	2.29	2.33	2.52	0.9	0.66	0.61	2.16	2.98	2.47	1.96	2.44	2.75	2.4	2.4	3.49
LOC_Os01g19260.1	3.95	3.54	3.48	5.06	5.12	5.42	0	4.72	5.35	5.92	6.32	5.89	4.02	4.29	4.06	4.4	5.27
LOC_Os01g19270.1	1.54	1.62	2.95	1.86	2.43	3	3.69	3.39	2.42	1.05	1.11	1.46	1.58	1.49	1.58	1.49	1.63
LOC_Os01g19320.1	1.17	1.28	2.01	2.9	3.53	2.34	0	0.92	0.71	1.18	0.86	2.55	1.07	0.65	0.95	0.88	0.87
LOC_Os01g19330.1	6.24	5.08	7.7	7.67	8.07	8.3	8.16	7.94	5.36	0	1.88	0.48	0.84	0.33	1.67	1.28	0.52
LOC_Os01g19400.1	3.61	3.84	3	3.1	2.2	1.73	1.74	1.59	4.02	4.16	4.14	4.14	3.75	3.85	3.68	3.73	4.29
LOC_Os01g19410.3	5.83	2.37	0	4.32	0	0	0	0	3	5.88	0	5.44	3.93	5.66	4.11	5.52	6.13
LOC_Os01g19450.1	5.98	6.37	5.11	5.54	5.21	3.64	3.16	3.48	6.68	4.97	5.59	6.11	5.88	6.18	5.91	5.9	6.42
LOC_Os01g19470.1	4.74	5.04	3.99	4.17	3.89	2.64	2.59	2.73	4.6	4.31	4.76	4.69	4.49	4.83	4.49	4.45	4.72
LOC_Os01g19490.1	2.76	2.94	1.68	1.45	1.21	1.06	1.19	1.36	2.61	2.8	2.48	3.1	3.3	2.99	3.34	3.34	2.48
LOC_Os01g19740.1	5.69	5.21	6.38	6.82	6.59	6.91	7.36	7.3	2.45	4.14	1.34	3.23	5.5	5.03	5.16	5.45	0.14
LOC_Os01g19760.1	2.67	2.86	1.87	1.92	2.09	0.3	0.61	1.28	2.82	2.29	3.02	2.95	2.75	2.91	2.79	2.86	2.93
LOC_Os01g19800.1	3.71	3.58	2.93	0	2.72	2.43	0	2.16	2.54	1.44	1.6	0	3.18	3.48	2.8	2.74	3.73
LOC_Os01g19820.2	4.37	4.48	1.48	1.03	0.71	3.01	2.44	2.99	2.03	3.91	3.32	3.98	4.38	4.01	4.97	4.42	4.05
LOC_Os01g19840.1	7.1	7.43	6.47	6.41	6.72	5.99	5.3	5.7	8.2	7.28	7.36	7.29	6.87	7.16	6.86	6.93	7.96
LOC_Os01g19870.1	2.59	2.93	2.68	3.06	2.84	3.05	2.68	2.58	3.35	2.66	3.07	3.16	2.52	2.55	2.64	2.54	2.64
LOC_Os01g19880.1	6.1	5.23	8.31	8.42	8.55	9.73	9.79	9.59	5.51	0.68	1.56	2.12	1.17	0.69	1.29	1.84	1.5
LOC_Os01g19940.1	2.78	2.5	4.35	3.8	4.06	2.8	4.35	2.77	3.1	0	2.97	0.18	2.44	2.02	2.07	2.11	3.02
LOC_Os01g20110.1	2.56	3.13	1.9	1.89	2.21	0.49	0.54	0.7	1.75	2.21	2.07	2.61	2.77	2.67	2.81	2.94	1.38
LOC_Os01g20160.1	1.02	1.01	0.83	0.43	1.16	0.48	0.79	1	0.62	4.34	3.97	4.39	2.42	2.36	1.99	2.72	2.23
LOC_Os01g20206.1	3.07	2.38	0	4.6	0	0	5.94	5.43	5.77	0	0	0	0.42	0.91	0	0.85	2.78
LOC_Os01g20780.1	3.94	4.15	5.83	5.57	5.49	6.12	5.53	5.75	4.39	3.46	3.3	3.34	3.17	3.4	3.14	2.91	3.84
LOC_Os01g20820.1	0.31	0.8	2.97	2.71	3.59	3.53	3.93	3.59	0.04	1.63	3.38	2.28	0.22	0.3	0.24	0.16	0.63
LOC_Os01g20830.1	3.38	3.63	0.67	0.99	1.08	1.91	1.52	1.75	1.41	2.77	2.39	3.28	3.57	3.22	3.93	3.75	3.21
LOC_Os01g20840.1	4.49	4.6	2.9	3.57	3.06	2.71	2.22	2.45	3.63	4.35	4.3	4.46	4.99	4.92	5.03	5.03	4.09
LOC_Os01g20890.1	3.36	3.5	0.91	0	0.97	0	0.85	0	0.78	1.21	3.02	3.03	3.53	3.56	2.49	3.49	1.38
LOC_Os01g20910.1	2.44	2.08	3.5	3.09	3.22	0.94	1.66	1.18	1.96	1.91	2.42	0.54	1.36	0.93	1.16	1.01	1.3
LOC_Os01g20930.1	1.63	1.72	1.11	0.79	0.61	3.35	2.61	2.7	1.81	3.45	1.93	2.59	2.08	2.06	2.06	1.8	1.7
LOC_Os01g20940.1	3.85	3.92	3.41	3.31	3.15	2.59	3.09	3.59	2.83	3.9	4.03	4.13	4.1	4.01	4.02	3.94	3.17
LOC_Os01g20980.1	3.39	3.23	0	5.31	5.49	3.44	0	4.72	5.4	4.18	4	5.85	2.96	2.87	2.48	2.9	4.19
LOC_Os01g21070.1	2.15	2.43	1.14	0.2	0.88	0.86	0.65	0	3.24	3.21	3.01	2.44	2.21	2.55	2.18	2.02	2.86
LOC_Os01g21120.1	2.95	2.17	3.94	3.39	4.28	6.83	7.16	7.15	4.79	0	0	0.71	1.89	1.99	1.87	1.68	1.79
LOC_Os01g21160.3	3.91	1.97	3.57	0	2.77	3.34	4.3	2.88	1.6	0.5	0.23	1.04	3.21	3.39	1.13	1.81	1.22
LOC_Os01g21160.4	2.37	0.63	3.85	3.29	0.77	2.42	3.92	3.42	1.4	0	0	2.03	2.17	0.17	0.2	0.61	0.32
LOC_Os01g21170.1	1.79	1.63	0.43	1.09	1.04	2.67	2.15	2.79	0.49	1.94	1.44	2.89	1.63	1.53	1.84	1.37	0.55
LOC_Os01g21180.1	5.93	5.82	4.37	4.24	3.55	3.41	3.66	3.63	6.4	4.91	5.33	5.41	5.68	5.49	5.61	5.82	6.4
LOC_Os01g21250.1	6.46	6.32	5.62	6	7.11	6.1	6.28	5.89	8.28	0	4.9	5.19	4.99	4.85	3.88	4.75	5.44
LOC_Os01g21410.1	4.31	4.22	3.88	3.59	3.79	5.31	5.58	5.51	3.98	3.46	3.3	3.62	4.42	4.29	4.3	4.34	3.97
LOC_Os01g21560.1	2	2.17	0.7	0	0.39	0	1.93	1.48	2.04	1.8	1.19	0.93	2.1	2.22	2.08	2.11	2.49
LOC_Os01g21820.1	2.78	3.21	2.11	0.4	0.46	0	0	0.26	0.59	0.57	0.21	0.38	2.98	2.98	3.04	2.83	1.89
LOC_Os01g21850.1	3.5	3.51	3.77	2.02	1.18	1.31	3.51	1.92	3.4	2.65	3.59	3.95	3.3	3.15	3.09	3.27	3.33
LOC_Os01g21850.2	1.18	0.62	1.46	3.68	3.8	3.35	1.16	2.58	0.85	2.81	2.66	0.87	0.95	1.38	1.39	0.98	0.88
LOC_Os01g21860.1	3.51	3.51	2.64	2.05	1.87	0.8	1.92	1.06	3.77	2.35	2.88	2.91	3.59	3.6	3.63	3.65	4.21
LOC_Os01g21870.1	1.78	1.01	0.49	0.76	0.86	0	2.73	1.46	1.54	1.27	0	1.88	1.54	1.41	2.35	2.69	2.54
LOC_Os01g21940.1	3.28	3.28	3.07	3.35	2.94	3.29	3.17	2.77	3.76	3.1	3.71	3.24	3.17	3.18	3.08	3.12	3.64
LOC_Os01g21960.1	3.54	3.95	3.24	2.92	3.09	2.16	2.11	2.02	4.72	3.14	4.09	3.68	3.3	3.67	3.39	3.21	4.13
LOC_Os01g22010.1	6.15	7.66	8.82	8.13	9.32	7.37	7.43	7.6	8.8	6.19	8.61	9.05	8.2	8.04	7.9	7.35	7.89
LOC_Os01g22010.2	5.23	4.96	9.06	8.85	9.26	7.95	6.69	8.13	5.1	6	1.27	6.77	2.03	2.32	1.99	4.02	3.47
LOC_Os01g22010.3	5.1	5.01	4.81	7.22	5.59	6.75	0	0	5.26	5.8	5.54	7.45	5.76	5.53	5.48	6.17	4.55
LOC_Os01g22010.4	4.73	2.41	4.57	7.06	3.54	2.79	7.88	4.51	4.3	0	6.43	1.9	4.33	4.9	4.1	4.79	4.17
LOC_Os01g22352.1	4.12	4.04	3.39	3.3	3.34	4.43	4.6	5.45	7.35	5.61	3.76	4.48	5.57	5.35	4.49	4.63	3.64
LOC_Os01g22370.1	7.91	7.88	6.85	7.05	6.78	5.33	5.68	5.55	7.64	8.05	7.89	7.63	8.74	8.58	8.57	8.69	8.25
LOC_Os01g22430.1	2.12	2.13	0.66	1.07	0.94	0.7	0.38	0	1.82	0.39	2.12	2.09	2.24	2.12	2.35	2.05	2.17
LOC_Os01g22480.1	1.58	1.45	1.66	1.93	2.35	0	2.81	2.68	1.31	1.88	1.69	2.18	2.09	1.6	2.24	1.77	1.29
LOC_Os01g22490.1	7.9	8.24	8.07	7.86	7.94	8.18	7.84	7.86	8.51	8.53	8.84	8.75	7.85	7.98	7.8	7.89	8.54
LOC_Os01g22500.1	4.2	4.24	3.66	2.99	3.16	3.26	3.49	3.32	4.18	3.94	4.1	3.68	4.26	4.13	4.06	4.22	4.16
LOC_Os01g22510.1	4.14	4.27	3.73	4.18	4.05	3.49	3.66	3.78	4.45	5.18	5.52	5.57	4.69	4.71	4.62	4.7	4.69
LOC_Os01g22520.1	6.14	6.42	6.06	5.87	5.66	5.52	5.58	5.53	3.58	6.28	6.65	6.53	6.3	4.02	6.24	6.32	3.55
LOC_Os01g22550.1	2.44	2.43	1.01	1.42	1.27	1.75	1.59	1.74	2.32	1.87	2.39	1.91	2.58	2.7	2.58	2.5	2.85
LOC_Os01g22600.1	3.75	3.63	3.21	3.7	3.37	2.5	2.54	2.93	3.69	1.75	2.76	2.85	3.85	3.58	3.88	3.76	2.77
LOC_Os01g22630.1	2.48	2.53	2.64	1.69	0	3.44	3.36	3.32	3.2	1.98	2.73	1.98	2.5	2.38	2.59	2.45	2.19
LOC_Os01g22640.1	1.48	2.35	1.78	1.74	1.09	0.53	0.48	0.26	2.02	3.01	3.03	2.18	1.32	1.81	1.62	1.31	2.75
LOC_Os01g22670.1	3.18	3.33	3.25	2.52	2.09	0.55	0.29	0.49	2.15	6.42	6.53	5.92	5.59	5.13	5.73	6.05	4.69
LOC_Os01g22680.1	2.11	2.06	3.5	3.14	2.93	1.47	1.91	1.51	1.27	6.62	7.1	5.65	4.03	3.73	4.17	4.62	3.8
LOC_Os01g22870.1	4.29	4.48	2.45	3.01	2.93	2.49	3.23	2.96	4.6	4.34	4.19	4.54	4.67	4.65	4.65	4.74	4.92
LOC_Os01g22900.2	1.57	1.64	4.48	3.69	3.27	4.58	4.93	5.17	1.51	0	2.93	3.22	0.71	0.37	0.47	0.65	1.24
LOC_Os01g22990.1	6.68	6.78	5.67	5.66	6.06	5.68	5.98	5.67	6.4	7.4	7.14	7.2	6.71	6.64	6.54	6.65	6.75
LOC_Os01g22990.2	3.03	2.85	2.5	2.25	0.2	3.54	3.19	3.53	2.05	2.69	2.42	2.95	2.83	2.99	3.21	3.29	2.07
LOC_Os01g23380.1	3.4	3.46	2.01	2.17	1.93	1.75	1.79	1.87	3.31	3.33	3.79	3.22	3.88	3.73	3.86	3.82	3.4
LOC_Os01g23580.1	1	1.1	0.73	1.7	1.15	3.72	2.91	2.99	4.02	2.59	2.02	1.73	1.33	2.05	1.22	1.38	2.26
LOC_Os01g23610.1	3.2	3.71	1.97	1.17	1.28	1.71	0.66	1.55	3.81	1.82	2.06	1.84	3.29	3.51	3.42	3.26	3.92
LOC_Os01g23610.2	1.24	0	3.06	2.9	3.21	3.85	3.49	3.53	0.37	3.23	3.45	3.71	0.57	0	0.01	0.04	0.49
LOC_Os01g23620.1	5.66	6.34	5.32	5.28	4.32	0	3.82	4.54	6.72	6.56	6.64	6.45	5.94	6.11	5.66	5.78	6.72
LOC_Os01g23640.1	4.65	4.73	3.41	3.65	2.97	2.6	2.73	3.11	4.82	3.71	3.86	4.5	4.77	4.86	4.77	4.75	4.57
LOC_Os01g23640.2	2.6	2.16	2.77	2.67	2.83	4.24	4.2	3.96	1.09	3.79	3.77	3.26	1.48	1.48	1.74	1.48	0.83
LOC_Os01g23680.2	1.37	2.06	2.38	2.5	2.23	1.27	2.1	2.14	1.63	2.91	1.94	2.99	2.2	2.02	2.07	2.29	2.14
LOC_Os01g23740.1	5.66	5.9	5.45	5.43	5.46	4.75	4.33	4.45	6.4	5.71	6.1	6.07	5.69	5.76	5.71	5.81	6.34
LOC_Os01g23870.1	2.72	2.67	1.63	1.74	2.01	2.72	2.12	2.08	2.4	3.31	3.44	3.48	2.92	2.91	2.93	2.77	1.89
LOC_Os01g24070.2	3.72	4.93	4.05	3.59	4.34	5.4	4.09	4.53	3.87	3.16	3.14	3.6	3.85	4.21	3.82	3.04	4.95
LOC_Os01g24420.1	3.14	3.15	0.62	0	0	0.79	0	0.21	1.68	3.1	3.73	2.03	3.92	3.62	3.92	4.02	3.23
LOC_Os01g24440.1	2.7	2.85	3.91	3.97	3.66	4.3	4.46	5.01	2.77	3.91	3.8	3.77	3.01	2.87	2.96	2.93	2.52
LOC_Os01g24490.1	2.84	2.86	0.49	1.36	1.3	1.4	1.24	1.05	3.3	2.5	3.76	3.22	2.91	2.96	3.24	3.37	3.25
LOC_Os01g24550.1	4.12	4.19	3.38	3.48	2.76	2.79	2.06	2.25	4.74	5.79	5.51	4.48	5.56	4.73	5.99	4.68	6.49
LOC_Os01g24560.1	5.34	6.01	3.86	3.38	3.31	2.15	2.86	1.92	5.44	5.62	6	4.61	6.44	6.58	6.58	6.92	7.8
LOC_Os01g24570.1	4.44	5.41	2.82	2.79	3.04	0.92	1.68	1.63	3.66	5.33	5.4	4.32	5.2	5.56	5.24	5.45	7
LOC_Os01g24600.1	3.88	5.09	3.08	3.22	2.55	2.23	1.99	1.54	1.56	4.24	5.18	4.07	5.09	5.57	4.9	5.5	6.03
LOC_Os01g24680.1	5.27	5.2	0	0	0	3.25	3.93	1.4	5.32	3.9	3.29	5.02	5.33	5.41	5.26	5.44	5.06
LOC_Os01g24680.2	3.09	3.95	2.8	1.14	3.43	3.26	2.4	2.46	2.12	4.18	4.85	2.13	3.5	3.51	3.07	2.81	1.74
LOC_Os01g24690.1	4.67	5.17	6.73	5.37	6.45	5.75	4.21	4.69	1.76	7.75	7.96	7.69	5.18	6.9	6.94	6.86	6.17
LOC_Os01g24690.2	4.6	4.25	4.61	4	4.26	5.35	6.09	5.75	4.3	3.68	1.75	3.99	4.16	5.3	5.55	5.36	2.85
LOC_Os01g24710.1	7.37	5.36	6.82	6.81	6.51	11.21	8.47	11.14	9.65	9.13	6.81	8.1	7.52	7.12	5.96	7.6	4.53
LOC_Os01g24710.2	3.88	2.62	6.88	6.48	6.73	9.67	4.77	9.6	5.98	7.06	5.3	5.73	2.07	1.3	1.19	3.06	0.62
LOC_Os01g24750.1	4.1	4.52	0	0	3.67	4.68	4.47	4.63	4.69	3.24	4.46	4.34	4.49	4.54	4.53	4.52	4.34
LOC_Os01g24764.1	1.99	1.93	0.71	0.84	0.72	0	0.38	1.78	0.93	1.88	1.06	1.37	2.39	2.06	2.46	2.47	2.09
LOC_Os01g24880.2	0.56	0.45	0.57	3.58	3.5	3.87	0.48	3.91	0.71	4.93	5.07	4.91	0.3	0.38	0.5	0.17	0.46
LOC_Os01g24980.1	3.16	2.93	2.42	2.72	2.41	0	1.36	1.22	2.88	3.33	3.94	0.58	3.35	3.25	3.38	3.29	3.25
LOC_Os01g25030.1	0.64	0.5	3.39	4.16	3.08	0	0	0.79	1.77	5.03	5.94	3.74	0.24	0.38	0.93	0	5.93
LOC_Os01g25280.1	9.48	9.08	4.13	4.62	4.7	0	0	0.63	0.82	6.3	4.2	4.47	8.74	9.29	9.37	9.66	7.45
LOC_Os01g25320.1	3.57	3.5	2.81	2.78	3.18	3.91	4.11	4.01	3.11	2.77	2.81	2.89	3.34	3.29	3.4	3.28	2.99
LOC_Os01g25370.1	3.36	3.47	1.96	1.91	1.52	0	1.89	2.37	3.34	3.23	2.92	0	3.84	3.73	3.95	3.81	3.45
LOC_Os01g25386.1	4.86	4.8	4.44	4.73	4.64	3.95	3.48	3.81	5.92	5.55	5.01	4.8	5.18	5.17	5.15	5.16	4.53
LOC_Os01g25484.1	3.03	4.8	2.97	3.97	4.12	1.22	1.76	0	4.67	7.03	6.49	6.54	4.3	6.01	6.09	5.85	4.62
LOC_Os01g25484.2	3.43	4.52	0	4.03	3.39	0	0	0	5.29	7.4	6.47	6.47	4.99	5.48	5.66	5.51	5.03
LOC_Os01g25484.3	1.09	0.61	0	1.28	1	0	0	3.07	3.04	2.78	3.2	1.56	1.51	1.46	1.44	1	5.3
LOC_Os01g25540.1	5.86	5.54	6.73	6.52	6.57	6.63	6.94	6.62	5.98	4.86	5.81	5.71	5.52	5.5	5.6	5.68	6.08
LOC_Os01g25560.1	6.6	6.56	7.62	7.55	7.15	6.74	6.84	6.62	7.5	6.54	7.15	7.27	6.97	6.95	6.76	7	6.86
LOC_Os01g25610.1	5.36	6.63	6.33	6.43	6.08	5.22	5.19	5.25	7.25	6.88	7.16	7.06	5.82	5.85	5.78	5.5	6.95
LOC_Os01g25720.1	2.59	2.8	1.31	1.08	1.04	0.55	1.41	1.54	1.18	2.72	2.61	2.76	1.86	1.06	1.57	1.98	1.73
LOC_Os01g25820.1	5.68	6.21	5.01	5.07	4.35	0	2.55	2.32	4.48	5.03	5.32	4.64	5.65	5.43	5.33	5.27	5.15
LOC_Os01g25880.1	3.54	4.11	3.6	3.3	2.59	2.02	0	2.94	3.96	4.55	4.38	4.28	4.44	4.13	4.17	4.29	3.99
LOC_Os01g25990.2	1.43	1.54	1.84	2.49	1.18	0.28	0	1.63	1.15	2.22	1.65	2.21	1.86	2.02	1.74	1.57	1.56
LOC_Os01g26020.1	3.87	3.79	2.92	2.24	1.69	1.45	1.58	1.3	3.57	3.2	3.32	3.06	3.93	4	3.71	3.72	3.74
LOC_Os01g26070.1	2.62	2.9	1.67	1.46	1.96	2.99	2.32	1.96	2.39	3.35	3.58	2.7	2.69	2.4	2.35	2.51	3.22
LOC_Os01g26160.1	3.23	3.52	1.29	0.81	1.29	1.08	0.79	0.75	2.37	1.63	1.4	2.11	3.03	3.22	2.93	2.77	3.11
LOC_Os01g26160.2	1.24	1.11	2.75	2.86	2.42	2.5	3.18	2.83	2.69	3.03	3.83	3.89	1.19	1.83	1.6	1.19	1.6
LOC_Os01g26970.3	2.09	2.04	0.62	2.81	2.24	1.57	1.53	1.13	1.82	0.75	3.3	3.3	2.97	3.28	2.69	3.49	3.57
LOC_Os01g27150.1	5.83	5.96	4.67	4.62	4.39	3.82	3.66	3.76	5.02	5.09	5.4	5.04	6.02	6.12	6.04	6.13	5.55
LOC_Os01g27210.1	5.12	5.3	4.44	4.48	4.76	7.99	6.9	6.31	8.91	0	0	4	4.97	4.98	4.14	3.89	3.88
LOC_Os01g27230.1	2.24	2.57	2.16	2.23	2.5	2.36	3.27	3.03	1.95	4.27	3.5	3.62	2.98	3.16	3.07	3.28	2.8
LOC_Os01g27390.1	5.77	6.41	3.84	3.72	2.96	0.88	2.28	2.72	4.69	5.26	4.97	4.28	5.05	5.39	5.08	4.77	6.35
LOC_Os01g27520.1	5.18	5.33	5.03	5.14	5.43	5.01	5.34	5.1	5.46	5.11	5.74	5.51	5.12	4.93	5.15	5.42	4.97
LOC_Os01g27530.1	0.75	0.92	0.75	1.69	1.74	3.39	2.93	2.64	0.55	1.03	0.98	0	0.85	0.97	1.27	0.99	0.93
LOC_Os01g27720.1	4.28	4.35	1.83	2.37	1.45	0.65	1.85	1.67	4.09	3.13	3.61	3.71	4.68	4.7	4.74	4.7	4.04
LOC_Os01g27730.1	4.47	4.57	4.06	4.57	4.71	3.86	3.48	3.4	4.69	4.01	4.44	4.73	4.22	4.36	4.39	4.41	4.19
LOC_Os01g27750.1	4.08	4.37	4.33	4.19	4.07	3.33	3.34	3.47	5.69	4.29	4.71	4.59	3.95	3.99	3.79	3.93	4.72
LOC_Os01g27890.1	2.59	2.14	0.09	0.69	1.74	0	0.53	0.47	1.21	2.86	1.47	0.77	3.03	3.02	3.06	3.03	1.66
LOC_Os01g27940.1	4.42	4.51	1.78	1.53	1.59	0.46	0.78	0.78	4.56	4.65	1.04	4.88	4.71	4.74	4.64	4.74	4.44
LOC_Os01g27940.2	1.83	1.91	4.1	4.27	4.12	2.67	2.94	2.96	1.22	2.28	4.85	1.86	2.1	0.86	1.88	1.25	0.7
LOC_Os01g27990.1	3.99	4.09	3.7	4.06	4.19	2.91	3.6	3.94	2.89	4.63	4.68	4.51	4.26	4.09	4.12	4.12	3.92
LOC_Os01g28730.1	2.34	2.39	1.72	1.39	1.75	3.16	2.3	2.51	2.09	2.01	1.96	1.96	2.25	2.26	2.18	2.29	1.69
LOC_Os01g28790.1	7.88	7.59	8.15	8.18	7.95	8.79	8.55	8.64	5.91	5.52	5.33	5.66	6.05	1.75	6.7	6.34	5.29
LOC_Os01g28980.1	2.34	2.4	2.41	2.62	1.55	4.52	5.33	5.17	2.08	2.04	1.39	2.68	2.49	2.82	2.86	2.88	2.19
LOC_Os01g28989.3	3.32	2.96	3.42	3.7	3.27	4.96	4.13	4.63	1.93	3.38	2.61	4.02	2.85	2.64	2.66	2.5	0.98
LOC_Os01g28989.6	3.13	3.2	2.88	0	0	3.04	0	2.21	2.25	3.05	3.31	3.26	3.12	2.99	3.17	2.69	1.44
LOC_Os01g29180.1	1.6	1.87	0	2.26	2.32	0	2.42	2.64	1.99	2.94	3.2	2.75	1.98	1.97	1.77	2.1	2.38
LOC_Os01g29280.1	2.88	2.99	3.98	4.35	3.75	3.65	4.01	3.56	3.75	1.54	2.01	1.56	2.02	1.42	2.27	2.33	2.35
LOC_Os01g29330.1	2.3	2.41	4.88	5.22	3.84	4.48	4.57	4.85	3.6	1.3	0	0.9	1.29	0.8	1.05	1.43	1.92
LOC_Os01g29390.2	1.53	1.21	2.35	1.81	2.69	2.18	1.87	1.72	2.54	2.94	2.79	2.41	1.73	1.55	1.66	1.25	2.16
LOC_Os01g29469.1	4.09	4.16	3.08	2.98	1.82	1.39	2.45	2.78	4.69	4.31	4.14	4.54	4.24	4.31	4.08	4.36	4.35
LOC_Os01g29600.1	1.8	1.75	0	0.41	0.77	2.35	0.41	0.67	1.5	3.16	2.28	1.87	1.84	1.96	1.07	1.38	1.53
LOC_Os01g29640.1	0.28	0.9	0	0	0	5.64	6.12	5.48	1.65	0.59	1.34	0.93	0.42	0.38	0.06	0.29	0.76
LOC_Os01g29740.1	2.79	2.81	1.38	1.7	2.29	1.66	1.84	1.27	2.44	2.74	2.71	2.53	3.19	3.2	3.27	3.45	2.66
LOC_Os01g29830.1	1.91	2.04	0.94	1.2	0.71	0	0.34	0.84	0.9	1.1	1.44	1.99	3.14	2.55	3.33	3.23	1.44
LOC_Os01g31220.2	1.52	1.18	2.29	1.9	2.35	2.24	1.99	2.57	1.28	2.61	1.13	0.8	2.12	1.58	2.08	1.68	1.04
LOC_Os01g31360.4	1.75	2.06	4.42	2.38	2.5	0	0	0.3	2.07	0.91	1.23	1.74	1.09	0.44	0.58	1.87	2.32
LOC_Os01g31360.6	1.59	2.36	0	3.38	3	0	0.32	0.04	1.16	3.52	4.35	3.07	1.14	0.34	1.36	0.89	0.87
LOC_Os01g31470.1	3.76	3.92	3.55	3.72	3.14	2.34	2.36	2	3.49	4.17	4.34	3.74	4.05	3.99	3.72	3.97	3.64
LOC_Os01g31580.1	3.73	3.83	2.54	2.33	2.18	2.37	2.24	2.3	3.48	3.63	3.69	3.48	4.1	3.9	4.03	4.12	3.39
LOC_Os01g31610.1	2.82	2.88	2.01	1.83	1.47	1.57	1.88	1.8	2.66	2.51	2.22	2.55	2.59	2.02	2.88	2.82	2.65
LOC_Os01g31629.1	2.15	2.08	3.11	3.32	2.82	1.97	1.59	1.91	1.83	4.17	3.87	3.8	1.9	1.79	2.36	1.62	1.94
LOC_Os01g31680.1	3.52	3.61	2.22	3.08	2.59	2.01	2.33	2.49	2.23	3.84	3.75	3.88	3.44	3.68	3.84	3.68	2.88
LOC_Os01g31690.1	6.49	7.19	4.63	5.88	4.92	1.47	3.05	3.13	0	8.33	6.56	7.14	7.2	7.15	7.7	7.29	0.61
LOC_Os01g31770.2	1.45	1.23	2.63	2.09	2.7	2.35	2.08	1.65	2.07	3.34	2.84	4.47	0.55	0.92	1.45	0.66	1.94
LOC_Os01g31800.1	4.47	5.5	3.94	3.37	3.14	3.21	1.48	1.17	4.77	5.8	5.43	6.18	4.1	4.65	4.07	4.22	5.75
LOC_Os01g31940.1	2.49	2.68	2.35	2.35	1.96	2.59	2.58	2.83	3.14	2.82	2.82	0.96	3.39	3.68	3.54	3.58	3.29
LOC_Os01g31980.1	3.88	3.95	2.98	2.34	1.1	3.03	2.35	2.49	4.48	1.43	3.95	2.36	4.38	4.17	4.27	4.1	3.81
LOC_Os01g32080.1	5.86	6.01	5.17	5.48	5.08	5.38	4.19	5.18	5.61	5.51	5.52	5.36	6.28	6.16	6.27	6.17	5.39
LOC_Os01g32080.2	2.66	2.1	3.79	3.24	3.56	4.01	4.65	4.27	1.36	2	2.1	2.13	1.24	1.41	1.32	1.2	0.57
LOC_Os01g32120.1	1.55	2.09	3.06	2.51	1.83	2.35	3.07	3.17	2.3	3.2	2.52	1.98	1.41	1.93	1.7	1.41	1.98
LOC_Os01g32280.1	4.35	4.58	3.47	3.76	3.19	2.46	2.6	2.82	4.36	4.86	4.62	4.92	4.86	4.94	4.88	4.93	4.58
LOC_Os01g32300.1	3.25	3.23	3.18	1.49	2.35	3.29	1.01	1.31	3.31	3.58	3.37	3.18	3.59	3.64	3.81	3.72	3.08
LOC_Os01g32300.2	4.67	4.73	2.53	3.35	2.8	0	2.78	2.4	4.53	4.12	4.2	4.35	5.23	5.1	5.27	5.21	4.73
LOC_Os01g32330.1	3.91	4.84	4.7	4.28	4.55	3.25	3.49	0	4.37	4.19	4.34	4.24	4.55	5.06	5.06	5.57	5.09
LOC_Os01g32350.2	3.62	3.87	2.49	2.14	2.13	1.46	1.58	1.83	2.98	3.29	3.02	3.68	3.93	3.97	3.88	3.92	3.53
LOC_Os01g32364.1	3.49	3.13	3.8	3.57	3.08	1.59	1.24	0.92	3.48	4.02	5.2	4.09	3.24	3.14	3.07	3.14	4.33
LOC_Os01g32380.1	6.37	5.48	6.72	6.56	6.8	6.86	6.69	6.49	5.46	0.92	3.61	1.96	1.86	2.24	2.08	2.28	4.15
LOC_Os01g32460.1	2.53	2.49	6.07	6.16	6.11	6.02	5.45	5.31	4.72	4.1	7.37	3.82	1.99	2.44	1.91	2.38	5.01
LOC_Os01g32660.3	3.46	4.34	3.62	2.9	3.11	2.2	1.13	1.62	4.09	0	1.86	2.66	2.12	2.17	3.3	4.13	3.98
LOC_Os01g32660.4	3.18	0.97	0.06	4.38	3.57	1.61	0	3.06	3.71	4.41	5.36	0	0.37	1.25	1	2.8	2.96
LOC_Os01g32660.5	3.76	3.16	2.94	4.18	3.05	2.08	2.11	2.8	2.75	0	0	0	0.31	0.43	1.26	1.42	1.38
LOC_Os01g32670.1	4.41	3.95	8.88	8.7	8.79	9.22	9.18	9.24	8.89	1.41	1.14	4.97	1.82	2.1	1.86	1.54	3.64
LOC_Os01g32770.1	4.83	4.11	5.43	4.95	5.17	5.54	5.28	5.45	4.61	3.78	3.91	4.35	4.77	4.58	3.4	4.58	4.3
LOC_Os01g32780.1	3.6	3.45	0	0	2.8	4.84	4.65	4.77	4.19	0	3.11	3.09	3.79	3.7	3.3	3.36	3.48
LOC_Os01g32790.1	3.77	4.17	3.02	2.67	3.29	3.72	3.13	3.13	4.4	4.15	4.19	4.21	4	4.05	4.09	3.89	3.64
LOC_Os01g32800.1	1.15	0.82	0	0.27	4.28	3.71	2.82	2.9	0.84	4.84	0	1.81	0	2.26	2.21	0.55	1.91
LOC_Os01g32800.2	4.3	4.86	4.41	4.15	0	0	0	0	4.31	0	5.34	5.03	4.92	4.61	3.61	3.99	3.98
LOC_Os01g32870.1	3.72	3.81	3.77	0	3.52	0	4.26	1.57	3.99	4.27	4.29	4.18	3.51	3.72	3.54	3.49	4.02
LOC_Os01g32870.2	3.26	3.3	0	4.41	2.75	4.52	1.81	4.65	3.32	3.48	4.36	4.69	3.12	3.15	3.12	3.01	2.99
LOC_Os01g32880.1	3.01	3	2.59	2.36	2.46	2.47	2.02	2.05	2.58	3.44	3.05	3.06	3.2	3.07	3.25	3.22	2.72
LOC_Os01g32964.1	4.19	4.15	3.12	3.12	2.91	0	2.25	0	3.78	3.53	2.13	3.55	4.3	4.14	3.86	4.29	4.19
LOC_Os01g32980.1	2.79	2.54	0.69	0.98	0	0	0	0.34	2.84	2.76	0.63	0.94	2.84	2.83	2.92	2.72	2.87
LOC_Os01g33000.1	3.92	4.22	4.41	2.21	3.16	4.79	4.44	5.37	4.72	2.96	4.15	3.86	4.28	4.33	4.44	4.42	4.2
LOC_Os01g33030.1	4.37	4.52	3.85	3.79	4.23	2.94	2.24	3.07	4.7	3.92	4.63	4.38	4.32	4.31	4.5	4.51	4.38
LOC_Os01g33040.1	2.33	2.71	2.64	2.21	2.1	0.73	0.15	1.05	2.21	2.17	3.23	3.25	1.71	2.14	1.65	1.6	3.01
LOC_Os01g33050.1	5.7	4.82	2.14	0	5.14	1.15	3.78	1.46	5.31	5.48	4.92	5.53	5.44	6.07	6.3	6.56	5.39
LOC_Os01g33050.2	4.28	4.28	5.29	5.28	3.83	4.91	3.5	4.24	2.39	3.53	4.11	3.47	3.62	4.27	4.39	1.73	1.46
LOC_Os01g33060.2	0.79	0.69	2.44	2.71	3.05	1.84	0	1.86	0.68	1.97	3.17	2.34	0.75	0.91	1.53	0.99	0.59
LOC_Os01g33080.1	2.27	2.77	2.5	2.51	2.15	1.23	0.69	0.67	2.05	2.74	3.08	2.79	1.99	2.23	2.03	1.79	2.91
LOC_Os01g33090.1	2.18	2.42	1.24	1.36	1.48	0	0.54	0.51	2.94	1.64	2.1	1.56	2.61	2.45	2.42	2.5	2.25
LOC_Os01g33420.1	4.12	4.41	2.13	2.71	2.61	1.32	1.82	2.32	2.75	3.17	3.49	4.08	4.56	4.54	4.56	4.67	4
LOC_Os01g33514.1	1.77	2.08	1.5	1.26	1.52	1.65	1.64	1.73	1.54	2.4	2.93	2.92	2.09	2.24	2.15	2.15	1.94
LOC_Os01g33800.2	0.03	1.96	0	3.19	0	2.37	2.31	1.34	0.06	4.15	0	3.86	0.15	0.2	3.13	0	0.7
LOC_Os01g34100.1	1.63	1.33	1.09	0.96	0.64	2.69	3.34	3.17	2.08	0.73	1.35	1.06	1.2	1.25	1.46	1.67	1.85
LOC_Os01g34200.1	3.79	3.76	1.21	1.86	1.47	0	0	0.75	3.57	0.79	3.96	2.42	3.34	3.56	3.01	3.27	3.92
LOC_Os01g34200.2	1.1	0.8	2.72	2.81	2.05	1.45	1.36	1.8	1.91	3.46	0	3.2	1.56	0.98	1.84	1.8	0.83
LOC_Os01g34350.1	1.1	1.28	1.4	1.13	1.56	0.28	0.67	0.71	1.78	2.15	2.51	2.83	1.38	1.61	1.65	1.74	1.96
LOC_Os01g34390.1	4.46	4.39	2.35	3.24	3.13	2.83	2.72	3.86	5.06	4.13	3.58	4.6	4.53	4.46	4.47	4.43	5.24
LOC_Os01g34480.1	4.78	2.41	5.22	5.28	4.42	0	0	5.37	6.11	5.44	5.61	0	5	5.08	5.12	4.37	3.38
LOC_Os01g34480.2	3.37	3.2	4.38	3.73	4.41	5.47	5.34	4.02	2.8	1.12	1.57	4.07	1.37	1.59	1.12	3.05	2.85
LOC_Os01g34480.3	3.42	3.38	2.63	2.86	4.46	3.94	3.63	4.57	2.13	2.56	1.06	0.8	0.98	0.58	1.41	2	2.59
LOC_Os01g34610.1	2.31	2.54	1.54	0.85	1.7	1.42	1.67	1.84	2.51	2.36	2.01	2.34	2.54	2.59	2.44	2.78	2.41
LOC_Os01g34614.1	5.15	5.3	4.99	5.4	5.03	6.99	6.79	6.98	6.02	6.94	6.81	6.95	5.17	5.26	5.36	5.44	6.08
LOC_Os01g34700.1	5.48	5.84	4.87	4.36	3.94	3.57	3.71	3.71	6.18	5.61	5.8	5.26	5.89	5.74	5.76	5.84	6.73
LOC_Os01g34700.3	0.68	0.79	2.82	3.16	3.18	1.93	0	1.31	0.57	0.85	2.57	3.35	0.63	0.15	0.33	0.38	0.55
LOC_Os01g35040.1	3.12	4.77	4.56	4.76	4.88	4.19	3.09	0	3.28	0	0	3	4.08	4.08	4.16	4	3.59
LOC_Os01g35050.1	3.41	1.14	5.29	5.35	5.29	3.73	3.95	3.96	3.33	5.71	5.03	5.93	3.42	3.21	3.43	0.91	2.98
LOC_Os01g35050.2	6.83	7.19	0	0.86	1.69	0	0	0	5.06	0	2.32	0	7.03	7.06	6.64	7.08	5.57
LOC_Os01g35184.1	3.58	3.72	2.75	3.53	0	2.75	1.52	1.37	3.16	4.24	2.28	0	3.57	3.58	3.69	3.57	3.94
LOC_Os01g35184.2	2.93	2.41	3.29	2.4	4.03	2.62	2.66	3.16	2	0	2.57	4.27	2.25	2.48	2.37	2.77	2.69
LOC_Os01g35230.1	3.35	3.29	1.72	1.02	2.08	1.11	1.4	1.31	2.19	3.54	2.96	2.29	3.79	3.72	3.94	4.05	4.12
LOC_Os01g35580.2	2.07	1.62	3.43	3.73	3.72	2.17	3.26	3.15	3.88	4.13	4.47	3.67	2.18	1.85	2.01	1.82	3.85
LOC_Os01g35789.2	2.08	1.58	0.28	0.01	0	5.13	0	0	1.27	3.6	3.56	4.29	1.72	2.12	1.79	1.64	1.73
LOC_Os01g35910.1	3.28	3.37	3.81	2.35	3.41	0	2.93	2.53	1.54	4.1	3.92	4.09	2.7	3.02	2.95	2.41	2.35
LOC_Os01g35990.1	3.95	3.61	3.44	3.29	3.25	3.48	3.57	3.67	3.19	2.05	2.39	2.56	3.6	3.67	3.69	3.6	2.59
LOC_Os01g36070.1	4.86	5.07	3.97	3.41	3.32	2.12	1.88	2.65	4.19	4.53	4.07	3.83	4.81	5.15	4.59	4.78	4.46
LOC_Os01g36080.4	2.42	2.77	3.61	3.54	3.63	3.88	3.63	2.9	2.11	3.63	3.43	0.65	2.51	2.45	2.38	1.99	2.07
LOC_Os01g36090.1	4.95	4.84	4.76	4.53	4.78	4.68	4.16	4.24	3.68	4.21	3.94	3.97	5	4.86	4.97	4.76	4.07
LOC_Os01g36130.1	3.48	2.91	1.2	1.86	1.28	1.82	1.34	0	1.91	2.78	2.21	2.75	3.19	3.4	3.24	3.47	2.43
LOC_Os01g36220.1	4.27	4.35	6.14	6.36	6.32	7.28	7.72	7.52	5.28	4.81	5.65	5.23	4.87	4.91	4.9	5	5.64
LOC_Os01g36240.1	6.12	5.98	6.2	6.59	6.44	5.47	5.84	4.95	5.15	6.13	5.52	6.83	5.79	5.78	5.76	5.98	5.47
LOC_Os01g36390.1	3.03	3.4	2.58	2.52	2.11	1.41	1.15	0.97	3.18	2.98	3.8	3.41	2.63	2.94	2.59	2.43	3.88
LOC_Os01g36600.1	2.37	2.57	0.78	0.69	1.01	0	1.22	0.68	2.93	1.63	2.53	2.91	2.73	2.68	2.7	2.8	2.71
LOC_Os01g36620.1	3.95	3.96	2.57	3.19	3.24	2.11	2.06	2.45	4.15	3.04	3.19	3.28	3.84	3.67	3.73	3.82	3.63
LOC_Os01g36660.1	2.98	3.06	1.67	1.01	0.58	0.86	1.08	0.7	3.06	1.85	2.4	1.28	2.86	2.73	2.66	2.69	3.15
LOC_Os01g36790.1	2	1.75	1.92	2.05	2.17	3.89	4.03	3.95	2.84	1.35	1	1.69	2.01	2.02	2.16	2.36	1.64
LOC_Os01g36840.1	3.28	3.34	3.26	3.58	3.28	2.92	2.96	2.99	3.21	3.72	4.1	4.15	3.17	3.23	3.16	3.04	3.36
LOC_Os01g36870.1	2.57	2.92	1.25	1.63	1.46	2.71	3.05	2.7	2.46	2.64	2.47	2.23	3.13	3.24	3.36	3.33	2.75
LOC_Os01g36930.1	5.72	5.8	5.33	5.41	5.15	4.71	5.03	4.96	6.66	4.74	5.66	5.29	5.53	5.71	5.54	5.62	6.29
LOC_Os01g36940.1	3.17	3.1	2.43	2.65	3.04	4.52	4.63	4.3	2.74	3.35	2.76	2.84	3.22	2.88	3.21	3.29	2.77
LOC_Os01g36950.1	4.73	5.63	5.97	5	5.11	4.91	5.14	4.2	5.38	4.07	6.01	4.46	5.62	5.43	3.63	4.2	3.42
LOC_Os01g36950.2	6.45	7.02	5.85	5.19	5.56	5.89	6.29	4.76	7.01	8	6.49	8.16	7.45	7.47	8.24	8.41	8.02
LOC_Os01g36950.3	7.18	6.31	5.09	5.84	5.28	4.68	4.47	5	7.98	2.29	4.39	2.33	6.76	6.45	3	3.3	4.32
LOC_Os01g37000.1	8.95	8.67	5.22	5.06	5.7	1.41	1.19	3.29	6.2	7.73	6.63	6.58	9.14	9.75	9.35	9.99	7.92
LOC_Os01g37050.1	4.12	4.18	1.77	1.71	0.9	0.66	1.24	1.59	2.84	3.39	3.33	3.79	4.41	4.19	3.99	4.21	2.88
LOC_Os01g37090.1	2.79	3.27	1.98	0	1.54	1.85	0	0	1.64	2.88	1.3	3.55	2.6	2.79	2.25	2.54	1.71
LOC_Os01g37130.1	2.01	1.67	1.34	1.02	1.06	1.4	1.54	1.53	0.58	2.29	1.75	2.17	2.17	2.08	2.29	1.61	1.4
LOC_Os01g37480.1	5.35	5.35	3.62	0	2.85	0	0.16	2.33	4.41	1.75	1.13	0.7	5.36	5.38	5.32	5.42	5.31
LOC_Os01g37490.1	3.92	4.01	1.94	1.69	2.45	1.98	1.23	1.92	3.36	2.55	3.06	3.53	4.25	4.32	4.04	4.1	4.14
LOC_Os01g37510.1	2.18	2.13	1.28	0.94	1.32	0.8	0	1.19	0.97	2.02	1.96	1.57	2.24	2.18	2.17	1.83	1.95
LOC_Os01g37560.2	4.82	4.56	0.31	3.18	2.03	0	5.07	2.81	3.94	2.33	3.68	3.79	4.84	4.34	5.03	4.47	4.08
LOC_Os01g37560.3	3.55	4.4	5.02	2.96	4.83	4.63	2.34	4.72	3.37	5.94	3.98	4	3.34	3.29	3.2	3.18	3.94
LOC_Os01g37690.1	2.64	2.94	1.55	2.55	0.28	2.53	1.87	2.21	3.86	3.93	3.93	3.48	3.46	3.42	3.36	3.38	4.2
LOC_Os01g37750.1	1.73	1.16	2.48	2.26	2.91	3.94	3.73	3.19	2.43	0.55	0.44	0	0.83	1	0.76	0.87	0.43
LOC_Os01g37770.1	5.04	5.02	4.63	4.82	4.64	4.8	0	4.19	5.29	5.03	4.91	3.61	4.79	5.02	4.86	4.86	5.15
LOC_Os01g37800.1	7.96	8.07	6.89	7.05	6.19	7.65	6.73	7.42	8.36	7.89	7.7	7.84	8.22	8.23	8.13	8.19	8.29
LOC_Os01g37810.1	4.12	3.83	5.99	6.27	5.66	7.29	7.15	7.24	4.61	0	2	1.54	2.69	2.95	2.55	2.57	2.95
LOC_Os01g37820.1	1.94	2.18	0.96	1.28	1.54	0.53	1.45	1.03	1.33	1.99	1.31	1.85	2.14	2.14	2.21	2.25	1.8
LOC_Os01g37832.3	2.43	2.66	2.03	2.36	2.02	1.18	1.53	0.49	2.08	2.9	2.48	1.67	2.82	2.98	2.67	1.32	1.13
LOC_Os01g37837.2	2.75	1.86	0	3.72	0	0	0.79	2.61	0.6	2.66	2.84	0.39	2.03	0.02	1.01	2.59	2.2
LOC_Os01g37910.1	7.38	6.76	5.22	4.73	4.7	5.39	4.3	5.88	5	6.97	6.88	6.94	7.36	6.64	7.23	7.43	6.73
LOC_Os01g37910.2	2.81	1.58	0.29	0.28	0.18	0.48	0.13	0.42	4.79	0	0.25	0	0.04	4.92	2.31	2.86	2.19
LOC_Os01g37920.1	7.1	7	6.79	6.32	7.67	9.26	9.46	9.27	5.4	6.09	6.52	6.19	6.56	6.81	6.36	6.49	4.97
LOC_Os01g37960.1	5.6	5.64	4.68	4.34	4.59	4.41	4.53	4.84	5.58	5.45	5.37	5.57	5.85	5.85	5.6	5.66	5.33
LOC_Os01g37980.1	5.18	5.2	4.65	5.14	4.43	4.13	4.43	4.17	5.38	5.67	5.55	5.69	5.32	5.29	5.42	5.43	5.41
LOC_Os01g38190.1	0.87	1.29	0	0.79	0	0	0.84	0.31	2.8	3.3	2.96	2.27	1.24	1.49	1.42	1.55	1.36
LOC_Os01g38359.1	0.93	2.06	2.3	3.25	2.26	0.53	0.56	0.29	1.7	4.28	3.35	2.94	2.05	1.88	1.06	1.09	3.61
LOC_Os01g38480.1	5.5	5.03	4.73	2.94	4.54	4.48	4.45	4.51	5.07	5.84	6.1	5.19	5.58	4.93	4.73	5.62	5.46
LOC_Os01g38490.1	3.13	2.74	0	1.22	2.05	3.17	3.24	3.34	2.74	3.07	2.32	1.67	3.49	1.55	3.62	3.55	0.33
LOC_Os01g38510.1	2.34	3.68	2.65	1.29	1.42	2.6	2.8	2.21	1.62	2.25	1.16	3.81	0.74	0.7	0.61	0.9	0.48
LOC_Os01g38620.1	6.8	7.17	6.54	6.6	6.69	0	0	0	6.66	7.43	7.61	7.55	7.7	8.07	8.34	7.73	7.04
LOC_Os01g38620.2	5.53	6.01	2.36	2.93	3.39	4.46	4.31	5.06	0.36	4.53	2.38	3.52	5.97	0.85	0.21	6.16	3.99
LOC_Os01g38660.1	2.46	4.87	5.24	5.15	5.32	5.92	5.99	6	3.22	3.27	4.17	3.97	2.38	4.88	2.62	4.98	3.74
LOC_Os01g38950.1	6.15	6.31	5.79	5.56	5.63	4.87	4.83	4.93	5.7	6.23	6.44	6.66	6.63	6.53	6.68	6.6	5.99
LOC_Os01g38970.1	4.94	5	4.28	4.52	4.37	3.33	3.59	3.66	4.35	5.16	5.01	5.13	5.07	5.04	5.2	5.11	4.29
LOC_Os01g38980.2	3.27	3	6.99	6.61	6.4	6.39	6.49	5.99	2.49	0	2.8	0.12	4	3.75	3.2	4.03	3.14
LOC_Os01g38990.1	3.03	3.36	2.62	2.43	1.51	0	0.99	1.02	3.5	2.12	0.9	2.95	3.5	3.78	3.56	3.63	3.66
LOC_Os01g39000.3	2.76	4.54	5.1	4.61	3.98	0	0	0	1.7	5.68	4.76	4.91	1.31	1.35	2.17	0.89	2.23
LOC_Os01g39010.1	4.08	4.48	3.47	2.18	3.24	3.38	3.17	3.15	4.64	3.3	3.79	4.2	4.44	4.45	4.21	4.24	4.74
LOC_Os01g39134.1	3.64	3.89	2.9	2.32	2.8	2.96	2.57	2.74	3.69	3.55	4.14	3.83	4.08	3.85	4.04	4.11	4.08
LOC_Os01g39250.1	3.99	4.09	2.06	2.24	2.04	1.37	1.54	1.59	3.82	3.23	2.95	3.37	4.2	4.19	4.2	4.29	3.68
LOC_Os01g39260.1	5.32	5.28	3.6	4.51	3.38	4.45	3.66	4.02	4.86	4.31	5.02	4.98	5.47	5.4	5.41	5.49	4.96
LOC_Os01g39270.1	3.59	3.71	2.06	2.37	2.29	2.44	2.38	2.29	2.71	2.7	2.99	3.02	3.65	3.7	3.69	3.74	3.63
LOC_Os01g39290.1	4.21	4.14	4.46	4.19	4.01	4.17	4.14	3.8	3.26	5.59	4.51	4.67	4.46	4.45	4.6	4.58	4.5
LOC_Os01g39310.1	6.16	6.18	5.95	6.1	5.47	0	4.97	5.49	6.23	5.49	6.09	6.35	6.13	6.2	6.17	6.14	6.02
LOC_Os01g39310.3	1.87	1.93	2.99	3.37	4.7	5.07	1.9	3.86	1.74	4.36	4.09	1.83	0.75	0.96	0.71	0.83	2.08
LOC_Os01g39330.1	4.58	4.84	2.33	1.2	3.08	0	2.71	0	4.62	3.97	4.05	0	4.59	3.43	5.24	4.24	3.61
LOC_Os01g39780.1	3.74	3.97	4.05	3.43	4.05	3.05	3.57	3.14	4.04	5.32	5.35	4.94	3.71	3.97	3.61	3.61	3.75
LOC_Os01g39790.2	3.19	2.6	3.11	3.04	3.22	1.44	1.04	2.47	2.52	3.56	3.62	3.98	1.99	3.14	2.78	2.45	3.12
LOC_Os01g39830.1	2.35	2.5	1.81	1.53	1.63	2.46	2.42	2.05	3.46	2.05	3	2.29	2.34	2.4	2.34	2.31	2.42
LOC_Os01g40050.1	3.2	3.32	2.7	0	2.55	0	2.77	2.84	3.47	0	3.06	3.07	2.99	3.04	2.77	3.01	3.27
LOC_Os01g40050.2	2.99	2.93	2.85	3.9	3.47	4.01	3.78	3.16	2.49	3.79	3.19	3.22	3.12	3.03	3.24	3.13	2.7
LOC_Os01g40070.1	6.55	6.14	8.84	8.9	9.12	8.32	8.29	8.34	5.85	3.63	3.4	3.76	3.76	3	3.72	3.5	3.4
LOC_Os01g40200.2	1.27	0	3.08	0	2.13	0	1.41	0	2.37	3.92	1.6	0.58	0.46	0.04	0.93	2.85	1.79
LOC_Os01g40280.1	2.48	3.75	0	2.66	2.1	2.58	0.97	0	4.25	2.51	2.78	2.38	4.02	2.93	3.38	4.07	3.54
LOC_Os01g40290.1	1.44	1.22	2.8	2.9	1.9	6.92	6.84	6.49	4.69	3.73	4.02	1.99	1.13	1.61	0.76	1.49	2.91
LOC_Os01g40330.1	3.14	4.02	4.53	4.62	4.39	5.85	5.42	5.62	3.96	5.41	5.73	5.8	3.47	4.4	3.37	4.01	3.49
LOC_Os01g40340.3	2.18	2.78	2.82	2.27	3.77	0	2.71	0.53	1.74	0	1.38	0	1.02	1.57	1.22	1.98	1.98
LOC_Os01g40420.2	1.08	1.29	0.03	2.83	2.9	2.55	1.05	0.9	1.4	3.49	1.73	0.91	1.2	1.42	1.65	1.72	1.26
LOC_Os01g40430.1	2.02	1.78	2.58	2.4	3.05	4.02	4.12	4.34	3.59	0.64	0	0.55	1.24	1.26	1.1	1.71	0.86
LOC_Os01g40470.1	6.21	6.3	6.26	6.35	6.08	5.95	5.94	5.69	6.24	6.53	6.78	6.54	6.06	6.23	6.13	6.24	6.7
LOC_Os01g40560.1	8.32	8.16	3.64	2.21	0	0	0	0	2.31	6.45	3.23	6.36	8.67	8.65	7.81	8.32	5.51
LOC_Os01g40570.1	3.73	4.21	4.09	3.93	3.95	3.13	3.06	3.17	5.22	4.82	4.5	4.17	3.45	3.83	3.62	3.49	4.91
LOC_Os01g40590.1	4.62	4.59	3.72	4.11	3.81	3.11	2.96	3.41	4.22	5.05	5.11	5.38	5.3	5.09	5.45	5.36	4.33
LOC_Os01g40610.1	4.4	4.47	5.1	5.03	5.09	4.93	4.66	5.04	4.17	4.55	5.04	5.3	4.49	4.37	4.53	4.7	4.22
LOC_Os01g40630.2	2.88	2.82	2.92	2.96	3.59	2.13	4.17	4.14	3.02	0	0	2.11	0.89	1.41	1.86	1.41	0.78
LOC_Os01g40630.3	2.91	2.93	5.06	5.1	5.28	5.23	5.28	5.39	4.12	0.36	1.19	1.92	1.43	0.87	1.76	1.69	1.21
LOC_Os01g40650.1	4.48	4.62	3.84	3.34	3.84	3.32	1.33	2.74	4.85	4.83	4.61	4.38	4.24	4.42	4.05	4.36	5.16
LOC_Os01g40670.2	3.48	3.43	2.27	3.55	0	2.62	3.2	3.2	3.95	1.38	2.71	4.33	2.03	3.21	3.22	3.52	3.31
LOC_Os01g40690.1	6.13	6.19	4.93	4.57	4.32	4.66	4.87	4.8	5.46	5.19	5.71	5.42	6.56	6.35	5.82	6.58	5.6
LOC_Os01g40700.1	3.76	4.06	2.81	2.89	2.75	1.89	1.87	1.8	4.06	3.66	3.56	4.14	4.11	4.03	4.11	4.18	4.13
LOC_Os01g40710.1	2.39	2.47	1.83	2.43	2.03	0	0.98	0	1.55	4.07	2.57	3.8	2.48	2.42	2.48	2.59	1.59
LOC_Os01g40750.1	2.85	4.14	1.51	1.87	2.47	0	0	1.03	4.16	2.56	4.07	1.94	4.06	3.92	4.1	3.42	4.27
LOC_Os01g40820.1	2.41	2.63	1.4	1.12	2.16	0.39	1.01	1.68	2.31	2.33	2.79	3.26	2.12	2.38	2.2	2.08	2.63
LOC_Os01g40860.1	4.41	4.87	3.14	2.01	2.57	0	0	0	3.19	2.81	3.62	2.89	4.63	4.54	4.36	4.53	5.47
LOC_Os01g40870.1	7.08	7.3	5.5	0	0	0	4.11	0	6.74	7.13	0	6.5	7.86	7.62	7.87	8.19	8.05
LOC_Os01g41010.1	2.36	3.02	3.94	0	3.15	4.55	5.13	5.06	2.82	0	4.06	0	3.25	3.28	3.04	3.43	3.86
LOC_Os01g41030.1	2.36	2.57	2.11	2.61	2	1.47	0.88	1	3.12	3.5	3.36	3.33	2.06	2.29	2.33	2.44	2.99
LOC_Os01g41220.1	5.06	5.01	4.46	4.7	4.62	4.07	3.96	4.32	4.41	4.86	5.48	5.58	5.05	5.06	5.17	5.2	5.22
LOC_Os01g41220.2	3.44	2.88	0.08	1.7	0.08	3.78	3.14	2.71	2.84	4.24	0	3.72	3.58	3.33	3.14	3.45	3.17
LOC_Os01g41250.1	1.96	1.92	1.67	0.95	1.55	3.35	3.27	2.8	1.76	0.75	0.82	1.45	1.86	1.77	2.25	2.04	1.42
LOC_Os01g41420.1	4.83	4.47	6.31	6.42	6.67	5.31	5.52	5.06	2.03	0	0	0.75	1.24	0.24	1.49	0.91	0.59
LOC_Os01g41430.1	3.69	3.07	6.38	6.34	6.2	6.4	6.47	6.49	5.16	1.22	1.34	1.32	0.54	0.56	0.35	0.25	0.75
LOC_Os01g41550.1	4.09	4.17	3.54	2.83	3.04	2.78	2.43	2.69	4.75	4.75	5.13	4.55	4.24	4.09	3.72	3.91	4.71
LOC_Os01g41610.1	5.01	5.52	5.54	5.71	4.96	0	4.17	4.17	6.05	5.65	6.06	5.84	5.15	5.13	4.9	4.03	6.16
LOC_Os01g41610.2	3.4	2.59	4.9	2.93	4.83	5.3	3.42	4	3.28	2.25	1.8	3.2	1.37	3.31	2.85	1.96	2.64
LOC_Os01g41630.1	4.44	4.58	3.88	3.69	3.62	3.2	3.4	2.84	4.58	4.24	4.88	4.9	4.36	4.47	4.48	4.43	4.61
LOC_Os01g41640.1	3.31	3.02	3.25	0.88	0	0	1.62	3.09	3.6	0.82	4.06	3.61	3.5	3.42	2.94	2.87	3.14
LOC_Os01g41710.1	7.47	8.46	5.16	6.24	5.24	2.79	2.9	2.84	1.58	8.13	6.27	7.51	7.95	7.85	7.81	7.4	1.93
LOC_Os01g41870.1	3.59	3.02	2.99	3.01	0	1.11	1.34	0.93	2.57	0	3.93	0	3.34	3.78	3.07	3.64	3.3
LOC_Os01g41880.1	5.46	5.67	3.81	3.54	3.71	2.65	2.81	2.57	5.6	5.23	5.4	5.14	5.6	5.63	5.62	5.59	5.69
LOC_Os01g41900.1	5.44	5.37	3.89	3.79	5.02	4.62	5.33	5.02	4.78	6.82	5.44	6.1	5.84	5.31	5.7	5.74	5.51
LOC_Os01g41990.1	2.92	2.81	3.53	3.02	3.37	4.54	4.47	4.1	2.71	2.45	1.62	2.37	1.6	2.42	2.09	1.4	2.61
LOC_Os01g42010.2	1.29	0.98	1.87	1.11	1.66	3.14	2.77	2.97	0.84	2.66	1.66	0.35	0.88	1.05	0.85	1.05	0.55
LOC_Os01g42024.1	1.76	1.85	1.14	1.01	1.11	2.57	2.11	1.8	1.8	2.19	1.6	1.69	1.84	1.92	1.58	1.65	3
LOC_Os01g42030.1	4.15	3.61	6.01	5.6	5.55	0	0	6.27	5.99	4.64	4.94	0	3.97	3.95	3.93	4.05	5.06
LOC_Os01g42070.1	2.21	2.57	2.2	2.32	2.72	0.73	0	1.05	2.21	2.6	3.29	2.73	1.55	2.04	1.51	1.36	2.99
LOC_Os01g42080.1	3.25	3.2	2.48	2.54	2.68	2.48	3.05	3.37	2.71	3.02	3.44	3.22	3.49	3.44	3.57	3.6	2.91
LOC_Os01g42140.1	3.34	3.12	5.25	5.23	5.37	6.95	6.82	6.66	3.54	3.18	3.66	3.73	2.94	2.9	3.13	2.87	3.01
LOC_Os01g42200.1	1.27	2.14	0	1	0	1.73	2.26	1.32	4.33	0	1.33	0.65	1.74	1.94	2.42	1.28	4.04
LOC_Os01g42260.1	5.31	5.35	4.49	0	0	0	2.77	3.47	5.09	0	4.16	5.03	4.34	5.52	4.24	4.84	3.69
LOC_Os01g42260.3	1.62	0.39	0.29	3.51	3.47	3.32	2.54	1.25	0.73	4.18	0.87	3.76	3.44	1.05	3.38	0.99	2.59
LOC_Os01g42294.1	3.34	3.94	3.12	2.66	2.16	2.22	1.94	1.8	3.84	4.21	3.96	3.24	3.1	3.52	3.19	3.01	4.68
LOC_Os01g42380.1	3.33	3.09	4.2	5.23	4.69	5.33	4.69	4.4	5.32	0	1.37	0.3	1.96	1.8	0.68	1.57	1.27
LOC_Os01g42410.1	6.94	6.89	7.01	7.02	7.08	6.27	5.95	5.93	6.77	5.59	5.9	5.62	5.82	5.87	5.68	5.7	5.44
LOC_Os01g42430.1	5.85	6.02	0	4.71	4	4.58	3.37	3.27	6.2	0	1.97	0	6.07	5.9	6.05	6.08	6.45
LOC_Os01g42460.1	2.59	2.7	1.12	1.51	2.02	1.21	0.9	1.1	2.07	1.91	2.2	2.34	2.6	2.64	2.6	2.49	2.35
LOC_Os01g42470.1	4.29	4.51	4.11	3.83	4.02	3.96	2.95	2.98	4.78	4.64	4.63	4.74	4.01	4.34	4.22	3.88	4.56
LOC_Os01g42480.1	4.32	4.71	3.9	3.94	3.51	2.27	2.87	2.79	4.86	4.39	4.79	0	4.19	4.45	4.37	4.31	4.56
LOC_Os01g42490.2	1.56	1.47	1.64	2.07	1.99	1.02	0.87	0.96	1.53	2.07	2.38	2.54	1.77	1.43	1.59	1.62	1.14
LOC_Os01g42500.1	3.27	3.57	2.32	2.94	1.7	3.28	2.25	2.86	3.46	3.82	3.78	3.93	3.81	3.76	3.68	3.74	3.41
LOC_Os01g42520.1	4.69	5.41	3.3	3.04	3.19	1.72	1.19	1.11	4.52	4.8	5.16	4.33	4.45	5.11	4.56	4.18	6.37
LOC_Os01g42630.2	1.29	1.68	1.35	1.85	1.41	1.27	1.52	1.32	1.35	3.02	2.86	2.74	1.03	1.5	0.73	1.58	0.64
LOC_Os01g42650.1	6.05	6.43	4.49	4.4	4	2.85	2.36	3.04	5.63	4.57	5.31	4.99	5.98	6.12	5.79	5.96	6.16
LOC_Os01g42690.2	0.79	0.89	2.27	2.82	2.33	1.66	2.1	1.29	1.99	3.09	3.15	3.01	0.93	1.05	0.31	0.92	1.98
LOC_Os01g42700.1	4.56	2.21	4.2	3.72	4.42	5.14	3.74	4.71	4.01	0.26	3.64	2.28	1.85	4.44	0.5	2.15	4.2
LOC_Os01g42700.2	3.06	2.13	2.67	3.85	0	0	3.72	3.9	4.54	4.8	5.62	6.12	2.84	5.43	0.59	2.19	4.5
LOC_Os01g42730.1	2.86	3.51	4.37	3.6	4.18	0	1.93	0	3.7	3.84	3.55	3.25	3.5	3.53	3.56	3.64	3.4
LOC_Os01g42770.1	4.78	4.96	2.33	2.74	1.85	1.72	1.34	1.58	4.15	3.1	2.82	3.42	5.03	4.96	5.03	4.89	4.75
LOC_Os01g42790.1	1.54	1.46	1.94	2.06	2.65	0	0.83	1.21	3.92	2.86	2.8	3.06	1.62	1.02	1.31	1.25	0.87
LOC_Os01g42820.1	2.65	2.66	1.45	1.59	2.08	1.82	1.39	1.72	1.72	2.12	2.85	2.91	2.63	2.77	2.63	2.92	1.47
LOC_Os01g42820.3	3.7	3.94	1.63	1.57	1.44	0	0	0	3.69	2.65	2.5	2.31	4.06	3.86	4.02	4.03	3.87
LOC_Os01g42830.1	4.47	4.49	3.41	3	3.17	2.02	2.34	2.3	4.33	3.63	4.28	3.75	4.55	4.53	4.57	4.38	4.41
LOC_Os01g42860.1	5.88	5.73	7.16	7.03	6.73	9.21	8.66	9.05	8.03	4.37	4.33	6.81	7.27	7.1	6.24	6.33	5.17
LOC_Os01g42870.1	5.05	5.22	4.1	4.02	3.93	3.64	2.88	3.52	5.46	4.82	4.69	4.66	5.42	5.42	5.2	5.27	5.1
LOC_Os01g42880.1	5.68	5.94	0	5.89	5.66	0	0	0	6.16	0	6.54	0	5.81	5.73	5.83	5.88	5.77
LOC_Os01g42950.1	4.29	4.35	4.46	4.44	4.4	4.9	4.83	4.91	4.12	4.42	4.89	4.87	4.22	4.35	4.37	4.16	3.95
LOC_Os01g42960.1	2.89	3.33	2.39	1.9	1.81	0.64	0.51	0.79	2.51	3.06	3.26	3.09	2.74	3.11	2.61	2.71	3.39
LOC_Os01g42970.1	3.22	2.47	3.55	3.98	4.27	2.52	2.53	3.26	1.91	4.47	4.34	4.6	2.93	3.2	3.28	3.12	3.01
LOC_Os01g42980.1	4.51	4.84	0	2.27	2.07	0	0	2.42	5.25	1.35	3.01	0.92	4.55	4.33	4.45	4.53	5.05
LOC_Os01g42980.2	0.75	0.87	1.08	3.31	3.23	2.19	1.98	0.67	1.01	3.46	4.22	3.96	0.89	2.69	1.4	1.41	0.89
LOC_Os01g42990.1	1.89	2.31	0	0.56	0	0	0.27	0.62	2.78	2.52	2.48	2.43	2.04	2.31	2.07	2.24	2.56
LOC_Os01g43020.1	4.99	5.22	3.42	3.4	3.61	2.73	2.81	3.49	4.82	4.68	4.84	4.89	5.2	5.1	5.14	4.88	5.02
LOC_Os01g43030.1	4.58	4.84	4.46	3.9	4.44	3.47	3.74	2.9	4.68	5.13	0.98	5.72	4.35	4.55	4.33	4.43	4.67
LOC_Os01g43040.1	2.03	2.19	0.85	1.04	0.71	0	0.89	0.62	1.73	1.53	1.98	2.02	2.51	2.51	2.58	2.67	2.3
LOC_Os01g43050.1	3.6	2.95	3.29	2.43	3.39	1.3	0.63	1.61	3.09	0.67	3.67	3.39	3.51	3.39	3.27	2.97	3.28
LOC_Os01g43060.1	2.71	3.07	2.36	2.79	2.51	2.78	2.42	2.12	3.57	2.89	3.35	3.47	2.75	2.98	3.09	3.2	2.63
LOC_Os01g43070.1	3.22	3.43	1.35	2.5	1.55	0.69	0.77	0.75	1.69	2.53	2.28	2.39	3.89	3.36	3.78	3.6	2.24
LOC_Os01g43090.1	4.97	5.02	2.9	2.58	2.27	1.27	1.13	1.65	3.81	3.23	2.83	2.78	4.72	4.62	4.39	4.43	4.89
LOC_Os01g43160.1	4.07	4.44	3.13	2.51	2.75	2.09	2.29	3	3.48	4.82	4.58	4.48	4.11	3.99	4.03	3.97	4.1
LOC_Os01g43250.1	4.74	4.91	3.05	3.62	3.7	2.56	2.24	2.14	4.59	4.71	4.67	4.49	5.28	5.11	5.37	5.34	4.89
LOC_Os01g43290.1	2.45	2.22	1.5	1.64	0	1.43	2.3	1.93	3.9	2.49	2.22	2.34	2.92	3	2.83	2.99	3
LOC_Os01g43330.1	3.01	3.15	2.93	2.76	2.57	2.29	2.23	2.27	2.99	2.59	3.52	3.27	3.03	3.12	2.99	3.09	2.79
LOC_Os01g43350.1	1.76	1.62	1.42	1.19	1.54	0	0.36	0.6	2.55	2.56	1.39	1.46	1.53	1.75	1.69	1.6	1.96
LOC_Os01g43360.1	5.34	5.48	4.16	4	3.78	4.38	4.05	4	4.86	4.3	4.34	4.69	5.4	5.46	5.35	5.42	4.98
LOC_Os01g43370.1	3.22	3.51	4.48	0	2.35	5.5	4.66	5.2	5.52	4.22	0	3.98	3.46	2.37	3.44	3.5	4.27
LOC_Os01g43372.1	2.84	1.22	5.1	5.61	3.14	2.17	3.32	0.88	0.86	3.06	3.04	3.85	0.23	3.2	0.32	0.31	0.05
LOC_Os01g43410.1	5.74	5.9	6.22	6.27	5.95	4.46	4.54	4.41	5.69	6.13	6.81	6.41	5.73	5.74	5.63	5.72	5.96
LOC_Os01g43420.1	5.71	5.7	4.79	4.78	4.51	4.45	4.21	4.63	5.25	5.23	5.57	5.58	6.07	5.92	6.07	6.07	5.36
LOC_Os01g43540.1	3.68	3.64	6.86	6.59	6.6	6.17	5.94	5.16	6.39	8.13	8.63	7.91	6.31	6.36	6.66	6.61	7.48
LOC_Os01g43580.1	3.17	3.54	3.57	3.19	2.51	1.53	1.31	1.8	3.52	3.17	4.27	3.71	3.36	3.43	3.21	3.23	3.65
LOC_Os01g43680.1	3.23	4.87	2.52	4.95	0	0	2.82	2.72	3.4	5.35	5.65	6.31	4.34	3.62	4.17	3.94	3.68
LOC_Os01g43680.2	2.42	3.47	4.52	3.49	0.43	4.13	4.6	4.45	2.89	4.61	4.93	4.94	3.29	2.85	3.61	3.4	3.48
LOC_Os01g43710.1	4.73	4.52	4.98	5.2	5.21	7.22	6.53	6.38	6.63	4.4	4.2	5	4.18	4.5	4.13	4.33	2.69
LOC_Os01g43720.1	1.64	2.36	3.94	3.45	4.02	1.63	2.47	1.54	4.21	0	0	0	0.02	0.02	0.06	0	0.12
LOC_Os01g43844.1	6.54	6.38	4.34	4.37	4.58	4.36	4.22	4.39	4.24	3.92	3.9	4.09	5.55	5.54	5.26	5.16	4.3
LOC_Os01g43870.6	2.43	2.15	2.66	2.07	3.42	2.68	3.14	3.18	1.72	1.82	0.58	3.11	1.33	1.45	1.44	1.27	1.16
LOC_Os01g43890.1	3.41	2.83	3.08	3.6	3.43	4.91	4.56	4.38	3.65	1.99	1.49	1.49	2.78	2.7	2.94	2.91	2.31
LOC_Os01g43895.1	3.53	3.44	1.77	1.6	1.45	2.58	2.3	2.13	3.32	2.83	2.51	1.81	3.65	3.59	3.76	3.52	3.85
LOC_Os01g43950.1	1.81	2.37	1.97	1.74	1.33	0	0.8	1.01	2.05	2.07	2	2.14	1.32	1.85	1.63	1.31	3.22
LOC_Os01g44090.1	1.66	1.62	1.51	1.45	1.07	0.68	1.06	1.35	2.84	1.49	1.03	1.73	1.84	1.75	1.56	1.58	2.14
LOC_Os01g44110.1	3.45	3.51	3.05	3.13	3.19	1.99	2.71	2.5	2.22	3.71	4.11	4.08	3.26	3.28	3.16	3.12	3.81
LOC_Os01g44120.1	6.52	5.75	8.25	8.19	8	9.49	9.57	9.36	5.38	0	1.62	0	1.88	1.31	1.5	1.17	1.32
LOC_Os01g44190.1	3.44	3.78	2.37	2.51	1.18	2.67	2.61	0	2.76	4.74	3.98	3.27	3.83	3.95	3.87	3.43	3.71
LOC_Os01g44210.1	5.07	5.32	3.61	2.86	2.4	1.03	1.79	2.45	3.67	5.41	4.15	4.78	5.36	5.2	5.48	5.3	4.25
LOC_Os01g44220.1	1.1	1.09	2.12	2.02	1.53	0	1.08	1.66	0.55	2.94	2.59	3.89	1.23	0.98	1.21	0.89	0.71
LOC_Os01g44230.1	5.18	5.22	4.68	4.41	4.49	2.86	3.21	3.55	4.29	5.52	5.56	5.42	5.58	5.47	5.59	5.52	4.92
LOC_Os01g44394.1	2.78	3.13	2.66	2.24	2.63	1.7	1.24	1.92	3.35	3.33	3.2	3.44	2.24	2.56	2.29	2.4	3.17
LOC_Os01g44960.1	2.74	3.05	0.72	0.29	0.84	2.41	3.71	2.39	6.33	2.87	3.67	2.35	3.03	3.18	2.69	2.75	3.02
LOC_Os01g45070.1	3.62	3.51	2.56	3.18	1.47	0.83	1.1	2.07	3.01	2.74	2.99	2.84	3.34	3.48	3.19	3.56	3.26
LOC_Os01g45110.1	4.84	3.9	8.69	8.49	8.9	8.19	8.08	7.87	7.26	1.76	0.96	2.65	0.45	0.44	0.39	0.38	0.73
LOC_Os01g45140.1	1.98	1.94	1.47	0.59	0.67	1.06	0.35	0.78	3.36	2.18	2.27	2.83	2.43	2.46	2.44	2.69	3.73
LOC_Os01g45200.1	3.61	3.81	2.55	2.87	2.62	1.56	1.99	1.95	3.9	4.37	3.63	3.75	4.22	4.01	4.34	4.12	3.75
LOC_Os01g45250.1	7.78	7.08	9.05	9.2	9.17	10.19	10.43	10.07	7.75	3.55	3.19	3.28	4.32	3.87	3.91	3.93	2.88
LOC_Os01g45274.3	4.92	5.38	4.12	4.23	3.17	0	0	2.6	0	5.39	4.99	4.4	5.58	6.07	3.78	4.6	5.52
LOC_Os01g45274.4	1.16	2.8	0	2.96	0	0	2.98	2.51	4.8	0	0	0	5.41	1.14	7.09	7.07	6.64
LOC_Os01g45360.1	2.9	2.67	0	2.74	2.18	4.83	4.63	4.82	4.11	3.11	2.35	3.03	2.81	2.57	2.75	2.7	2.74
LOC_Os01g45380.1	3.06	3.11	1.78	2.4	1.89	1.54	1.78	2.14	2.93	3.22	3.56	3.22	3.25	3.22	3.17	3.2	3.34
LOC_Os01g45390.2	3.59	3.55	3.29	3.3	3.6	2.32	2.75	2.82	3.95	3.59	4.06	4.28	3.65	3.63	3.63	3.71	3.58
LOC_Os01g45470.1	7.24	7.7	2.13	4.42	4.52	0	0.92	1.96	3.59	6.61	6.39	7.08	7.04	7.03	6.87	6.87	7.03
LOC_Os01g45640.1	4.02	3.55	4.4	4.17	3.63	5.4	4.54	5.5	5.84	5.55	4.76	5.02	4.4	4.52	4.21	4.42	2.94
LOC_Os01g45659.1	0.92	0.5	4.06	2.89	3.42	2.45	2.82	2.59	1.42	0	0	2.62	0.21	0.29	0.22	0.1	0.04
LOC_Os01g45670.1	1.71	0.89	1.26	1.47	1.72	2.8	1.98	1.68	0.97	1.43	1.98	2.49	1.35	1.42	1.57	1.8	0.93
LOC_Os01g45700.1	5.26	5.75	4.86	4.69	4.78	4.78	4.89	4.85	6.09	5.59	6.31	5.37	4.93	5.4	4.65	4.91	6.48
LOC_Os01g45720.1	6.66	6.62	7.44	7.57	7.55	7.36	7.34	7.15	5.92	4.52	5.3	4.93	5.65	5.29	5.89	6.02	5.19
LOC_Os01g45750.1	4.64	4.83	4.08	4.35	4.23	3.08	2.79	2.48	3.96	4.88	4.88	4.65	4.77	4.84	4.81	4.76	4.15
LOC_Os01g45830.1	4.33	3.93	3.43	3.55	3.34	4.52	4.93	4.55	4.11	3.95	3.79	3.85	3.81	3.9	3.67	3.83	4.14
LOC_Os01g45860.1	2.12	2.3	1.16	1.55	1.15	0	0.54	0.53	1.49	1.36	1.74	1.34	2.39	2.3	2.31	2.07	1.73
LOC_Os01g45910.1	5.37	5.04	5	4.43	5.26	0	6.01	6.27	5.92	3.87	4.35	4.69	5.59	5.44	5.39	5.55	5.14
LOC_Os01g45914.1	3.79	3.88	3.1	2.13	2.99	1.7	3.17	2.3	3.86	4.1	3.56	6.74	5.46	4.95	4.93	4.69	3.99
LOC_Os01g45960.1	2.99	3.7	0	1.12	2.22	0	0.51	0.42	3.14	0.88	1.18	1.12	3.58	3.58	3.21	3.35	3.89
LOC_Os01g45960.2	2.24	1.1	4.18	3.34	3.14	2.63	2.21	2.87	1.39	3.84	3.84	3.94	1.78	1.87	2.75	2.12	2.13
LOC_Os01g46060.1	2.76	3	2.57	3.3	2.62	2.07	1.52	1.75	3.06	3.74	4	3.7	2.46	2.42	2.48	2.75	3.01
LOC_Os01g46070.1	5.65	6.74	7.1	7.11	7.18	5.05	5.32	4.92	6.88	7.41	7.35	6.98	5.92	6.08	5.84	6.22	7.43
LOC_Os01g46169.3	2.88	1.02	0	0	0.76	0.24	0	0.35	2.74	0.33	0.26	0.8	3.33	3.44	3.59	3.71	0.56
LOC_Os01g46380.1	6.74	7.44	6.4	6.41	7.42	6.16	5.72	6.72	6.71	8.04	7.55	7.76	8.08	7.91	8.52	8.51	7.5
LOC_Os01g46400.1	3.87	4.35	3.16	0	0	0	0	0	4.77	5.24	5.13	4.9	4.14	4.21	4.07	4.07	5
LOC_Os01g46440.1	4.73	3.6	9.02	9.38	9.11	10.05	10.56	10.33	7.56	0	0	1.41	0.35	0.39	0.65	0.53	1.12
LOC_Os01g46510.1	4.76	4.91	4.05	4	4.19	2.46	2.73	2.66	4.46	4.21	4.66	4.42	4.43	4.7	4.44	4.5	4.49
LOC_Os01g46570.1	3.93	4.52	2.97	2.49	2.61	3.74	2.85	2.93	4.53	3.03	3.7	3.87	3.02	3.32	2.63	2.75	3.33
LOC_Os01g46610.1	7.62	8.45	7.83	7.87	7.49	0	6.05	0	9.1	8.3	8.38	8.49	8.06	8.14	7.7	7.69	8.85
LOC_Os01g46750.1	6.16	6	4.58	5.12	4.98	3.65	4.51	4.28	6.06	5.42	5.77	5.77	6.06	6.19	5.85	6	5.92
LOC_Os01g46750.3	2.46	2.98	1.23	1.3	0.61	0	1.09	1.25	2.74	0.35	2.5	0.59	1.99	2.46	2.37	2.51	1.45
LOC_Os01g46760.1	2.16	1.82	1.84	1.87	0.65	1.03	1.21	1.86	2.03	2.07	1.93	1.93	2.03	1.78	1.86	1.9	2.87
LOC_Os01g46870.1	2.04	2.37	2.44	1.97	1.58	1.07	0.86	1.56	2.4	2.92	2.59	2.48	1.66	1.99	1.81	1.71	2.38
LOC_Os01g46926.1	6.22	6.28	7.45	7.29	7.12	6.63	0	7.36	6.21	8.9	7.23	7.96	7.81	6.92	6.85	7.87	6.56
LOC_Os01g46926.2	6.7	6.58	6.23	6.04	4.95	6.14	5.89	6.21	6.64	4.78	3.29	4.3	3.96	6.36	6.33	3.83	5.69
LOC_Os01g46932.1	5.19	5.18	4.63	5.02	4.43	4.08	3.51	3.82	4.76	5.23	5.73	5.69	4.99	5.2	5.03	5.15	4.92
LOC_Os01g46932.2	2.06	1.81	2.73	1.36	2.23	0	1.4	2.15	2.31	1.82	2.11	1.16	1.71	1.53	1.5	1.79	2.17
LOC_Os01g46950.1	1.37	2.04	1.27	0.84	0.55	0	0.28	0	2.13	2.68	2.35	2.24	1.55	1.72	1.38	1.12	2.84
LOC_Os01g46980.1	7.14	7.48	7.13	7.27	7.21	6	6.11	5.86	7.19	6.91	7.41	7.08	7.34	7.39	7.36	7.63	7.59
LOC_Os01g47050.1	2.26	2.33	1.21	1.69	1.36	1.85	1.85	1.65	3.12	2.64	3.39	3.34	3.29	3.18	3.43	3.52	3.55
LOC_Os01g47070.1	4.94	4.98	6.12	6.31	5.78	5.67	5.53	5.53	7.87	7.17	6.35	5.46	6.34	6.01	5.56	5.8	6.44
LOC_Os01g47080.1	3.66	4.11	3.55	3.72	3.57	1.81	1.72	1.59	4.95	3.8	4.31	4.23	4.08	4.14	4	4.04	4.46
LOC_Os01g47270.1	3.14	2.83	2.49	1.27	2.27	2.09	2.78	1.95	3.01	2.29	2.36	1.83	3.44	3.32	3.61	3.5	3.08
LOC_Os01g47290.1	0.38	0.33	1.53	1.14	2.07	5.4	5.55	5.74	5.48	0	0.49	0.54	0.32	0.4	0.23	0.18	0.8
LOC_Os01g47330.1	2.34	3.85	4.93	4.94	4.73	5	4.34	3.07	1.76	4.58	3.38	4.28	2.39	2.57	3.81	2.77	1.64
LOC_Os01g47340.1	6.8	6.8	4.8	5.17	4	5.2	5.33	5.14	6.1	6.39	6.24	6.41	7.22	6.73	6.53	7.16	6.63
LOC_Os01g47340.2	1.99	1.77	3.95	3.63	3.79	5.11	5.26	5.61	1.9	0.59	0.18	0.2	0.39	0.52	0.61	0.59	0.5
LOC_Os01g47400.1	3.73	3.84	1.46	0.88	0	0	0.3	0.51	4.22	3.14	3.93	3.18	3.89	3.84	3.43	3.71	4.25
LOC_Os01g47410.1	1.97	2.03	1.45	0.64	0.93	0	1.15	0.98	2.74	1.83	2.25	1.65	1.8	1.82	1.75	1.68	2.21
LOC_Os01g47430.1	2.97	2.17	2.91	3.23	4.12	3.92	3.85	1.99	3.37	4.58	2.14	4.3	2.58	2.34	2.6	3.01	1.11
LOC_Os01g47430.2	4.96	5.23	3.46	3.27	0	0	0	3.72	3.61	0	4.54	3.4	5.61	5.41	5.53	5.45	4.51
LOC_Os01g47470.1	3.55	3.77	0.29	0	1.91	0	1.54	3.61	3.83	0	0.24	0.19	3.45	3.61	3.39	3.45	3.69
LOC_Os01g47490.3	0.45	0.98	2.22	2.06	2.89	3.08	2.16	3	1.21	3.44	3.71	3.66	0.36	0.24	1.13	0.78	0.12
LOC_Os01g47530.1	3.99	4.11	3.3	2	4.17	3.25	3.24	3.35	4.36	4.57	5.17	5.18	3.96	4.45	5.16	4.58	4.65
LOC_Os01g47540.4	3.1	1.85	5.26	4.54	5.03	3.33	3.42	4.51	2.26	3.22	3.24	0.41	1.2	0.95	2.17	1.13	1.23
LOC_Os01g47570.1	1.57	1.3	2.37	2.81	2.6	3.74	4.15	3.9	1.6	0	1.4	0	1.12	1.27	0.85	0.97	1.26
LOC_Os01g47600.1	4.2	4.14	3.2	2.41	3	3.06	3.65	2.97	3.04	1.8	3.41	3.12	4.43	4.31	4.47	4.49	3.49
LOC_Os01g47650.1	3.59	3.75	2.94	2.76	2.69	0	0	0	2.46	3.35	3.46	3.53	3.01	3.64	2.8	3.02	3.4
LOC_Os01g47660.1	6.42	6.74	6.26	6.11	6.13	5.1	4.67	5.37	7.11	6.97	7.05	6.9	6.59	6.65	6.65	6.65	6.85
LOC_Os01g47680.1	2.92	2.74	1.14	1.82	0.8	2.3	1.17	1.65	3.14	2.61	1.81	1.28	2.71	2.73	2.64	2.76	3.26
LOC_Os01g47690.1	5	5.83	2.9	3.99	4.01	5.73	3.02	5.54	5.6	6.06	5.55	0	4.91	5.83	4.87	4.56	5.58
LOC_Os01g47690.2	3	1.55	3.04	2.71	1.93	1.28	1.55	1.41	3.57	2.01	0.06	0	1.98	0.88	1.67	2.15	2.12
LOC_Os01g47730.1	4.77	4.9	0	0	3.51	0	4.91	4.87	5.08	4.9	4.82	4.52	4.96	4.73	5.17	5.11	5.46
LOC_Os01g47740.1	3.4	2.34	2.81	3.06	3.82	0.75	3.68	3.12	3.3	3.59	0	3.15	3.57	2.55	3.68	3.71	2.47
LOC_Os01g47740.2	2.67	3.4	4.53	4.53	4.05	5.35	3.38	3.88	2.22	4.07	0	4.63	1.12	0.7	0.49	0.67	1.96
LOC_Os01g47760.1	8.68	8.12	8.45	8.3	8.37	7.02	7.18	6.75	6.79	4.76	5.56	5.51	6.26	5.96	6.58	6.49	6.44
LOC_Os01g47770.1	4.32	4.41	3.68	3.24	3.84	4.1	3.76	4.03	4.46	4.72	5.27	5.33	4.66	4.7	4.61	4.65	5
LOC_Os01g47780.1	5.88	6.57	5.62	4.63	4.55	3.44	3.88	4.3	5.5	6.52	6.03	5.12	4.95	5.85	5.29	4.91	6.71
LOC_Os01g47840.1	2.36	2.33	2.23	2.07	2.24	1.2	1.02	1.28	3.44	2.25	3.09	3.3	2.51	2.42	2.26	2.47	2.16
LOC_Os01g47900.1	2.15	2.43	1.69	1.71	1.51	1.04	0.66	0.74	1.8	2.86	2.07	2.15	1.96	2.11	2.33	2.51	1.79
LOC_Os01g48000.1	3.32	3.03	4.02	4.14	4.04	3.4	3.57	3.4	3.55	2.21	2.06	2.14	2.89	2.78	2.71	2.56	2.27
LOC_Os01g48210.1	3.4	3.47	2.84	2.83	3.03	2.5	2.76	3.51	3.9	3.08	2.03	2.22	3.34	3.38	3.37	3.21	2.57
LOC_Os01g48210.2	0.97	1.13	0.5	0.27	0	3.38	2.68	0	1.3	0	2.82	2.45	0.68	0.28	0.52	1.03	2.65
LOC_Os01g48220.1	3.15	3.5	2.35	2.07	1.84	1.63	1.93	1.81	2.85	2.76	3.04	2.46	3.5	3.35	3.4	3.29	3.27
LOC_Os01g48250.1	3.24	2.51	4.18	3.9	4.26	4.94	4.82	4.77	2.34	2.3	2.02	2.01	2.55	2.18	2.46	2.19	2.12
LOC_Os01g48270.1	4.91	5.1	3.54	3.27	3.21	1.55	1.63	1.85	4.07	4.36	4.73	4.54	5.2	5.21	5.08	5.01	5.35
LOC_Os01g48280.1	6.47	6.92	7.37	7.3	6.58	6.77	6.7	6.19	7.27	7.37	7.96	6.5	7.12	7.09	6.61	7.16	7.19
LOC_Os01g48280.2	3.05	3.63	4.46	4.27	3.95	4.3	4.3	3.54	3.52	4	3.69	4.84	2.65	2.48	2.06	2.66	2.97
LOC_Os01g48290.1	5.91	4.98	4.04	2.85	4.11	3.94	3.86	3.65	3.46	0	0	0	2.92	2.71	3.01	2.8	2.1
LOC_Os01g48320.1	4.64	4.25	5.8	5.72	5.73	2.82	2.72	3.14	3.81	2.81	2.88	3.04	3.97	3.82	3.87	3.9	3.73
LOC_Os01g48390.1	3.46	3.74	3.72	3.49	3.57	3.94	0	3.85	4.12	3.87	3.91	3.66	3.94	3.82	3.49	3.7	3.64
LOC_Os01g48420.1	7.07	7.21	5.77	5.68	5.13	4.24	4.88	4.64	7.29	6.99	6.64	6.82	7.42	7.37	7.21	7.24	7.55
LOC_Os01g48440.3	2.87	3.41	3.58	3.44	1.78	0	3.52	2.2	3.67	4.03	2.48	4.38	1.86	1.43	3.03	2.35	1.33
LOC_Os01g48444.1	6.25	6.22	5.06	4.93	4.65	5.06	4.82	5.33	5.53	5.88	6.19	6.15	6.61	6.47	6.49	6.53	6.37
LOC_Os01g48446.1	2	1.91	3.63	3.86	4.18	4.17	4.36	4.42	2.32	0.84	0.86	1.85	1.49	1.26	1.72	1.59	0.93
LOC_Os01g48500.1	1.92	2.11	2.22	2.85	1.79	3.24	2.65	3.53	0.48	1.77	0.43	2.17	2.02	1.93	2.07	1.94	0.73
LOC_Os01g48610.1	1.69	1.8	0.99	0.8	0.65	0.35	0.33	0.43	2.29	2.77	3.32	2.13	1.86	1.69	1.6	1.75	1.17
LOC_Os01g48660.1	1.38	1.33	2.52	2.46	2.64	3.28	2.88	2.73	1.95	0.42	1.82	0.37	0.9	0.58	0.71	0.62	1.21
LOC_Os01g48680.1	3.33	4.13	1.04	1.03	0	0.37	0	0.42	2.67	1.59	0.87	0.94	3.71	3.54	3.61	3.58	2.51
LOC_Os01g48690.2	1.61	0.51	2.82	3.26	2.27	0	0	0	0.43	3.59	3.18	3.28	1.88	1.83	2.01	2.23	0.31
LOC_Os01g48710.1	5.15	5.28	0	0	0	0	0	0	3.47	6.42	6.18	5.79	6.33	6.19	6.79	6.73	3.46
LOC_Os01g48760.1	4.9	4.99	4.36	4.2	3.73	2.85	2.7	2.51	4.83	4.39	4.77	2.9	5.36	5.48	5.26	5.49	5.86
LOC_Os01g48770.2	1.74	1.81	2.66	2.42	3.38	3.8	3.3	6.21	1.88	3.56	1.94	7.27	0.99	1.28	1.36	1.07	7.72
LOC_Os01g48790.2	2.7	2.72	2.39	3.91	3.15	0	0.76	0.48	3.57	0	5.32	2.98	2.17	1.96	1.14	1.93	1.81
LOC_Os01g48790.3	0.56	0.79	0	0.22	0	4.49	0	4.69	3.31	3.01	0.8	3.09	1.17	1.05	0.88	2.39	0.69
LOC_Os01g48800.1	3.06	2.93	1.01	1.05	0	0	0.55	0.28	3.21	4.4	3.82	4.53	3.75	3.91	3.98	4.15	4.42
LOC_Os01g48810.1	5.14	5.21	3.99	4.59	4.19	3.88	3.08	3.74	4.7	5.49	5.56	5.77	5.66	5.64	5.78	5.8	5.17
LOC_Os01g48820.1	2.03	2.34	1.25	0	0.35	1.05	1.18	0.74	0.93	3.32	2.08	2.38	2.96	2.81	2.87	2.91	2.32
LOC_Os01g48850.1	4.8	5.21	4.22	4.3	4.23	2.82	3.06	2.7	5.01	5.17	5.35	5.23	4.76	5	4.73	4.83	5.79
LOC_Os01g48874.1	2.79	2.82	0.69	0.57	0.83	0.84	0.43	0.87	1.47	1.27	1.57	2.32	2.52	2.59	2.56	2.45	1.44
LOC_Os01g48930.1	7.17	7.26	6.5	6.96	7.02	5.71	5.66	5.9	5.43	7.22	6.92	6.79	8.11	7.83	8.44	8.38	6.31
LOC_Os01g48940.1	2.71	2.55	0.61	2.31	1.44	2.19	2.51	2.33	0.69	1.53	0.79	2.11	2.83	2.85	3.17	2.78	1.8
LOC_Os01g48990.1	3.96	3.64	0	0	0	3.86	3.67	4.12	1.19	5.5	0	5.62	4.07	3.47	3.99	3.54	3.5
LOC_Os01g49000.1	4.23	4.4	3.93	3.69	3.86	2.7	2.57	2.58	4.26	4.19	4.64	4.44	4.61	4.52	4.57	4.5	4.24
LOC_Os01g49026.1	5.97	6.16	6.08	6.11	6.03	0	5.28	5.56	6.53	6.3	6.9	6.51	5.63	6.02	5.77	6.13	6.68
LOC_Os01g49026.2	2.83	2.64	3.99	0.61	1.38	4.63	1.49	0.7	3.34	4.16	3.29	4.3	3.14	3.5	3.67	2.97	2.78
LOC_Os01g49026.3	2.64	2.55	2.71	1.71	2.3	4	1.13	1.14	3.48	3.75	3.7	3.97	2.9	3.05	3.63	2.65	2.66
LOC_Os01g49160.1	4.37	3.84	5.6	5.35	5.63	5.61	5.43	5.19	4.86	2.08	3.26	0	2.54	1.78	2.21	2.06	2.64
LOC_Os01g49190.1	7.36	7.69	7.16	7.15	7.08	5.57	5.54	4.32	7.33	7.28	7.62	7.22	7.37	7.48	7.38	7.36	7.86
LOC_Os01g49200.1	3.19	3.61	4.15	3.58	4.03	1.59	0.64	1.65	3.19	4.54	4.95	4.74	2.69	2.96	2.48	2.43	4
LOC_Os01g49210.1	2.07	2.32	0.99	0.5	0	0.97	0	0.5	2.41	1.92	1.6	0.92	1.72	1.87	1.99	2.03	2.82
LOC_Os01g49290.1	6.71	7.01	7.73	7.66	7.78	7.03	6.54	6.8	7.03	9.03	8.77	8.61	6.56	6.67	6.57	6.58	7.05
LOC_Os01g49320.1	3.78	4.15	3.03	2.76	2.64	1.55	0.69	0.88	5.3	5.08	5.69	3.74	4.53	4.06	4.17	4.34	4.63
LOC_Os01g49350.1	4.3	4.29	3.7	3.57	3.71	3.02	2.24	2.48	4.09	5.19	4.77	5.05	4.77	4.57	4.79	4.68	4.46
LOC_Os01g49370.1	2.52	2.28	1.31	1.04	1.17	2.73	2.27	2.42	4.59	0.62	1.72	2	2.56	3.39	2.55	2.79	0.72
LOC_Os01g49410.1	3.66	3.34	4.37	4.12	3.32	7.35	7.25	7.28	4.61	0	2.81	2.81	3.02	3.13	3.18	3.09	3.09
LOC_Os01g49440.1	2.19	2.06	0.51	0.14	0.17	1.77	0.71	1.24	2.61	1.88	2.39	1.72	2.39	2.24	2.2	2.13	2.39
LOC_Os01g49470.2	3.14	0.59	1.91	0.64	1.76	0	1.53	2.47	0.77	1.86	1.22	4.28	0.28	0.1	1.04	0.07	0.41
LOC_Os01g49490.1	2.9	2.89	1.08	1.95	1.43	1.67	1.32	1.54	3.11	2.93	3.19	2.76	2.8	2.74	2.97	2.73	3.13
LOC_Os01g49510.1	2.63	3.22	0.74	0.78	0.78	1	1.04	1	2.85	1.16	4.01	4.16	3.64	3.61	3.62	3.67	2.48
LOC_Os01g49529.4	2.25	1.21	2.13	3.8	3.98	2.4	2.23	3.13	0.19	3.66	3.28	3.86	1.14	1.06	1	0.5	0.09
LOC_Os01g49600.1	1.3	1.62	1.46	2.45	1.46	1.94	1.82	0.57	0.98	3.73	3.07	2.9	1.74	1.31	0	1.9	1.35
LOC_Os01g49614.1	1.67	1.56	2.86	3.37	3.19	0	0	3.33	0.74	1.67	2.61	2.12	1.31	1.37	1.41	0.69	0.79
LOC_Os01g49690.1	5.12	5.19	5.15	5.05	5.06	4.33	4.07	4.02	5.04	5.45	5.39	5.45	5.25	5.17	5.24	5.25	5.05
LOC_Os01g49760.1	2.39	1.97	1.27	2.21	1.69	1.53	0.94	1.24	2.1	2.21	2.55	2.98	1.95	2.05	1.9	2.14	2.61
LOC_Os01g49770.2	2.42	3.18	0.69	1.79	1.96	0.37	1.07	1.06	1.3	0.9	1.24	1.12	2.21	2.45	2.91	2.21	1.58
LOC_Os01g49820.1	1.71	1.94	3.59	2.02	0	3.69	3.53	2.73	3.39	1.79	0	0	0.97	1.26	1.12	1.01	1.9
LOC_Os01g49820.2	2.27	2.14	0.3	2.03	2.54	0	0	3.62	4.19	0	2.3	2.44	2.02	1.83	1.12	1.59	2.74
LOC_Os01g49830.1	5.17	4.79	4.6	4.53	4.5	3.35	3.61	2.87	3.88	3.2	2.59	2.85	4.59	4.13	4.74	4.49	3.51
LOC_Os01g49890.1	3.78	3.8	3.98	4.19	4.39	3.59	3.15	3.37	3.83	3.64	3.79	3.59	3.91	3.74	3.95	3.94	3.65
LOC_Os01g49900.1	2.63	2.66	2.03	2.52	1.45	1.17	1.37	1.45	3.09	3.06	2.91	3.27	2.59	2.69	2.67	2.75	2.76
LOC_Os01g49920.1	2	2.09	2.4	2.54	2.6	2.91	2.64	3.21	2.56	1.98	2.45	2.09	1.57	1.62	1.5	1.52	1.45
LOC_Os01g49940.1	4.02	4.18	3.66	3.21	3.27	2.83	2.46	3.11	3.43	3.78	4.32	4.34	3.85	3.98	3.71	3.84	3.61
LOC_Os01g50010.1	3.86	4.07	3.94	3.63	3.69	3.32	3.64	3.39	4.6	4.49	4.14	4.14	3.58	3.8	3.45	3.47	4.26
LOC_Os01g50030.1	3.25	3.94	4.78	4.2	4.9	3.34	1.89	2.08	6.15	5.83	6.65	5.58	3.2	3.67	3.3	3.1	6.67
LOC_Os01g50040.1	2.82	2.82	2.9	2.67	3.34	2.37	2.6	2.69	3.24	3.11	3.17	3.03	2.54	2.51	2.78	2.76	2.81
LOC_Os01g50160.1	4.19	4.68	0	2.91	0	4.53	0	4.11	6.73	0	0	4.08	5.17	5.07	5.19	5.7	4.48
LOC_Os01g50200.1	4.36	3.86	5.69	5.39	4.61	3.39	3.7	3.82	4.78	2.44	4.08	2.66	2.87	3.04	2.66	2.54	3.57
LOC_Os01g50310.1	4.78	4.57	6.78	6.7	6.93	5.77	5.7	5.72	4.25	4.95	4.52	4.73	4.26	4.07	4.13	3.75	3.88
LOC_Os01g50370.1	5.37	4.5	6.46	6.54	6.54	5.14	5.18	5.16	3.98	4.59	3.62	4.02	3.26	2.94	3.39	4.09	4.5
LOC_Os01g50400.1	5.19	4.23	7	6.91	7.17	5.73	5.33	5.36	2.27	1.69	1.38	1.75	1.53	1.6	1.49	1.71	2.06
LOC_Os01g50410.1	5.6	4.94	7.64	7.72	7.84	6.39	0	0	0	2.58	2.34	2.91	1.98	1.79	1.94	2.15	2.4
LOC_Os01g50440.1	3.45	3.35	3.37	3.33	3.03	2.18	2.36	3.09	4.17	2.78	3.33	3.5	3.64	3.42	2.63	2.84	3.7
LOC_Os01g50450.1	5.26	5.33	3.6	3.71	3.27	1.8	3.18	2.94	4.6	4.31	4.53	4.87	5.59	5.6	5.64	5.63	5.21
LOC_Os01g50460.1	1.04	1.28	2.4	2.58	2.83	0	1.36	0.58	2.01	1.67	1.54	3.2	1.53	1.46	1.54	1.39	0.69
LOC_Os01g50720.1	1.42	1.45	1.6	2.32	1.71	0	1.03	0.31	3.16	1.55	2.27	2.63	1.49	1.24	1.39	1.44	2.32
LOC_Os01g50750.1	1.29	1.91	0.33	0.31	0.36	0.34	1.03	0.54	3.26	2.38	2.94	1.65	1.74	2.07	1.72	1.26	2.4
LOC_Os01g50760.1	4.04	4.25	4.07	4.43	4.1	2.72	2.02	1.63	3.56	4.01	4.22	3.44	3.96	4.01	3.94	3.81	4.44
LOC_Os01g50770.1	5.63	5.94	5.59	5.81	5.53	3.76	4.01	4.27	5.64	5.99	5.98	6.18	5.79	5.96	5.82	5.81	5.65
LOC_Os01g50820.1	3.88	3.85	0.69	0.44	0.24	0	0	0	0.88	2.29	1.92	2.93	3.71	4.37	3.89	4.09	1.4
LOC_Os01g50840.1	5.22	4.99	4.3	4.44	4.33	3.54	2.93	3.03	3.37	3.57	2.94	3.18	4.53	4.17	4.49	4.2	3.43
LOC_Os01g50849.2	2.5	2.67	1.45	1.14	0	1.32	1.15	0.9	1.46	3.3	3.46	2.72	2.19	2.73	2.07	2.28	2.02
LOC_Os01g50930.1	2.41	2.98	1.34	0.72	1.33	0	0.43	0	1.81	2.31	1.9	2.22	3.13	2.91	3.21	3	0.94
LOC_Os01g50934.1	5.8	5.97	4.67	4.6	3.73	3.41	3.46	3.62	5.52	5.3	4.97	4.74	5.84	5.71	5.59	5.86	4.56
LOC_Os01g51020.1	3.6	4.03	2.99	2.52	2.05	0	1.61	1.53	5.06	3.51	4.07	4.06	3.14	3.5	3.34	3.29	4.38
LOC_Os01g51030.1	2.39	2.45	3.34	3.3	2.89	6.21	6.17	6.05	3.7	2.13	2.51	2.36	2.57	3.16	2.57	2.8	2.67
LOC_Os01g51120.1	6.66	6.5	5.51	5.58	5.7	5.04	4.79	5.07	6.51	6.11	6.32	6.08	6.82	6.8	6.78	6.9	6.79
LOC_Os01g51120.2	3.63	3.93	3.28	2.22	2.06	4.51	4.41	4.2	3.39	0.5	0.59	1.93	3.19	3.35	3.22	3.39	3.13
LOC_Os01g51154.3	2.46	2.38	1.35	1.32	0	2.62	0	2.55	2.16	0	1.79	1.31	2.1	2.73	2.97	2.41	2.68
LOC_Os01g51170.1	4.14	4.12	3.49	3.65	3.62	3.02	3.52	2.82	4.18	5.08	4.82	4.65	4.16	4.2	4.07	4.04	4.23
LOC_Os01g51190.1	3.72	3.76	3.21	2.98	2.92	2.35	2.19	2.68	3.38	3.5	4.28	3.73	3.71	4.01	3.5	3.84	3.47
LOC_Os01g51200.1	5.94	5.87	0	1.04	1.48	1.35	2.72	0	5.72	5.26	6.29	6.3	6.01	6.01	5.92	6.06	5.72
LOC_Os01g51200.2	1.39	2.74	5.32	5.36	5.02	4.83	4.55	5.14	2.72	4.5	1.28	0.21	1.32	2.97	1.09	1.42	2.14
LOC_Os01g51210.1	4.62	4.72	0	0.49	0.22	0	0	1.35	4.65	0	4.33	3.09	5.09	5.37	5.79	5.63	5.42
LOC_Os01g51210.2	3.09	1.78	3.09	3.48	3.11	2.51	2.99	2.76	2.82	4.27	3	4.53	4.02	3.71	2.34	4.07	3.11
LOC_Os01g51220.1	5.31	5.46	4.14	4.28	4.58	2.97	3.36	2.25	5.46	4.53	4.83	5.21	5.37	5.44	5.32	5.34	5.8
LOC_Os01g51250.1	3.82	3.88	3.78	3.95	4.04	4.55	4.56	4.78	4.31	2.83	2.92	2.73	3.39	3.37	3.35	3.5	3.54
LOC_Os01g51280.1	3.15	3.63	1.66	0	2.95	3.14	0	3.12	2.15	3.57	4.38	1.73	3.47	3.61	3.53	3.34	3.51
LOC_Os01g51290.2	1.93	2.19	3.82	3.47	0.73	0	0.49	0	1.4	0	4.64	4.02	1.76	1.93	1.55	0.92	2.26
LOC_Os01g51300.1	4.78	4.79	5.46	5.57	5	3.67	3.83	3.28	4.34	4.11	5.98	5.55	4.42	4.61	4.22	4.43	4.8
LOC_Os01g51380.1	3.93	3.72	4.63	4.68	4.28	3.92	4.23	4.01	4.99	3.98	4.31	4.14	3.4	3.65	3.19	3.47	4.66
LOC_Os01g51390.1	4.24	4.22	3.88	3.98	4.36	4.85	4.71	5.08	4.27	4.63	4.56	4.83	4.39	4.27	4.29	4.25	4.07
LOC_Os01g51410.1	5.4	5.98	0	3.41	3.44	0	1.3	0	5.78	6.6	6.31	6.21	6.07	6.24	6.03	6.1	5.72
LOC_Os01g51540.1	6.02	5.75	5.65	5.54	5.51	5.33	5.04	5.28	7.09	5.27	5.63	5.58	6.31	6.51	6.5	6.39	7.26
LOC_Os01g51570.1	5.7	6.49	2.17	3.42	2.64	0	0.68	0.38	6.12	5.53	7.89	4.91	6.58	6.49	5.99	6.09	6
LOC_Os01g51640.1	3.05	3.16	2.11	2.51	2	1.66	1.25	1.55	2.5	2.68	3.04	3.16	3.32	3.4	3.4	3.48	2.38
LOC_Os01g51670.1	5.2	5.26	5.84	5.26	5.42	6.28	6.23	6.28	5.65	3.98	4.55	3.16	3.65	2.76	3.99	3.66	3.55
LOC_Os01g51700.2	2.61	2.79	0	0.3	2.44	2.46	2.2	1.83	3.4	3.1	1.93	0.6	1.55	2.82	2.56	2.56	4.02
LOC_Os01g51800.1	3.93	4.08	2.45	2.58	2.33	0.76	1.48	1.79	4.06	3.82	3.51	3.67	4.18	4.27	4.13	4.27	4.31
LOC_Os01g51840.3	1.28	0.95	3.79	3.41	3.24	2.39	1.78	1.51	0.36	4.78	5.3	4.71	1.28	1.48	2.4	1.75	2.21
LOC_Os01g51890.1	1.88	1.69	2.39	2.11	2.56	1.94	1.95	2.13	2.09	1.74	1.93	2.68	1.6	1.61	1.46	1.53	1.83
LOC_Os01g52030.1	1.1	1.06	1.47	0	0	1.72	1.38	2.11	1.72	1.87	2.32	2.31	1.85	1.51	1.94	2.22	2.04
LOC_Os01g52050.1	4.46	4.56	3.36	3.38	3.19	2.73	1.54	2.31	3.73	4.4	4.76	4.88	4.96	4.62	4.57	4.51	3.91
LOC_Os01g52090.1	3.04	2.97	1.59	1.58	0.75	0	0.4	0	1.97	2.21	1.58	1.31	3.22	3.06	3.35	3.3	2.45
LOC_Os01g52100.1	2.25	2.07	2.94	2.49	2.41	2.68	1.26	1.6	2.57	2.68	1.47	1.3	2.07	2.03	1.69	1.88	1.47
LOC_Os01g52110.1	4.24	4.44	0	3.7	3.38	0	2.27	3.19	3.43	5.66	5.46	5.91	3.91	3.74	4.16	3.76	3.55
LOC_Os01g52110.5	1.76	2.69	4.2	3.34	3.18	3.28	3.01	2.65	3.24	5.57	3.38	4.35	2.42	1.9	1.55	2.14	1.79
LOC_Os01g52130.1	1.28	1.17	0.48	0.66	0.92	2.74	3.27	2.8	4.78	1.38	2.05	1.86	0.79	0.95	0.63	0.75	1.45
LOC_Os01g52160.1	3.05	3.08	2.5	1.92	2.38	0	0	1.14	3.82	3.79	4.61	3.92	2.99	3.36	3.11	3.43	5.42
LOC_Os01g52214.1	5.8	6.13	5.27	5.14	4.84	3.57	3.71	3.49	5.37	6.1	5.97	5.75	5.92	5.99	5.84	5.84	6.28
LOC_Os01g52230.1	3.07	3.07	5.03	4.4	4.55	4.8	4.14	4.25	3.85	2.15	3.51	3.32	1.85	1.86	1.61	1.42	3.4
LOC_Os01g52250.6	3.72	5.56	1.88	1.7	2.08	1.28	0.88	0.84	0.57	4.3	1.62	4.58	2.13	1.84	4.25	1.29	0.78
LOC_Os01g52260.1	6.31	5.27	7.5	7.45	7.56	8.31	8.03	7.83	4.6	6	4.57	5.03	4.4	4.26	4.77	4.42	2.59
LOC_Os01g52270.1	2.92	2.79	0.34	1.77	1.91	1.01	0.57	1.07	1.42	1.56	1.63	1.92	1.68	2.66	2.65	2.76	2.56
LOC_Os01g52370.1	1.94	1.98	2.64	1.67	2.04	1.05	1.87	0.7	2.2	2.94	2.27	2.54	2.37	2.22	2.47	2.4	2.75
LOC_Os01g52390.1	6.23	6.55	5.45	5.31	5.17	4.72	4.61	4.54	6.97	5.92	6.08	6.15	5.86	6.16	6.05	6.08	6.67
LOC_Os01g52400.1	2.06	2.54	0.36	1.06	0.84	1.08	0.56	0.21	1.87	2.27	2.56	2.49	2.05	2.12	2.45	2.04	2.46
LOC_Os01g52450.2	2.45	2.63	0.89	1.13	0.35	0.55	0	0.29	2.23	3.28	0	0	2.66	2.59	2.67	2.48	2.92
LOC_Os01g52460.1	4.79	5.58	0	4.25	4.2	0	3.21	3.34	4.48	4.72	5.14	5.37	5.09	5.38	5.72	5.65	5.54
LOC_Os01g52490.1	5.36	6.18	4.46	5.01	5.05	4.32	3.76	0	6.52	6.08	5.99	6.12	5.55	5.93	5.66	5.96	6.51
LOC_Os01g52500.3	7.83	8.13	7.29	7.16	6.62	0	4.4	0	7.66	7.05	7.26	6.67	7.42	7.66	7.33	7.18	7.23
LOC_Os01g52500.5	4.6	2.34	3.84	4.69	4.35	4.37	3.82	4.29	4.56	0.74	3.33	4.85	3.44	3.89	3.58	3.66	2.08
LOC_Os01g52550.1	3.62	3.63	0	3.01	2.03	0	0.88	1.47	3.87	0.51	0.4	1	3.41	3.41	3.17	3.11	3.13
LOC_Os01g52594.1	3.84	3.8	3.18	2.74	2.8	1.87	2.57	1.9	3.2	0.76	1.73	2.31	3.15	2.67	3.18	3.06	2.9
LOC_Os01g52640.3	1.12	1.07	3.13	3.23	3.21	1.39	1.4	2.22	0.38	2.13	0	3.95	1.58	1.45	1.88	1.41	0.15
LOC_Os01g52660.1	1.14	1.76	1.12	0.43	0.87	1.38	0.46	0.43	2.43	3.89	3.03	3.02	0.89	1.25	0.96	0.84	4.06
LOC_Os01g52720.1	2.19	2.18	2.44	0.62	0	0.41	0	0.3	2.51	0.71	1.01	1.96	2.41	2.35	2.02	2.13	2.55
LOC_Os01g52730.1	0.25	3.19	4.4	4.09	4.52	5.23	4.85	5.1	4.62	1.21	1.2	1.53	0.21	0.28	1.94	1.99	0.21
LOC_Os01g52740.1	2.97	3.11	3.09	2.62	1.56	5.58	5.46	5.37	2.95	2.62	1.78	1.54	2.38	2.43	2.19	2.11	2.06
LOC_Os01g52790.1	2.25	1.97	2.57	2.12	2.05	3.34	2.47	3.09	3.35	1.57	2	1.99	2.3	2.5	1.97	2.25	1.75
LOC_Os01g52810.2	2.79	2.79	0.27	0	2.66	0	2.68	2.06	1.66	2.58	2.78	1.45	2.94	2.86	2.46	2.88	2.39
LOC_Os01g52890.1	3.56	3.85	4.51	3.76	4.55	4.44	4.16	4.46	3.29	4.81	4.86	4.46	4.04	3.83	3.78	3.9	3.32
LOC_Os01g52920.1	4.9	4.53	4.25	2.36	4.04	4.93	5.48	3.68	4.52	4.04	3.44	3.67	4.96	5.18	5.32	5.25	4.64
LOC_Os01g52980.1	1.07	0.9	0.39	0.47	0.8	3.24	2.18	2.13	1.47	2.06	1.01	2.02	1.34	1.44	1.29	1.15	0.93
LOC_Os01g53000.1	3.29	3.36	2.58	2.65	2.22	2.45	2.56	3.06	2.71	3.74	3.85	3.86	3.7	3.61	3.78	3.69	2.75
LOC_Os01g53040.1	4.09	3.84	3.2	4.37	0	0	4.82	5.06	4.96	2.95	3.21	2.84	4	4.06	4.17	4.29	1.01
LOC_Os01g53060.1	3.22	3.23	1.95	2.7	2.06	0	0	0	2.67	2.45	2.84	3.83	3.33	3.43	3.63	3.48	2.79
LOC_Os01g53070.1	2.02	2.07	1.39	1.17	1.66	0.32	0.16	1.08	1.58	1.55	1.65	2.29	1.97	1.92	1.96	1.92	1.79
LOC_Os01g53079.1	4.75	4.8	4.41	4.43	4.38	3.1	3.88	3.72	4.32	5.24	4.96	5.21	4.59	4.75	4.67	4.54	4.94
LOC_Os01g53200.1	1.92	2.03	0.91	1.06	0.52	0.51	0.72	0.24	2.54	1.6	1.46	1.17	2.05	1.98	1.83	2.18	2.06
LOC_Os01g53260.1	2.56	2.99	3.31	2.7	2.47	2.9	2.93	3.33	5.1	3.81	3.07	3.47	3.2	3.31	2.95	3.04	3.94
LOC_Os01g53350.1	2.34	2.22	4.09	3.87	3.68	4.23	3.84	3.45	6.3	1.89	0.66	1.76	2.17	2.31	2.22	2.58	2.38
LOC_Os01g53390.1	1.37	1.79	0.94	0.97	0.54	0.53	0.45	0.25	0.73	3.04	2.15	1.44	2.43	2.34	2.39	2.48	0.77
LOC_Os01g53420.1	2.19	2.54	1.45	2.57	2.51	3.29	2.94	2.9	3.11	1.85	1.06	1.66	2.89	2.76	2.69	2.81	1.51
LOC_Os01g53470.1	2.47	2.3	2.89	3.39	3.05	1.81	2.3	1.47	0.72	1.01	1.5	0.88	1.76	1.59	1.59	2.02	1.72
LOC_Os01g53520.1	6.24	6.43	5.32	6.03	5.14	4.85	4.6	5.1	4.53	6.85	6.6	6.68	6.06	6.26	6.01	6.39	6.61
LOC_Os01g53520.2	5.75	4.45	4.82	3.85	4.32	4.91	3.97	3.88	6.26	2.07	3.73	3.18	4.47	4.6	4.38	4.46	3.38
LOC_Os01g53620.1	3.64	4.01	3.32	4.03	0	0	1.82	2.74	4.32	4.32	3.99	4.72	3.96	3.89	3.86	3.85	4.61
LOC_Os01g53700.1	5.17	5.38	5.54	5.52	5.37	3.61	3.93	3.79	5.19	5.05	5.69	5.62	4.9	5.08	4.85	5	5.61
LOC_Os01g53710.1	5.04	4.68	3.2	2.41	2.35	0	2.43	0	3.65	2.8	0.53	0	3.9	3.79	3.81	3.64	3.81
LOC_Os01g53720.1	0.77	3.74	3.15	2.06	3.7	4.1	1.23	1.17	0.93	2.36	1.66	1.72	0.55	0.14	0.05	0.6	0.62
LOC_Os01g53730.1	6.14	6.45	5.63	4.48	4.63	4.26	4.49	5.01	3.9	4.45	3.12	4.32	5.61	5.19	5.75	5.74	4.42
LOC_Os01g53800.1	1.66	1.64	3.7	1.17	2.87	0	2.07	0.7	0.21	2.58	0	1.37	0.54	0.42	1.79	1.41	1.58
LOC_Os01g53820.1	2.23	1.7	1.11	1.75	2.44	2.18	2.28	3.48	2.48	2.58	0.59	2.99	2.13	2.32	1.97	2.44	0.96
LOC_Os01g53880.1	3.27	2.57	1.17	1.09	0	1.99	2.14	2.23	1.05	1.28	0	1.25	2.81	2.99	1.57	3.11	2.13
LOC_Os01g53880.2	2.66	1.76	0.91	0.45	2.31	0.37	0	0.5	0.95	0.79	0.97	2.08	2.67	2.53	2.72	2	1.9
LOC_Os01g53910.1	3.03	2.9	1.31	1.81	1.45	1.74	0.29	1.48	2.89	2.72	2.91	2.75	2.89	2.81	2.95	2.81	3.18
LOC_Os01g53920.1	1.6	2.11	3.74	2.84	0	2.04	0	1.55	2.71	0	2.73	2.89	0	0.42	0.43	0.13	0.28
LOC_Os01g53920.2	3.1	1.35	3.94	4.54	4.89	0.36	2.3	2.7	0.45	2.02	1.66	1.93	0.22	0.22	0.43	0.89	0.98
LOC_Os01g53930.1	3.68	4.19	3.22	3.75	3.2	0	0	1.02	3.44	4.31	3.63	3.68	3.34	2.79	3.35	3.06	4.73
LOC_Os01g54010.1	5.04	5.03	4.64	4.48	4.2	2.67	2.93	3.02	4.12	5.76	5.93	5.88	5.46	5.57	5.55	5.58	5.35
LOC_Os01g54080.1	3.47	3.74	2.03	2.03	2.25	0.57	1.26	0.9	3.27	3.14	3.36	3.87	3.42	3.39	3.05	2.97	3.62
LOC_Os01g54100.2	3.73	0.82	4.83	4.93	4.9	4.76	4.67	4.75	2.7	5.28	5.59	5.61	1.06	1.8	1.14	1.38	1.99
LOC_Os01g54210.1	2.34	2.56	2.36	2.26	2.58	0.99	0.51	0.89	3.16	2.79	2.79	3.08	2.86	2.9	2.68	2.29	3.29
LOC_Os01g54240.1	3.48	3.68	2.52	2.37	2.34	1.83	1.4	1.91	3.21	3.21	3.06	3.07	3.59	3.62	3.63	3.6	3.4
LOC_Os01g54400.1	1.85	2.7	6.7	6	6.8	6.14	6.66	6.66	5.85	6.25	5.95	5.57	5.17	4.84	5.08	5.07	5.01
LOC_Os01g54420.1	1.81	2	1.51	1.37	1.45	0.93	0.65	0.59	2.13	2.12	2.44	2.43	1.64	1.71	1.43	1.49	2.19
LOC_Os01g54440.1	2.23	2.24	0.34	1.36	1.75	1.34	0.31	0	1.91	2.13	1.87	2.3	2.44	2.47	2.55	2.77	2.49
LOC_Os01g54480.1	2.54	2.08	0	0	0	4.28	0	3.12	1.95	5.76	4.45	4.79	3.18	2.92	3.1	3.06	3.12
LOC_Os01g54480.2	2.61	2.79	3.93	4.25	0	4.61	0	3.83	1.7	0	4.25	4.21	3.15	2.84	2.9	2.74	2.79
LOC_Os01g54510.1	5	4.81	0	4.51	4.64	0.04	0	4.54	4.33	3.96	4.27	0	4.31	4.43	4.47	4.49	4.06
LOC_Os01g54530.1	2.97	3.04	2.63	2.49	2.48	1.5	1.74	1.64	2.27	2.89	3.42	3.34	2.88	2.96	2.92	2.94	2.81
LOC_Os01g54540.1	3.7	4.12	3.47	4.07	3.73	2.35	1.43	0.59	2.22	4.39	3.17	4.04	3.9	3.75	3.98	3.77	2.54
LOC_Os01g54550.1	4.11	3.75	5.44	5.65	5.69	5.62	5.53	5.29	3.33	3.36	3.5	3.48	3.01	3.05	2.97	3.16	2.63
LOC_Os01g54560.1	5.57	3.67	6.27	4.61	5.12	3.47	4.3	3.19	3.64	4.6	4.51	3.51	5.5	5.24	5.41	5.33	4.69
LOC_Os01g54570.1	2.68	1.97	2.99	2.49	2.63	1.85	0.65	1.34	2.59	1.59	1.38	2.19	1.84	1.52	0.99	1.33	1.17
LOC_Os01g54590.1	3.25	3.52	2.66	1.78	2.59	2.03	1.24	2.01	2.71	3.23	2.56	3.62	3.21	3.39	3.35	3.24	3.75
LOC_Os01g54600.1	6.88	6.75	4.2	4.21	4.34	4	3.63	4.2	6.72	5.89	5.34	5.38	7.09	6.97	7.05	6.97	7.07
LOC_Os01g54620.1	4.52	5.32	4.29	4.67	4.09	0.99	1.86	1.47	5.72	5.8	6.2	5.45	4.28	4.84	4.43	4.33	5.34
LOC_Os01g54670.1	4.35	5.04	0	0	0	4.97	0	4.17	5.17	6.57	6.39	6.2	4.48	4.94	4.52	4.82	5.52
LOC_Os01g54730.1	3.97	3.59	3.44	3.18	4.39	3.23	3.09	3.31	4.26	3.56	5.54	4.81	4.37	4.48	4.48	4.1	3.57
LOC_Os01g54810.1	3.18	3.33	2.01	1.96	1.42	1.78	0.94	1.43	2.86	2.45	2.98	2.92	3.21	3.18	3.05	3.07	3.25
LOC_Os01g54860.1	4.65	4.96	5.11	5.23	5.42	4.88	4.94	5.11	5.71	5.06	5.5	5.51	4.79	4.77	4.57	4.52	4.67
LOC_Os01g54870.1	6.77	7.03	6.41	6.09	6.29	5.62	4.01	4.96	7.03	7.4	7.51	7.22	6.76	6.95	6.92	6.88	6.89
LOC_Os01g54880.1	3.34	3.92	0	2.18	1.48	0	0	1.15	4.12	2.98	4.48	4.64	4.08	4.12	3.95	4.17	4.25
LOC_Os01g54910.1	4.56	4.74	3.89	4.03	4.15	2.43	2.24	2.26	4.4	4.11	4.48	4.4	4.41	4.54	4.38	4.46	4.36
LOC_Os01g54920.1	6.07	6.05	6.5	6.51	6.29	5.51	5.6	5.63	6.56	6.12	6.99	6.92	6.48	6.05	6.38	6.15	6.22
LOC_Os01g54930.1	1.9	2.19	3.4	3.15	3.39	4.7	4.38	4.58	2.42	3.58	4.04	4.29	2.71	1.1	1.53	3.17	2.64
LOC_Os01g54940.1	4.65	4.53	3.8	4.05	4.07	2.71	3.25	3.9	3.93	4.9	4.63	5.32	4.97	4.82	4.8	4.73	4.38
LOC_Os01g54960.1	3.87	3.95	2.76	2.45	2.31	0	2.5	2.91	4.27	3.54	3.3	3.27	3.98	4.16	4.23	4.43	4.07
LOC_Os01g54990.1	2.04	2.41	0.67	0.59	0.56	0	0.74	0.39	1.69	1.96	2.19	2.28	1.99	2.24	2.03	2.09	2.57
LOC_Os01g55020.4	1.51	1.87	1.82	1.07	0	0	0.36	1.36	2.56	3.02	0	3.05	0.62	1.36	1.18	1.34	2.43
LOC_Os01g55030.1	5.3	5.55	3.41	2.73	3.08	3.71	3.73	3.09	5.38	4.75	5.11	5.14	5.47	5.47	5.46	5.52	5.89
LOC_Os01g55040.1	2.54	1.18	2.69	2.73	0	2.7	2.4	2.88	1.53	2.93	3.36	3.53	1.49	1.91	1.74	1.92	1.35
LOC_Os01g55050.1	4.59	4.36	4.55	4.29	5.11	5.14	4.6	4.84	4.92	1.59	4.22	3.73	2.75	4.76	4.56	4.7	4.42
LOC_Os01g55050.2	3.47	3.63	4.45	3.77	0	0	3.64	3.39	4.4	4.81	3.14	2.89	2.4	3.45	3.74	3.87	3.14
LOC_Os01g55060.1	1.25	1.16	3.38	1.94	0	0	0	0.82	4.26	3.5	4.27	4.03	1.46	1.43	1.22	1.73	5.63
LOC_Os01g55080.1	2.15	2.01	5.9	4.61	2.9	3.05	1.22	3.25	5	3.76	3.38	3.54	2.05	2.03	2.58	2.99	3.82
LOC_Os01g55094.3	3.46	3.35	3.14	0	3.36	0	0	1.98	2.1	2.89	3.29	2.26	3.28	2.34	2.31	3.41	2.36
LOC_Os01g55110.1	5.18	4.7	4.63	4.46	5.02	4.87	4.72	4.94	5.32	4.32	4.46	4.43	4.63	4.77	4.61	4.87	5.38
LOC_Os01g55150.1	2.98	3.65	2.82	2.7	2.69	2.18	1.26	1.21	2.11	4.12	4.45	4.09	2.28	3.07	2.69	2.41	4.33
LOC_Os01g55160.1	1.11	0.83	3.04	2.39	2.45	0.84	2.05	1.7	2.01	0.62	0.83	1.66	0.6	0.78	0.94	0.84	1.08
LOC_Os01g55170.1	5.4	5.71	2.68	3.37	4.48	3.59	1.38	3.29	4.37	3.83	3.95	3.84	5.8	5.65	5.82	5.71	4.79
LOC_Os01g55190.1	4.6	4.76	3.58	2.28	2.62	1.22	1.31	1.66	4.83	4.9	4.88	4.85	5.18	5.13	4.92	5.09	5.18
LOC_Os01g55220.1	5.16	5.4	3.48	3.7	3.01	3.14	1.89	0.72	4.51	4.31	4.31	4.41	4.35	4.76	4.13	4.1	6.15
LOC_Os01g55240.1	5.19	4.79	3.92	4.24	3.9	3.22	4.35	1.33	6.36	0	2.36	0	4.03	4.02	3.94	4.25	4.78
LOC_Os01g55260.2	1.78	3.38	3.14	2.49	0	1.65	1.79	1.65	1.82	3.66	1.79	0	1.76	1.45	1.33	1.4	2.57
LOC_Os01g55280.1	2.8	3.46	2.53	2.34	2.11	1.29	1.25	0.68	4.12	3.41	3.16	3.08	3.03	3.07	3.03	2.99	3.75
LOC_Os01g55340.1	2.79	2.77	2.43	3.05	2.22	3.98	3.15	2.89	3.96	2.42	2.04	2.14	3.35	3.28	3.66	3.48	3.22
LOC_Os01g55370.1	2.49	2.36	2.31	1.76	1.73	0.98	0.94	1.84	1.27	1.48	2	0.99	2.27	2.26	2.3	2.09	2.73
LOC_Os01g55490.1	2.97	4.16	3.7	3.77	3.91	3.34	3	2.77	4	4.16	4.22	4.34	4.1	4	4.24	2.86	3.93
LOC_Os01g55510.1	5.34	5.16	5.53	5.52	6.19	8.68	8.63	8.93	6.82	5.72	4.65	4.64	4.86	4.2	4.57	3.08	3.54
LOC_Os01g55540.1	6.15	6.14	5.42	5.18	5.08	5.2	5	5.13	6.59	5.99	6.14	5.88	6.12	6.08	6.28	6.01	6.58
LOC_Os01g55650.1	3.31	3.37	2.91	2.7	2.83	3.4	3.01	3.25	2.52	2.68	2.94	3.06	3.81	3.62	3.8	3.69	2.43
LOC_Os01g55720.1	3.26	3.64	1.02	0.56	1.4	2.06	0.51	1.27	3.67	2.77	3.42	2.86	3.7	3.59	3.43	3.03	4.25
LOC_Os01g55730.1	4.06	4.45	0	1.57	2.51	0	1.03	2.3	4.68	2.8	3.87	4.26	4.25	4.31	4.19	4.24	4.29
LOC_Os01g55770.1	5.87	6.05	5.8	5.44	5.5	4.48	4.87	5.07	5.74	5.99	6.35	6.17	6.01	6.1	6	5.93	6.26
LOC_Os01g55820.1	3.26	3.79	2.18	1.32	0	1.84	1.68	0.92	1.93	3.28	3.32	2.58	2.89	3.15	2.83	2.79	4.16
LOC_Os01g55830.1	9.52	10	9.69	9.53	8.96	8.3	9.02	8.64	10.46	10.07	10.5	10	9.5	9.82	9.42	9.45	10.35
LOC_Os01g55860.1	2.29	2.28	2.52	2.57	2.7	3.39	3.46	3.51	2.47	2.09	2.41	2.66	1.7	1.78	1.75	1.89	2.01
LOC_Os01g55870.1	3.76	4.12	0	5.35	4.34	0	4.65	4.89	5.51	5.24	5.37	4.52	4.23	4.07	4.14	4.29	4.74
LOC_Os01g55940.1	5.55	4.96	2.89	2.33	2.03	2.76	1.84	2.67	6.05	4.35	4.39	3.11	5.32	5.44	5.26	5.64	5.13
LOC_Os01g56010.1	2.55	2.21	0.83	1.27	1.06	0.65	0.59	0	1.89	3.96	3.28	3.78	2.95	3.07	3.08	3.56	3.28
LOC_Os01g56030.1	6.35	5.78	4.58	4.99	5.03	4.14	4.45	4.34	5.38	7.13	6.5	6.88	6.75	7.02	6.88	7.43	8.06
LOC_Os01g56070.1	2.49	2.81	0	1.46	0	3.27	2.88	0	3.3	3.65	3.51	2.54	2.73	2.93	3.06	2.89	2.65
LOC_Os01g56070.2	2.24	1.96	2.79	2.24	2.38	2.3	2.99	3.95	2	1.76	1.15	2.17	2.01	1.74	1.75	2.02	1.55
LOC_Os01g56080.1	5.53	5.14	5.12	4.71	4.67	6.34	6.39	5.72	4.28	0.75	1.42	1.83	3.93	3.97	3.27	3.65	2.49
LOC_Os01g56100.1	4.22	4.13	2.91	2.71	2.32	3.29	3.19	3.61	4.43	4.92	4.36	4.22	4.55	4.41	4.4	4.38	4.29
LOC_Os01g56130.1	3.03	3.34	3.4	3.2	3.39	2.25	2.19	3.11	2.85	3.83	4.33	4.02	3.02	3.23	3.17	3.03	3.42
LOC_Os01g56140.1	3.48	5.06	0	0	2.96	4.29	4.81	2.67	4.13	4.75	5.29	4.03	5.3	5.02	4.04	4.21	4.1
LOC_Os01g56150.1	3.9	4.01	1.98	2.09	1.54	0	1.4	1.78	3.37	3.74	3.67	4.2	4.21	4.19	4.14	4.05	3.75
LOC_Os01g56180.1	3.4	4.38	5.19	5.12	5.13	0	4.31	4.65	5.49	0	3.97	0	3.19	4.1	3.98	4.18	4.78
LOC_Os01g56200.1	5.63	5.4	5.49	5.52	5.42	4.89	4.93	4.96	5.46	4.92	5.72	5.18	5.16	5.02	5.25	5.22	4.94
LOC_Os01g56220.1	2.03	2.07	2.36	2.34	2.07	3.39	2.54	3.01	2.19	0.71	1.9	1.02	1.37	1.34	1.22	1.37	1.55
LOC_Os01g56240.1	3.38	3.12	4.14	3.39	4.4	5.34	5.32	4.71	3.17	0	0	0.93	0.87	0.46	1.3	1.01	0.97
LOC_Os01g56320.1	2.56	2.75	1.9	1.87	1.47	1.23	0.71	1.5	2.26	2.99	3.06	2.9	2.93	2.79	2.65	2.67	2.68
LOC_Os01g56330.1	3.47	3.9	4.53	4.16	3.82	2.78	2.44	2.63	3.22	3.93	4.27	3.65	2.97	3.33	3.13	2.93	4.03
LOC_Os01g56390.1	3.6	3.6	3.02	2.99	3.46	3.38	4.09	4.29	3.26	4.14	3.97	4.01	3.8	3.81	3.85	3.82	3.46
LOC_Os01g56420.1	7.21	7.33	5.24	5.09	4.89	5.19	4.85	5.13	5.99	6.84	6.93	6.83	7.81	7.48	7.84	8.05	7.3
LOC_Os01g56460.1	1.97	2.33	1.6	1.87	1.9	2.12	0.4	1.28	3.28	2.56	3.12	3.07	1.79	1.95	2.18	2.23	2.6
LOC_Os01g56470.1	4.25	4.31	4.42	0	0	5.12	5.38	5.11	5.42	4.18	4.71	4.25	4.32	4.47	4.05	4.2	4.72
LOC_Os01g56480.1	3.04	3.05	3.17	3.15	1.65	2.76	3.65	2.53	3.1	2.17	2.42	2.39	3.19	3.02	3.26	3.15	3
LOC_Os01g56490.1	4.06	3.98	3.58	3.63	3.36	2.55	2.97	2.65	3.3	3.57	4.18	4.34	3.54	3.96	3.81	3.89	2.95
LOC_Os01g56520.1	2.72	2.89	1.74	2.22	2.58	1.74	1.65	2.51	2.19	2.73	3.53	3.99	3.29	3.08	3.18	2.94	2.55
LOC_Os01g56550.1	3.65	3.5	4.12	1.91	3.31	0	2.77	0	4.1	0	4.51	4.37	3.74	4.02	3.84	4.04	4.06
LOC_Os01g56560.1	4.1	4.03	4.18	4.72	3.31	3.69	3.12	4.14	3.95	3.91	3.91	0	4.14	4.1	3.96	4.04	3.86
LOC_Os01g56570.1	2.02	2.34	3.3	2.8	2.45	3.26	3.02	3.21	4.07	2.11	2.23	0.34	0.55	1.41	0.77	0.59	2.08
LOC_Os01g56580.1	2.94	3.65	3.31	2.98	3.51	4.14	2.43	3.9	3.32	5.04	5.55	3.04	2.88	3.4	3.6	3.22	3.4
LOC_Os01g56600.1	5.12	5.26	5.19	4.93	4.93	3.62	4.2	3.94	5.23	5.41	5.68	5.31	5.21	5.18	5.06	5.22	5.07
LOC_Os01g56630.2	1.77	1.55	2.73	2.76	2.82	2.63	3.12	0	2.34	2.31	3.89	3.89	1.6	1.96	1.35	1.79	2.03
LOC_Os01g56640.3	1.92	1.8	2.23	1.62	0	1.03	0	0.74	1.08	2.25	3.21	2.17	1.99	1.29	1.91	1.92	1.96
LOC_Os01g56670.1	0.84	1.89	2.79	3.29	2.89	1.43	0	1.34	1.78	3.4	4.12	4.13	1.59	0.61	1.32	0.66	1.19
LOC_Os01g56800.2	1.38	0.02	3.32	3.22	3.28	2.86	2.58	3.1	0	4.09	3.16	4.2	1.24	1.07	3.45	1.71	0
LOC_Os01g56880.1	3.11	3.28	3.01	2.34	0	0	1.85	1.81	3.24	4.02	3.94	3.64	3.66	3.83	3.51	3.64	3.69
LOC_Os01g56890.1	4.48	4.65	3.61	2.92	3.92	3.97	0	4.68	4.16	0	3.62	5.02	5.16	5.11	5.32	5	3.84
LOC_Os01g56890.2	3	2.94	2.89	4.76	4.41	4.16	5.72	4.78	2.81	3.69	3.6	1.36	2.64	1.63	2.26	2.22	1.21
LOC_Os01g56890.3	3.82	3.77	3.29	2.78	3.52	2.85	3.54	3.8	1.91	2.75	0.05	0.07	1.93	0.6	0.77	1.83	0.61
LOC_Os01g56900.1	1.87	2.04	0.33	2.42	0.28	1.59	2.25	2.08	2.23	0.38	2.5	3.65	2.18	2.26	2.2	1.81	2.39
LOC_Os01g56900.2	2.57	2.71	2.12	0	2.26	0	0.29	0.64	2.51	3.61	3.53	1.25	2.97	2.94	3.03	3.18	2.88
LOC_Os01g56910.1	3.79	3.97	3.3	2.94	2.94	3.01	3.41	3.06	3.67	4.02	3.96	3.82	4.05	4.08	4.06	4.11	3.65
LOC_Os01g56930.1	3.4	3.8	0	3.72	3.55	5.2	4.83	0	4.78	3.48	3.49	3.71	3.65	3.7	3.54	3.64	2.97
LOC_Os01g56969.1	2.9	3.14	2.1	2.11	1.74	1.4	1.84	1.09	1.57	2.85	3.28	3.01	3.09	3.06	3.09	2.31	2.8
LOC_Os01g57004.1	1.59	1.91	3.18	1.5	2.45	1.31	1.87	2.81	3.94	3.4	3.11	2.6	1.9	1.14	0.66	0.5	2.85
LOC_Os01g57030.1	2.35	3.21	2.71	2.38	0.87	3.17	2.66	0	1.64	4.38	3.67	3.12	1.11	2.7	2.26	2.24	3.19
LOC_Os01g57040.1	1.7	2.48	2.87	1.33	0.94	1.48	1.43	2.27	0.87	3.79	3.68	2.6	1	1.64	0.92	1.43	2
LOC_Os01g57066.1	4.53	4.6	4.21	4.32	4	3.5	3.28	3.75	4.47	4.6	4.96	4.96	4.54	4.72	4.57	4.83	4.32
LOC_Os01g57100.1	2.49	2.3	1.63	1.73	1.85	1.91	1.72	1.86	2.39	2.46	2.24	2.3	2.54	2.63	2.39	2.36	2.67
LOC_Os01g57210.1	1.74	2.67	2.65	2.45	0	0	2.94	2.36	3.41	2.93	1.83	3.64	2.4	1.3	1.46	2.03	2.9
LOC_Os01g57210.2	2.03	1.05	0.72	0.46	3.1	2.49	0.53	0	1.17	0.47	2.9	0.64	0.98	2.63	2.33	1.34	1.13
LOC_Os01g57220.1	3.95	5.63	0	4.95	4.94	6.01	0	5.66	6.24	0	0	5.35	5.78	5.77	5.27	5.79	5.4
LOC_Os01g57250.1	6.93	6.58	5.71	5.77	5.43	4.36	3.92	4.55	5.46	6.12	6.23	6.42	7.26	7.2	7.09	7.29	2.98
LOC_Os01g57260.1	5.13	4.92	4.05	4.1	3.85	4.7	5.01	5.19	4.73	4.96	3.93	4.14	5.4	5.04	5.58	5.2	4.55
LOC_Os01g57270.1	2.15	1.76	0.89	1.7	1.52	2.38	2.48	2.3	1.08	2.72	3.08	3.32	1.06	1.15	1.26	0.53	0.69
LOC_Os01g57350.2	1.71	0.21	0	2.28	1.96	3.16	2.47	0	0.56	3.81	0	2.99	0.22	0.98	0.52	0.5	0.36
LOC_Os01g57360.1	3.81	3.63	3.82	3.59	3.58	3.99	2	4.12	3.96	4.59	4.43	5.23	3.74	3.73	3.74	3.84	3.67
LOC_Os01g57420.1	3.28	3.3	3.27	3.35	2.92	3.25	3.48	3.45	3.43	3.02	2.79	3.21	3.49	3.33	3.37	3.32	2.75
LOC_Os01g57450.1	2.02	1.65	3.55	3.04	4.35	0.5	2.84	3.93	0.9	1.93	1.44	2.48	0.96	0.82	0.7	0.81	0.35
LOC_Os01g57460.1	3.68	3.51	5.39	5.45	5.33	6.56	6.08	6.01	4.07	2.49	2.58	2.97	3	2.85	2.92	2.68	3.39
LOC_Os01g57480.1	2.46	2.72	1.59	1.6	1.67	1.66	1.93	1.88	2.54	2.61	1.62	3.09	2.29	2.61	2.2	2.31	2.07
LOC_Os01g57570.1	7.22	7.2	5.5	5.08	5.24	4.56	0	4.71	6.99	6.4	6.14	6.05	7.36	7.36	7.27	7.33	7.17
LOC_Os01g57570.2	2.52	2.28	1.74	3.58	2.15	2.44	4.84	1.79	2.03	4.16	3.2	4.52	2.73	2.3	2.39	2.57	1.64
LOC_Os01g57690.1	2.41	2.82	1.09	0.71	1.09	1.68	1.03	0.71	3.48	3.09	2.92	3.21	3.07	2.84	2.98	2.96	4.87
LOC_Os01g57720.1	3.38	3.74	3.12	3.02	2.97	5	1.61	2.21	3.02	3.39	3.8	1.7	3.3	3.38	3	3.36	3.07
LOC_Os01g57740.1	2.94	3.02	2.83	1.95	1.44	3.08	2.27	2.64	3.43	1.27	1.59	1.07	2.41	2.36	2.48	2.5	2.79
LOC_Os01g57770.1	5.98	6.1	5.07	4.93	5.19	5.04	4.83	4.84	7.42	6.83	6.78	7.02	6.66	6.34	6.72	6.66	7.25
LOC_Os01g57840.1	2.6	2.74	2.54	2.34	2.54	4.17	3.74	2.6	3.9	2.57	3.51	2.79	2.25	1.97	1.92	1.67	3.52
LOC_Os01g57854.1	2.86	2.83	1.41	1.23	1.93	2.45	2.64	2.24	4.37	2.69	2.98	3.12	3.49	3.57	3.6	3.77	3.75
LOC_Os01g57870.1	2.44	2.52	1.77	1.69	1.91	3.07	3.01	3.23	1.2	1.89	2.72	2.67	2.16	2.48	2.5	2.65	2.04
LOC_Os01g57880.1	3.13	3.08	3.43	3.47	1.49	1.01	1.12	0	4.01	3.5	3.58	3.23	3.25	2.81	2.61	2.18	3.91
LOC_Os01g57910.1	3.61	3.68	2.55	2.81	3.57	2.17	2.22	1.53	4.21	3.71	3.83	3.74	3.41	3.77	3.99	4.04	3.73
LOC_Os01g57930.1	2.26	2.25	1.54	1.21	1.74	2.52	2.22	1.91	2.54	2	2.41	2.03	2.32	2.39	2.43	2.46	2.24
LOC_Os01g57946.1	2.72	2.74	0.58	0.1	0.15	0	0.4	0.1	0.17	0.33	0	0.28	3.39	3.84	3.58	3.41	0.06
LOC_Os01g58114.2	4.6	4.2	3.28	3.13	3.19	4.27	3.52	3.8	3.71	4.08	4.22	4.35	4.81	4.84	4.56	4.85	4.23
LOC_Os01g58130.1	4.58	3.83	5.86	5.8	5.75	7.48	7.68	7.44	5.54	1.84	3.07	3.04	2.32	1.91	2.06	1.63	2.27
LOC_Os01g58140.1	6.05	5.45	6.8	6.97	6.71	5.8	6.25	5.75	4.67	2.51	2.26	2.68	3.24	2.53	3.44	3.25	2.62
LOC_Os01g58150.1	3.39	3.21	4.07	3.9	4.13	4.95	5.25	4.97	5.14	2.41	2.7	2.67	3.07	2.59	3.01	3.48	4.13
LOC_Os01g58220.1	2.79	2.86	3.46	3.86	2.84	3.88	5.32	3.74	5.57	6.93	3.75	5.47	1.39	3.8	1.91	4.31	4.8
LOC_Os01g58220.2	6.18	5.97	6.73	6.77	6.53	5.3	4.67	5.39	6.38	0	7.25	6.93	6	4.79	6.06	5.25	6.19
LOC_Os01g58290.3	0.68	0.84	1.31	1.23	0.88	3.75	3.29	3.18	1.1	1.25	1.13	1.04	0.5	0.53	0.31	0.65	0.27
LOC_Os01g58310.1	5.14	4.68	4.1	3.99	4.33	7.16	6.51	6.75	5.49	0	0.47	0	2.13	1.42	1.61	1.67	2.65
LOC_Os01g58335.1	2.04	1.71	2.19	2.05	1.92	3.98	3.66	3.89	1.44	1.67	1.03	1.12	1.9	1.63	2.08	1.21	1.97
LOC_Os01g58380.1	5.46	5.52	3.71	3.67	3.69	5.33	4.73	4.61	5.22	5.33	5.1	5.3	5.99	5.76	5.75	5.79	5.45
LOC_Os01g58420.1	6.58	6.19	6.77	6.74	6.85	6.98	6.8	6.85	5.32	3.7	3.71	3.88	5.16	4.44	5.14	4.89	4.17
LOC_Os01g58470.1	2.05	2.35	0.84	0.98	1.13	0	0	0.41	0.46	2.06	1.42	1.3	2.73	2.44	2.82	2.73	0.81
LOC_Os01g58550.1	2.7	3.35	2.06	1.61	1.63	0.82	0.43	0.99	2.4	1.38	3.12	2.84	3	3.28	2.88	2.77	3.04
LOC_Os01g58580.1	5.94	6.01	4.41	4.41	4.25	0.99	3.28	2.95	5.33	4.89	5.39	4.89	6.13	6.2	6.15	6.21	5.91
LOC_Os01g58620.1	3.76	3.66	5.24	4.71	4.86	6.54	6.75	6.63	4.28	4.5	3.88	4.27	3.66	3.47	3.67	3.6	3.42
LOC_Os01g58680.1	2.66	3.06	2.12	2.04	1.51	0.51	0.43	0.62	2.2	2.05	2.53	2.68	2.53	2.61	2.58	2.47	2.44
LOC_Os01g58700.1	2.74	2.27	2.95	2.26	2.25	3.4	3.43	3.29	2.45	1.5	1.68	2.06	2.41	2.16	2.46	2.45	2.03
LOC_Os01g58740.2	4.76	4.8	4.46	4.3	4.23	4.71	4.29	4.61	5.07	4.76	4.46	4.61	4.83	4.97	4.63	4.79	4.44
LOC_Os01g58750.1	4	4.17	3.46	3.32	3.3	3.78	3.41	3.34	4.93	3.85	3.87	3.89	3.76	3.95	3.77	4.04	4.31
LOC_Os01g58754.1	1.49	1.79	0.67	1.25	0	3.16	3.33	3.25	1.97	1.93	1.95	1.44	1.57	1.6	1.29	1.51	1.51
LOC_Os01g58780.1	2.85	2.9	1.31	1.3	1.61	0.65	0	0.8	1.8	2.33	2.13	2.44	3.18	3.15	2.99	2.89	2.31
LOC_Os01g58850.1	3	2.32	4.45	3.87	3.73	1.64	2.35	2.33	0.4	0.86	0.39	0	0.1	0.38	0.09	0.09	0.22
LOC_Os01g58860.1	2.25	1.49	1.64	1.95	1.8	1.17	1.85	1.41	4.44	1.97	2.5	2.54	1.35	1.61	1.57	1.44	1.94
LOC_Os01g58870.1	5.65	5.59	6.3	6.5	6.11	6.22	5.78	5.99	5.98	6.83	6.35	6.04	5.31	5.41	5.35	5.42	5.43
LOC_Os01g58890.1	8.04	5.7	5.16	4.96	7.26	4.58	4.19	3.91	5.68	6.53	6.51	6.52	8.5	8.64	8.43	8.63	7.1
LOC_Os01g58890.2	4.74	5.72	5.59	3.78	3.65	5.12	4.73	4.34	6.18	4.8	4.87	4.06	4.4	4.37	4.11	4.22	5.87
LOC_Os01g58890.4	5.62	6.48	6.97	6.71	5.54	7.02	7.04	7.06	5.95	5.11	5.12	6.2	4.7	4.36	4.7	4.57	5.44
LOC_Os01g58910.1	6.53	6.77	3.89	0	0.21	3.97	0	0	6.93	7.86	7.36	7.23	7.13	7.03	7.8	7.37	7.87
LOC_Os01g58960.1	2.19	1.54	4.1	4.11	4.49	2.08	1.62	1.04	3.5	1.92	0.72	0.69	1.7	1.3	1.17	1.14	0.95
LOC_Os01g58970.1	4.84	4.46	2.87	3.02	3.15	1.22	1.87	1.23	1.89	5.09	4.48	4.2	4.73	4.91	4.71	5.17	4.58
LOC_Os01g59020.1	1.49	1.44	2.04	1.53	1.59	1.3	1.91	1.04	1.84	2.83	2.56	2.35	2.54	2.25	2.44	2.5	1.44
LOC_Os01g59060.1	2.47	3.11	1.95	3.07	3.19	0	0.21	0.91	1.49	3.8	3.32	3.85	2.84	2.64	3.05	2.74	1.88
LOC_Os01g59070.1	2.64	2.48	2.09	1.89	1.58	2.58	1.36	1.89	2.23	2.35	3.06	2.74	2.54	2.54	2.57	2.73	2.28
LOC_Os01g59080.1	3.08	3.51	2.54	2.64	1.6	0.91	0	0.34	0.6	4.22	2.82	2.51	3.29	3.15	3.95	3.69	0.58
LOC_Os01g59140.1	3.64	4.18	0	1.95	1.87	0	0	1.22	4.39	3.28	3.95	4.38	3.84	3.61	3.67	2.9	4.79
LOC_Os01g59150.1	6.76	7.38	7.09	6.72	6.53	5.24	4.85	5.18	7	7.98	8.1	7.37	6.38	6.99	6.46	6.25	7.98
LOC_Os01g59160.1	2.19	2.73	2.55	3.34	3.09	0.76	1.38	1.83	2.15	3.19	3.5	3.28	2.23	2.35	1.93	2.06	2.81
LOC_Os01g59340.3	0.41	0.41	2.55	2.56	2.59	2.63	2.29	2.3	2.97	4.06	4.11	0.6	0.46	4.8	0.52	4.51	0.3
LOC_Os01g59350.2	2.71	1.47	3.32	3.51	0	2.31	2.16	3.13	1.42	1.03	3.46	1.44	3.17	3	2.44	1.54	1.46
LOC_Os01g59410.1	3.98	3.97	3.27	2.97	2.69	1.99	2.15	2.36	3.09	3.5	3.5	3.51	4.6	4.36	4.35	4.4	3.75
LOC_Os01g59440.1	7.5	7.8	7.07	7.52	6.72	4.77	6.47	6.28	7.15	7.72	8.06	8.08	8.1	8.02	8.01	8.13	7.62
LOC_Os01g59440.2	4.65	5.23	6.06	5.95	5.64	5.74	3.46	4	4.82	5.65	5.22	6.54	4.39	4.06	4.54	4.6	4.92
LOC_Os01g59440.3	4.16	4.3	5.35	5.3	6.2	0	1.99	4.47	4.65	5.6	5.76	6.34	2.76	3.35	2.89	4.02	3.21
LOC_Os01g59510.1	2.08	2.27	1.02	1.54	1.32	1.1	0.68	1.3	1.58	2.19	2.02	2.64	2	1.95	1.97	2.07	1.48
LOC_Os01g59570.1	3.27	3.99	4.57	4.19	3.8	0.63	0.82	0.83	2.59	5.41	5.36	4.17	4.74	4.91	4.78	5.1	4.83
LOC_Os01g59600.1	6.5	6.69	6.29	6.14	5.83	6.32	6.13	6.02	6.79	6.25	6.58	6.74	6.81	6.76	6.72	6.53	6.85
LOC_Os01g59610.1	3.71	3.87	5.42	5.44	5.56	6.54	6.62	6.37	3.74	3.89	4.04	3.71	3.07	3.02	3.13	3.2	3.53
LOC_Os01g59620.1	3.03	2.98	1.71	1.54	1.62	1.12	1.55	0.82	1.83	2.69	2.85	2.76	3.12	3.18	3.3	3.23	2.26
LOC_Os01g59660.2	1.2	1.57	2.54	2.8	2.33	2.57	0	2.67	1.92	0	0	2.3	2.01	1.97	1.99	2.06	2.04
LOC_Os01g59690.1	4.51	4.2	4.98	5.39	5.42	5.5	4.83	5.09	3.56	3.76	4.06	3.94	4.71	4.45	4.74	4.78	3.28
LOC_Os01g59730.1	2.68	3.27	2.41	2.01	2.45	2.23	0.6	2.73	4.7	3.82	3.77	3.82	1.97	2.86	2.65	2.46	3.95
LOC_Os01g59740.1	4.56	4.87	3.7	3.68	3.95	4.58	4.75	4.3	5.93	5.56	5.11	5.38	4.87	4.93	4.97	4.92	5.43
LOC_Os01g59760.1	2.4	2.37	1.63	2.13	1.14	1.14	1.26	1.03	2.51	1.76	2.27	1.74	2.37	2.53	2.38	2.1	2.58
LOC_Os01g59790.1	1.99	3.26	5.79	5.34	3.79	5.03	5.82	4.36	2.84	6.76	6	6.97	3.14	3.33	3.95	3.15	3.69
LOC_Os01g59790.3	3.9	3.36	5.83	6.09	4.54	3.21	1.92	4.49	4.77	0.12	5.57	2.38	2.92	2.8	3.28	3.3	3.73
LOC_Os01g59850.1	3.92	5.23	0	0	3.63	2.17	3.61	2.2	3.67	5.22	5.19	0	4.88	5.49	4.9	5.05	4.43
LOC_Os01g59860.1	3.12	3.21	1.34	2.29	1.97	1.48	1.31	1.87	2.78	2.8	2.6	3.34	3.25	3.21	3.51	3.44	2.62
LOC_Os01g59900.1	5.23	5.28	5.66	5.77	5.62	5.9	5.29	5.52	5.51	5.2	5.29	5.33	5.37	5.35	5.54	5.48	5.69
LOC_Os01g59910.1	2.11	2.65	1.61	1.33	1.52	2.23	0	2.63	2.52	2.4	2.23	2.73	3.12	3.08	2.97	2.95	2.76
LOC_Os01g59930.1	5.55	5.94	4.34	4.59	3.97	4.06	4.58	4.35	6.42	4.93	5.38	5.24	5.27	5.71	5.22	5.14	5.86
LOC_Os01g59930.2	0.75	0.86	1.64	0.73	0	4.1	3.17	3.66	2.55	0	1.87	0	2.05	0.84	0.52	2.3	1.7
LOC_Os01g59950.1	3.5	3.56	3.27	2.82	3.1	3.03	2.76	2.54	2.8	1.73	2.68	1.74	3.56	3.39	3.38	3.5	3.02
LOC_Os01g59970.1	4.6	4.44	5.14	5.09	5.71	4.84	5.22	3.96	5.12	5.88	5.62	6.3	5.27	5.06	4.94	5.78	6.8
LOC_Os01g59980.1	3.34	3.37	2.65	3.4	2.87	3.24	3.35	3.12	2.51	3.55	3.53	3.62	3.41	3.32	3.45	3.5	2.64
LOC_Os01g59990.1	7.03	7.42	7.23	7.23	7.43	6.22	0	6.37	7.88	7.68	7.75	7.97	7.23	7.39	7.3	7.19	7.77
LOC_Os01g60020.1	3.87	2.65	5.19	3.16	5.68	4.67	5.06	6.09	4.02	0	0	2.66	2.51	1.81	2.34	2.26	1.84
LOC_Os01g60110.1	3.18	3.1	4.5	4.18	4.53	3.64	3.94	3.61	3.12	2.54	3.47	3.58	2.97	3.01	3.11	3.4	3.29
LOC_Os01g60120.1	1.28	0.69	2.76	2.95	2.19	2.47	2.02	1.84	1.06	1.81	2.49	2.12	0.53	0.58	0.21	0.28	1.31
LOC_Os01g60120.3	2.55	2.47	0.67	0.48	0.32	0	0.35	0.46	2.65	0.11	0	0.33	2.21	2.64	2.3	2.53	2
LOC_Os01g60170.1	6.28	5.7	5.31	5.32	5.43	4.23	4.27	3.31	2.48	1.26	1.24	1.11	3.47	3.41	3.07	3.48	2.32
LOC_Os01g60190.1	6.99	7.1	0	0	0	5.11	4.89	5.19	7.52	5.87	6.96	0.68	7.04	7.18	7.03	7.27	7.85
LOC_Os01g60190.2	2.92	1.69	1.59	1.89	1.33	3.7	5	4.29	4.03	2.23	2.48	0.56	2.62	2.08	2.32	3.32	3.62
LOC_Os01g60200.1	4.27	4.52	2.49	2.67	2.81	1.03	1.58	1.54	3.92	4.1	4.07	4.2	4.78	4.61	4.68	4.57	4.56
LOC_Os01g60230.4	4.44	3.7	4.16	4.26	4.07	3.68	3.97	3.79	4.37	4.75	4.61	4.56	4.14	4.34	4.34	4.39	5.04
LOC_Os01g60260.1	2.3	2.45	2.76	2.12	2.51	1.59	1.93	2.16	3	2.63	3.13	3.41	1.82	2.21	1.99	1.98	2.69
LOC_Os01g60270.2	3.16	3.25	3.33	3.22	2.83	2.73	2.37	2.46	2.72	3.34	3.2	2.88	3.19	3.17	3.25	3.21	2.81
LOC_Os01g60360.1	0.14	0.48	2.89	2.6	3.04	0	0.28	2.32	0.67	0.24	2.95	3.58	0.13	0.09	0.41	1.19	1.15
LOC_Os01g60410.1	6.34	6.4	6.22	4.62	4.77	3.69	5.02	5.54	5.82	7.28	6.16	7.31	6.51	6.59	6.52	6.58	6.44
LOC_Os01g60410.2	2.28	2.72	1.26	0.58	2.56	0	0	0.42	0.93	0	1.93	2.37	2.34	2	2.86	2.55	2.46
LOC_Os01g60410.3	6.26	5.71	6.23	7.36	0	3.58	6.14	6.17	7.08	7.29	6.24	7.55	6.25	6.34	6.09	6.45	6
LOC_Os01g60600.1	1.12	1.65	1.81	2.39	1.79	2.02	2.75	2.33	2.73	0	2.19	0.32	0.65	0.32	0.27	0.47	1.16
LOC_Os01g60640.1	2.22	2.36	3.63	3.4	1.65	3.97	3.49	3.49	4.19	0	2.84	0.52	0.68	0.52	0.46	0.49	1.57
LOC_Os01g60650.1	3.58	3.68	2.6	3.4	3.12	1.71	1.91	2.11	3.95	3.69	4.16	3.81	3.97	3.83	3.92	3.91	3.73
LOC_Os01g60660.1	5.3	5.46	5.44	5.62	5.64	4.28	4.24	4.17	5.38	5.51	5.83	6.07	5.36	5.46	5.55	5.53	5.17
LOC_Os01g60670.1	1.83	1.88	2.49	2.17	2.28	1.23	0.7	1.12	1.76	2.42	2.87	2.64	1.74	1.9	1.75	1.66	2.06
LOC_Os01g60690.1	1.16	0.66	0.43	1.07	0.56	4.02	3.94	2.13	2.08	0	0	0	0.15	0.71	0.31	0.44	0.94
LOC_Os01g60700.1	3.88	3.4	6.88	6.61	6.87	0	2.38	6.59	3.48	0	0	0	2.22	2.71	2.39	2.61	2.83
LOC_Os01g60730.2	4.05	3.9	1.55	1.69	1.57	2.26	0.66	0.86	1.82	2.84	1.26	2.23	3.59	3.57	3.88	3.59	3.61
LOC_Os01g60790.1	6.31	6.72	6.36	6	6.41	5.75	5.24	5.2	7.23	7.04	6.94	6.84	6.02	6.33	6.14	6.21	7
LOC_Os01g60860.1	5.47	5.06	5.4	5.21	5.43	4.43	4.64	4.31	4.16	4.96	4.4	4.21	5.18	4.87	5.19	4.98	4.74
LOC_Os01g60930.1	4.72	4.75	4.13	4.57	4.03	4.6	4.5	4.79	5.1	6.01	6.04	5.66	5.27	5.24	5.23	5.33	5.22
LOC_Os01g61044.2	0.95	0.29	1.51	3.92	2.15	1.8	0.45	0.27	1.88	0	0	0	2.37	1.04	1.07	0.8	0.98
LOC_Os01g61060.1	1.99	2.01	3.02	3.36	3.13	2	1.46	1.9	2.41	2.51	2.75	1.84	1.77	1.82	1.59	1.67	1.57
LOC_Os01g61070.1	1.76	1.82	1.41	0.78	2.36	3.1	3.34	2.65	4.99	2.16	3.15	2.89	2.39	2.55	2.03	2.94	3.14
LOC_Os01g61080.1	5.17	4.83	4.39	4.56	4.77	5.24	4.83	4.09	3.8	1.45	0	0	2.3	1.87	2.47	1.96	2.47
LOC_Os01g61120.1	2.63	2.92	1.63	1.82	1.71	1.43	0.78	1.15	2.09	2.5	2.84	2.7	2.94	2.94	2.89	2.9	2.29
LOC_Os01g61150.1	2.96	3.2	2.88	2.58	2.85	3.01	3.03	3.18	3.05	2.18	2.96	3.34	3	2.82	2.97	2.91	2.64
LOC_Os01g61160.1	3.71	4.26	1.06	1.69	1.92	2.47	4.53	2.7	6.65	4.23	3.91	3.01	3.32	4.17	3.76	3.2	3.32
LOC_Os01g61180.1	3.27	3.15	4.63	4.73	4.74	2.9	3.53	3.12	3.3	3.86	3.76	3.2	3.21	3.31	3.51	3.42	3.09
LOC_Os01g61230.1	1.47	1.61	1.69	1.27	1.5	0	0	0.36	1.7	2.68	3.04	1.26	1.82	1.65	1.66	1.48	2.63
LOC_Os01g61350.1	2.21	2.2	2.95	1.75	2.16	1.83	0.75	1.65	1.87	1.46	1.7	1.81	2.3	2.02	2.09	1.89	1.85
LOC_Os01g61400.1	3.81	3.84	3.91	3.49	3.96	3.56	3.6	3.49	3.63	4.18	3.66	3.67	4.23	3.99	4.26	4.22	3.4
LOC_Os01g61420.1	0.64	3.3	1.98	2.45	2.1	2.24	2.1	2.36	1.94	3.48	3.31	3.54	3.68	3.58	3.68	3.23	1.8
LOC_Os01g61430.1	3.54	3.82	0.81	1.4	0.91	0	1.6	2.58	2.77	0.6	2.7	0.48	3.77	3.63	3.8	3.81	3.05
LOC_Os01g61440.1	4.98	4.98	3.91	3.47	3.81	3.65	3.66	3.73	5.71	3.53	3.05	3.21	5.02	5.07	4.89	4.97	4.63
LOC_Os01g61460.1	5.38	5.31	3.47	3.72	3.64	2.84	3.21	3.16	6.31	4.22	4.11	3.88	5.4	5.28	5.21	5.23	5.27
LOC_Os01g61500.2	0.65	0.46	0	2.8	3.1	3.04	2.42	3.39	0.36	0	3.99	4.48	0.45	0.26	0.22	2.14	0.76
LOC_Os01g61510.1	1.75	1.8	3.72	2.95	3.03	2.52	2.17	2.25	4.77	3.92	3.09	2.82	1.61	1.56	1.81	1.9	3.68
LOC_Os01g61580.1	5.3	5.25	3.98	1.78	3.72	3.15	2.56	3.31	3.9	4.23	4.39	4.73	5.65	5.39	5.6	5.07	5.42
LOC_Os01g61590.1	4.53	4.64	4.02	3.55	3.87	2.93	2.81	2.95	4.03	4.5	4.78	4.77	4.69	4.57	4.52	4.54	4.41
LOC_Os01g61610.1	2.41	1.26	0	2.04	3.13	2.35	2.97	3.07	2.19	1.94	0	0.77	2.34	2.08	0.41	0.88	0.4
LOC_Os01g61620.1	2.4	3.1	2.32	1.58	1.63	2	2.82	3.12	3.35	0	2.68	2.01	2.03	2.12	2.06	1.95	2.66
LOC_Os01g61640.1	4.38	4.29	1.44	2.2	0	2.02	3.62	1.34	4.52	1.73	1.96	3.02	4.53	4.53	4.6	4.49	4.2
LOC_Os01g61670.2	5.19	5.01	3.75	3.5	3.27	0	2.14	2.79	5.35	4.89	3.64	4.21	5.44	4.84	5.17	4.86	5.16
LOC_Os01g61670.3	2.59	1.7	3.38	3.26	3.3	3.84	2.84	2.84	1.55	2	2.02	4.94	0.29	4.1	2.43	2.65	0.87
LOC_Os01g61680.1	4.57	4.47	4.07	3.44	0	0	4.7	3.69	3.82	3.69	3.18	4.15	4.63	4.31	4.86	4.56	3.44
LOC_Os01g61690.1	2.3	2.54	3.49	2.44	2.83	1.44	0	0.78	2.8	2.11	3.34	3.26	2.05	2.24	1.79	1.89	3.04
LOC_Os01g61710.5	2.05	1.75	3.88	3.89	3.41	1.7	2.44	2.04	1.75	3.07	4.21	2.45	0.98	1.01	0.93	1.18	0.84
LOC_Os01g61710.6	2.09	1.76	0.34	1.26	2.19	0	0	0.21	2.45	3.29	0	4.15	2.23	2.14	1.32	2.39	1.92
LOC_Os01g61720.6	2.42	1.86	4.31	4.27	5.05	2.73	0.93	3.92	2.24	5.28	4.08	4.42	2.13	1.5	2.03	2.03	1.31
LOC_Os01g61720.9	1.82	1.04	2.33	2.81	1.33	0	3.14	0.36	1.39	0.75	0.96	0.87	1.81	1.63	1.59	2.04	0.79
LOC_Os01g61780.1	4.61	4.72	4.29	4.1	4.09	2.22	2.57	2.94	4.63	4.41	5.02	5.04	4.67	4.73	4.68	4.67	4.44
LOC_Os01g61814.1	5.91	5.92	3.91	5.57	0.56	5.1	4.18	4.09	6.84	5.96	4.85	5.93	6.12	6.31	6.65	6.35	7.03
LOC_Os01g61830.1	4.73	4.72	2.37	3.66	3.27	1.19	1.72	2.69	5.07	1.02	3.9	3.5	4.6	4.69	4.55	4.77	4.79
LOC_Os01g61860.1	3.82	4.17	3.24	3.3	3.31	2.31	2.2	1.95	3.95	4.01	4.23	3.84	3.52	3.81	3.43	3.17	4.04
LOC_Os01g61880.1	2.83	3.19	3.1	2.67	2.1	1.1	1.81	1.08	3.9	3.31	3.54	3.14	2.09	2.34	2.11	1.86	3.24
LOC_Os01g61890.1	5.71	5.93	4.71	4.63	4.48	0	0	0	4.56	5.57	5.26	5.49	6.25	5.99	6.27	6.12	5
LOC_Os01g61920.1	6.38	6.68	4.17	4.17	3.7	5.14	5.29	5.12	6.59	6.19	5.82	6.17	6.53	6.61	6.49	6.53	7.33
LOC_Os01g61940.1	3.74	3.72	2	2.34	2.16	2.03	2.31	1.83	3.63	1.7	1.54	0.39	2.66	3.08	2.67	2.52	2.34
LOC_Os01g61970.1	6.28	6.28	6.75	6.8	6.71	7	7.3	7.2	6.92	6.99	6.89	6.63	6.08	6.19	6.1	6.17	6.09
LOC_Os01g61980.1	1.36	1.42	1.38	0.86	0.97	0.7	1.6	1.77	2.09	1.32	1.65	1.79	2.04	1.77	1.77	2.02	2.9
LOC_Os01g61990.1	4.64	4.55	4.53	4.96	4.25	4.56	4.07	4.08	4.96	2.22	3.36	3.8	3.2	2.83	3.2	2.98	3.1
LOC_Os01g62020.2	1.77	3.06	4.65	4.34	4.51	3.94	0.56	0	3.49	4.34	5.31	5.06	3.45	2.72	2.78	2.58	2.38
LOC_Os01g62030.1	1.88	2.18	0	0.82	0	0	1.8	0.82	1.78	3.32	3.21	4.21	3.21	3.38	3.2	3.66	3.47
LOC_Os01g62040.1	3.44	4.14	3.24	3.48	3.71	3.26	2.66	3	4.05	4.43	4.9	5.19	4	4.11	3.27	3.71	4.42
LOC_Os01g62070.1	4.26	4.31	1.39	3.85	0	2.21	2.12	0.28	4.39	2.06	0	2.12	4.67	4.4	4.84	4.65	3.4
LOC_Os01g62110.1	2.46	3.32	3.42	1.19	1.99	0	0.76	1.53	3.45	4.72	4.85	3.46	2.57	3.12	3.09	2.22	6.34
LOC_Os01g62120.1	2.2	2.2	2.8	3.78	1.55	1.57	1.88	2.8	1.7	4.31	2.98	3.43	2.32	1.97	2.73	2.3	1.9
LOC_Os01g62130.1	4.24	3.39	6.59	6.7	6.66	6.67	6.61	6.45	4.51	3.51	3.41	3.89	3.51	3.39	3.44	3.59	1.91
LOC_Os01g62190.1	5.27	4	8.39	8.37	8.37	10.44	10.72	10.37	6.78	3.47	3.51	3.77	2.9	3.01	2.52	3.17	2.51
LOC_Os01g62230.1	6.71	7.12	7.68	7.53	7.5	7.33	7.53	7.33	7.35	6.94	6.98	7.22	6.44	6.76	6.51	6.46	7.18
LOC_Os01g62244.1	5.51	5.54	4.7	4.33	3.73	4.6	4.29	4.82	5.32	5.38	5.9	5.75	5.85	5.01	5.82	5.8	5.38
LOC_Os01g62244.3	1.34	0.88	3.03	2.94	3.39	0.93	1.78	3.28	2.95	3.45	3.51	3.28	0.99	1.22	2.14	2.33	1
LOC_Os01g62260.1	5.67	5.6	3.69	3.5	3.6	4.45	4.19	3.44	4.36	5.65	5.2	5.97	7.04	6.1	6.1	6.11	4.64
LOC_Os01g62290.1	7.59	6.26	10.76	10.78	10.99	9.77	9.52	5.69	7.46	6.85	3.01	0	4.25	4.37	4.1	4.51	5.07
LOC_Os01g62300.1	4.44	4.55	3.41	3.65	3.98	3.39	3.15	2.81	4.79	3.96	3.92	4.22	4.74	4.64	4.81	4.92	4.54
LOC_Os01g62350.1	5.89	6.26	6.4	6.11	6.2	5.51	5.19	5.77	6.9	6.64	6.72	6.63	5.39	5.86	5.64	5.57	6.64
LOC_Os01g62370.1	4.89	5.01	0	2.19	2.55	3.23	3.11	1.89	4.36	4.81	4.88	5.16	4.75	4.35	5.87	4.65	5.36
LOC_Os01g62370.2	3.15	2.58	2.11	1.2	2.52	1.1	1.06	3.69	3.34	2.83	2.03	2.24	4.13	3.69	2.35	3.74	2.69
LOC_Os01g62410.2	0.75	0.61	2.63	0	3.16	2.87	2.25	2.73	0.6	2.13	2.45	3.69	1.07	0.94	1.17	1.08	0.01
LOC_Os01g62420.1	3.73	4.9	4.05	4.51	4.68	1.51	4.55	4.54	5.9	4.92	5.21	3.26	4.07	3.53	3.49	3.99	5.57
LOC_Os01g62420.3	3.18	2.05	3.42	2.52	1.35	0	0.68	0.64	4.69	3.58	3.84	0	1.63	2.89	2.11	2.23	3.51
LOC_Os01g62420.4	3.12	1.64	2.84	2.83	3.48	4.34	0	0	5.52	3.05	1.68	5.14	1.86	3.33	2.56	1.93	4.1
LOC_Os01g62430.1	3.64	2.99	5.02	5.02	5.14	6.34	5.95	6.58	2.1	0	1.7	2.4	1.13	0.39	0.56	0.35	0.32
LOC_Os01g62430.2	4.25	4.07	5.69	0	5.15	4.96	4.22	0	4.63	0	3.71	0	2.11	2.31	2.22	2.47	3.15
LOC_Os01g62430.3	4.17	4.15	5.9	7.01	6.36	6.32	4.8	5.4	3.51	0	0	3.08	2.55	2.58	2.75	2.22	3.68
LOC_Os01g62440.3	0	1.19	2.38	2.83	2.4	0.86	1.72	1.5	0	3.08	3.39	3.33	0	0.86	0.74	0.68	0.53
LOC_Os01g62460.1	3.83	3.99	0	0	0	0	5.24	0	5.66	4.22	4.3	4.87	4.35	4.97	4.86	4.63	4.79
LOC_Os01g62460.2	5.45	4.85	7.36	7.53	7.48	6.19	4.75	6.02	4.2	3.16	3.33	2.94	4.51	3.6	4.53	4.58	3.08
LOC_Os01g62480.1	1.68	2.18	1.05	1.49	1.41	0	0.67	0.24	3.28	2.32	2.19	1.86	1.34	1.59	1.47	1.35	2.72
LOC_Os01g62490.1	2.9	3.92	3.45	3.54	2.09	0	1.01	0.59	5.24	4.58	3.56	3.94	2.57	2.85	2.76	2.34	4.44
LOC_Os01g62584.1	1.09	0.92	2.35	1.92	1.91	3.81	3.28	3.67	2.64	0	0.93	1.01	0.72	0.59	0.79	0.33	1.69
LOC_Os01g62630.1	2.99	2.84	2.23	1.08	1.37	1.61	1.85	1.59	2.52	2.15	2.77	1.59	3.41	2.88	2.76	2.72	1.72
LOC_Os01g62650.2	3.26	1.64	2.56	1.95	2.92	1.49	1.56	1.4	1	3.7	0.32	0.64	2.01	2.27	3.44	2.43	1.21
LOC_Os01g62790.1	2.68	2.61	0.8	0.77	0.86	0	0.82	0.43	1.88	2.29	2.43	1.97	2.16	2.33	1.85	1.72	2.36
LOC_Os01g62800.1	3.05	2.94	2.81	1.9	2.12	1.6	1.06	1.26	2.69	2.3	2.61	2.81	2.81	2.81	2.76	2.7	3.13
LOC_Os01g62840.1	4.39	4.8	1.62	4.08	1.58	3.83	1.86	1.98	4.64	4.4	3.29	2.43	4.88	4.94	4.89	4.86	4.42
LOC_Os01g62850.1	3.17	3.44	3.68	3.45	2.48	4.97	4.88	4.63	5.13	4.21	4.68	4.57	3.28	3.55	3.44	3.44	4.27
LOC_Os01g62870.1	3.27	3.12	3.6	2.84	1.45	2.35	2.65	2.38	3.82	2.87	3.03	3	2.55	2.78	2.28	2.57	2.68
LOC_Os01g62880.1	2.83	3.34	0	2.46	0.95	0	0	1.69	3.3	1.98	1.44	2.49	3.33	3.41	2.97	3.17	2.69
LOC_Os01g62890.2	2.11	2.54	2.43	2.84	1.12	1.43	0.96	2.08	2.53	1.78	2.82	3.01	1.81	2.3	2.41	2.32	2.81
LOC_Os01g62950.1	2.55	3.18	3.53	3.58	3.81	1.71	1.28	1.73	2.81	3.74	3.75	2.94	2.58	2.99	2.47	2.52	3.8
LOC_Os01g62970.1	1.35	1.08	0.89	1.03	1.43	2.53	2.27	2.54	2.18	2.24	1.06	1.44	1.19	0.91	0.74	0.87	0.87
LOC_Os01g63060.1	3.85	3.88	3.02	3.21	0	5.89	4.68	4.78	4.32	0	1.72	1.31	3.92	3.99	3.86	3.96	4.35
LOC_Os01g63190.1	3.89	3.69	3.28	2.36	2.43	1.38	1.87	2.24	2.21	5.73	4.81	5.31	4.31	4.06	4.01	3.78	3.47
LOC_Os01g63210.1	4.44	4.56	7.17	7.13	7.21	8.59	8.36	8.34	7.47	5.56	4.72	6.12	4.63	4.65	4.61	4.92	2.2
LOC_Os01g63230.1	1.95	1.76	0	0	1.61	3.02	2.42	3.21	3.21	2.62	2.04	0	1.97	1.62	1.68	1.49	1.46
LOC_Os01g63250.1	3.67	3.79	2.27	2.38	2.69	2.3	2.37	2.04	3.75	3.01	3.59	3.05	3.95	3.88	3.88	4	3.49
LOC_Os01g63260.1	4.44	4.28	1.81	2.43	1.12	3.21	3.18	3.56	3.43	5.26	4.38	4.77	4.86	5	5.16	5.18	4.31
LOC_Os01g63354.1	3.56	3.59	3.16	2.8	2.5	1.7	1.63	1.76	2.7	3.21	4.05	3.95	3.64	3.69	3.74	3.71	3.52
LOC_Os01g63410.1	3.71	3.7	3	0.8	0.42	6.1	5.08	6.16	2.68	3.44	3.75	4.54	3.82	3.7	3.83	3.89	2.78
LOC_Os01g63420.2	5.02	5.05	0	0	0	0	3.59	0	4.4	3.9	4.95	5.25	5.82	5.75	5.82	5.85	5.21
LOC_Os01g63420.3	2.26	2.42	3.51	3.69	3.44	3.6	1.03	4.09	2.66	4.47	2.85	1.77	1.82	1.6	1.85	1.74	1.56
LOC_Os01g63460.1	3.46	3.35	3.02	3.01	3.31	3.66	3.07	3.19	2.88	3.92	3.29	3.54	4.15	4.16	4.22	4.37	4.32
LOC_Os01g63470.1	5.9	5.78	4.85	4.96	4.9	6.63	6.87	6.75	4.58	5.64	5.38	4.93	5.93	5.74	5.77	5.82	5.44
LOC_Os01g63480.1	5	4.22	6.03	5.82	5.53	5.29	6.03	5.83	3.62	5.08	3.54	3.02	3.4	3.28	3.76	3.39	4.64
LOC_Os01g63690.1	7.79	6.93	8.46	8.45	8.67	9.06	9.05	8.83	6.52	6.3	5.75	5.85	5.72	5.27	5.73	5.91	5.57
LOC_Os01g63770.1	4.98	5.27	3.74	2.91	3.2	1.35	2.15	1.98	4.93	5.58	5.09	4.88	5.01	5.07	5.04	5.05	5.29
LOC_Os01g63790.1	2.85	2.97	2.4	2.67	2.66	1.63	1.42	1.77	2.27	3.99	3.31	3.36	2.87	2.82	3.04	2.9	2.61
LOC_Os01g63800.1	5.41	5.29	4.84	4.56	4.8	3.96	4.36	4.21	1.81	5.71	5.02	5.4	5.42	5.42	5.44	4.06	5.37
LOC_Os01g63820.2	2.95	3.39	1.05	0	3.35	0.9	1.45	0	3.36	0	2.83	3.62	2.72	3.01	3.12	3.1	2.75
LOC_Os01g63854.1	4.4	4.51	2.56	2.29	3.49	2.82	3.22	3.24	4.1	3.96	3.65	3.91	4.38	4.39	4.2	4.5	3.08
LOC_Os01g63890.1	5.81	6.05	5.15	4.95	0	0	4.86	3.67	6.02	5.51	5.7	5.75	6.16	6.12	6.27	6.21	6.01
LOC_Os01g63930.1	2.91	2.49	3.24	3.2	3.16	1.21	1.43	1.69	3.36	2.39	2.46	2.53	1.54	1.52	1.35	1.56	2.03
LOC_Os01g63950.1	3	3.19	1.86	1.11	1	0.97	0.8	0.37	2.73	2.1	2.62	2.53	2.78	3.04	2.78	2.9	3.27
LOC_Os01g63970.1	6.01	5.92	4.39	4.93	4.51	5.2	4.98	4.99	4.17	4.62	4.13	4	5.77	5.55	5.67	5.62	5.22
LOC_Os01g63980.1	1.1	0.84	1.41	2.03	2.44	1.75	2	2.66	3.29	1.28	0.49	1.84	1.01	0.78	0.58	0.79	0.67
LOC_Os01g64020.2	2.5	2.54	1.62	0	0	0	1.17	2.12	1.14	2.5	4.13	4.62	2.46	2.17	2.47	2.22	3.92
LOC_Os01g64030.4	1.83	0.94	1.02	2.78	2.76	0	2.28	2.55	0.57	2.68	3.31	0	0.63	1.21	2.41	2.71	0.87
LOC_Os01g64100.1	2.02	2.38	3.03	3.56	3.46	2.45	2.17	2.82	2.56	1.76	2.62	1.92	2.06	1.96	2.04	1.83	2.83
LOC_Os01g64110.1	6.56	6.17	8.09	8.08	8.25	7.08	6.85	6.89	6.33	5.99	6.25	5.36	5.82	5.36	5.39	5.48	5.78
LOC_Os01g64120.1	3.25	3.02	5.14	5.3	5.44	4.37	4.54	4.21	5.55	7	6.42	5.66	4.7	4.89	5.02	4.79	7.85
LOC_Os01g64170.1	2.63	1.93	3.01	2.91	3.42	3.47	0.83	2.77	1.86	2.07	1.21	1.49	2.52	2.07	2.48	2.11	2.27
LOC_Os01g64170.3	2.62	2.87	3.68	3.03	3.84	1.56	0.87	3.86	3.84	3.1	1.89	1.45	2.64	2.48	2.3	2.02	2.36
LOC_Os01g64170.4	1.84	2.12	3.97	3.35	3.93	0	0	2.5	1.03	2.31	0	3.41	0.05	0.63	1.01	1.04	0.2
LOC_Os01g64190.1	2.9	2.72	1.27	1.51	1.72	1.72	1.52	1.78	3.06	1.6	2.06	1.07	2.83	2.96	2.96	2.94	3.13
LOC_Os01g64250.1	4.49	4.51	2.41	1.68	1.52	2.5	1.65	1.81	3.77	2.61	2.76	2.97	5.01	4.81	4.92	4.49	4.63
LOC_Os01g64300.1	3.15	2.83	5.3	5.49	5.33	6.3	6.28	6.27	3.44	4.76	4.06	3.87	2.61	2.45	2.64	2.71	3.02
LOC_Os01g64370.1	3.04	3.29	1.69	2.24	2.09	1.66	1.01	1.93	3.56	3.78	3.75	3.9	3.63	3.64	3.7	3.74	3.54
LOC_Os01g64470.1	4.78	4.57	4.9	5.21	5.21	6.38	6.45	6.66	5.9	2.77	2.67	2.27	2.95	1.89	3.18	2.95	3.23
LOC_Os01g64490.1	5.03	5.28	2.86	2.7	3.9	2.39	1.93	1.42	4.36	3.85	5.32	3.95	5.57	5.66	5.61	4.79	5.38
LOC_Os01g64520.1	6.85	3.47	0.85	0	1.22	4.5	0	2.93	3.55	5.88	2.37	7.75	6.53	6.45	6.37	6.21	6.17
LOC_Os01g64520.2	4.07	5.94	5.78	5.75	5.8	6.14	5.8	6	6.18	6.95	7.44	5.92	1.34	1.15	1.24	2.37	0.2
LOC_Os01g64540.1	0.96	0.92	2.81	2.37	3.17	4.07	3.14	3.59	2.57	1.56	1.63	1.36	0.73	0.56	0.65	0.73	1.13
LOC_Os01g64570.1	3.71	3.04	3.96	3.88	3.82	2.78	2.56	2.81	2.32	1.83	0.95	1.04	1.1	0.93	1.41	1.56	2.31
LOC_Os01g64620.1	3.86	3.46	5.88	6.21	6.33	6.47	6.2	6.02	3.85	4.39	4.62	5.12	3.59	3.44	3.78	3.97	3.85
LOC_Os01g64630.1	5.29	4.5	6.84	6.86	6.36	0	4.82	0	4.36	7.62	7.04	6.04	6.07	5.82	6.38	6.48	6.09
LOC_Os01g64630.4	5.05	4.78	4.23	0	4.72	0	4.78	0	5.5	5.09	5.13	0	5.94	6.1	6.21	6.16	5.87
LOC_Os01g64640.1	5.87	6.47	7.67	7.51	7.61	7.97	7.97	7.89	6.06	8.04	7.91	7.99	5.43	5.91	5.36	5.38	7.14
LOC_Os01g64650.1	3.73	5.69	0	5.75	5.73	0	0	1.01	5.48	5.85	6.45	6.52	5.32	5.33	5.38	4.85	4.85
LOC_Os01g64650.2	4.37	2.37	2.44	2.7	3.17	2.94	2.44	2.53	4.68	0.9	0.7	2.16	4.34	4.21	4.34	4.13	3.47
LOC_Os01g64680.1	5.78	5.78	0	3.74	0	0	0	0	1.34	0	6.71	5.55	6.22	6.21	6.2	6.33	7.18
LOC_Os01g64690.1	0.61	2.01	4.38	3.13	4.51	4.01	2.38	3.32	0.26	5.17	4.65	4.53	0.92	0.64	4.96	5.03	1.29
LOC_Os01g64700.1	5.71	5.96	5.52	6.65	5.58	0	5.45	0	4.48	0	7.21	7.39	6.05	6.37	6.61	6.46	5.69
LOC_Os01g64700.2	4.01	3.68	5.48	0.93	5.15	2.97	0.07	0.54	2.7	2.01	0.24	0.46	4.14	4.21	3.97	4.35	4.2
LOC_Os01g64750.1	2.82	2.93	2.71	2.91	2.24	1.36	1.56	2.03	2.28	2.6	2.54	2.42	2.45	2.65	2.57	2.51	2.56
LOC_Os01g64760.1	4.66	4.81	5.6	5.48	5.21	4.07	4.09	4.43	4.88	5.38	5.72	5.36	4.67	4.68	4.56	4.7	4.58
LOC_Os01g64770.5	1.22	0.96	3.03	2.47	2.46	0	3.35	3.23	0.98	0	4.44	3.76	1.67	0.6	1.03	0.92	0.61
LOC_Os01g64780.2	4.59	4.91	0	3.34	0	0	0	0	3.36	0	5.24	5.65	3.76	5.05	3.72	4.97	3.72
LOC_Os01g64780.3	2.27	2.21	2.67	2.8	2.16	3.67	3.11	2.78	2.12	0.63	3.16	3.31	3.09	1.83	3.16	1.59	2.77
LOC_Os01g64780.4	1.56	1.53	1.07	3.34	1.28	0	0.9	1.28	2.44	4.92	0.36	0	2.11	0.97	2.1	0.82	2.67
LOC_Os01g64790.1	2.56	1.73	6.07	6.07	6.41	7.55	7.79	7.56	3.42	0.97	0.55	1.75	1.08	0.81	0.94	0.93	0.46
LOC_Os01g64810.2	4.21	4.03	0	2.97	3.2	2.73	2.76	0	4.02	4.17	4.27	4.69	4.15	4.13	4	4.28	3.52
LOC_Os01g64820.1	2.22	2.76	1.75	1.45	1.26	0.75	0.92	1.02	2.02	1.7	2.41	2.15	1.68	2.09	1.87	1.84	2.29
LOC_Os01g64840.1	2.74	3.58	2.3	2.21	2.42	0	0.26	0.24	3.54	4.86	5.56	4.43	2.9	3.58	2.91	2.69	5.19
LOC_Os01g64890.1	4.13	3.91	3.29	2.84	1.99	2.13	1.83	2.26	3.27	4.43	3.61	4	4.48	4.38	4.55	4.48	4.1
LOC_Os01g64930.1	3.61	3.73	2.21	2.74	2.33	1.94	1.54	2.43	2.74	3.7	3.35	4.05	3.86	3.91	3.98	3.94	3.2
LOC_Os01g64960.1	2.67	2.87	3.09	3.82	3.27	0	0.35	0.99	0.37	4.88	2.87	4.81	3.23	3.13	3.12	3.32	0.58
LOC_Os01g64970.1	5.67	5.42	0	3.8	3.88	1.55	3.34	3.17	4.3	4.3	5.61	5.33	6.02	5.95	5.47	5.75	5.54
LOC_Os01g65070.2	0.68	0.36	2.24	2.59	2.45	1.8	2.16	1.69	1.05	2.74	3.51	3.01	0.2	0.21	0.45	1.12	0.18
LOC_Os01g65080.1	7.03	6.99	6.6	6.7	6.77	0	0	5.82	5.17	7.52	6.86	7.2	7.12	7.19	7.27	7.47	5.96
LOC_Os01g65080.2	4.71	4.24	1.98	4.32	2.6	4.77	4.8	1.48	3.33	4.73	4.18	4.26	4.19	4.33	4.64	4.51	2.92
LOC_Os01g65090.1	4.49	4.81	1.88	3.52	2.4	3.61	3.73	2.75	5.8	5.01	5.2	4.59	4.59	4.69	4.45	4.54	4.99
LOC_Os01g65094.1	3.9	3.97	2.11	2.25	1.42	3.59	2.89	2.7	3.8	3.83	3.24	3.57	4.03	4.13	4.08	4.13	4.1
LOC_Os01g65100.1	4.23	4.17	0	0	0	3.92	0	4.16	2.97	3.22	5.42	5.2	4.46	3.67	4.4	3.34	4.83
LOC_Os01g65100.3	3.53	3.36	2.79	3.13	3.06	0	2.89	0.96	3.38	4.71	0.35	0.71	4	3.09	3.84	2.79	5.07
LOC_Os01g65110.1	2.79	2.98	2.21	1.9	1.37	1.24	1.55	1.71	2.63	2.3	2.21	3.68	3.81	3.52	3.14	2.96	2.75
LOC_Os01g65130.1	3.54	3.73	0	0.13	0.15	0.71	0.38	0.44	0.63	0.17	0.18	0.28	3.12	2.99	2.91	2.96	1.31
LOC_Os01g65220.1	5.22	5.21	3.82	2.99	3.5	4.75	2.38	3.42	4.67	4.27	4.48	3.27	4.8	4.86	4.76	4.73	3.84
LOC_Os01g65230.1	4.48	4.96	0	2.49	2.69	0	0	0	3.69	4.32	4.78	5.16	4.89	4.8	4.23	4.78	4.73
LOC_Os01g65260.1	1.91	2.04	2.06	1.95	1.14	0	0.51	0.25	1.37	2.33	1.46	1.57	1.62	1.74	1.91	1.92	1.59
LOC_Os01g65330.1	4.76	4.81	3.78	3.11	3.62	0	3.94	0	5.02	4.91	4.92	5.07	5.03	4.9	4.87	5.07	4.92
LOC_Os01g65350.1	2.83	3.08	2.06	0	0	0	2.83	2.7	2.61	3.16	2.24	2.61	3.08	3.13	3.34	3.39	2.6
LOC_Os01g65370.1	5.12	4.85	6.96	6.73	6.88	6.2	4.46	5.05	4.75	5.11	4.83	4.61	3.84	3.66	4.01	3.71	4.34
LOC_Os01g65380.1	5.85	5.59	4.34	5.18	4.91	3.61	0	4.48	5.92	6.56	6.18	5.32	5.94	5.89	5.83	5.94	6.08
LOC_Os01g65410.1	5.24	4.59	5.59	7.04	6.83	5.11	5.66	5.55	4.97	1.09	4.39	3.46	4.25	3.88	3.97	3.51	4.22
LOC_Os01g65420.1	2.54	2.65	1.6	0.94	0.78	0	1.96	1.48	3.32	3.36	3.43	3.46	3.09	2.87	3.21	3.31	3.71
LOC_Os01g65450.1	4.15	4.17	3.32	3.39	3.15	1.46	2.27	2.86	3.72	3.7	4.36	3.99	4.33	4.23	4.2	4.26	3.6
LOC_Os01g65460.2	2.05	2.08	2.08	2.17	1.84	0.54	0.86	0.6	2.15	2.59	3.14	2.7	1.64	2.12	1.89	1.45	2.39
LOC_Os01g65510.1	3.61	3.24	1.76	1.85	1.61	1.12	0	0.33	2.71	2.85	2.55	2.28	3.78	3.95	3.5	3.97	3.54
LOC_Os01g65520.1	3.48	3.62	0	4.57	4.31	0	4.94	5.81	4.77	4.16	4.47	4.72	4.14	4.48	3.99	4	4.83
LOC_Os01g65550.2	3.51	4.33	3.86	2.35	3.49	2.49	2.89	0.98	4.53	4.27	4.04	4.34	3.7	3.78	3.64	3.63	4.17
LOC_Os01g65580.1	2.31	1.89	2.85	3.26	2.7	2.08	2.14	1.41	2	3.04	3.55	3.48	1.65	1.6	1.13	1.62	2.08
LOC_Os01g65620.1	2.3	2.45	2.95	3.41	3.1	3.98	3.34	3.35	2.6	2.42	2.07	2.72	2.89	2.57	2.5	2.66	2.92
LOC_Os01g65650.1	4.07	4.02	4.03	4.12	2.87	1.53	0.98	3.21	3.14	4.53	4.38	4.34	4.14	4.19	4.14	4.44	3.64
LOC_Os01g65660.1	1.05	1.32	2.16	0.93	1.29	4.73	2.53	4.15	4.12	1.3	2.53	4.31	1.52	1.48	1.39	1.22	2.78
LOC_Os01g65680.1	6.17	6.14	3.98	4.05	3.96	3.87	3.55	3.58	6.5	5.54	5.15	5.48	6.37	6.32	6.36	6.34	6.46
LOC_Os01g65692.1	3.99	3.74	2.28	2.54	3.23	4.83	4.62	4.46	2.95	3.29	1.71	1.98	0.91	3.95	3.41	4.03	4.01
LOC_Os01g65700.1	3.41	2.96	3.87	3.47	3.9	4.85	4.17	4.14	3.76	1.64	2.68	2.16	2.83	2.86	2.68	2.96	2.34
LOC_Os01g65780.2	2.59	2.75	5.36	4.57	4.39	0	5.07	3.16	3.22	4.47	3.91	4.84	2.1	3.4	1.5	3.38	2.78
LOC_Os01g65790.1	4.34	4.1	2.81	2.09	2.41	1.99	1.56	2.69	4.48	4.38	4.26	4.41	4.54	4.42	4.23	4.53	4.23
LOC_Os01g65830.1	2.23	2.79	1.3	0.98	1.11	0.65	0.85	0.29	3.4	2.83	2.87	2.01	1.7	2.37	1.69	1.41	3.85
LOC_Os01g65900.1	5.31	5.86	5.4	6.66	6.43	7.38	7	6.19	5.46	0	0	0	5.95	5.84	5.87	5.86	5.22
LOC_Os01g65920.2	3.91	3.75	2.95	3.04	0	0	2.14	2.68	2.6	5.68	4.77	4.91	5.53	4.33	3.37	4.1	5.29
LOC_Os01g66110.1	5	4.72	4.79	3.55	3.85	0	0	2.4	5.21	0.49	0.58	0.66	4.93	4.99	4.82	4.58	4.45
LOC_Os01g66110.2	3.68	3.08	2.91	4.61	5.26	4.47	3.95	4.09	3.5	4.98	5.25	5.6	2.06	1.52	2.14	2.32	3.1
LOC_Os01g66120.1	4.28	1.71	6.5	6.06	6.53	6.11	6.04	5.61	3.06	5.91	4.63	5.45	2.81	4.52	4.82	4.25	2.84
LOC_Os01g66120.3	7.04	6.55	8.38	8.41	8.51	7.31	7.17	7.13	6.73	5.71	3.03	3.81	2.04	4.2	4.4	4.5	0.69
LOC_Os01g66130.1	2.57	2.49	1.37	1.66	1.56	2.13	2.18	1.69	2.1	2.18	2.49	2.11	2.68	2.69	2.7	2.59	1.82
LOC_Os01g66140.1	3.11	2.66	2.15	2.24	2.15	1.49	1.5	1.53	1.9	2.95	3.36	3.29	2.72	2.66	2.51	2.69	1.88
LOC_Os01g66150.1	4.14	4.02	3.26	3.48	2.94	2.97	2.71	3.35	4.57	4.2	4.04	4.23	4.32	4.3	4.16	4.28	4.73
LOC_Os01g66170.1	2.78	2.67	0.88	0.74	1.59	1.12	1.41	2.1	2.67	2.44	1.86	2.03	2.72	2.63	2.56	2.83	2.77
LOC_Os01g66180.1	6.24	6.11	5.36	5.25	5.23	3.45	2.9	2.7	5.13	5.82	6.22	6.35	6.51	6.45	6.48	6.56	6.83
LOC_Os01g66180.2	0.42	0.85	2.61	0	0.51	1.98	2.34	1.77	1.8	2.98	0	1.06	1.21	1.34	0.82	0.87	2.79
LOC_Os01g66190.1	3.9	4.06	3.43	2.28	0	0	2.37	0	3.09	4.3	4.03	4.15	0.87	4.09	4.33	4.39	3.81
LOC_Os01g66190.2	2.32	1.52	2.27	2.86	3.3	4.1	4.09	4.64	2	0.14	2.33	1.58	4.17	0.79	0.72	0.03	0.09
LOC_Os01g66200.1	4.68	4.69	4.68	4.5	4.11	2.34	2.82	2.88	3.75	4.71	4.94	4.68	4.98	4.79	4.74	4.59	4.32
LOC_Os01g66240.1	2.83	3	2.78	3.07	2.79	3.33	3.53	3.36	3.62	2.62	3.03	3.05	2.76	2.69	2.74	2.57	3.3
LOC_Os01g66250.1	2.07	1.88	3.57	3.8	3.63	2.96	2.47	2.64	2.49	2.25	1.66	1.23	1.58	1.79	1.25	1.5	0.87
LOC_Os01g66300.1	5.05	4.98	4.64	4.64	4.16	3.82	3.69	4.03	4.67	4.47	4.67	4.53	4.93	5.12	5.1	5	4.57
LOC_Os01g66330.1	3.9	4.1	2.48	2.55	2.39	1.66	2.42	1.94	3.29	2.97	3.38	3.94	3.6	3.8	3.6	3.34	3.95
LOC_Os01g66350.1	4.18	4.38	4.2	4.17	3.18	4.1	4.1	3.98	4.83	4.31	4.61	4.41	4.31	4.31	4.29	4.27	4.48
LOC_Os01g66420.1	5.53	5.63	4.06	4.16	2.12	1.66	1.44	2.48	4.13	5.25	5.32	5.18	5.9	5.69	5.89	5.59	4.84
LOC_Os01g66510.1	1.7	2.1	0.86	1.25	1.71	0.4	3.06	1.99	2.29	2.78	3.52	1.59	2.09	2.02	1.87	2.09	2.77
LOC_Os01g66520.1	3.26	3.37	3.62	3.45	3.28	4.41	3.97	4.29	3.32	2.93	3.34	3.42	3.3	3.35	3.49	3.4	3.03
LOC_Os01g66530.1	1.25	1.31	4.93	4.59	4.73	6.49	6.74	6.61	2.81	1.96	1.62	1.75	0.66	0.38	0.83	0.73	0.88
LOC_Os01g66544.1	4.37	3.93	5.11	4.61	5.25	6.89	6.77	6.78	4.63	3.7	3.5	3.33	3.49	3.26	3.05	3.06	4.33
LOC_Os01g66560.1	5.12	5.32	0.92	4.78	5	3.97	4.83	4.58	5.17	5.35	5.69	5.6	5.29	5.29	5.3	5.32	5.11
LOC_Os01g66720.1	2.32	2.59	1.77	1.13	1.45	0	1.27	1.31	2.43	3.11	2.73	2.23	2.35	2.46	2.08	2.13	2.51
LOC_Os01g66920.1	2.42	2.74	1.94	1.87	1.4	0.4	1.23	1.5	2.37	2.84	2.97	2.73	2.78	3.01	2.78	3.02	2.74
LOC_Os01g66940.1	3.78	4.23	4.76	4.47	4.62	3.81	3.28	3.48	4.65	3.75	4.27	4.3	3.65	3.87	3.75	3.81	4.4
LOC_Os01g66960.1	4.32	4.37	2.46	2.59	1.55	0.94	2.27	1.43	4.31	3.93	4.54	4.53	4.54	4.63	4.62	4.69	4.78
LOC_Os01g66970.4	2.23	1.72	1.8	1.48	0.36	1.37	0	0	2.43	0.68	0	0.35	1.34	1.88	1.1	3.53	1
LOC_Os01g67000.1	3.97	4.21	3.4	3.85	3.83	2.65	1.96	2.96	3.7	4.7	4.55	4.69	4.15	4.25	4.23	4.25	3.68
LOC_Os01g67030.1	4.71	4.38	3.83	3.72	3.55	3.76	2.69	3.1	2.43	2.97	1.83	2.4	4.01	3.85	3.96	4.1	3.83
LOC_Os01g67040.1	2.39	2.65	2.31	2.94	2.45	3.82	3.67	3.43	2.52	2.42	2.19	2.09	2.29	2.35	2.49	2.72	2.18
LOC_Os01g67054.1	6.15	6.94	5.82	6.01	5.45	0	2.88	5.19	6.27	6.51	7.56	6.56	5.9	6.6	5.81	6.88	6.06
LOC_Os01g67054.2	5.48	5.11	4.29	3.55	4.77	4.85	4.6	0.78	6.23	0.61	0.19	3.94	5.61	4.85	5.27	4.44	5.75
LOC_Os01g67120.1	2.04	2.42	1.8	2.74	2.34	0	0.2	0.54	0.28	4.2	2.79	3.54	2.5	2.33	2.84	2.5	0.55
LOC_Os01g67160.1	3.64	3.85	3.25	3.27	3.21	1.32	1.14	1.83	4.3	3.37	3.87	3.77	3.39	3.41	3.27	3.25	4.48
LOC_Os01g67170.1	1.74	1.84	0.84	1.38	0.7	0.86	1.11	1.53	1.85	1.31	1.63	1.98	2.16	2.18	2.29	2.32	2.1
LOC_Os01g67210.1	3.4	3.12	3.03	3.43	2.83	2.59	2.22	1.81	3.3	3.46	3.97	3.74	3.34	3.47	3.43	3.62	3.17
LOC_Os01g67220.2	0.74	0.73	3.82	0.98	3.32	3.42	3.52	3.68	2.18	4.86	0	4.71	2.05	0.66	0	0.73	1.9
LOC_Os01g67220.3	2.26	2.51	5.64	2.73	1.96	0	0.12	0	1.92	0	0.61	0.36	2.3	2.41	5.15	2.31	1.89
LOC_Os01g67240.1	3.29	3.41	3.96	3.7	3.6	2.07	1.79	2.37	3.73	3.14	3.48	3.38	3.32	3.25	3.18	3.17	3.48
LOC_Os01g67250.1	4.92	4.91	3.13	0	3.54	1.88	2.73	0.46	4.17	1.08	4.94	4.99	4.81	5	4.59	5.05	3.82
LOC_Os01g67250.2	1.17	1.51	3.58	4.57	3.72	3.69	3.17	4	0.46	4.84	3.06	2.97	2.6	0.6	2.89	0.62	0.73
LOC_Os01g67290.1	3.75	4.06	2.75	3.25	3.66	4.59	3.17	1.93	3.94	4.06	4.28	4.25	3.45	3.67	3.15	3.1	3.8
LOC_Os01g67290.2	2.65	2.48	3.6	3.33	3.11	2.71	4.78	4.85	2.31	1.97	2.36	1.39	1.74	2.31	2.42	2.19	1.69
LOC_Os01g67310.1	1.39	1.22	0.84	0.56	1.08	4.05	2.66	3.69	1.61	0.97	1.51	0.85	1.26	1.34	1.14	1.15	1.35
LOC_Os01g67330.2	2.96	2.97	2.03	2.47	2.01	2.07	1.6	2.01	3.38	2.67	1.81	2.72	2.6	3.16	2.96	2.97	2.72
LOC_Os01g67340.2	2.31	1.71	2.74	0.53	2.91	2.01	2.93	2.21	1.81	2.85	3.36	3.28	1.09	0.72	1.35	0.69	0.69
LOC_Os01g67370.3	1.03	0	0.8	2.31	0.79	0	0	2.12	0.31	3.64	4.02	2.66	0.27	0.05	2.38	0.4	0.11
LOC_Os01g67390.1	4.23	4.42	1.55	1.91	1.99	2.24	2.25	3.04	4.05	4	3.7	4.27	5.02	4.67	4.59	4.79	5.33
LOC_Os01g67480.1	5.97	5.77	4.91	4.86	4.54	3.44	4.09	4.23	5.23	5.81	5.36	5.53	6.08	5.9	6.17	6.17	5.98
LOC_Os01g67510.1	3.59	3.81	2.55	2.01	2.33	0.94	0.91	1.14	3.62	3.01	3.14	3.34	3.83	3.77	3.89	4.04	3.38
LOC_Os01g67560.1	4.59	4.9	2.1	3.58	0	0	0	2.35	4.19	5.06	5.16	5.13	4.87	5.01	4.73	4.94	4.8
LOC_Os01g67560.2	2.42	1.39	2.91	2.08	3.33	3.9	3.36	3.27	1.65	1.32	2.42	2.39	2.83	2.69	2.64	3.1	2.3
LOC_Os01g67590.1	2.61	2.7	1.78	1.3	2.06	1.13	0.89	1.47	2.75	2.18	2.32	2.33	2.39	2.6	2.34	2.05	2.78
LOC_Os01g67600.1	4.99	4.43	6.67	6.92	6.91	7.23	7.13	7.22	4.39	3.86	4.26	4.09	3.67	3.47	3.82	3.79	3.59
LOC_Os01g67720.2	1.35	0.79	2.94	2.66	1.7	1.81	0.49	0.97	1.1	2.67	2.86	2.56	1.23	1.66	1.64	1.58	1.55
LOC_Os01g67740.1	2.66	2.94	2.13	1.87	2.27	0.51	0.57	1.52	2.2	2.45	3.59	3.22	2.18	2.49	2.2	2.08	2.75
LOC_Os01g67750.1	2.99	3.14	2.2	2.17	1.93	2.51	2.44	2.8	2.83	2.81	3.14	2.85	3.08	3.18	3.05	3.11	3.14
LOC_Os01g67820.1	3.8	3.73	3.24	3.37	3.23	3.05	2.98	2.37	2.96	0.62	2.21	1.28	1.88	1.34	2.22	1.9	1.98
LOC_Os01g67850.1	2.7	2.02	4.54	0	3.27	0	3.93	4.09	3.8	4.79	0	4.74	3.4	3.03	2.53	3.04	2.68
LOC_Os01g67860.1	8.51	8.41	9.7	9.52	9.3	7.94	8.14	8.28	8.37	10.06	10.13	9.95	8.34	8.48	8.51	8.69	9.72
LOC_Os01g67950.1	1.5	2.37	2.21	0	1.51	1.49	1.19	0.48	2.87	2.9	2.51	1.44	1.95	2.24	1.87	1.87	2.98
LOC_Os01g67960.1	3.64	3.82	2.38	2.95	2.26	2.61	1.73	1.19	3.63	3.09	3.43	4	3.89	3.89	3.8	3.84	3.86
LOC_Os01g67970.1	1.96	2.1	0.88	0.9	1.41	0.27	0.46	0.53	1.4	1.78	1.94	2.32	2.28	2.2	2.2	2.25	1.59
LOC_Os01g68020.1	6.01	6.17	1.96	3.1	3.05	0	2.84	2.15	6.39	5.67	4.53	4.85	6.66	6.51	7.23	6.92	7.41
LOC_Os01g68030.1	6.54	6.84	5.26	5.5	5.03	4.39	4.51	4.26	6.78	6.14	5.99	5.89	6.34	6.41	6.23	6.33	7.43
LOC_Os01g68040.1	4.49	4.56	3.76	3.98	3.87	3.85	4.18	4.06	4.03	4.84	4.68	5.09	4.97	4.85	4.9	5	4.34
LOC_Os01g68060.1	4.56	4.7	1.87	4.13	4.28	5.07	3.62	4.33	5.03	4.9	4.78	1.92	4.7	4.56	3.71	4.54	5.06
LOC_Os01g68140.1	1.62	1.78	2.77	2.33	2.46	2.68	1.5	2.4	1.17	2.68	1.41	0.8	1.78	1.73	1.89	1.69	2
LOC_Os01g68160.3	2.42	2.68	1.82	1.96	0.87	1.61	1.81	2.26	1.69	1.83	1.06	1.91	2.58	1.68	2.51	2.37	2.43
LOC_Os01g68269.1	4.15	4.26	2.35	1.99	1.3	1.91	3.61	2.75	5.43	3.61	3.32	3.96	4.12	4.08	2.99	2.74	4.3
LOC_Os01g68324.3	1.41	1.47	5.35	0.54	0.55	3.3	0	3.46	1.17	0	0.93	0.27	0.63	0.81	0.67	0.58	0.91
LOC_Os01g68390.1	2.48	2.82	2.11	1.21	1.85	2.33	1.54	0.9	2.93	2.01	2.7	2.43	2.54	2.5	2.26	2.16	2.99
LOC_Os01g68480.1	2.13	2.67	0.43	0.37	0.43	0	0	0	0.35	3.34	2.3	2.1	2.74	2.69	2.96	2.79	1.06
LOC_Os01g68500.1	3.98	3.89	0.49	0.83	0	0	0.51	1.32	3.33	2.08	2.57	3.21	4.26	4.2	3.9	3.85	3.85
LOC_Os01g68570.1	5.02	5.12	4.64	3.9	2.23	2.04	3.42	3.48	3.65	4.06	4.85	4.36	4.91	4.77	4.68	4.66	4.4
LOC_Os01g68580.1	2.75	3.24	2.72	0.66	1.65	2.66	1.51	0.67	4.2	3.32	3.11	3.32	2.81	3.9	3.19	3.07	5.44
LOC_Os01g68589.1	4.67	5.34	3.98	3.68	3.54	2.85	0.72	1.33	5.35	5.39	5.42	4.89	4.51	5.08	4.75	4.33	6.18
LOC_Os01g68650.1	5.72	5.18	7.82	7.65	8.12	8.56	8.52	8.39	4.99	3.83	3.95	4.31	4.21	3.96	4.17	3.71	4.41
LOC_Os01g68700.1	2.62	3.12	3.82	2.5	2.94	3.38	2.59	3.13	2.03	4.34	2.86	2.68	3.14	2.88	3.05	3.28	2.61
LOC_Os01g68700.2	4.62	4.4	0	3.22	2.16	0	1.36	0.8	4.29	0	3.93	4.41	4.71	4.72	4.75	4.6	4.55
LOC_Os01g68710.1	5.66	5.84	0	0	3.62	0	0	0	2.61	3.69	2.56	4.74	3.32	3.46	5.53	5.51	6.43
LOC_Os01g68720.1	7.86	7.76	4.34	7.87	7.63	6.72	6.88	0.18	7.68	8.46	7.15	7.9	7.81	7.87	7.74	7.85	8.11
LOC_Os01g68730.1	5.92	6.34	0	4.01	4.84	4.99	0	0	7.23	5.48	7.4	4.61	6.55	6.72	6.27	6.78	7.77
LOC_Os01g68730.2	4.53	4.7	4.88	3.93	4.8	0	0	0	5.89	0	5.83	0	4.91	5.29	4.76	5.41	6.55
LOC_Os01g68740.1	7.05	7.13	3.53	0	3.71	3.23	2.02	0	6.27	5.2	5.21	4.51	7.42	7.41	7.17	7.28	7.97
LOC_Os01g68750.1	4.15	4.34	3.47	3.5	3.12	2.84	2.67	2.63	4.14	4.38	4.4	4.23	4.39	4.44	4.38	4.37	4.27
LOC_Os01g68760.1	3.32	3.31	1.39	1.78	1.78	1.33	1.24	1.23	3.06	2.38	2.9	2.79	3.56	3.5	3.58	3.51	3.26
LOC_Os01g68770.1	5.95	5.53	4.54	5.04	2.79	5.41	5.36	5.72	5.8	6.06	5.91	6.37	6.45	5.95	6.29	5.68	5.76
LOC_Os01g68790.1	4.72	3.57	3.38	3	3.31	2.33	2.68	2.73	5.36	0.99	2.1	0.76	3.65	3.6	2.96	3.81	5.54
LOC_Os01g68790.2	5.18	4.33	0.47	0.96	0	1.95	2.15	2.14	6.52	0	0.41	0	4.36	5.7	5.32	5.19	6.81
LOC_Os01g68790.3	5.04	6.64	5.49	5.33	0	5.26	0	4.59	3.86	6.21	6.32	6.55	5.08	5.34	4.88	5.22	4.84
LOC_Os01g68800.1	3	3.04	1.43	1.28	1.04	1.67	1.82	2.09	3.37	2.22	3.63	3.27	3.47	3.22	3.34	3.44	3.59
LOC_Os01g68830.1	2.63	3.09	2.12	2.1	2.36	0.82	1.04	0.95	2.99	3.27	3.04	3.06	2.76	2.84	2.67	2.59	3.12
LOC_Os01g68840.1	3.18	3.39	1	1.63	1.39	1.96	0.94	2.25	3.01	1.94	2.56	1.77	2.88	2.79	2.73	2.78	3.42
LOC_Os01g68900.1	4.65	4.31	4	4.02	3.79	2.18	1.8	2.52	2.44	3.86	3.52	3.13	3.87	4.03	3.87	3.7	3.23
LOC_Os01g68930.1	4.26	4.41	2.51	2.97	2.85	2.69	2.66	2.4	3.61	4.22	4.05	4.31	4.64	4.72	4.75	4.86	4.55
LOC_Os01g68940.1	6.1	5.63	3.09	0	3.31	3.75	3.96	4.84	5.72	0	3.82	4.89	5.98	6.17	6.18	6.37	4.97
LOC_Os01g68950.1	4.43	8.23	7.32	7.48	7.4	6.24	6.21	6.93	8.13	9.23	9.21	9.07	8.71	8.69	8.58	8.72	7.93
LOC_Os01g69040.1	3.4	3.55	4.54	4.63	3.79	4.74	4.36	4.41	4.6	4.33	4.18	4.95	3.35	3.34	3.06	3.55	3.15
LOC_Os01g69040.2	2.32	1.62	2.74	2.84	3.57	3.48	3.08	3.05	1.48	0.98	2.93	1.62	1.21	1	1.24	1.06	1.89
LOC_Os01g69080.1	3.05	3.77	4.09	4.27	4.2	2.31	1.38	2.21	2.13	5.83	5.16	5.7	3.93	3.98	4.3	4.06	3.16
LOC_Os01g69090.1	3.58	3.76	2.23	2.41	2.91	1.08	2	1.84	3.19	4.32	3.73	3.68	4	3.85	4.03	3.99	3.87
LOC_Os01g69100.1	7.96	7.89	5.82	5.88	5.4	4.96	5.06	5.17	5.83	6.77	6.88	6.89	8.28	8.17	8.18	8.26	7.04
LOC_Os01g69110.1	5.53	4.3	0	0	0	0	4.39	0	5.73	5.93	5.91	3.13	5.86	5.12	4.61	5.75	4.66
LOC_Os01g69110.2	3.18	4.16	4.08	1.95	2.8	0	2.65	2.33	2.08	2.69	2.05	2.39	3.79	3.19	3.17	3.24	5.14
LOC_Os01g69130.1	4.62	4.73	3.8	4.03	4.12	4.43	3.87	4.34	4.29	4.17	4.28	4.25	4.46	4.44	4.48	4.45	4.22
LOC_Os01g69210.1	3.96	4.11	2.41	2.9	3.2	0.88	1.66	1.83	3.42	3.46	4.02	4.13	3.92	4	3.92	3.79	3.54
LOC_Os01g69230.1	3.98	4.05	5.45	5.68	5.56	5.83	6.97	7.06	3.9	4.31	4.75	4.47	4.01	3.76	4.01	4.01	3.56
LOC_Os01g69250.1	5.14	5.51	4.72	4.52	4.56	0	0	3.75	5.5	5.47	5.26	5.23	5.92	5.26	5.34	5.44	5.99
LOC_Os01g69250.2	3.1	3.25	2.52	2.51	3.49	3.39	3.63	1.71	3.66	3.05	2.73	2.51	1.62	2.89	3.55	2.94	2.82
LOC_Os01g69250.4	3.9	3.09	2.61	0.51	0	1.74	1.63	1.35	3.17	0.79	0.61	0.31	2.15	4.04	3.91	4.08	2.77
LOC_Os01g69279.1	2.35	2.56	1.22	1.71	1.1	2.38	2.36	2.49	1.3	2.57	2.61	2.69	2.63	2.13	2.74	2.33	2.24
LOC_Os01g69290.1	2.33	2.88	0.95	1.14	0.98	0	0.74	0.27	2.04	1.94	2.45	1.62	2.45	2.77	2.49	2.29	2.41
LOC_Os01g69830.1	3.33	3.18	3.19	2.62	2.39	1.67	1.8	1.87	3.62	2.75	3.06	2.91	3.47	3.44	3.62	3.6	2.61
LOC_Os01g69850.1	6.18	6.27	4.61	4.54	4.19	4.06	4.38	4.28	6.05	5.26	5.45	5.69	6.58	6.48	6.6	6.66	6.32
LOC_Os01g69870.1	6.26	5.98	5.71	5.71	5.97	7.59	5.32	7.37	4.88	5.2	5.34	5.45	6.35	6.16	6.49	6.24	5.66
LOC_Os01g69900.1	4.65	4.78	3.97	4.44	4.3	3.06	2.55	2.82	3.29	4.67	0	4.61	4.78	4.81	4.88	4.25	3.91
LOC_Os01g69904.1	1.96	2.34	1.04	1.47	1.2	0.96	0.36	1.31	2.05	1.44	2.67	2.86	2.21	2.42	2.14	2.29	2.09
LOC_Os01g69920.1	3.62	3.92	5.45	5.25	5.2	0	0	0	4.36	4.51	4.33	0	4.89	2.11	4.79	5	4.72
LOC_Os01g69920.2	4.84	5.05	5.15	4.21	5.62	6.18	5.47	6.24	4.59	5.92	4.97	6.52	4.62	2.09	4.7	5	4.29
LOC_Os01g69920.3	4.03	4.4	4.53	3.18	4.24	0.62	0.81	1.42	3.01	1.29	3.76	0.75	0.35	1.82	4.43	4.66	1.82
LOC_Os01g69940.1	4.99	4.91	3.17	3.42	2.98	2.47	1.57	2.21	4.13	4.21	4.67	4.43	5.3	5.35	5.38	5.5	4.89
LOC_Os01g69950.1	3.2	3.64	3.29	4.12	3.34	2.62	1.84	2.61	1.52	3.74	3.34	4.06	3.58	3.57	3.76	3.66	2.33
LOC_Os01g69960.1	3.33	3.52	2.29	2	1.99	3.08	3.2	3.01	3.48	4.17	3.95	4.64	3.74	3.65	3.51	3.44	4.28
LOC_Os01g69970.1	4.5	4.58	4.1	2.06	4.08	4.01	4	2.15	4.53	4.82	3.28	3.2	4.16	4.3	4.18	4.16	4.18
LOC_Os01g69990.1	4.26	4.35	0	1.98	3.78	0	1.76	0.62	3.25	0	4.04	3.63	4.51	4.1	3.91	4.07	3.21
LOC_Os01g70020.1	5.23	5.27	2.51	4.43	4.57	4.02	2.6	4.08	4.8	3.09	5.38	5.67	5.25	5.11	5.16	5.17	5.18
LOC_Os01g70050.1	4.01	3.79	1.36	0.78	0	0	2.82	2.13	2.43	1.52	0.66	0	3.12	3.25	2.31	2.64	3.78
LOC_Os01g70060.2	1.69	1.04	2.53	2.1	2.73	2.47	2.39	2.41	0.36	2.6	3.16	2.97	1.22	1.24	0.98	1.68	0.53
LOC_Os01g70080.1	3.67	3.2	3.96	4.1	4.36	2.88	2.4	2.35	2.81	2.99	2.7	2.63	2.97	2.62	3.07	2.94	2.63
LOC_Os01g70090.1	5.05	5.04	4.29	4.37	4.37	3.84	4.1	4.17	3.89	5.19	5.5	5.8	5.73	5.52	5.66	5.65	4.67
LOC_Os01g70100.1	4.31	4.72	4.01	3.42	3.45	2.68	2.29	2.62	4.07	4.01	4.88	4.29	4.28	4.57	4.17	4.07	4.68
LOC_Os01g70110.1	4.73	4.48	4.63	3.92	4.08	2.04	2.4	2.48	4.94	3.32	3.62	3.16	4.32	4.19	3.88	3.92	4.8
LOC_Os01g70130.2	1.56	0.74	2.89	3	3.84	2.07	1.23	1.28	1.51	0	0.17	0	0.67	0.8	0.93	0.5	0.94
LOC_Os01g70140.1	5.14	5.15	5.04	4.81	4.82	2.83	3.96	3.46	5.24	5.64	5.63	5.73	5.22	5.37	5.15	5.29	5.48
LOC_Os01g70160.1	3.65	3.62	3.01	3.49	2.91	2.23	2.4	2.3	3.61	3.65	3.97	4.31	4.08	4.1	4.03	4.1	3.76
LOC_Os01g70170.1	7.05	7.18	6.98	6.78	6.45	0	6.7	0	8.59	8.06	8.17	7	7.45	6.93	7.65	7.45	8.8
LOC_Os01g70180.1	2.57	4.65	0.55	0.11	0.75	0.54	0	0.47	3.4	3.98	4.42	1.23	2.98	4.67	2.84	4.45	3.34
LOC_Os01g70180.2	4.2	1.57	3.03	2.91	3.51	1.91	2.07	1.78	4.75	0.11	2.19	4.49	4.28	0.98	4.31	1.23	4.95
LOC_Os01g70190.1	4.93	5.14	3.72	3.5	3.34	2.27	2.86	2.99	5.32	4.66	4.98	4.7	5.18	5.16	5.01	5.08	5.14
LOC_Os01g70200.1	3	6.06	3.71	3.21	3.34	3.78	2.65	4.28	6.64	3.74	5.81	4.87	2.63	5.27	5.19	2.66	4.26
LOC_Os01g70210.1	4.61	4.51	3.87	3.58	4.77	2.58	2.21	3.18	6.5	5.47	4.02	4.67	5.04	5.21	4.7	5.14	5.28
LOC_Os01g70220.1	1.89	2.05	1.86	1.58	1.85	0	0.38	0.38	2.19	1.54	2.08	1.87	1.46	1.85	1.41	1.43	2.24
LOC_Os01g70270.1	2.45	5.11	0	0	3.64	0	3.44	3.06	2.29	5.02	5.72	0	6.4	5.42	6.45	5.27	5.31
LOC_Os01g70320.1	4.07	4.3	0.95	0.83	1.58	0	0	0.67	3.7	1.12	1.18	0.93	4.42	4.47	4.5	4.35	4.45
LOC_Os01g70330.1	3.21	3.12	2.7	2.43	2.61	2.36	2.55	2.69	2.99	3.31	2.93	3.3	3.09	3.05	3.1	3.16	2.91
LOC_Os01g70380.1	5.35	5.28	4.31	3.8	3.83	3.93	3.6	3.37	4.65	4.59	4.38	4.32	5.46	5.24	5.66	5.6	4.79
LOC_Os01g70410.2	1.58	2.07	2.9	2.36	2.21	2.44	2.01	2.18	0.6	2.84	3.25	3.19	1.17	1.67	1.21	0.97	0.96
LOC_Os01g70430.1	2.5	2.75	0.83	1.73	1.25	1.52	1.39	1.49	2.48	2.29	2.18	2.89	3.14	3.02	3.19	3.08	2.54
LOC_Os01g70470.1	7.71	7.41	7.19	7.26	7.36	7.73	7.9	7.84	7.11	5.48	5.76	5.94	7.51	7.4	7.45	7.55	6.86
LOC_Os01g70500.1	4.34	4.44	1.39	0.65	0.74	2.1	3.34	3.05	3.77	3.62	2.83	2.99	5.25	4.78	4.97	4.93	3.6
LOC_Os01g70560.1	2.7	3.44	2.3	1.86	2.24	2.37	0	1.17	3.26	3.89	3.72	3.01	2.31	2.88	2.29	2.19	4.44
LOC_Os01g70590.1	4.26	3.96	3.99	0	4.15	3.87	4.44	4.67	3.86	0	0	3.61	3.28	3.01	3.42	3.25	3.98
LOC_Os01g70670.1	3.89	3.99	3.56	3.69	3.63	2.81	3.04	3.29	3.31	4.69	4.55	4.38	4.14	4.02	3.92	4.14	3.58
LOC_Os01g70710.1	3.77	4.08	3.57	3.16	4.28	0	4.29	4.09	4.95	4.12	0	4.22	5.12	4.74	5.29	5.34	4.47
LOC_Os01g70710.2	4.38	3.71	4.96	5.84	5.23	0	5.73	5.31	1.1	4.25	4.72	3.96	2.99	2.66	3.24	2.99	3.68
LOC_Os01g70730.1	1.97	2.73	2.29	2.76	2.29	0	2.57	1.96	2.3	2.99	3.39	3.83	2.16	1.56	1.36	1.04	1.92
LOC_Os01g70770.1	2.16	2.64	1.25	1.28	1.86	0.74	0.92	1.45	3.53	1.56	0.66	1.19	2.73	2.76	2.2	2.3	1.79
LOC_Os01g70780.1	4.5	4.53	4.37	4.05	4	5.37	5.35	5.31	4.75	4.42	4.53	4.31	4.68	4.83	4.65	4.76	4.22
LOC_Os01g70790.1	6.15	5.87	6.47	6.42	6.44	7.27	7.22	6.87	5.89	3.76	3.76	3.3	4.8	4.22	4.9	4.75	3.59
LOC_Os01g70800.1	2.31	2.25	2.46	1.28	0	1.21	0	2.34	3.04	0	2	2.76	2.67	2.71	2.56	2.8	3.35
LOC_Os01g70810.1	3.06	3.12	2.79	3.21	3.06	2.01	2.01	2.14	3.12	4.01	4.12	4.02	3.59	3.47	3.08	3.15	3.04
LOC_Os01g70820.1	2.99	2.9	5.65	5.71	5.64	5.77	5.81	5.83	3	2.2	2.95	2.9	2.94	2.78	2.93	2.78	2.59
LOC_Os01g70850.2	1.33	1.22	0	0	3.48	6.06	6.56	5.71	4.12	0	1.51	0	1.06	1.17	1.29	1.24	1.28
LOC_Os01g70920.2	2.89	3	1.13	0	1.31	0	0	0.66	3.07	2.19	1.5	2.21	3.15	3.03	3.26	3.12	3.24
LOC_Os01g70940.3	1.59	2.64	1.07	1.27	1.13	0.76	0.64	1.42	1.32	2.72	2.43	2.26	1.37	2.32	1.76	1.84	1.36
LOC_Os01g70960.2	1.2	1.02	2.44	2.96	2.37	1.83	1.75	1.56	1.67	2.58	2.86	2.86	1.4	1.23	2.07	1.23	0.92
LOC_Os01g70970.1	0.95	1.73	0.83	1.39	0.81	1.06	0	0.7	0.99	3.82	3.4	2.3	1.01	1.88	1.28	0.97	3.49
LOC_Os01g70980.1	6.71	6.8	5.66	5.45	5.33	2.36	3.66	4.18	5.97	5.73	6.23	6.06	6.88	6.86	6.7	6.89	6.65
LOC_Os01g71000.1	4.64	4.46	4.75	4.93	4.91	4.31	4.61	4.5	4.23	3.94	4.29	4.32	4.69	4.61	4.75	4.87	4.26
LOC_Os01g71010.1	5.38	5.64	0.88	0	0.65	0	4.4	0	4.63	5.43	2.32	0	5.21	5.77	5.26	3.47	4.71
LOC_Os01g71010.2	2.96	2.42	2.5	3.41	3.48	5.16	2.46	4.72	2.11	3.06	3.24	2.48	3.45	2.45	2.55	3.53	2.14
LOC_Os01g71050.1	5.29	5.23	0	0	4.85	4.47	0	4.74	4.48	4.77	1.96	5.35	4.95	5.44	5.2	4.93	5.07
LOC_Os01g71060.1	1.57	2.27	2.28	2.81	2.36	0	0.32	0.77	2.74	2.85	3.25	2.58	1.15	1.84	1.43	1.22	1.8
LOC_Os01g71070.1	0.65	0.53	4.15	4.34	4.69	2.92	2.48	2.53	2.08	0	0.32	0.36	0.04	0.18	0.11	0.1	0.55
LOC_Os01g71080.1	1.66	2	3.85	3.57	4.15	2.61	1.75	1.95	3.77	3.67	4.11	2.91	0.96	1.22	1.14	0.8	2.88
LOC_Os01g71090.1	2.75	2.6	3.62	3.56	3.93	2.84	2.81	3.43	3.04	2.79	3.26	3.59	2.86	2.27	2.11	2.23	2.26
LOC_Os01g71094.1	1.21	0.94	2.19	0.22	0.51	1.49	0.03	2.2	2.95	1.96	0.35	2.67	1.03	0.98	1.07	1.09	3.19
LOC_Os01g71170.1	3.25	3.68	1.73	1.32	1.28	0	1.19	1.14	0.98	2.7	2.88	2.66	3.25	3.21	2.92	2.57	2.49
LOC_Os01g71190.1	1.92	2.23	2.25	2.06	0.95	0	1.45	0.89	0.82	4.06	2.76	3.18	2.51	2.15	2.45	2.34	1.07
LOC_Os01g71200.1	4.45	4.72	4.7	4.28	4.27	3.73	3.19	3.22	4.09	5.06	5.23	5.37	4.73	4.77	4.71	4.77	5.23
LOC_Os01g71220.1	4.14	4.65	2.5	2.04	2.02	0.82	1.5	0.98	5.12	4.54	4.89	4.37	4.49	4.64	4.48	4.5	4.58
LOC_Os01g71230.1	7.23	7.56	7.31	7.15	7.28	6.64	6.35	6.41	7.97	8.41	8.19	8.11	7.25	7.25	7.29	7.33	8.08
LOC_Os01g71262.1	3.49	3.42	2.98	2.8	3.51	3.57	3.36	3.21	3.87	4.7	4.06	4.45	3.76	3.63	3.88	3.89	3.93
LOC_Os01g71300.1	4.15	4.47	3.86	1.33	0	0	1.07	0.93	3.86	3.66	4.16	4.09	4.24	4.23	4.21	4.12	4.69
LOC_Os01g71300.2	2.02	1.35	4.18	4.71	4.97	6.26	6.36	6.16	4.1	2.08	2.09	0.93	0.9	1.66	0.84	1.07	2.4
LOC_Os01g71320.1	3.26	3.39	3.82	3.43	3.37	2.11	1.87	2.07	3.6	3.16	4.01	3.46	3.15	3.05	2.9	2.9	3.97
LOC_Os01g71330.1	1.03	1.42	1.62	1.67	1.02	3.16	3.45	3.62	0.32	1.15	0	1.28	1.34	1.29	1.5	1.36	0.14
LOC_Os01g71340.1	2.32	3.07	0.96	2.66	2.59	1.15	1.29	2.15	4.73	5.53	3.87	5.56	4.17	3.39	3.15	2.86	2.98
LOC_Os01g71350.1	6.17	6.02	4.25	5.15	5.3	5.4	4.44	6.74	8.44	7.28	7.73	8.34	7.08	7.17	7.24	7.45	6.73
LOC_Os01g71380.1	2.11	2.83	1.54	1.32	0	0	0.41	0	1.42	5.13	5.14	3.22	3.29	4.24	3.9	3.54	5.85
LOC_Os01g71474.1	1.76	1.3	1.99	1.93	2.25	3.4	3.26	3.21	3.85	2.32	2.62	2.33	1.96	2.17	1.53	2.12	2.17
LOC_Os01g71540.2	4.06	1.56	2.13	3.59	4.57	0.74	3.07	0.89	1.59	2.04	0	0	0.59	0.68	4.13	0.7	1.42
LOC_Os01g71540.5	3.91	4.29	4.43	4.18	0.27	4.11	3.62	4.07	1.46	5.23	0.24	0.15	3.19	4.3	2.92	4.38	2.4
LOC_Os01g71570.1	0.73	0.35	0.8	0.98	0	1.22	2.54	3.69	2.54	2.48	0	1.32	1.12	1.17	0.56	0.85	0.33
LOC_Os01g71590.3	3.98	1.96	2.34	2.54	3.34	4.13	4.22	3.09	1.71	5.29	0	5.73	2.16	3.59	3.36	4.33	3.57
LOC_Os01g71630.1	6.07	7.3	3.78	4.79	5.09	0	3.57	2.76	6.99	5.65	6.67	7.16	6.1	7.24	7.18	6.82	6.82
LOC_Os01g71630.2	4.92	0.36	0	0.34	0.79	4.57	3.27	3.35	2.87	5.52	0	0.72	4.86	2.73	2.34	2.17	4.54
LOC_Os01g71770.1	5.01	5.24	4.25	4.4	4.37	4.79	4.5	4.92	5.28	4.85	5.08	5.1	5.08	5.13	5	5.05	5.27
LOC_Os01g71780.1	1.22	1.49	2.85	2.74	2.35	1.59	1.53	1.41	1.74	2.01	1.95	1.9	0.79	0.89	0.48	0.43	1.96
LOC_Os01g71790.1	3.33	3.4	1.83	1.35	2.15	0.54	1.89	0.84	3.6	1.2	3.17	2.25	2.99	3.27	3.16	3.16	3.71
LOC_Os01g71810.1	0.15	2.82	5.06	4.09	4.82	3.54	4.65	5.13	0.67	4.29	3.3	3.14	3.41	1.85	0.09	1.63	0.8
LOC_Os01g71820.1	6.17	5.42	7.75	7.18	7.1	6.91	6.23	6.9	6.76	5.71	4.93	5.31	5.81	6.05	5.18	5.11	4.82
LOC_Os01g71830.1	6.62	6.6	8.41	8.24	8.23	8.25	8.09	8.24	7.88	7.12	6.4	6.64	6.94	6.72	5.91	6.5	6.29
LOC_Os01g71860.1	2.64	3.24	3.45	3.24	2.91	3.57	4.05	3.56	6.61	2.1	1.74	1.51	3.5	3.27	2.42	2.78	2.77
LOC_Os01g71930.1	2.98	3.22	1.08	1.24	1.45	1.3	0.54	1.16	2.41	2.83	3.12	3.22	3.18	3.23	3.24	3.2	3.13
LOC_Os01g71960.1	2.34	2.51	1	1.67	1.86	2.75	2.13	2.73	1.92	1.88	2.38	1.7	1.97	2.11	2.17	2.03	2.16
LOC_Os01g71970.1	3.79	3.99	0	3.65	2.55	3.96	3.66	3.86	4.75	4.12	4.26	3.64	4.13	4.21	3.9	4.1	3.98
LOC_Os01g71980.1	4.73	4.69	4.49	4.32	4.09	3.46	0	3.52	4.3	5.39	5.05	4.97	4.88	5.39	5.38	4.98	4.93
LOC_Os01g71980.2	0.71	0.37	0.92	1.32	2.36	1.83	3.42	1.71	0.64	2.97	2.58	1.81	0.31	0.5	0.63	0.4	0.71
LOC_Os01g72000.1	2.51	2.6	0.93	1.45	1.07	2.14	2.28	2.08	1.88	1.7	1.83	1.33	2.54	2.37	2.7	2.74	2.03
LOC_Os01g72009.1	7.88	7.5	7.08	7.12	6.86	7.01	7.6	7.55	9.1	7.51	6.43	6.71	7.97	8.05	7.99	8.35	8.05
LOC_Os01g72080.1	6.3	6.02	7.15	7.46	7.38	6.99	6.69	6.64	5.92	5.06	5.38	5.27	5.64	5.08	5.67	5.39	5.47
LOC_Os01g72090.2	0.96	0.9	2.55	2.15	2.05	0	1.36	1.85	0.75	0	3.12	2.87	1.33	0.99	1.17	1.01	0.91
LOC_Os01g72100.1	5.46	5.2	4.63	4.79	4.63	3.99	4.2	4.13	4.41	3.58	3.12	3.97	4.91	4.93	5.15	4.9	4.58
LOC_Os01g72130.1	6.85	5.94	8.26	8.49	7.22	9.67	9.71	9.59	8.79	6.16	6.08	6.18	2.83	5.45	3.38	2.93	7
LOC_Os01g72160.1	1.44	0.79	4.11	3.72	4.38	4.55	0	4.88	5.75	0	0	0	0.8	0	1.28	1.19	2.69
LOC_Os01g72170.1	5.3	5.06	3.59	3.64	4.14	4.64	4.78	4.6	5.69	5.66	5.03	4.88	5.72	5.83	6.04	6.19	5.99
LOC_Os01g72205.1	2.21	2.39	0	1.25	1.74	0.85	0.62	1.01	1.44	2.42	2.19	2.46	2.6	2.3	2.51	2.78	1.76
LOC_Os01g72230.1	2.93	3.22	1.28	2.14	2.01	0	0	0	3.54	2.68	3.04	2.19	3.44	3.35	3.44	3.11	3.91
LOC_Os01g72240.1	3.71	3.85	2.53	3.01	3.03	1.41	1.98	1.8	4.21	3.53	3.51	3.44	3.76	3.75	3.9	4.11	4.07
LOC_Os01g72260.1	4.09	4.01	2.61	2.15	2.41	1.53	1.36	1.46	3.55	3.84	3.47	2.94	4.74	4.6	4.67	4.65	4.11
LOC_Os01g72370.1	3.54	4.69	6.41	6.27	7.8	5.8	7.17	6.32	4.16	1.95	1.74	3.29	4.48	3.88	4.16	3.68	3.59
LOC_Os01g72370.2	5.45	4.47	4.12	4.43	3.99	3.31	3.1	3.35	2.83	4.8	3.5	4.28	5.85	5.38	5.41	5.16	4.99
LOC_Os01g72380.1	3.36	3.37	2.59	2.23	2.77	1.86	2	1.4	3.29	3.42	3.49	2.52	3.81	3.59	3.74	3.65	3.55
LOC_Os01g72420.1	2.37	2.74	2.64	2.05	2.32	0	0	2.05	3.31	0	2.35	3.54	3.22	3.06	2.77	3.33	2.9
LOC_Os01g72430.1	3.74	2.97	1.78	2.79	1.96	0	1.78	0.67	4.5	0.42	4.09	4.16	2.88	4.11	2.7	3.94	2.8
LOC_Os01g72520.1	3.22	3.29	3.53	0	3.35	0	3.88	3.92	3.96	5.19	4.46	5.16	3.63	3.49	3.33	3.56	4.4
LOC_Os01g72530.1	7.42	6.93	9.18	9.15	9.15	8.91	8.94	8.85	7.7	2.02	3.47	3.05	3.34	2.74	3.04	3.08	4.25
LOC_Os01g72540.1	1.23	1	4.23	4.16	3.92	6.12	5.53	5.4	3.72	0	0	0	0.14	0.29	0	0	0.11
LOC_Os01g72550.1	3.92	3.39	5.89	5.8	5.27	7.64	7.58	7.52	6.61	1.13	0	0	0.16	0.32	0.4	0.2	1.11
LOC_Os01g72600.1	3.06	2.59	3.48	3.93	4.12	6.47	6.46	6.63	3.75	2.19	1.97	1.58	2	2.04	2.06	1.96	1.71
LOC_Os01g72610.1	6	5.14	5.77	7.99	7.76	5.24	5.93	3.29	5.08	4.67	4.65	4.72	4.16	4.09	4.05	4.28	4.48
LOC_Os01g72690.1	4.21	4.58	4.15	4.26	4.45	4.33	0.9	4.21	3.94	3.49	4.48	1.87	4.35	4.53	4.79	4.86	4.45
LOC_Os01g72700.1	2.71	3.11	1.97	1.97	1.78	0.33	0.15	0.42	2.95	3.69	3.89	3.25	2.75	2.79	2.56	2.34	3.05
LOC_Os01g72710.1	2.1	2.36	2.19	1.72	2.31	0.55	0.73	0	2.96	2.62	2.36	2.52	1.48	1.97	1.67	1.5	2.58
LOC_Os01g72740.1	2.53	3.04	1.8	2.02	1.58	0	1.77	1.44	4.53	3.61	2.76	2.18	2.87	2.72	3.06	2.28	4.55
LOC_Os01g72780.1	2.24	2.45	1.32	2.23	2.09	1.13	0.9	1.54	2.52	2.32	2.92	2.75	2.23	2.12	2.21	2.18	2.27
LOC_Os01g72790.1	5.1	5.2	0	3.61	0	5.08	0	0	5.09	3.57	0	0	5.68	5.56	5.12	5.57	4.24
LOC_Os01g72800.1	2.13	2.23	1.12	2.03	1.33	0.32	1.01	0.96	0.9	2.96	2.14	2.49	2.54	1.75	2.06	2.1	1.43
LOC_Os01g72820.4	1.67	1.79	1.87	1.99	1.58	1.53	1.43	1.89	1.58	2.21	2.94	2.83	1.64	1.67	1.82	1.91	0.77
LOC_Os01g72834.1	5.23	5.26	4.8	4.75	4.69	4.73	4.29	4.82	5.12	5.33	5.47	5.54	5.35	5.29	5.43	5.46	5.62
LOC_Os01g72860.1	4.59	4.69	4.72	4.99	4.45	5.89	5.76	5.29	4.95	4.55	4.77	4.75	4.84	4.85	4.8	4.85	4.39
LOC_Os01g72900.1	1.57	0.93	1.33	1.51	1.71	5.34	5.58	5.59	5.05	3.04	1.87	2	1.6	1.56	0.93	1.43	1.89
LOC_Os01g72910.1	1.61	1.41	1.58	2.07	0.73	4.67	3.93	3.76	4.82	2.65	0.65	0.71	2.65	2.23	2.3	2.7	2.24
LOC_Os01g72960.1	4.19	4.09	3.19	3.01	3.46	3.94	3.19	3.24	4.05	4.32	4.41	3.51	4.17	4.1	4.14	4.25	4.38
LOC_Os01g72980.1	2.6	2.64	1.42	1.22	1.76	1.04	1.29	1.53	1.94	2.08	2.27	2.4	2.52	2.44	2.24	2.24	1.76
LOC_Os01g72990.1	1.85	2.52	2.46	2.34	2.48	0	1.69	2.65	2.19	2.25	3.42	2.28	2.14	1.92	1.76	2.13	2.11
LOC_Os01g73000.1	4.95	5.16	3.66	3.88	3.37	4.92	3.93	4.8	3.69	5.22	4.93	5.11	3.78	5.56	4.56	3.52	3.53
LOC_Os01g73024.1	4.07	3.92	4.13	4.01	3.87	2.93	3.52	2.48	3.81	4.22	4.09	4.04	4.44	4.36	4.64	4.61	5
LOC_Os01g73040.1	3.05	3.04	2.41	1.59	1.87	1.4	2.27	2.27	2.6	2.32	2.51	2.88	2.96	3.05	2.8	2.93	2.62
LOC_Os01g73080.2	2.73	3	1.36	1.32	1.66	1.42	2.12	1.93	1.91	2.35	1.89	2.4	3.18	3.1	3.19	3.09	2.24
LOC_Os01g73120.1	4	4.56	3.09	3.72	3.48	3.9	2.05	2.82	4.63	0	4.7	4.84	4.72	5.27	5	4.45	3.85
LOC_Os01g73140.1	5.22	5.29	2.45	1.82	2.22	2.62	2.38	3.09	5.69	3.17	2.85	3.54	5.17	5.14	5.08	5.26	5.71
LOC_Os01g73160.1	5.7	6.16	5.67	5.46	5.63	5.02	3.36	4.57	7.01	6.39	6.65	6.47	5.59	5.73	5.37	5.28	6.93
LOC_Os01g73170.1	3.78	4.2	3.48	2.74	2.25	1.74	2	2.74	4.64	4.42	4.61	3.21	2.82	3.39	3	2.72	4.6
LOC_Os01g73200.1	1.54	1.95	6.37	6.53	6.27	7.52	7.47	7.16	6.63	3.17	2.41	3.52	2.58	2.25	2.17	2.07	2.35
LOC_Os01g73234.2	2.45	2.63	1.03	2.36	1.24	1.01	0.55	0	1.45	0	0.92	0	2.35	2.38	1.84	1.99	2.26
LOC_Os01g73300.1	2.86	2.78	2.33	1.14	1.37	2.03	2.09	1.7	3.25	1.85	2.09	2.02	2.6	2.89	2.62	2.54	2.91
LOC_Os01g73310.1	5.28	5.61	4.99	4.84	4.6	4.06	3.68	3.92	5.47	5.99	5.89	5.69	5.34	5.41	5.24	5.08	5.83
LOC_Os01g73410.1	3.6	3.67	3.11	3.12	3.28	4.35	4.26	4.42	3.16	3.72	4.01	3.87	3.74	3.67	3.74	3.79	3.19
LOC_Os01g73420.1	3.36	3.44	2.14	2.79	2.87	2.24	1.83	2.51	2.91	4.27	3.49	3.48	3.57	3.62	3.52	3.48	2.74
LOC_Os01g73450.1	3.72	3.6	2.68	3.07	2.23	1.5	1.44	1.39	2.72	3.78	2.62	3.54	4.07	3.84	4.07	3.8	3.69
LOC_Os01g73470.1	4.51	4.56	3.45	3.25	3.36	2.89	2.29	3	4	4.77	4.54	4.88	5.17	5.03	5.39	5.21	4.33
LOC_Os01g73500.1	2.85	2.55	0	4.51	4.53	4.08	3.57	0	0.29	4.53	4.96	5.9	3.01	3.22	3.31	3.46	0.54
LOC_Os01g73530.2	4.95	4.81	4.27	4.46	4.41	5.05	4.04	4.45	4.67	3.91	3.99	4.13	4.5	4.79	4.54	4.54	4.28
LOC_Os01g73550.2	1.72	1.16	2.59	2.48	2.21	1.39	1.14	1.68	0.66	3.15	3.65	3.48	0.88	0.93	0.64	1.25	1.78
LOC_Os01g73560.1	5.2	5.25	4.21	4.34	4.5	3.31	3.03	3.43	4.45	4.92	5.39	5.24	5.46	5.39	5.53	5.52	4.52
LOC_Os01g73580.1	0.7	2.33	0.56	3.52	4.07	0	0	2.45	0.59	4.17	4.16	3.68	0.74	0.61	0.59	1.6	0.73
LOC_Os01g73590.1	2.02	1.45	2.23	1.71	2.82	1.95	2.71	2.34	0.95	0.73	0.31	1.47	0.6	0.65	0.53	0.68	0.27
LOC_Os01g73620.1	3.93	4.31	3.24	3.47	3.31	3.43	2.53	2.9	3.55	3.81	4.2	4.09	3.98	4.27	4.35	4.04	3.2
LOC_Os01g73656.1	3.85	3.87	3.41	3.24	2.88	2.01	2.08	2.11	3.25	3.32	4.03	4.04	3.62	3.78	3.8	3.92	3.58
LOC_Os01g73670.1	3.01	4.72	0	3.51	4.22	0	3.89	0.75	2.94	4.79	4.23	4.87	3.38	2.86	4.76	4.83	3.95
LOC_Os01g73670.4	2.32	0.7	3.56	2.48	0.39	3.84	0	3.77	2.14	0	3.36	2.89	2.84	3.8	1.39	1.63	2.83
LOC_Os01g73690.1	1.64	2.02	1.05	1.35	1.12	0.78	0.39	0.52	2.51	1.93	2.14	1.59	1.98	1.9	1.97	1.67	2.53
LOC_Os01g73720.1	0.43	0.71	0.41	1.05	1.63	0	0.2	0.19	2.27	3.84	3.44	1.32	0.25	0.56	0.58	0.13	3.42
LOC_Os01g73780.1	4.13	4.29	2.21	1.87	2	1.14	0.65	1.62	3.48	3.45	3.37	3.48	4.41	4.42	4.39	4.56	3.75
LOC_Os01g73790.1	4.28	4.41	4.57	4.69	4.35	4.17	4.09	3.79	4.75	5.08	5.07	5.34	3.93	4.12	3.92	4.06	4.85
LOC_Os01g73880.1	5.3	5.42	4.15	4.62	4.29	4.32	4.63	4.79	5.7	5.08	5.61	5	5.31	5.38	5.2	5.33	5.59
LOC_Os01g73890.1	2.41	3.02	3.37	0	0	6.16	5.44	6.12	3.71	0	0	3.93	3.25	3.18	3.16	3.2	3.2
LOC_Os01g73910.1	1.5	1.13	2.4	0	0	3.45	3.91	2.78	0.84	2.26	2.19	2.45	0.96	0.97	1.36	1.03	0.76
LOC_Os01g73910.2	2.49	2.92	0	0	0	4.15	2	3.05	1.42	5.47	4.08	3.24	3.41	1.19	1.59	3.24	2.41
LOC_Os01g73910.4	1.51	0.77	2.85	0.39	2.47	3.5	3.99	3.01	1.25	1.5	0.64	2.66	1.02	1.13	0.97	0.74	0.54
LOC_Os01g73940.1	7.19	7.42	7.44	7.61	7.96	7.08	6.37	7.37	8.95	5.84	6.34	6.52	6.79	6.7	6.46	6.35	7.51
LOC_Os01g73950.1	2.36	2.31	1.55	0.58	1.77	0.46	2.26	2.79	2.78	1.48	1.97	1.49	2.43	2.36	2.78	2.82	2.92
LOC_Os01g73950.2	1.28	1.54	0.89	2.11	0.8	2.95	1.65	1.95	1.49	2.68	2.93	2.83	1.2	1.14	0.79	1.55	1.07
LOC_Os01g73960.1	4.54	3.69	0	2.29	0	0	0	3.76	4.8	0	5.31	5.22	3.67	5.44	3.71	3.65	1.86
LOC_Os01g73960.2	1.77	3.43	3.44	2.87	2.7	3.35	1.87	1.57	4.92	4.44	1.07	3.64	4.48	1.99	4.22	5	6.32
LOC_Os01g73970.1	4.77	4.69	4.3	4.26	5.25	2.82	4.51	3.44	5.29	3.1	4.06	3.61	4.38	4.24	4.19	4.27	4.4
LOC_Os01g73980.1	4.2	4.77	4.09	3.97	3.98	0.58	2.13	1.72	5.65	4.9	5.04	4.77	4.34	4.51	4.23	4.16	5.69
LOC_Os01g73990.1	6.35	5.39	5.72	5.85	5.43	5.69	5.12	5.29	6.53	6.65	6.8	6.48	6.77	6.88	6.6	6.7	5.59
LOC_Os01g74010.1	2.48	1.96	0	0.66	0	0	0.77	1.02	1.81	2.14	1.33	2.03	2.14	2.02	2.53	2.2	2.06
LOC_Os01g74020.1	4.56	4.88	2.01	2.33	1.75	4.54	4.39	4.37	4.41	0	0	0.41	5.44	5.31	5.42	5.49	3.63
LOC_Os01g74030.1	3.31	3.5	1.81	2.07	2.26	3.19	3.27	3.34	3.17	2.2	2.86	2.81	3.28	3.37	3.37	3.38	2.98
LOC_Os01g74040.1	2.99	3.42	3.47	3.33	3.58	4.45	3.9	4.3	2.29	1.58	0.98	0.64	2.61	1.79	2.73	2.71	1.11
LOC_Os01g74110.1	6.64	6.19	4.9	4.69	4.53	2.88	2.61	2.47	4.67	5.37	4.88	5.22	7.19	7.23	7.34	7.45	6.61
LOC_Os01g74146.1	1.91	2.07	2.37	1.52	2.01	1.82	0.72	0.26	1.87	2.61	2.63	2.49	1.25	1.62	0.99	1.08	2.58
LOC_Os01g74152.1	2.57	3.04	4.8	3.61	3.51	4.75	4.67	4.89	5.27	2.68	2.94	1.91	2.71	2.77	2.44	2.16	3.35
LOC_Os01g74180.1	3.02	3.25	2.4	2.3	2.45	1.28	1.38	1.59	2.76	3.01	3.48	3.45	3.21	3.24	3.28	3.31	2.97
LOC_Os01g74190.1	2.39	2.75	2.21	2.25	1.83	1.03	1.2	1.11	2.33	2.74	2.05	2.03	2.64	2.58	2.85	2.82	2.19
LOC_Os01g74200.1	3.1	3.03	3.28	3.05	2.83	2.8	2.59	2.14	4.09	2.24	2.28	2.42	3.04	3	2.72	2.75	2.68
LOC_Os01g74280.1	3.28	4.14	2.05	2.04	3.27	0	0	3.09	4.09	4.33	3.89	4.42	4.22	4.22	4.22	4.27	3.67
LOC_Os01g74300.1	6.68	7.59	5.6	5.22	5.11	0	5.41	4.27	9.16	6.39	6.03	6.59	5.03	5.53	4.56	4.75	8.78
LOC_Os01g74320.1	4.89	4.39	5.27	5.07	5.47	5.21	5.26	5.27	5.57	2.94	1.91	2.28	3.78	3.77	3.53	3.89	3.52
LOC_Os01g74330.1	2.65	2.89	1.82	2.01	1.73	0	0.36	1.11	3.14	2.6	2.6	2.79	2.73	2.75	2.56	2.7	3.24
LOC_Os01g74350.1	1.09	1.62	0	1.32	1.99	2.78	0	2.85	3.28	2.97	3.21	2.62	2.11	1.49	1.97	1.67	2.1
LOC_Os01g74370.1	2.58	2.48	4.78	4.99	4.62	3.27	3.17	3.24	2.66	1.03	1.91	0.61	1.13	0.48	0.76	0.95	0.8
LOC_Os01g74410.1	6.54	7.49	0	0	0	0	0	4.82	5.26	6.64	8.33	0	7.04	7.26	7.38	7	6.62
LOC_Os01g74410.2	10.64	10.41	8.39	8.89	8.93	8.06	7.92	8.62	8.39	12.82	12.07	12.59	10.95	11.05	11.26	10.8	10.41
LOC_Os01g74450.1	6.08	5.71	4.16	2.12	2.14	4.82	4	4.48	6.16	5.17	7.29	7.75	5.81	5.34	5.3	6.21	7.39
LOC_Os01g74480.1	1.89	1.47	2.97	2.08	2.26	2.15	2.56	2.55	1.45	1.62	1.91	2.04	1.8	1.32	1.89	1.47	1.67
LOC_Os01g74490.1	5.36	4.99	7.45	7.55	7.56	8.77	8.78	8.87	5.14	6.05	5.36	5.46	5.58	5.39	5.54	5.7	4.38
LOC_Os01g74520.1	4.02	4.02	0	2.11	0	0	1.68	1.16	3.94	2.44	1.69	1.44	4.17	4.18	4.11	3.94	3.65
LOC_Os01g74520.2	1.86	1.89	3.4	2.93	3.28	2.53	2.66	2.79	2.82	3.96	3.43	3.87	0.87	1.13	1.59	1.53	2.31
LOC_Os01g74540.1	3.49	3.85	2.73	2.81	2.98	1.51	2.3	2.76	4.26	3.72	4.01	3.39	3.46	3.54	3.71	3.85	3.83
LOC_Os01g74570.1	1.71	1.83	0	0	1.78	0	0.6	0.56	1.64	2.31	1.48	1.72	2.19	2.11	1.93	1.93	2.05
LOC_Os01g74580.1	3.45	3.72	3.5	3.14	3.25	3.8	3.23	3.77	4.74	3.64	4.29	4.16	3.5	3.66	3.42	3.49	3.64
LOC_Os01g74640.1	1.52	2.53	2.19	1.65	1.99	0.48	0.7	0.83	2.96	3.72	3.92	3.93	1.93	2.02	1.75	2.2	3.53
LOC_Os01g74650.2	2.79	0.24	0.3	1.15	0	0	0	0.54	1.82	1.19	0.38	0.89	3.16	2.55	3.01	3.17	0.09
LOC_Os01g74650.3	2.7	4.26	5.25	5.61	2.09	0.69	0.3	0	3.98	0	5.8	5.15	3.41	3.47	4.15	3.6	4.35
LOC_Os01g74660.1	2.78	2.62	2.29	1.88	2.3	3.19	3.42	2.72	3.14	3.32	2.45	2.36	2.55	2.56	2.76	2.59	2.82
LOC_Os01g74670.1	2.25	2.37	1.06	1.64	1.78	1.07	0	0	0.6	3.23	2.14	2.55	2.99	2.78	3.39	3.2	1.37
LOC_Os02g01010.1	4.43	4.45	4.43	4.69	2.24	2.91	2.9	2.72	3.7	5.17	5.66	5.24	4.35	4.38	3.98	4.11	4.55
LOC_Os02g01030.2	5.41	5.53	4.25	4.47	3.82	0	0	2.53	5.98	4.83	6.4	4.84	4.55	5.37	5.27	5.38	6.05
LOC_Os02g01030.3	0.23	0.16	5.2	4.52	5.02	0	0	3.76	0.04	5.83	0	5.13	0.08	0.02	0	0.1	0.06
LOC_Os02g01030.4	2.93	2.73	0	0	1.32	3.96	4.09	1.65	2.25	0.26	2.42	0.52	2.39	2.7	2.34	2.61	2.17
LOC_Os02g01060.1	3.04	3.06	1.53	0.47	0.96	1.91	1.78	2.05	3.35	3.75	3.7	3.95	3.73	3.64	3.53	3.88	3.31
LOC_Os02g01070.1	5.21	5.29	4.38	4.38	4.43	3.29	3.32	3.48	5.06	4.61	4.95	4.67	5.27	5.26	5.23	5.27	5.15
LOC_Os02g01110.1	3.82	3.85	3.07	3.04	2.8	2.26	1.22	1.66	3.54	3.72	3.74	4.04	3.89	3.84	3.93	3.95	3.62
LOC_Os02g01230.1	3.56	3.81	3.58	3.81	3.78	3.38	3.4	2.26	4.53	4.34	4.56	4.61	3.22	3.38	3.26	3.33	4.28
LOC_Os02g01240.1	2.17	2.2	3.43	3.25	0	3.02	3.16	0	3.24	2.01	0	5.12	2.77	1.59	1.76	3.02	1.51
LOC_Os02g01250.1	5.53	5.76	3.91	3.86	4.04	4.62	3.18	3.51	5.85	4.99	4.85	5.33	5.72	5.76	5.71	5.73	5.92
LOC_Os02g01280.1	1.01	0.7	0	5.12	5.4	0	0	0	0.44	0	6.07	0	0.84	0.27	0.03	1.27	3.39
LOC_Os02g01332.1	6.31	6.75	6.04	6.04	5.86	4.93	4.38	4.75	7.31	7.01	6.73	6.78	6.15	6.3	6.21	6.25	7.3
LOC_Os02g01350.1	3.13	3.3	3.17	2.96	3.37	2.81	2.89	2.82	3.25	2.83	3.37	3.52	2.91	2.99	3.27	3.32	2.92
LOC_Os02g01355.1	5.12	5.36	0	0	0	0	0	4.42	4.66	4.94	5.16	6.01	5.6	5.59	5.63	5.83	4.7
LOC_Os02g01360.1	3.56	5.62	2.16	4.72	1.77	4.27	0	4.53	4.79	5.13	5.37	5.38	6.09	3.13	6.13	6.21	5.17
LOC_Os02g01450.1	4.66	4.67	3.78	3.09	3.26	1.24	1.97	1.87	5.11	4.55	4.19	3.95	4.42	4.6	4.44	4.51	5.15
LOC_Os02g01490.1	3.9	3.99	2.41	2.83	2.88	2.46	2.74	2.78	3.16	3.56	3.94	3.94	3.87	4.01	3.96	4.01	3.09
LOC_Os02g01500.1	4.26	4.39	4.5	4.47	4.51	3.65	3.43	3.36	4.77	4.43	5.25	4.76	3.95	4.12	3.97	4	4.79
LOC_Os02g01510.1	5.32	5.5	3.98	3.98	4.39	4.2	0	4.06	6.1	4.29	5.39	4.93	5.5	5.55	5.37	5.37	5.85
LOC_Os02g01520.1	4.4	4.45	3.58	3.62	3.57	2.65	3.06	2.85	3.7	4.71	4.52	4.17	4.82	4.57	4.46	4.48	4.52
LOC_Os02g01540.1	1.89	1.73	4.88	4.45	4.78	8.2	7.8	7.79	3.51	1.82	2.47	2.06	1.01	1.23	1.05	1.05	2.25
LOC_Os02g01560.1	7.68	8.1	8.08	7.96	8.18	5.41	6.25	6.76	8.74	8.81	8.88	8.89	7.87	7.76	7.8	7.79	8.73
LOC_Os02g01590.1	5.39	5.86	4.55	3.99	3.6	0.7	1.12	1.28	2.5	4.2	3.4	2.83	3.99	4.41	3.6	3.4	4.01
LOC_Os02g01720.1	5.29	5.29	3.37	3.47	3.35	2.37	3.33	2.99	4.65	3.87	4.33	4.19	5.4	5.43	5.3	5.41	5.05
LOC_Os02g01730.1	2.76	2.26	0.88	1.28	1.61	2.26	1.33	1.3	3.55	2.01	1.95	1.27	2.31	2.35	2.1	1.95	3.28
LOC_Os02g01790.1	2.16	2.34	1.84	0.03	1.64	1.22	1.31	1.88	1.72	0.21	2.29	2.3	2.01	2.25	2.46	2.66	2
LOC_Os02g01870.1	3.44	3.03	1.94	1.77	0	2.02	0.85	0.79	2.23	2.51	1.72	2.63	3.31	3.17	3.42	3.18	2.73
LOC_Os02g01890.1	5.8	5.51	4.85	5.14	5.02	4.26	4.19	3.98	4.13	5.83	5.24	4.99	5.97	5.93	6.13	6.14	5.16
LOC_Os02g01930.1	5.29	4.66	5.13	5.14	5.27	5.63	5.79	5.88	3.54	3.05	2.51	2.2	3.23	2.86	3.41	3.27	2.87
LOC_Os02g02020.1	3.48	3.56	2.76	2.13	2.6	2.12	1.9	1.87	4.23	3.19	3.45	2.93	3.28	3.4	3.53	3.5	3.71
LOC_Os02g02130.1	7.55	7.95	4.82	5.46	5.58	4.65	4.28	4.26	9	5.9	6.06	6.3	7.62	7.71	7.73	7.58	8.89
LOC_Os02g02140.1	2.91	3.21	2.92	2.78	2.62	1.54	0.75	0.65	2.01	3.44	3.63	2.96	3.33	3.42	2.89	3.4	3.78
LOC_Os02g02160.1	3.16	3.57	1.22	1.77	1.82	1.13	0.73	0	2.36	3.22	3.08	2.64	2.66	3.26	2.75	2.69	4.06
LOC_Os02g02170.1	4.66	4.62	1.86	2.24	2.03	0	0.15	0.83	3.83	2.74	3.36	2.41	4.33	5.35	4.61	4.39	2.89
LOC_Os02g02190.1	2.6	3.48	2.55	2.81	2.75	0	0.15	1	2.54	1.09	1.89	3.02	2.42	3.03	2.22	2.41	1.68
LOC_Os02g02270.1	4.28	4.3	3.13	3.42	3.35	2.15	2.71	2.8	4.22	4.87	4.58	4.23	4.6	4.38	4.45	4.41	4.25
LOC_Os02g02310.1	1.43	2.36	2.54	2.43	2.71	1.54	0.97	1.86	1.44	4.01	2.81	3.01	1.63	1.86	1.6	1.32	3.1
LOC_Os02g02320.1	5.9	5.88	5.34	5.08	4.77	6.34	6.3	6.74	5.96	5.24	5.46	5.19	5.85	6.04	5.57	5.95	5.87
LOC_Os02g02340.1	3.46	3.8	2.1	1.45	1.63	3.32	2.87	2.47	5.02	2.59	2.53	1.81	3.48	3.84	3.31	2.91	3.52
LOC_Os02g02350.1	3.53	3.97	3.74	3.56	3.63	2.97	3.19	3.48	2.69	1.46	3.89	1	3.9	3.95	3.76	4.12	3.2
LOC_Os02g02350.2	2.38	2.73	0	0.3	0.87	0	0.48	1.63	3.75	4.38	2.83	4.54	2.75	2.81	3.02	2.79	3.38
LOC_Os02g02360.1	3.93	4.08	3.71	3.74	3.89	2.98	2.69	2.69	4.13	3.84	4.27	4.2	4.07	4.03	4.24	4.3	3.87
LOC_Os02g02370.1	3.53	3.98	4.63	3.82	3.27	1.55	0.54	0.82	3.19	3.35	4.01	3.06	3.65	3.94	3.5	3.58	4.96
LOC_Os02g02390.1	2.88	3.15	2.21	3.08	2.74	1.47	0.7	1.43	0.63	3.07	2.27	2.83	3.2	2.95	3.25	2.91	1.73
LOC_Os02g02400.1	5.25	7.1	0	3.36	0	0	0	0	5.38	6.63	4.8	2.4	5.68	4.95	5	4.93	6.97
LOC_Os02g02400.2	4.08	1.15	0	0.91	2.21	0.44	1.32	2.6	4.24	2.11	2.57	0.74	2.09	3.97	1.52	1.32	1.53
LOC_Os02g02410.1	1.41	7.21	8.08	7.22	7.33	8.96	8.24	7.75	4.36	8.59	8.81	7.96	6.96	7.15	6.84	7.12	7.7
LOC_Os02g02424.2	1.28	1.43	2.05	2.33	2.23	1.73	1.41	1.78	0.94	1.55	0.7	3.29	1.47	1.55	1.62	1.41	1.08
LOC_Os02g02470.1	3.07	3.26	3.27	3.4	3.52	2.36	2.68	1.96	2.93	3.72	4.17	3.82	2.97	3.12	3.18	2.95	3.52
LOC_Os02g02480.1	4.34	4.35	4.29	3.59	3.46	3.89	4.16	3.79	4.63	5.14	5.19	4.95	4.57	4.55	4.55	4.66	4.47
LOC_Os02g02480.2	2.88	3.42	2.29	3.4	3.62	4.37	2.11	3.77	2.86	0.87	1.9	3.84	1.67	1.94	2.43	2.52	3.19
LOC_Os02g02490.1	3.81	3.5	4	4.02	4.11	3.17	2.75	2.33	3.23	4.59	3.97	4.32	3.63	3.48	3.74	4.09	3.83
LOC_Os02g02510.1	5.59	5.79	4.92	5.21	5.09	4.48	4.41	4.87	6.01	6.57	6.6	6.82	5.94	5.92	5.88	6.02	6.21
LOC_Os02g02520.1	2.99	3.26	2.63	3.15	2.9	0	0.61	0.85	1.53	3.7	3.12	3.27	3.32	3.15	3.45	3.25	2.35
LOC_Os02g02524.1	3.65	3.91	3.49	3.42	3.47	1.91	1.7	2.09	5.07	4.21	4.36	4.15	3.69	3.76	3.64	3.72	4.69
LOC_Os02g02530.1	4.14	4.86	4.73	3.99	4.32	2.85	3.14	2.66	4.8	5.44	5.63	5.6	4.95	4.3	4.19	5.07	4.86
LOC_Os02g02540.1	2.26	2.18	2.41	2.6	2.22	2.26	1.72	1.59	2.14	2.65	3.23	3.26	2.37	2.28	2.38	2.33	2.01
LOC_Os02g02590.1	1.82	2.03	0.76	1.54	1.35	0.46	1.42	0.6	1.74	2.73	2.4	2.43	2.28	2.27	2.34	2.38	1.97
LOC_Os02g02600.1	2.9	2.24	4.9	5.54	4.84	6.33	5.75	5.24	4.32	0	0	0	4.66	4.76	4.62	3.72	4.82
LOC_Os02g02620.1	2.98	3.17	2.97	2.67	2.37	1.21	1.44	1.25	2.38	3.24	3.7	3.27	3.01	3.02	2.71	2.92	2.97
LOC_Os02g02690.1	3.37	3.54	2.35	2.46	2.4	2.05	2.09	2.13	3.87	3.13	3.43	3.33	3.49	3.43	3.43	3.36	3.92
LOC_Os02g02700.1	3.47	3.42	4.19	4.25	4.34	5.15	5.05	5.28	3.83	4.2	4.3	4.19	3.79	3.78	3.82	3.6	3.43
LOC_Os02g02720.4	3.43	2.16	2.99	0.95	1.39	4.29	2.71	3.57	3.43	3.81	0.35	0.84	3.82	3.96	4	3.78	1.77
LOC_Os02g02730.1	3.09	3.04	2.46	1.94	2.02	1.41	2.66	2.25	3.92	2.49	1.89	2.13	2.73	2.69	2.59	2.66	3.02
LOC_Os02g02740.1	2.27	1.8	3.28	3.1	3.32	2.05	2.66	2.67	2.07	1.87	2.18	2.03	1.53	1.71	1.59	1.47	1.66
LOC_Os02g02750.3	2.39	3.88	1.31	0.04	1.2	0	0	0	0.78	1	0.47	1.71	1.33	1.94	1.49	1.13	1.67
LOC_Os02g02780.1	5.08	5.47	6.55	6.51	0	0	0	0	6.27	7.34	7.09	0	6.57	6.09	6.75	6.26	6.68
LOC_Os02g02810.1	1.9	1.98	1.52	1.38	1.85	0.8	0.43	0.94	1.97	1.81	2.53	2.37	2.11	2.04	1.66	1.93	2.09
LOC_Os02g02840.1	5.66	6.14	5.77	5.41	5.26	3.68	4.23	3.87	5.91	6.31	6.67	6.27	5.75	5.95	5.6	5.66	6.59
LOC_Os02g02850.1	3	3.21	2.16	2.12	2.33	0.92	1.39	1.9	3.01	3.27	2.7	3.08	3.25	3.11	3.31	3.49	3.13
LOC_Os02g02860.1	2.95	3.24	2.99	3.16	2.84	1.8	2.58	2.34	2.85	3.08	3.73	3.47	3.32	3.55	2.89	3.52	2.54
LOC_Os02g02870.1	6.85	6.72	5.86	5.72	5.71	4.6	4.36	4.64	6.58	5.9	6.2	6.11	6.5	6.45	6.44	6.47	7.06
LOC_Os02g02880.1	3.34	3.57	2.02	1.91	1.68	0.49	0.96	1.45	2.93	3.17	3.2	3.16	3.61	3.57	3.59	3.74	3.35
LOC_Os02g02890.1	9.86	10.13	7.27	6.96	6.68	5.1	5.32	5.52	9.69	9.52	9.35	9.07	10.03	10.1	9.75	10.01	10.82
LOC_Os02g02920.2	3.01	3.03	0	0	1.16	3.74	0	1.08	2.29	0.32	0.88	0.21	2.62	3.32	0.89	2.46	1.84
LOC_Os02g02940.1	5.33	5.37	0.62	5.31	5.17	4.21	4.65	4.5	5.01	6.02	6.26	6.02	5.41	5.48	5.5	5.35	5.75
LOC_Os02g02960.3	3.07	1.31	4.37	4.11	0	3.36	3.18	3.99	4.02	0	0.48	5.17	2.16	3.79	0	4.12	3.5
LOC_Os02g02990.1	5.01	5.08	6.14	5.86	6.27	4.8	4.88	5.08	6.19	5.41	6.44	6.28	4.69	4.83	4.77	4.7	5.75
LOC_Os02g03000.2	2.55	2.68	1.1	1.27	1.22	0.41	0.54	0.64	2.21	2.5	2.54	1.69	2.91	2.71	2.78	2.85	2.4
LOC_Os02g03010.1	2.7	3.13	2.53	2.95	2.34	3.02	1.92	2.04	2.18	3.69	3.47	3.79	2.92	2.8	3.01	2.87	2.25
LOC_Os02g03020.1	4.04	4.24	2.33	3.26	3.27	2.99	3.83	3.12	4.49	4.43	4.05	4.35	4.63	4.39	4.23	4.26	4.96
LOC_Os02g03040.1	6.51	6.5	6.08	5.97	5.66	5.53	4.67	5.78	5.31	0	4.29	4.8	4.92	6.32	4.69	4.72	5.82
LOC_Os02g03040.2	3.69	2.24	3.98	4.18	5.27	5.02	4.32	4.32	1.77	0	1.06	2.35	4.16	1.82	4.21	3.87	1.39
LOC_Os02g03040.3	4.18	4.18	1.09	0.49	0.24	1.2	4.48	2.88	2.85	2.96	3.88	1.53	5.38	4.35	5.46	5.15	3.88
LOC_Os02g03060.1	2.92	2.59	4.19	2.39	1.94	0.7	0	0.98	0.62	1.42	4.87	2.47	0.89	0.94	0.68	0.75	0.51
LOC_Os02g03060.2	1.08	1.32	0	3.52	3.61	1.72	2.29	2.25	1.25	0	0	3.8	0.88	0.52	0.57	0.84	1
LOC_Os02g03070.1	4.27	4.07	3.79	2.64	3.45	4.29	2.96	0	4.66	4.8	4.7	4.82	5.41	5.34	4.62	5.17	4.72
LOC_Os02g03070.2	3.58	3.79	3.42	3.64	3.67	0	2.4	3.27	0.58	2.39	2.45	3.06	1.94	1.96	2.83	2.12	0.36
LOC_Os02g03100.1	1.14	0.18	3.26	2.99	4	3.46	3.25	1.31	0.96	3.24	2.12	2.97	0.15	0.51	0.96	0.29	0.62
LOC_Os02g03100.2	5.27	5.35	4.09	3.96	2.8	0	0	3.74	4.77	4.92	5.12	5.45	5.43	5.42	5.37	5.29	5.34
LOC_Os02g03230.1	3.06	4.68	0	0	4.38	3.53	4.99	4.36	2.3	5.28	5.87	4.5	3.67	5.17	5.16	3.91	2.96
LOC_Os02g03260.3	1.75	1.17	4.54	4.56	4.22	3.61	3.83	3.46	0.65	4.53	4.67	4.79	0.84	0.26	0.23	0.16	1.55
LOC_Os02g03270.1	4.44	4.45	2.95	2.85	2.86	1.86	1.94	1.69	4.09	4.41	4.43	4.12	4.88	4.79	4.82	4.91	4.79
LOC_Os02g03280.2	4.74	4.64	9.12	9.14	9.15	8.74	8.67	8.67	6.47	7.53	7.77	7.37	7.27	7.37	7.21	6.31	5.41
LOC_Os02g03280.3	5.98	5.44	4.9	5.03	5.36	3.53	3.71	3.25	3.71	0	0.38	0	0.69	0.16	0.12	1.58	3.96
LOC_Os02g03294.1	2.43	2.92	0.51	1.21	1.19	0.87	0.79	1.04	2.58	2.27	2.8	2.55	2.88	2.94	2.78	3	3.19
LOC_Os02g03410.1	0.93	1.02	2.65	2.1	3.56	0	3.63	3.01	2.86	0	2.91	3.22	1.34	1.82	1.64	1.67	2.12
LOC_Os02g03410.2	0.96	1.11	2.56	2.04	3.49	4.57	3.67	3.67	2.97	0.84	4.08	3.43	3.21	3.02	1.91	3	3.83
LOC_Os02g03430.1	2.65	2.77	3.16	3.33	1.38	0	1.45	0.57	3.37	2.1	2.25	2.04	2.27	2.05	1.97	1.96	3.4
LOC_Os02g03450.1	4.8	4.84	3.56	3.65	3.44	3.66	3.02	3.07	4.39	3.99	4.62	4.59	5.2	5	5.02	5.04	4.66
LOC_Os02g03470.1	5.14	5.23	5.05	5.11	4.77	4.03	4.07	3.99	5.29	5.71	5.73	5.76	5.14	5.14	5.09	5.15	5.38
LOC_Os02g03540.1	3.61	3.79	3.09	3.14	2.64	3	2.69	2.89	4.03	3.89	3.5	3.39	3.75	3.75	3.71	3.81	3.62
LOC_Os02g03560.2	2.39	1.66	2.28	3.97	3.85	3.75	5.08	4.87	1.83	2.85	3.06	3.06	0.46	0.57	1.03	0.76	0.52
LOC_Os02g03570.1	2.43	2.59	0.62	0.54	0	0	0.98	0.53	3.72	1.17	0.54	1.56	2.42	2.3	2.48	2.6	4.27
LOC_Os02g03575.1	3.17	3.57	2.36	2.01	1.71	3.29	3.55	3.31	3.61	3.94	4.2	3.9	3.58	3.6	3.48	3.34	3.63
LOC_Os02g03580.3	0.61	0.38	3.29	3.56	3.7	2.92	2.9	2.99	0.04	4.13	4.46	4.78	0.9	1.98	1.99	1.46	0.51
LOC_Os02g03590.1	0.89	0.74	1.6	1.7	2.01	1.43	1.69	1.26	0.77	2.75	2.61	3.1	1.26	1.1	0.91	0.72	0.89
LOC_Os02g03610.1	3.97	4.12	3.44	3.42	3.44	3.84	4.05	4.06	4.79	4.26	4.49	4.65	4.14	4.23	4.1	4.15	4.66
LOC_Os02g03620.1	3.58	3.93	2.4	2.37	2.1	1.99	1.44	1.29	3.59	3.75	4.01	3.76	4.13	3.96	3.85	3.85	4.02
LOC_Os02g03700.1	3.64	4.01	3.92	3.59	3.19	4	4.33	4.54	3.18	2.74	3.42	3.38	4.06	4.2	4.34	4.11	2.42
LOC_Os02g03710.1	7.47	6.18	10.61	10.66	10.52	11.72	11.75	11.42	8.37	2.3	2.96	1.84	0.75	1.31	1.15	0.87	4.19
LOC_Os02g03730.1	4.31	4.63	3.12	2.78	2.8	2.25	2.02	2.27	4.92	4.01	4.56	4.53	4.27	4.41	4.45	4.59	4.89
LOC_Os02g03790.1	2.42	2.5	1.56	1.2	1.04	0.8	0.61	0.76	2.31	2.37	2.47	2.49	2.25	2.1	2.33	2.26	1.94
LOC_Os02g03820.1	2.29	2.45	1.76	1.68	1.51	0.79	0.46	1.23	1.79	1.84	2.78	2.75	2.74	2.53	2.62	2.63	2.15
LOC_Os02g03830.1	2.83	2.41	2	1.2	0.6	2.3	1.27	1.39	1.76	1.5	1.21	1	2.32	2.45	2.29	2.38	2.95
LOC_Os02g03850.1	3.37	3.27	0	2.63	2.89	1.25	0.92	1.76	3.09	3.66	4.03	3.86	3.75	3.41	3.26	3.39	2.73
LOC_Os02g03860.1	7.55	7.76	7.66	7.58	7.36	5.97	5.81	5.83	7.56	7.64	7.86	7.85	7.77	7.77	7.75	7.73	8.09
LOC_Os02g03870.1	5.08	6.3	1.56	2.04	1.91	0	0	0.21	4.41	5.32	5.71	5.82	4.97	5.78	4.91	5.03	5.55
LOC_Os02g03890.2	4.3	4.49	4.22	1.4	5.64	4.47	4.77	4.83	4.66	6.1	5.99	5.24	4.64	4.49	4.66	4.19	4.22
LOC_Os02g03900.1	2.39	4.18	0	0	0	0	0	0	2.04	6.32	6.38	6.29	5.75	5.61	3.01	1.95	3.52
LOC_Os02g03960.1	4.24	4.65	3.38	3.14	2.98	1.98	2.3	2.95	5.73	4.14	4.64	4.43	4.5	4.55	4.56	4.7	5.51
LOC_Os02g04020.1	4.92	5.21	5.16	0	4.42	5.38	5.69	0.21	5.23	3.89	5.69	0	5.24	4.89	5.24	5	5.18
LOC_Os02g04040.1	5.39	5.32	5.22	5.03	5.36	4.65	4.21	4.43	4.86	5.59	5.74	5.89	5.15	5.19	5.02	5	5.38
LOC_Os02g04100.1	5.72	5.91	6.28	6.05	6.2	6.14	5.81	5.84	6.48	7.04	7	6.81	5.83	5.88	5.66	5.78	6.18
LOC_Os02g04120.1	4.09	4.05	2.93	2.64	2.81	1.28	1.82	2.58	5.1	2.29	3.12	2.64	4.11	4.15	4.09	4.11	3.89
LOC_Os02g04130.1	6.9	6.26	7.89	7.96	8.18	9.07	9.24	9.04	6.84	1.78	2.14	0.48	2.83	1.33	2.96	2.9	2.46
[truncated: 20,081 more rows]
