# Supplementary material for: Co-expression network analysis of the transcriptomes of rice roots exposed to various cadmium stresses reveals universal cadmium-responsive genes
Source: BMC Plant Biol. 2017 Nov 7;17:194. doi: 10.1186/s12870-017-1143-y (PMC5678563; doi:10.1186/s12870-017-1143-y)
Supplement: Supplementary file 9 — Four DEGs datasets (MCd1 vs ck0, MCdD vs ck0, Cd24h vs ck24h, Cd1h vs ck1h) output by limma package. (XLS 1903 kb) [file 12870_2017_1143_MOESM9_ESM.xls]

## Sheet: Cd1h-ck1h
Transcript ID	logFC	adj.P.Val
LOC_Os03g60560.1	7.10879	0.016044
LOC_Os11g31060.1	6.79958	0.0196428
LOC_Os09g32000.1	6.79369	0.0127834
LOC_Os09g20220.1	6.43416	0.0180553
LOC_Os10g38340.1	6.39639	0.0116436
MSTRG.11564.1	6.37333	0.0213712
MSTRG.20876.1	6.28794	0.0154131
MSTRG.21343.10	6.27344	0.0154131
MSTRG.18911.2	6.22281	0.0116436
LOC_Os07g07440.1	6.12081	0.0177421
LOC_Os02g03710.1	6.08547	0.0237196
MSTRG.10281.1	6.0478	0.0116436
MSTRG.5152.1	5.96535	0.0236793
MSTRG.23688.1	5.8726	0.0228426
MSTRG.23688.5	5.84659	0.0231746
LOC_Os03g10050.1	5.79323	0.0213712
MSTRG.2323.1	5.76392	0.0153236
LOC_Os09g31990.1	5.75211	0.015418
LOC_Os10g38314.1	5.70914	0.0192773
MSTRG.5173.1	5.69594	0.0189373
MSTRG.22043.1	5.69275	0.0116436
LOC_Os07g05940.1	5.63171	0.0140989
MSTRG.18415.1	5.60592	0.0116436
LOC_Os07g43740.1	5.58705	0.0263385
MSTRG.26217.5	5.57799	0.0303828
MSTRG.13107.2	5.49443	0.0208213
LOC_Os03g16030.1	5.43514	0.0224151
LOC_Os08g40910.1	5.35127	0.0270432
MSTRG.11711.1	5.33233	0.0254367
MSTRG.9014.9	5.32155	0.00602877
MSTRG.18911.3	5.26835	0.0192773
LOC_Os02g03280.3	5.23899	0.0219399
LOC_Os02g36340.2	5.23763	0.0181107
LOC_Os08g36920.1	5.15557	0.0174982
LOC_Os03g60570.1	5.12054	0.0217831
MSTRG.24352.1	5.10611	0.0154131
LOC_Os11g42989.1	5.09395	0.0140989
MSTRG.16547.1	5.08638	0.0154131
LOC_Os07g08840.3	5.08506	0.0177421
MSTRG.15002.5	5.08222	0.0180266
LOC_Os06g11290.1	5.0551	0.0307383
LOC_Os03g32230.1	5.04201	0.016658
MSTRG.25764.1	5.03461	0.0177421
LOC_Os06g06490.3	5.02652	0.0192773
MSTRG.13107.1	5.01519	0.0141321
LOC_Os05g34730.1	4.99336	0.0155538
LOC_Os06g04240.1	4.983	0.0196428
LOC_Os01g44120.1	4.97606	0.0192709
MSTRG.20876.3	4.97325	0.0212934
MSTRG.15002.4	4.96192	0.0154131
LOC_Os07g12340.1	4.92931	0.0177421
LOC_Os10g25230.1	4.88802	0.0177421
MSTRG.15248.6	4.8657	0.0287491
MSTRG.15248.7	4.81428	0.0216864
LOC_Os01g14440.1	4.80316	0.0196428
LOC_Os03g16020.1	4.78185	0.0225585
MSTRG.12467.3	4.78091	0.0116436
LOC_Os11g10470.1	4.77771	0.016044
LOC_Os02g11859.1	4.77353	0.016658
MSTRG.3026.3	4.76181	0.0233897
LOC_Os08g04360.1	4.75933	0.0187736
MSTRG.13791.3	4.726	0.0154131
MSTRG.26225.3	4.70696	0.0242335
MSTRG.26566.4	4.70401	0.0154131
LOC_Os02g52150.1	4.67596	0.0263791
MSTRG.1553.4	4.67241	0.0189373
LOC_Os09g28440.1	4.67141	0.0218109
MSTRG.10520.4	4.66575	0.024588
LOC_Os03g14110.1	4.60569	0.00633096
MSTRG.15248.2	4.57885	0.0220538
LOC_Os06g11240.1	4.52358	0.0116436
MSTRG.19519.4	4.46805	0.022873
MSTRG.27676.3	4.40465	0.0196428
MSTRG.837.1	4.40171	0.0256597
MSTRG.26566.6	4.40099	0.0181107
LOC_Os08g10480.1	4.40032	0.0140989
MSTRG.23402.1	4.38911	0.0224151
LOC_Os01g45110.1	4.32874	0.0192773
MSTRG.10313.4	4.32778	0.0174982
LOC_Os01g19330.1	4.32757	0.0327113
MSTRG.24925.1	4.28816	0.0251242
MSTRG.4600.3	4.26749	0.0438801
MSTRG.16590.2	4.2649	0.0106958
LOC_Os02g37330.1	4.25415	0.0153617
LOC_Os05g25920.1	4.24655	0.0180553
MSTRG.20035.1	4.24273	0.0192333
MSTRG.19519.2	4.24196	0.0106958
MSTRG.22043.2	4.2398	0.0219399
MSTRG.10313.3	4.23848	0.0116436
LOC_Os08g04350.1	4.22326	0.0165526
LOC_Os01g19880.1	4.20844	0.0233897
MSTRG.27929.3	4.20342	0.0263791
MSTRG.1568.2	4.20316	0.0448401
MSTRG.491.4	4.18858	0.0424124
LOC_Os01g72530.1	4.18522	0.0140989
LOC_Os06g13870.1	4.18234	0.0208213
MSTRG.13707.1	4.18233	0.0358426
MSTRG.11881.5	4.15723	0.0116436
MSTRG.13246.2	4.10942	0.0218078
MSTRG.5157.9	4.10281	0.0187424
MSTRG.19519.3	4.09974	0.0210222
MSTRG.22395.5	4.09115	0.0242335
LOC_Os12g05440.1	4.08795	0.0194897
MSTRG.12569.2	4.08147	0.0135814
MSTRG.4600.4	4.06918	0.0491911
LOC_Os03g19720.1	4.06752	0.0140989
LOC_Os05g50100.1	4.06606	0.0192773
MSTRG.10586.1	4.05818	0.0212934
MSTRG.21094.2	4.05096	0.0211425
MSTRG.14733.4	4.04427	0.0471797
MSTRG.12569.1	4.04239	0.0116436
LOC_Os06g11260.1	4.03123	0.016044
LOC_Os09g27410.1	4.02845	0.0154131
MSTRG.11607.1	4.00491	0.0147558
MSTRG.2242.1	4.00336	0.0177421
LOC_Os09g27260.1	4.00257	0.0301783
MSTRG.20112.6	4.00054	0.0263791
MSTRG.16547.4	3.9938	0.0116436
MSTRG.4085.2	3.96462	0.0196282
LOC_Os08g15050.1	3.95021	0.0282547
MSTRG.21520.5	3.94495	0.0141321
MSTRG.13240.3	3.93962	0.0435624
MSTRG.5152.3	3.93746	0.0116436
LOC_Os06g33970.1	3.93381	0.0194897
LOC_Os08g42800.1	3.91315	0.022261
MSTRG.19780.1	3.876	0.0216864
MSTRG.1568.1	3.8692	0.0407927
MSTRG.20591.7	3.86077	0.00740704
LOC_Os09g15670.1	3.85131	0.0140989
MSTRG.17511.6	3.84867	0.0116436
MSTRG.2242.2	3.84719	0.0243669
MSTRG.5923.4	3.83797	0.0204384
MSTRG.18221.2	3.82648	0.0309323
LOC_Os09g29310.1	3.82592	0.0177421
LOC_Os02g33590.1	3.82205	0.0192773
MSTRG.15544.7	3.82097	0.0116436
LOC_Os01g32380.1	3.82005	0.0225186
MSTRG.17362.1	3.8106	0.0116436
LOC_Os01g46440.1	3.80843	0.0287491
MSTRG.25928.1	3.79901	0.0450901
MSTRG.7644.2	3.79708	0.0135814
MSTRG.24926.1	3.79243	0.0216864
LOC_Os09g36300.3	3.77449	0.0204384
MSTRG.18911.5	3.76761	0.0106958
MSTRG.27327.1	3.74969	0.0206183
MSTRG.245.1	3.73416	0.0245411
LOC_Os09g39850.1	3.70848	0.0192709
LOC_Os06g09310.1	3.7023	0.016044
LOC_Os04g58090.1	3.69969	0.0218078
MSTRG.13379.6	3.68396	0.022274
MSTRG.14816.3	3.68294	0.0218078
LOC_Os02g04130.1	3.68255	0.0213712
MSTRG.20661.2	3.67862	0.0233897
LOC_Os01g72550.1	3.67778	0.0153236
MSTRG.2316.2	3.67604	0.0231486
MSTRG.20112.5	3.67553	0.0177421
LOC_Os03g60080.1	3.67414	0.0208213
LOC_Os09g17152.1	3.6725	0.0192709
LOC_Os02g15280.1	3.67124	0.0187736
LOC_Os08g37660.1	3.66385	0.0181107
MSTRG.1698.5	3.65883	0.0153236
LOC_Os04g01950.1	3.64886	0.028848
LOC_Os05g30500.1	3.64587	0.0251931
MSTRG.21697.1	3.64483	0.0242335
LOC_Os01g36950.3	3.64044	0.0196282
LOC_Os06g11150.1	3.63956	0.0208953
LOC_Os11g05380.1	3.62686	0.0242335
LOC_Os02g36530.1	3.61921	0.0177421
MSTRG.17193.3	3.61565	0.0366853
MSTRG.22806.4	3.60882	0.0312646
MSTRG.15544.8	3.60747	0.0140989
MSTRG.7903.2	3.59269	0.0187424
MSTRG.23983.1	3.59015	0.0159045
MSTRG.17319.2	3.58879	0.0233897
MSTRG.9350.3	3.58298	0.0457832
MSTRG.5177.2	3.58233	0.020823
MSTRG.6961.1	3.5789	0.0425924
MSTRG.24547.1	3.57762	0.0192333
LOC_Os01g45250.1	3.57664	0.0170581
LOC_Os03g16980.2	3.56868	0.0225186
MSTRG.21032.1	3.56691	0.0153236
LOC_Os01g41420.1	3.56527	0.0236568
LOC_Os09g34020.1	3.56514	0.0211425
LOC_Os10g28340.1	3.55708	0.0401414
LOC_Os06g11210.1	3.55384	0.0140989
MSTRG.17511.5	3.54425	0.022261
MSTRG.10586.4	3.52949	0.0233897
MSTRG.10313.1	3.5155	0.0154131
MSTRG.11607.3	3.51298	0.0165233
MSTRG.20874.3	3.50627	0.0282085
LOC_Os02g09990.1	3.49583	0.0260331
MSTRG.1960.1	3.49179	0.0177421
MSTRG.8394.5	3.48473	0.0294827
MSTRG.7644.5	3.47755	0.0106958
MSTRG.22165.1	3.47744	0.0346684
MSTRG.16528.6	3.47309	0.0178184
LOC_Os08g42490.1	3.47077	0.0159045
MSTRG.23998.4	3.47009	0.041242
MSTRG.9001.1	3.46744	0.0421699
MSTRG.9014.11	3.45663	0.0170581
MSTRG.26225.1	3.4414	0.0135814
MSTRG.11892.1	3.43884	0.0355397
LOC_Os06g36930.1	3.43651	0.0192709
MSTRG.27255.2	3.42791	0.0186676
MSTRG.25155.1	3.41545	0.0192773
MSTRG.3026.2	3.40162	0.0389814
LOC_Os04g58810.1	3.40006	0.0239464
MSTRG.3237.2	3.39559	0.0273995
MSTRG.24928.1	3.38905	0.0218078
MSTRG.1413.11	3.38632	0.0116436
MSTRG.13246.1	3.38326	0.0355397
MSTRG.25093.1	3.38111	0.016044
MSTRG.16778.2	3.37821	0.0206262
LOC_Os01g41430.1	3.37527	0.0154131
MSTRG.1625.4	3.37166	0.0210924
MSTRG.24124.2	3.37162	0.0231746
MSTRG.19683.1	3.36882	0.0446363
LOC_Os06g04220.1	3.36834	0.0265797
LOC_Os03g08330.1	3.35678	0.0154131
MSTRG.22260.6	3.35041	0.0224151
LOC_Os09g19970.1	3.35002	0.0332728
MSTRG.19677.1	3.33605	0.0301783
MSTRG.11403.4	3.32669	0.0218078
MSTRG.26566.1	3.32559	0.0116436
LOC_Os01g58310.1	3.32413	0.0187736
LOC_Os08g07620.1	3.32409	0.0154131
MSTRG.21849.1	3.32316	0.0199146
MSTRG.13240.1	3.32268	0.0474751
MSTRG.20894.1	3.31564	0.0187424
MSTRG.20661.4	3.30283	0.0381591
MSTRG.1965.2	3.29741	0.0213712
MSTRG.15544.2	3.28966	0.0116436
MSTRG.1380.1	3.28202	0.0116436
MSTRG.19261.1	3.27692	0.0235751
MSTRG.19017.1	3.27548	0.0192773
LOC_Os02g07260.2	3.27424	0.0402192
LOC_Os06g45570.1	3.25605	0.0192773
MSTRG.26000.2	3.25467	0.0224151
LOC_Os02g15290.1	3.24504	0.0140989
LOC_Os07g33270.1	3.22798	0.0177421
LOC_Os03g09170.1	3.22028	0.0245411
LOC_Os11g09010.1	3.20649	0.0251242
MSTRG.26119.8	3.20606	0.02565
MSTRG.27950.6	3.19542	0.0230265
MSTRG.11826.2	3.19508	0.0231746
LOC_Os10g41330.2	3.19194	0.0196428
LOC_Os02g07690.1	3.18916	0.0180553
LOC_Os08g04630.1	3.18246	0.0196428
MSTRG.15573.4	3.1752	0.0436239
LOC_Os07g22730.1	3.17239	0.0196428
LOC_Os05g12090.1	3.17181	0.0180553
LOC_Os08g07660.1	3.16293	0.0233897
LOC_Os08g04800.1	3.16288	0.0177421
LOC_Os01g50400.1	3.16258	0.0359998
MSTRG.1161.1	3.16253	0.0210222
LOC_Os09g35030.1	3.15126	0.039113
LOC_Os11g33050.1	3.14298	0.0216864
MSTRG.12482.3	3.1429	0.0313509
LOC_Os02g08440.2	3.14272	0.0401881
MSTRG.12667.1	3.13881	0.0408965
MSTRG.13240.4	3.1379	0.016044
LOC_Os06g44010.1	3.13522	0.0408775
MSTRG.13477.1	3.12773	0.0187424
MSTRG.10831.6	3.12558	0.0116436
LOC_Os07g09420.1	3.11467	0.0255441
MSTRG.1946.5	3.1135	0.0178184
MSTRG.11922.3	3.11313	0.0165233
MSTRG.19861.3	3.11094	0.0294827
MSTRG.22806.3	3.10141	0.0154131
LOC_Os10g38150.1	3.10043	0.0225189
MSTRG.3356.3	3.09352	0.0159045
MSTRG.1946.3	3.0921	0.0233897
LOC_Os01g62430.1	3.06741	0.0227544
MSTRG.19972.1	3.06346	0.0231486
MSTRG.1377.1	3.05036	0.0140989
LOC_Os12g43870.1	3.04683	0.0334207
LOC_Os03g55240.1	3.03861	0.0116436
LOC_Os08g04370.1	3.03855	0.0177421
LOC_Os06g13180.1	3.03469	0.0154131
MSTRG.7613.1	3.02734	0.0154131
LOC_Os08g07630.1	3.02326	0.0242335
MSTRG.26055.1	3.02035	0.0420041
LOC_Os03g47280.1	3.01571	0.0210226
MSTRG.16805.7	3.01317	0.0391747
MSTRG.5627.3	3.00906	0.0330682
LOC_Os03g55540.1	2.99312	0.0192773
LOC_Os03g08310.1	2.98726	0.0154131
MSTRG.2574.5	2.98276	0.0478422
MSTRG.9662.2	2.97448	0.0272403
MSTRG.3297.1	2.97095	0.0219399
MSTRG.13379.2	2.96867	0.0219399
MSTRG.10750.1	2.96834	0.0386936
LOC_Os07g38360.3	2.96386	0.0135814
LOC_Os06g13940.1	2.96172	0.0252626
LOC_Os02g41510.1	2.95871	0.0233897
MSTRG.1946.6	2.9498	0.0272403
LOC_Os05g48930.1	2.94601	0.0192709
LOC_Os03g57640.1	2.94526	0.0178184
MSTRG.17361.1	2.94236	0.023038
LOC_Os01g58850.1	2.93914	0.0191438
MSTRG.20022.2	2.93329	0.0170581
LOC_Os03g46200.1	2.93069	0.0342204
MSTRG.13919.6	2.9295	0.0286027
MSTRG.22457.2	2.92944	0.0177421
LOC_Os01g07300.2	2.92711	0.039221
MSTRG.539.3	2.92645	0.0116436
LOC_Os07g44140.1	2.92557	0.0154131
MSTRG.2129.6	2.92444	0.0363361
MSTRG.27681.3	2.92004	0.0116436
LOC_Os08g43620.1	2.91676	0.0283687
MSTRG.12199.3	2.91336	0.0313959
MSTRG.9350.8	2.90572	0.0116436
MSTRG.18317.3	2.9056	0.0199146
MSTRG.14858.1	2.9029	0.0303305
MSTRG.14416.5	2.88782	0.0154131
MSTRG.23984.2	2.88249	0.0244836
MSTRG.18453.1	2.87937	0.0405375
MSTRG.22518.2	2.87775	0.0442514
LOC_Os05g45110.1	2.87546	0.0181107
MSTRG.13213.8	2.875	0.0231746
LOC_Os10g38720.1	2.86851	0.0180553
MSTRG.26702.2	2.86695	0.0407927
LOC_Os10g39660.1	2.86278	0.0243669
MSTRG.27494.5	2.86273	0.0424559
LOC_Os06g31090.1	2.85385	0.0214854
MSTRG.14745.7	2.84811	0.047276
LOC_Os06g13190.1	2.84779	0.0154131
MSTRG.13732.6	2.83996	0.0180553
MSTRG.14487.5	2.83312	0.0116436
MSTRG.24667.4	2.83109	0.0413788
MSTRG.21802.1	2.82724	0.0282547
LOC_Os08g43200.1	2.82117	0.039221
LOC_Os03g52410.1	2.81853	0.0154131
MSTRG.26574.5	2.80564	0.0140989
LOC_Os02g26720.1	2.79559	0.0224151
LOC_Os01g61080.1	2.79395	0.0177421
MSTRG.11082.3	2.78943	0.0192773
LOC_Os03g08520.1	2.78891	0.0176503
MSTRG.26574.4	2.78712	0.0176059
MSTRG.7486.1	2.78673	0.0399544
MSTRG.13240.6	2.78424	0.0359998
LOC_Os07g39720.1	2.77091	0.0206262
MSTRG.362.3	2.76801	0.0177421
MSTRG.3712.4	2.76696	0.0235751
LOC_Os02g33680.1	2.76558	0.0317826
MSTRG.2574.4	2.76027	0.0330646
MSTRG.3115.5	2.75704	0.0177421
LOC_Os10g32940.1	2.75598	0.0369434
MSTRG.8394.6	2.74794	0.0251242
LOC_Os01g40070.1	2.74691	0.0192333
MSTRG.25227.2	2.7427	0.0367471
MSTRG.9356.1	2.7425	0.0159045
LOC_Os02g45780.1	2.73931	0.0189373
MSTRG.872.5	2.73849	0.0214297
MSTRG.5923.1	2.73542	0.0215444
MSTRG.13428.2	2.73394	0.0347126
MSTRG.16850.4	2.73183	0.0391358
MSTRG.2263.2	2.73107	0.0164338
LOC_Os01g60170.1	2.72933	0.0192636
LOC_Os10g25290.1	2.72346	0.0243026
LOC_Os02g09980.1	2.72149	0.0346941
MSTRG.1085.3	2.71972	0.0280774
MSTRG.9988.1	2.71786	0.0303517
LOC_Os04g52900.2	2.71359	0.0308008
LOC_Os09g21710.1	2.71114	0.023403
MSTRG.16590.3	2.69805	0.0174982
MSTRG.13137.2	2.68676	0.0235603
MSTRG.26225.2	2.68127	0.0405375
LOC_Os06g13910.1	2.67633	0.0196428
LOC_Os10g31780.1	2.6756	0.0298129
LOC_Os02g55600.1	2.67229	0.0418771
MSTRG.13919.4	2.66328	0.0170581
LOC_Os07g02800.4	2.66097	0.0159045
MSTRG.12588.1	2.65825	0.0416993
MSTRG.25337.4	2.65784	0.0242335
LOC_Os04g57200.2	2.65739	0.0326284
MSTRG.91.1	2.65162	0.0153236
LOC_Os01g62290.1	2.65152	0.0404231
LOC_Os04g47970.2	2.64728	0.0154131
MSTRG.24768.4	2.64633	0.0242335
MSTRG.23946.3	2.63639	0.0236132
MSTRG.12297.6	2.63304	0.0272522
MSTRG.22285.4	2.62905	0.0228426
MSTRG.3796.1	2.62718	0.0395396
MSTRG.17481.1	2.6207	0.0321122
MSTRG.9014.8	2.62056	0.0135814
MSTRG.25108.1	2.61625	0.0154131
MSTRG.22760.1	2.61609	0.0165233
LOC_Os05g39930.1	2.61514	0.0251242
LOC_Os09g06770.1	2.61128	0.0210924
LOC_Os02g41670.1	2.60556	0.0357855
MSTRG.14209.2	2.60485	0.0187424
MSTRG.20092.1	2.59518	0.0242335
LOC_Os02g37320.1	2.58917	0.023132
MSTRG.15946.3	2.58343	0.016044
MSTRG.20231.1	2.58193	0.0116436
LOC_Os06g46950.1	2.57613	0.0288929
LOC_Os06g03810.1	2.57317	0.0192773
LOC_Os02g43790.1	2.56531	0.0218078
LOC_Os02g52780.2	2.56321	0.0210924
MSTRG.28128.1	2.56071	0.0192773
MSTRG.23932.1	2.55427	0.0483418
MSTRG.5290.5	2.55149	0.0242335
LOC_Os03g16040.1	2.55055	0.0328637
MSTRG.2473.2	2.55045	0.0346684
LOC_Os11g37230.2	2.54887	0.0404073
LOC_Os04g53620.1	2.54247	0.0204384
LOC_Os03g08940.1	2.5417	0.0210924
LOC_Os01g48290.1	2.5373	0.0309323
LOC_Os12g18560.1	2.53493	0.0342397
LOC_Os01g47740.2	2.53379	0.0307963
MSTRG.14858.5	2.53378	0.0307963
MSTRG.2962.2	2.53204	0.0486717
MSTRG.24014.3	2.53171	0.0338312
LOC_Os11g39220.2	2.53067	0.0341697
LOC_Os01g01870.1	2.53065	0.0196428
MSTRG.560.5	2.52706	0.0139033
MSTRG.16250.3	2.52497	0.0312646
MSTRG.19683.2	2.52169	0.0243403
MSTRG.9224.5	2.5163	0.0307101
LOC_Os04g58890.1	2.51529	0.0216864
LOC_Os11g29290.1	2.51446	0.0165233
MSTRG.10703.4	2.50843	0.0180553
MSTRG.20818.3	2.50112	0.0192773
LOC_Os03g20949.2	2.50038	0.0165233
MSTRG.15544.9	2.49927	0.0263925
MSTRG.13733.2	2.49854	0.0154131
MSTRG.19374.4	2.49833	0.0303517
MSTRG.10586.3	2.49765	0.0116436
MSTRG.18518.1	2.49491	0.0154131
LOC_Os03g16980.4	2.49064	0.0218078
MSTRG.11235.1	2.48396	0.0224151
MSTRG.11231.4	2.48089	0.0496429
MSTRG.22464.1	2.46865	0.0367471
LOC_Os01g32670.1	2.46764	0.0210372
LOC_Os02g46100.1	2.46713	0.0233897
LOC_Os03g08880.1	2.45815	0.0141321
LOC_Os09g28160.1	2.45457	0.016044
MSTRG.17848.2	2.45303	0.0402556
LOC_Os06g25010.1	2.44855	0.0154131
MSTRG.8635.3	2.44331	0.0376281
MSTRG.2718.1	2.44054	0.0154131
LOC_Os01g09100.1	2.43942	0.0216864
MSTRG.3402.1	2.43819	0.0331456
LOC_Os08g34800.1	2.43178	0.0224151
LOC_Os05g31670.1	2.43017	0.0345613
MSTRG.21849.3	2.42836	0.0426194
MSTRG.17240.1	2.42658	0.0164338
LOC_Os10g37100.1	2.42642	0.0454723
MSTRG.10822.2	2.42275	0.0286274
MSTRG.4758.1	2.42139	0.0244836
MSTRG.2519.4	2.42006	0.0177421
LOC_Os02g21040.1	2.41942	0.0177421
MSTRG.10856.1	2.41928	0.0439086
LOC_Os07g41460.1	2.4186	0.024875
LOC_Os10g22070.1	2.41853	0.0233897
LOC_Os02g32620.1	2.41417	0.0280126
MSTRG.11017.9	2.41415	0.0199146
LOC_Os09g28210.1	2.40944	0.032233
MSTRG.21805.1	2.40735	0.0181107
LOC_Os08g29660.1	2.40549	0.0189373
MSTRG.19302.2	2.40522	0.0241262
MSTRG.16071.5	2.40185	0.0303828
LOC_Os04g28390.1	2.3972	0.0251242
LOC_Os01g58140.1	2.39618	0.0235751
MSTRG.9664.2	2.3917	0.0259459
LOC_Os01g13210.2	2.39159	0.0430754
MSTRG.17906.6	2.38831	0.0347126
MSTRG.11132.1	2.38809	0.0180091
MSTRG.27506.1	2.38661	0.0401368
MSTRG.23777.7	2.38423	0.0462293
MSTRG.3115.4	2.38377	0.0233897
MSTRG.19870.3	2.38334	0.0218078
MSTRG.4128.1	2.38197	0.0180319
MSTRG.520.1	2.36938	0.0382343
MSTRG.923.1	2.36788	0.0378991
MSTRG.26174.1	2.36111	0.0213712
MSTRG.1698.8	2.36027	0.0258432
MSTRG.24670.1	2.35961	0.0475904
MSTRG.17266.1	2.3556	0.0140989
LOC_Os12g39400.1	2.35506	0.0353631
MSTRG.9637.1	2.35418	0.039113
LOC_Os08g36150.2	2.35394	0.032058
MSTRG.27916.1	2.35383	0.0339681
MSTRG.2596.1	2.35311	0.0391358
MSTRG.5157.14	2.34972	0.0196428
LOC_Os07g06790.1	2.34891	0.0273006
MSTRG.10575.1	2.34823	0.0420772
MSTRG.27918.2	2.34581	0.0371615
MSTRG.3615.9	2.34415	0.0397512
LOC_Os01g58130.1	2.34038	0.0394802
MSTRG.12857.1	2.33774	0.0217831
MSTRG.215.1	2.33727	0.0214854
MSTRG.18146.2	2.33659	0.0210222
LOC_Os02g37300.1	2.33248	0.0344034
MSTRG.11934.4	2.32738	0.0191937
MSTRG.20531.2	2.32705	0.0189373
MSTRG.17429.2	2.32409	0.0165233
LOC_Os10g37760.1	2.32241	0.037198
LOC_Os10g31000.1	2.32029	0.043108
MSTRG.3298.4	2.31527	0.034536
MSTRG.21742.5	2.3123	0.041574
MSTRG.16805.8	2.30551	0.0218078
MSTRG.14692.1	2.2979	0.0174982
LOC_Os10g35630.2	2.29784	0.0204384
LOC_Os01g43720.1	2.29768	0.0293096
MSTRG.11244.8	2.29504	0.0332728
LOC_Os01g09870.1	2.29255	0.0269271
MSTRG.23280.3	2.28953	0.0280261
LOC_Os03g05390.1	2.28416	0.0192773
MSTRG.18835.2	2.28362	0.0254367
MSTRG.12132.3	2.28202	0.0237739
LOC_Os04g48850.1	2.2813	0.0294827
LOC_Os07g49114.1	2.28054	0.0192773
LOC_Os03g55800.1	2.27241	0.0187424
LOC_Os12g36220.1	2.27167	0.0218078
LOC_Os01g02130.1	2.2686	0.0193846
MSTRG.3891.2	2.26377	0.0272403
MSTRG.14745.1	2.26194	0.0227544
MSTRG.24660.2	2.26098	0.0227759
MSTRG.19364.1	2.25957	0.0216864
MSTRG.1155.1	2.25897	0.0346881
MSTRG.9084.2	2.25478	0.0225186
LOC_Os02g48280.1	2.25438	0.0208213
MSTRG.17390.1	2.25326	0.0407927
LOC_Os05g12450.1	2.24704	0.0394481
MSTRG.24506.3	2.24576	0.0342605
LOC_Os12g29220.1	2.24217	0.016044
LOC_Os11g44940.2	2.23946	0.0425497
MSTRG.16938.1	2.23937	0.034611
MSTRG.6518.3	2.23801	0.0153236
MSTRG.16472.2	2.23587	0.0366853
MSTRG.9478.1	2.2353	0.0251242
LOC_Os07g39860.1	2.23524	0.0348901
LOC_Os04g37880.1	2.23028	0.0180319
LOC_Os11g09010.2	2.22935	0.0208213
LOC_Os12g13910.1	2.22402	0.0196282
MSTRG.2962.3	2.22324	0.0305851
LOC_Os06g35060.1	2.22321	0.0340085
MSTRG.26512.4	2.22297	0.0362985
MSTRG.2690.4	2.21534	0.0242335
MSTRG.3085.1	2.20912	0.0391358
LOC_Os03g29930.1	2.20818	0.0140989
MSTRG.6830.3	2.20548	0.0348417
LOC_Os11g09280.2	2.20461	0.0438801
LOC_Os03g19375.1	2.20202	0.0263791
MSTRG.13679.1	2.20157	0.0350607
LOC_Os03g55590.4	2.19875	0.0275856
LOC_Os12g03720.2	2.19863	0.0263791
LOC_Os05g51670.2	2.19822	0.0336501
LOC_Os02g50110.1	2.19752	0.0237038
MSTRG.17628.1	2.1952	0.0196282
MSTRG.6518.9	2.19404	0.0272403
MSTRG.22053.3	2.19199	0.0328737
MSTRG.11881.3	2.19197	0.0177421
MSTRG.14487.2	2.19066	0.0316066
MSTRG.10316.1	2.18973	0.0475346
LOC_Os06g33080.1	2.18926	0.0196282
MSTRG.3026.1	2.18855	0.0244836
MSTRG.22053.4	2.18562	0.0263925
MSTRG.7486.2	2.18559	0.0192773
LOC_Os04g44510.1	2.1809	0.0298799
MSTRG.17054.1	2.18067	0.0255441
MSTRG.2010.5	2.17565	0.0363946
MSTRG.19759.1	2.17347	0.0339681
LOC_Os08g38900.3	2.16604	0.039221
MSTRG.25727.1	2.16454	0.0154131
MSTRG.19527.1	2.16308	0.0388074
MSTRG.2985.1	2.16288	0.0195856
MSTRG.2140.8	2.1615	0.0280126
LOC_Os05g48210.1	2.16019	0.0233897
MSTRG.7487.2	2.15768	0.0313959
LOC_Os10g37570.1	2.15767	0.0245291
MSTRG.12238.5	2.15283	0.0275856
MSTRG.18480.1	2.15192	0.0303305
MSTRG.1163.1	2.1515	0.0425497
MSTRG.22435.3	2.14593	0.0177421
MSTRG.560.9	2.13748	0.0245411
MSTRG.13999.1	2.13667	0.0199042
LOC_Os06g11030.1	2.13013	0.0313509
MSTRG.12663.2	2.12856	0.0275856
MSTRG.12319.2	2.12094	0.0421932
LOC_Os08g41750.1	2.11937	0.0379736
MSTRG.18317.2	2.10968	0.0439166
LOC_Os10g35630.1	2.10538	0.0276253
LOC_Os02g01590.1	2.10322	0.0214297
MSTRG.16543.1	2.10056	0.0224151
LOC_Os03g57200.1	2.10013	0.0214854
LOC_Os10g05660.1	2.09685	0.0255755
MSTRG.10583.2	2.09466	0.0388074
MSTRG.4727.1	2.09369	0.0194666
LOC_Os03g58790.1	2.09335	0.0293559
MSTRG.19683.3	2.09221	0.0245291
MSTRG.12920.4	2.09144	0.0255441
LOC_Os01g32660.5	2.09037	0.0301783
LOC_Os07g48710.1	2.08922	0.0313509
MSTRG.25928.3	2.08638	0.0361383
LOC_Os12g32190.1	2.08565	0.0242335
MSTRG.12920.3	2.0841	0.025582
MSTRG.1503.3	2.08378	0.0455118
LOC_Os01g21250.1	2.08373	0.025582
MSTRG.3072.1	2.08077	0.0154131
MSTRG.19683.4	2.07855	0.0227544
MSTRG.9414.5	2.07757	0.0346684
LOC_Os07g10600.2	2.06958	0.0391214
LOC_Os10g38590.2	2.06774	0.0486717
MSTRG.12150.3	2.06568	0.0462544
LOC_Os01g42380.1	2.06524	0.0341115
LOC_Os01g56240.1	2.06472	0.0219156
MSTRG.400.7	2.06162	0.0239616
LOC_Os06g04230.1	2.05607	0.0363706
MSTRG.362.5	2.054	0.0239055
MSTRG.19239.1	2.04839	0.0451639
MSTRG.20063.1	2.04467	0.0442514
LOC_Os03g60760.1	2.042	0.0233479
MSTRG.4600.5	2.04139	0.0206183
MSTRG.16292.6	2.04053	0.0177421
LOC_Os02g34410.1	2.03897	0.0272403
MSTRG.8232.6	2.03851	0.0197506
LOC_Os02g03060.1	2.03189	0.0177421
MSTRG.5299.3	2.03058	0.0391358
LOC_Os06g10160.1	2.02772	0.016658
LOC_Os11g05530.1	2.02762	0.0407927
MSTRG.11615.1	2.0257	0.0286027
MSTRG.26438.9	2.02524	0.049417
LOC_Os03g05910.2	2.02402	0.0474751
LOC_Os02g08440.1	2.02369	0.0255441
LOC_Os05g03620.1	2.02247	0.0272403
MSTRG.15296.2	2.02107	0.0384255
MSTRG.17360.1	2.02009	0.0194837
LOC_Os02g55970.1	2.0193	0.0225186
MSTRG.923.3	2.01852	0.0488173
LOC_Os10g13550.3	2.01202	0.0166277
MSTRG.58.1	2.01092	0.0213712
LOC_Os03g16860.1	2.00921	0.0154131
MSTRG.18206.3	2.00902	0.0231486
MSTRG.3644.1	2.00809	0.0415216
LOC_Os05g40770.2	2.00731	0.0476317
MSTRG.20574.2	2.00225	0.0343576
MSTRG.17429.4	2.00125	0.0456812
MSTRG.9502.1	1.99622	0.022261
LOC_Os07g29330.2	1.99367	0.0486272
LOC_Os05g03480.5	1.99077	0.0272522
MSTRG.10142.1	1.98856	0.0316066
MSTRG.6154.2	1.98701	0.0327113
MSTRG.611.1	1.98322	0.0307383
LOC_Os07g01100.2	1.98194	0.0457702
MSTRG.11017.8	1.98071	0.0251242
MSTRG.9432.1	1.98046	0.0258432
LOC_Os04g36890.2	1.9792	0.0180553
MSTRG.7763.2	1.97887	0.0182948
MSTRG.24781.4	1.97843	0.0233897
MSTRG.23592.2	1.97737	0.0441564
LOC_Os04g33390.1	1.976	0.0159045
LOC_Os10g38350.1	1.97439	0.027772
MSTRG.16656.2	1.97295	0.0410245
MSTRG.13213.6	1.9708	0.0204384
LOC_Os02g38980.6	1.96603	0.0313175
MSTRG.20818.2	1.9624	0.0214297
MSTRG.14965.1	1.96115	0.0218078
MSTRG.10180.2	1.95841	0.0452625
LOC_Os09g30490.1	1.95772	0.0245411
MSTRG.1878.2	1.95677	0.0211425
MSTRG.1661.3	1.95606	0.0402601
LOC_Os07g07790.1	1.95573	0.0391214
MSTRG.5672.5	1.9534	0.0296445
MSTRG.2234.5	1.95328	0.0454998
MSTRG.9637.3	1.95235	0.0213242
LOC_Os03g03034.5	1.94966	0.0313959
MSTRG.19630.3	1.94084	0.0286318
MSTRG.2553.1	1.9399	0.0486717
MSTRG.2450.1	1.93652	0.0192773
LOC_Os05g51680.1	1.9357	0.0448727
LOC_Os08g40620.2	1.93514	0.0476402
MSTRG.400.6	1.93447	0.0251242
MSTRG.26430.7	1.93398	0.0251931
MSTRG.2476.1	1.92816	0.0231746
MSTRG.3822.8	1.92811	0.0242335
LOC_Os02g08440.3	1.92679	0.0217831
MSTRG.28128.2	1.92186	0.0208213
MSTRG.1039.2	1.91972	0.0398686
MSTRG.11244.5	1.91971	0.0218078
MSTRG.2263.1	1.91948	0.0439034
MSTRG.15970.1	1.91822	0.0210924
LOC_Os04g57540.3	1.91452	0.0405375
LOC_Os04g17100.2	1.91351	0.0140989
MSTRG.26360.2	1.91345	0.0177421
LOC_Os07g34940.1	1.90911	0.0192709
MSTRG.22463.5	1.9086	0.023132
MSTRG.361.3	1.9068	0.0388074
MSTRG.23934.1	1.90676	0.0224151
LOC_Os01g49160.1	1.90545	0.039061
MSTRG.17505.5	1.90303	0.0350607
LOC_Os02g50730.1	1.90196	0.0196428
LOC_Os11g34020.1	1.898	0.0224688
MSTRG.2355.1	1.89613	0.0364308
MSTRG.12581.5	1.89587	0.0422149
MSTRG.2638.1	1.89442	0.0288085
MSTRG.21666.1	1.89435	0.0377162
MSTRG.12115.3	1.88986	0.0216864
LOC_Os01g47760.1	1.88941	0.0208213
LOC_Os01g01660.1	1.88692	0.0263385
MSTRG.517.3	1.88668	0.0413069
MSTRG.26682.3	1.88471	0.0187424
MSTRG.5874.8	1.88298	0.0359984
MSTRG.16981.2	1.88023	0.0446363
LOC_Os01g07370.2	1.87749	0.0384255
MSTRG.16764.4	1.87546	0.0251931
LOC_Os06g22150.1	1.87477	0.0180553
MSTRG.7486.5	1.87445	0.0455829
MSTRG.520.3	1.87346	0.0159045
MSTRG.13137.5	1.87186	0.0293559
LOC_Os02g56380.1	1.86921	0.039061
MSTRG.16222.1	1.86802	0.0358426
MSTRG.22999.1	1.86643	0.0294048
MSTRG.12885.1	1.85726	0.034626
MSTRG.25175.3	1.85431	0.0210924
MSTRG.24743.1	1.84493	0.0245411
LOC_Os07g43450.1	1.84345	0.0235751
MSTRG.24617.2	1.84286	0.041964
MSTRG.279.2	1.84234	0.0269271
LOC_Os01g56080.1	1.84169	0.0196428
LOC_Os11g30290.1	1.84159	0.0242335
MSTRG.5356.2	1.84156	0.0429018
MSTRG.23934.3	1.8403	0.0361383
LOC_Os09g37080.1	1.83676	0.0180553
MSTRG.1651.1	1.83646	0.0346054
LOC_Os03g47530.1	1.83539	0.0384255
MSTRG.27023.1	1.83224	0.0409187
LOC_Os07g06830.1	1.83141	0.0228426
LOC_Os01g64570.1	1.83022	0.0406416
MSTRG.24448.3	1.82878	0.0361383
LOC_Os03g15270.1	1.82635	0.0186676
LOC_Os02g50710.1	1.82229	0.0346941
MSTRG.4935.5	1.82101	0.0177421
LOC_Os01g60640.1	1.8187	0.0196428
MSTRG.18202.2	1.81812	0.0241262
MSTRG.1946.4	1.81528	0.0423482
MSTRG.19759.2	1.81497	0.0404073
LOC_Os05g16824.5	1.81207	0.0255755
LOC_Os03g27120.1	1.81119	0.0208213
MSTRG.18462.1	1.80999	0.0242335
LOC_Os04g43680.1	1.80363	0.0186422
MSTRG.14777.1	1.80137	0.0256597
MSTRG.3350.1	1.80045	0.0272403
MSTRG.13142.3	1.79684	0.0294048
LOC_Os05g35290.1	1.79622	0.0170581
MSTRG.13212.6	1.79302	0.0266184
LOC_Os03g18740.1	1.79219	0.0266993
LOC_Os03g12500.1	1.79085	0.0470777
LOC_Os04g52800.1	1.78783	0.0376835
LOC_Os11g28470.1	1.78756	0.0181107
LOC_Os07g39520.1	1.78373	0.0357578
MSTRG.22806.7	1.78277	0.038744
MSTRG.17699.2	1.78257	0.0432262
MSTRG.11361.4	1.77902	0.0231746
MSTRG.25738.1	1.77836	0.0204384
MSTRG.16993.9	1.77774	0.0457473
MSTRG.24932.5	1.77386	0.0196428
MSTRG.11017.1	1.77383	0.0233897
MSTRG.27681.2	1.76732	0.0328737
MSTRG.10294.7	1.76603	0.0251242
LOC_Os12g23700.1	1.76483	0.0330891
LOC_Os02g22160.1	1.76274	0.0116436
MSTRG.9613.6	1.75321	0.0255168
MSTRG.13162.4	1.753	0.0218078
MSTRG.2827.1	1.75172	0.0233897
MSTRG.5235.3	1.74889	0.038867
LOC_Os02g48560.1	1.74779	0.038744
MSTRG.881.2	1.74693	0.0263791
MSTRG.24278.12	1.74552	0.0444655
MSTRG.13446.1	1.74346	0.0256489
LOC_Os04g32950.2	1.74319	0.0405375
MSTRG.6518.5	1.74268	0.0255441
MSTRG.26438.14	1.74147	0.0391358
LOC_Os01g62430.2	1.74057	0.0180319
MSTRG.22063.1	1.74043	0.0251931
MSTRG.13561.1	1.73954	0.0219399
MSTRG.25781.2	1.73696	0.0306458
MSTRG.15386.1	1.73494	0.0286318
LOC_Os06g39590.2	1.73441	0.0196428
MSTRG.22108.4	1.72927	0.0273995
MSTRG.13212.7	1.72369	0.0452625
LOC_Os06g09717.1	1.71894	0.0269172
MSTRG.18203.1	1.71762	0.0398686
MSTRG.9963.2	1.71743	0.0254312
LOC_Os01g04330.1	1.71539	0.0273995
MSTRG.17066.1	1.71455	0.0438801
MSTRG.23814.4	1.7109	0.025582
LOC_Os07g48830.2	1.70772	0.0442514
LOC_Os09g33640.1	1.70555	0.0435624
MSTRG.2406.3	1.705	0.0395396
MSTRG.25138.1	1.70364	0.0266993
MSTRG.2566.7	1.70158	0.0165233
MSTRG.4539.1	1.69485	0.038398
MSTRG.13979.2	1.69474	0.0228426
LOC_Os03g16350.1	1.69357	0.0470777
LOC_Os07g38370.1	1.69351	0.0391358
LOC_Os01g46800.1	1.69055	0.0377162
LOC_Os01g04020.2	1.68839	0.0401881
MSTRG.23332.2	1.683	0.0307383
MSTRG.4508.1	1.68057	0.0438801
MSTRG.18364.2	1.67967	0.0340794
MSTRG.5944.1	1.66977	0.0263791
MSTRG.10747.1	1.66896	0.0398686
MSTRG.27913.5	1.66861	0.0304995
MSTRG.21595.1	1.66839	0.0459247
LOC_Os02g09960.1	1.66718	0.027551
LOC_Os02g33000.1	1.66498	0.0219399
MSTRG.10616.1	1.66322	0.0450698
LOC_Os03g15340.1	1.66223	0.0178184
LOC_Os09g17146.1	1.6606	0.0361383
MSTRG.11639.2	1.65707	0.0256049
LOC_Os06g35770.1	1.65076	0.0364135
LOC_Os01g08380.1	1.65017	0.0298799
MSTRG.18414.8	1.65012	0.0217831
MSTRG.8140.1	1.64923	0.0192773
LOC_Os05g10930.1	1.64741	0.0301783
MSTRG.1413.9	1.64538	0.02565
MSTRG.5025.5	1.64467	0.0262763
MSTRG.9084.3	1.63608	0.0398021
MSTRG.14825.2	1.63507	0.0339681
MSTRG.3615.13	1.63391	0.0285961
LOC_Os06g46350.1	1.63352	0.0239012
LOC_Os07g10840.1	1.63338	0.0316066
MSTRG.5353.4	1.63061	0.0332728
MSTRG.8604.1	1.63001	0.0405375
MSTRG.26260.3	1.62994	0.0245291
LOC_Os02g26470.1	1.62757	0.0295358
MSTRG.21553.1	1.62521	0.0309323
MSTRG.23787.2	1.62367	0.0245411
MSTRG.26512.5	1.62316	0.0208424
LOC_Os02g53040.1	1.62217	0.04058
LOC_Os02g46500.1	1.62077	0.0231746
MSTRG.19350.4	1.62018	0.0187424
LOC_Os01g67820.1	1.61646	0.0233897
LOC_Os08g39450.1	1.61397	0.0245291
MSTRG.14416.3	1.61249	0.0487012
MSTRG.24742.5	1.60908	0.0342605
MSTRG.22655.1	1.60603	0.0357578
LOC_Os01g62430.3	1.60179	0.0212934
LOC_Os03g45850.1	1.60162	0.0457724
LOC_Os01g34480.3	1.6008	0.0361168
LOC_Os01g74370.1	1.59775	0.0425854
MSTRG.13240.5	1.59222	0.0286027
MSTRG.23922.2	1.59187	0.0459247
MSTRG.11112.1	1.5906	0.0272403
MSTRG.19459.1	1.58823	0.0247629
MSTRG.23820.3	1.58593	0.0233897
MSTRG.9684.3	1.57647	0.0359804
LOC_Os08g40590.2	1.57599	0.0218078
MSTRG.16415.2	1.57495	0.0313509
LOC_Os02g01930.1	1.57297	0.038398
MSTRG.13208.1	1.56735	0.0391214
MSTRG.27854.1	1.56601	0.0251499
MSTRG.2937.1	1.55939	0.0398686
MSTRG.7505.4	1.55925	0.0235603
LOC_Os01g11340.1	1.55877	0.0401368
LOC_Os04g46970.1	1.55425	0.0388074
MSTRG.1085.2	1.55325	0.0369434
MSTRG.3482.2	1.54898	0.0361168
MSTRG.1661.5	1.53952	0.0420041
MSTRG.16220.1	1.53935	0.0462972
MSTRG.16543.2	1.53864	0.0361157
MSTRG.27807.4	1.53571	0.0405375
LOC_Os03g58010.1	1.53426	0.0244836
MSTRG.1369.2	1.53148	0.0388954
MSTRG.22435.2	1.53108	0.039221
LOC_Os01g64470.1	1.53	0.0430775
LOC_Os09g20930.1	1.52627	0.0340669
MSTRG.13597.1	1.52277	0.0486272
MSTRG.3462.1	1.51981	0.036538
MSTRG.10857.3	1.51928	0.0391214
LOC_Os03g20330.1	1.51768	0.0272522
LOC_Os07g48630.2	1.51484	0.0367471
MSTRG.19580.2	1.51427	0.0456069
MSTRG.12888.4	1.51126	0.0467691
MSTRG.14583.6	1.50902	0.0377162
LOC_Os07g39270.2	1.507	0.0259112
LOC_Os05g46760.1	1.5065	0.0233897
MSTRG.16250.1	1.50633	0.0303517
MSTRG.968.5	1.50363	0.0360041
LOC_Os07g43800.1	1.50157	0.0320406
LOC_Os11g34080.1	1.49659	0.0192709
LOC_Os03g20550.2	1.49388	0.0437807
MSTRG.20778.10	1.4925	0.0399702
LOC_Os09g13870.1	1.489	0.0208213
MSTRG.25156.2	1.48899	0.0301783
MSTRG.23280.5	1.48891	0.043741
MSTRG.8572.1	1.48758	0.0420772
LOC_Os03g44380.1	1.48727	0.0454723
MSTRG.11540.1	1.48665	0.0361383
MSTRG.26418.4	1.4792	0.034611
MSTRG.25761.1	1.47911	0.0154131
LOC_Os01g68650.1	1.47817	0.0386027
MSTRG.1661.4	1.4777	0.0255441
MSTRG.20316.1	1.47652	0.0237038
LOC_Os04g57200.1	1.47533	0.0210924
MSTRG.11503.2	1.46998	0.0332728
LOC_Os09g23570.1	1.46873	0.0382952
MSTRG.9258.1	1.46489	0.0266057
MSTRG.10180.4	1.4641	0.0257192
MSTRG.24998.2	1.46202	0.0275856
MSTRG.15236.1	1.46185	0.0299162
LOC_Os03g32170.1	1.45968	0.0449061
LOC_Os05g33400.1	1.45287	0.0286027
LOC_Os01g52230.1	1.44963	0.0211425
MSTRG.18995.1	1.4489	0.0210222
MSTRG.2406.1	1.44412	0.0324077
MSTRG.17010.2	1.44387	0.0390709
LOC_Os01g04580.1	1.44149	0.0218078
MSTRG.411.1	1.44072	0.0231746
MSTRG.2040.3	1.44054	0.0379622
MSTRG.22566.2	1.4352	0.0432419
MSTRG.15578.1	1.43302	0.0427576
LOC_Os05g46830.1	1.43265	0.0269271
MSTRG.5751.1	1.43048	0.0231746
LOC_Os02g52490.2	1.4255	0.0384255
MSTRG.13561.4	1.42406	0.0359998
LOC_Os06g46970.1	1.42371	0.0332728
MSTRG.20069.5	1.42312	0.0225186
MSTRG.10828.1	1.42227	0.0177421
LOC_Os01g46570.1	1.42077	0.0488779
LOC_Os01g06230.1	1.42063	0.0218078
MSTRG.11236.3	1.42042	0.0242335
LOC_Os01g61990.1	1.41746	0.0208213
MSTRG.24051.1	1.41437	0.0457724
LOC_Os03g10640.1	1.4103	0.0218078
LOC_Os04g46980.1	1.40737	0.0309323
MSTRG.9608.6	1.40508	0.0275856
LOC_Os10g36660.1	1.40493	0.0277361
LOC_Os01g50200.1	1.40463	0.034536
LOC_Os06g32990.1	1.40065	0.0219399
MSTRG.6089.1	1.39985	0.034611
MSTRG.6558.1	1.39849	0.0437587
MSTRG.1159.1	1.39794	0.0393798
LOC_Os03g12390.1	1.39585	0.037198
LOC_Os07g48900.1	1.39444	0.0280261
MSTRG.7616.4	1.39308	0.0280261
MSTRG.14487.8	1.38318	0.04807
MSTRG.6219.3	1.38134	0.0459247
LOC_Os10g05730.2	1.37948	0.0293119
LOC_Os03g45830.1	1.37753	0.0204441
MSTRG.19267.1	1.37596	0.0309323
LOC_Os05g36360.1	1.37535	0.0353875
LOC_Os05g03590.1	1.37453	0.0196428
MSTRG.13563.2	1.36476	0.0384255
MSTRG.12692.1	1.36458	0.0293559
LOC_Os02g43700.1	1.36274	0.0266184
MSTRG.872.7	1.36133	0.0251242
MSTRG.10605.3	1.36059	0.0301783
MSTRG.27260.3	1.35964	0.0391214
MSTRG.9049.3	1.35865	0.0405375
LOC_Os05g34220.1	1.35803	0.0327113
MSTRG.22921.3	1.35632	0.0320393
MSTRG.15428.2	1.35619	0.0283525
LOC_Os01g51670.1	1.35221	0.0457724
LOC_Os08g31580.1	1.34319	0.0235603
MSTRG.26420.10	1.34048	0.0450901
LOC_Os03g57310.1	1.33774	0.0251242
LOC_Os02g33600.1	1.33771	0.0425497
MSTRG.13410.1	1.33451	0.0485819
MSTRG.25529.4	1.33365	0.0245291
LOC_Os08g32060.1	1.33107	0.0279819
MSTRG.17898.3	1.32855	0.0251242
LOC_Os02g48710.1	1.32076	0.0434873
MSTRG.3559.4	1.3174	0.0298401
LOC_Os10g36360.1	1.3128	0.0425497
MSTRG.1369.3	1.30531	0.0242335
LOC_Os12g05870.1	1.30326	0.0330682
LOC_Os07g39470.1	1.30107	0.0372785
LOC_Os03g49430.3	1.29774	0.0405375
MSTRG.12297.9	1.29673	0.045526
MSTRG.3128.2	1.29248	0.0359167
LOC_Os01g37810.1	1.29137	0.0263791
LOC_Os11g29870.1	1.28915	0.0456812
MSTRG.22477.4	1.28641	0.0269495
MSTRG.2754.2	1.28463	0.0483418
MSTRG.23952.1	1.27963	0.0280126
LOC_Os12g28590.1	1.27883	0.0255755
LOC_Os04g58920.1	1.27812	0.0442514
LOC_Os10g40360.1	1.27703	0.0297716
MSTRG.21097.4	1.27701	0.0452646
LOC_Os09g37180.1	1.26829	0.0338312
MSTRG.25918.6	1.26799	0.0422175
MSTRG.6952.3	1.2669	0.0286027
MSTRG.13907.1	1.26651	0.0394061
MSTRG.27384.3	1.2632	0.042659
MSTRG.1036.1	1.26252	0.0467665
LOC_Os05g35500.1	1.25911	0.0187424
LOC_Os02g13260.1	1.25665	0.0313509
LOC_Os05g03865.1	1.25619	0.016044
LOC_Os03g20600.1	1.25615	0.0225186
LOC_Os04g45480.1	1.25541	0.0256102
MSTRG.3160.2	1.25537	0.0385798
MSTRG.23033.1	1.25444	0.0255441
MSTRG.12639.3	1.25281	0.039061
MSTRG.5067.1	1.2503	0.0377162
LOC_Os03g47034.1	1.25028	0.0471203
LOC_Os03g21710.1	1.24919	0.0357578
LOC_Os05g45070.1	1.24209	0.0313509
LOC_Os07g36600.3	1.24067	0.0272403
LOC_Os04g33310.1	1.23916	0.0170581
MSTRG.22473.2	1.23819	0.0313959
LOC_Os01g43844.1	1.23337	0.0176503
MSTRG.20942.1	1.23135	0.0431055
LOC_Os01g68269.1	1.2312	0.0199146
LOC_Os08g30100.1	1.23025	0.0417129
MSTRG.19755.1	1.22863	0.0338312
LOC_Os05g44060.1	1.22797	0.0384137
MSTRG.3527.2	1.22106	0.0210222
MSTRG.15745.3	1.22093	0.0269271
LOC_Os09g38550.4	1.22023	0.039221
MSTRG.19561.14	1.22006	0.0330682
MSTRG.24943.3	1.21986	0.037388
MSTRG.3811.1	1.21959	0.0410628
MSTRG.14463.11	1.21912	0.0409862
MSTRG.4339.3	1.21861	0.0255441
MSTRG.14542.3	1.2182	0.0327413
LOC_Os08g01890.1	1.21541	0.0307383
LOC_Os01g72540.1	1.21	0.0277952
LOC_Os02g35080.5	1.20836	0.0301783
LOC_Os03g18910.1	1.20662	0.048168
LOC_Os03g04250.1	1.20651	0.0452646
LOC_Os10g13800.2	1.20283	0.0154131
MSTRG.22306.4	1.19787	0.0266993
MSTRG.560.7	1.19289	0.0359998
MSTRG.20934.1	1.19056	0.04242
MSTRG.18723.2	1.18848	0.0391358
LOC_Os06g51070.1	1.17777	0.0376633
LOC_Os02g50374.1	1.17564	0.0442514
LOC_Os07g49400.3	1.17401	0.0364135
LOC_Os01g42410.1	1.17218	0.0154131
MSTRG.19691.2	1.17204	0.0394061
MSTRG.22452.1	1.17128	0.039757
LOC_Os01g10640.1	1.16551	0.0374767
LOC_Os01g70790.1	1.16366	0.0424559
LOC_Os02g32370.1	1.1589	0.0263791
LOC_Os03g56160.1	1.15493	0.0180553
LOC_Os03g11900.1	1.15477	0.0425617
MSTRG.17110.4	1.14674	0.0315778
LOC_Os05g40820.1	1.14585	0.0303355
LOC_Os04g50680.1	1.14312	0.0340875
LOC_Os10g34910.1	1.1416	0.0461307
LOC_Os07g07320.1	1.14097	0.0263791
LOC_Os03g61490.1	1.13976	0.0313959
LOC_Os12g02080.2	1.13439	0.0233897
LOC_Os04g53760.1	1.13214	0.0388645
LOC_Os05g01940.1	1.13165	0.0270432
MSTRG.20778.11	1.13159	0.0286027
LOC_Os01g27210.1	1.13064	0.0224151
LOC_Os02g15120.1	1.13003	0.0346684
MSTRG.563.2	1.12006	0.0436239
LOC_Os05g50580.1	1.11629	0.0225186
LOC_Os12g12590.1	1.11257	0.0199042
MSTRG.13456.1	1.1097	0.0488779
LOC_Os10g33810.1	1.10881	0.0220538
LOC_Os02g55560.1	1.10874	0.0339126
MSTRG.7587.2	1.10775	0.035872
LOC_Os01g55220.1	1.10488	0.0327113
LOC_Os06g02210.1	1.10138	0.0225186
LOC_Os05g03760.1	1.09846	0.0408908
LOC_Os03g57080.1	1.09793	0.0422197
MSTRG.570.4	1.09675	0.0364308
MSTRG.13293.3	1.0964	0.0346109
LOC_Os03g31690.1	1.09629	0.0297716
MSTRG.8778.1	1.09526	0.0258432
LOC_Os01g47340.2	1.09403	0.0391214
MSTRG.11674.2	1.09386	0.0430516
LOC_Os08g44850.1	1.09294	0.0212934
MSTRG.15344.1	1.09136	0.0405375
MSTRG.12538.5	1.09053	0.0442514
LOC_Os08g35600.1	1.08884	0.0362745
LOC_Os06g45610.1	1.08799	0.0386027
MSTRG.16928.1	1.08682	0.0358426
MSTRG.8232.1	1.08522	0.0213242
LOC_Os02g08180.1	1.0793	0.0398653
MSTRG.21027.1	1.07815	0.0269271
MSTRG.362.6	1.07076	0.0446768
LOC_Os10g34020.1	1.06812	0.040382
LOC_Os09g36730.1	1.06154	0.039221
LOC_Os05g44270.1	1.06114	0.0442514
MSTRG.5884.1	1.05768	0.0394465
LOC_Os03g08970.1	1.05631	0.036538
LOC_Os01g65370.1	1.05463	0.0303517
LOC_Os05g49840.1	1.05425	0.0187424
LOC_Os04g40560.1	1.05085	0.0346054
LOC_Os12g41110.1	1.04647	0.0455118
LOC_Os05g46340.1	1.04516	0.0431474
MSTRG.21550.1	1.04494	0.0423583
LOC_Os03g19260.1	1.04108	0.032233
MSTRG.15255.5	1.04013	0.0315456
LOC_Os01g73770.1	1.03703	0.0338312
LOC_Os11g47600.1	1.03571	0.0423482
LOC_Os06g18000.1	1.03243	0.0444655
LOC_Os06g35650.1	1.0295	0.0339681
LOC_Os12g06220.1	1.0286	0.0313509
MSTRG.20620.2	1.02777	0.049996
LOC_Os07g38170.1	1.02304	0.0420041
MSTRG.18746.5	1.02063	0.0398021
LOC_Os02g48190.1	1.01346	0.0231486
MSTRG.7278.1	1.01147	0.0391214
LOC_Os12g05050.1	1.0109	0.0460974
MSTRG.16441.1	1.00607	0.0313959
LOC_Os04g17100.1	1.00351	0.0423913
MSTRG.21271.1	1.0004	0.0395595
MSTRG.7845.1	-1.00139	0.0456601
MSTRG.5293.1	-1.00352	0.0487012
MSTRG.15208.1	-1.00384	0.0370596
MSTRG.21480.1	-1.00445	0.0386675
LOC_Os06g11720.1	-1.00518	0.0395396
LOC_Os09g36600.1	-1.00526	0.0254916
MSTRG.7228.2	-1.00546	0.03114
LOC_Os01g03060.2	-1.00767	0.0308327
LOC_Os08g08500.1	-1.0078	0.0306319
MSTRG.7604.1	-1.01173	0.0375416
LOC_Os02g32840.1	-1.01237	0.0218285
LOC_Os12g44190.1	-1.01363	0.0348901
MSTRG.1310.1	-1.01374	0.039221
LOC_Os02g50200.1	-1.01526	0.0272256
LOC_Os05g30660.1	-1.01618	0.0329736
MSTRG.6359.3	-1.02075	0.0289478
LOC_Os07g45330.1	-1.0212	0.0440179
LOC_Os07g10780.1	-1.02225	0.0272522
MSTRG.25482.1	-1.02364	0.0297716
MSTRG.25293.1	-1.02465	0.0375805
LOC_Os08g41520.1	-1.02691	0.0405375
LOC_Os01g12160.1	-1.02725	0.031687
LOC_Os01g72170.1	-1.02784	0.0213242
LOC_Os02g13100.1	-1.02797	0.0238385
LOC_Os12g43110.1	-1.03061	0.0467472
LOC_Os07g39110.1	-1.03148	0.0389772
LOC_Os03g53300.1	-1.03266	0.0338852
MSTRG.3319.1	-1.0347	0.0465432
LOC_Os01g67170.1	-1.036	0.0405375
LOC_Os04g42690.1	-1.03754	0.0273006
MSTRG.12736.1	-1.0391	0.0483628
LOC_Os02g52730.1	-1.04106	0.0303828
LOC_Os05g12280.1	-1.04503	0.0395396
MSTRG.20339.3	-1.04629	0.0251931
LOC_Os12g04270.2	-1.04651	0.0471097
LOC_Os11g11110.1	-1.04741	0.0313175
LOC_Os06g11740.1	-1.04768	0.0178184
MSTRG.560.2	-1.04806	0.0233897
MSTRG.25421.1	-1.04861	0.0332728
MSTRG.12399.1	-1.05308	0.046621
MSTRG.20403.2	-1.05466	0.036538
LOC_Os05g37690.1	-1.05571	0.0192773
LOC_Os01g74110.1	-1.05732	0.0358759
MSTRG.15475.3	-1.05807	0.047276
MSTRG.20325.1	-1.05869	0.0384137
LOC_Os09g34850.2	-1.05934	0.0487012
MSTRG.672.1	-1.06078	0.0377162
MSTRG.10132.1	-1.06082	0.0422546
LOC_Os03g27830.1	-1.06116	0.0180553
MSTRG.9320.2	-1.06182	0.0218078
MSTRG.2516.1	-1.06228	0.0394802
LOC_Os10g02070.1	-1.06387	0.0233897
LOC_Os10g35370.2	-1.064	0.0457724
LOC_Os12g44370.1	-1.06443	0.0208213
LOC_Os03g01570.1	-1.06475	0.0366853
MSTRG.22145.1	-1.06634	0.0447708
MSTRG.21047.1	-1.06796	0.0307101
LOC_Os09g32620.1	-1.06804	0.0362705
LOC_Os04g46940.1	-1.06984	0.0218078
LOC_Os03g58070.1	-1.07007	0.0258432
MSTRG.18670.2	-1.0708	0.0487012
MSTRG.3109.1	-1.07139	0.03334
MSTRG.16649.1	-1.07143	0.0442514
MSTRG.25439.2	-1.07258	0.0409862
MSTRG.16605.1	-1.07259	0.0348901
LOC_Os03g17490.1	-1.0738	0.0273995
LOC_Os01g24420.1	-1.07388	0.0270432
LOC_Os07g34620.1	-1.07404	0.0254367
MSTRG.6844.5	-1.07586	0.0429018
LOC_Os10g32990.1	-1.07634	0.0335753
LOC_Os08g39300.3	-1.0765	0.0359998
MSTRG.9578.2	-1.07707	0.0357352
LOC_Os07g08460.2	-1.07739	0.0449061
LOC_Os08g36580.1	-1.08007	0.0251242
MSTRG.649.3	-1.08371	0.0376854
LOC_Os01g45140.1	-1.08385	0.0399544
MSTRG.7966.1	-1.08624	0.0346881
LOC_Os11g06670.1	-1.08681	0.0361383
LOC_Os07g06834.1	-1.0869	0.044073
LOC_Os06g06850.1	-1.08706	0.039221
MSTRG.8197.1	-1.08929	0.0307383
LOC_Os10g40740.1	-1.0903	0.0225189
LOC_Os03g20310.3	-1.0934	0.0417445
MSTRG.1242.1	-1.0943	0.0384137
MSTRG.16587.1	-1.09468	0.04333
LOC_Os01g55340.1	-1.09494	0.0242335
LOC_Os02g27810.1	-1.0956	0.0405375
LOC_Os07g01410.1	-1.0973	0.0154131
LOC_Os10g32690.1	-1.09794	0.0361383
LOC_Os12g25090.2	-1.10019	0.025772
LOC_Os05g07960.1	-1.10027	0.0360041
LOC_Os07g46340.3	-1.10199	0.0398357
LOC_Os02g32950.1	-1.10383	0.0496402
LOC_Os05g29735.1	-1.10434	0.0364308
MSTRG.23018.1	-1.10684	0.0382852
LOC_Os02g54980.1	-1.10714	0.0237739
MSTRG.9369.3	-1.1087	0.0436239
MSTRG.7944.1	-1.10893	0.049555
LOC_Os05g50720.1	-1.11008	0.0421808
MSTRG.3435.1	-1.11097	0.0454384
MSTRG.9194.1	-1.11194	0.047276
LOC_Os07g05470.2	-1.11204	0.0429018
LOC_Os06g45540.1	-1.11391	0.0435943
MSTRG.9275.1	-1.11407	0.0287422
MSTRG.14063.1	-1.11435	0.0487012
MSTRG.26438.1	-1.1149	0.0303517
LOC_Os11g34870.1	-1.11598	0.0307963
LOC_Os12g39220.1	-1.11673	0.0293559
LOC_Os01g63460.1	-1.11753	0.0187424
MSTRG.26952.1	-1.11842	0.0303517
LOC_Os05g25400.1	-1.11876	0.0342605
LOC_Os08g39140.1	-1.11882	0.0194837
MSTRG.25061.2	-1.11985	0.022261
MSTRG.13928.1	-1.12045	0.0282197
LOC_Os06g50070.1	-1.12197	0.0302041
MSTRG.7666.1	-1.12332	0.0417445
LOC_Os01g48820.1	-1.12598	0.04333
MSTRG.23404.1	-1.1267	0.0380107
MSTRG.12011.2	-1.13078	0.045285
LOC_Os01g55080.1	-1.13097	0.0473588
MSTRG.10977.1	-1.13133	0.0330682
MSTRG.21760.1	-1.13319	0.0469708
LOC_Os06g42164.1	-1.13439	0.0192773
LOC_Os09g37270.2	-1.13442	0.0338312
LOC_Os12g05060.1	-1.13582	0.0289462
MSTRG.8724.5	-1.13588	0.0474583
LOC_Os01g27230.1	-1.13879	0.0450901
LOC_Os08g05640.2	-1.13925	0.0398566
LOC_Os03g37878.1	-1.13926	0.0456531
LOC_Os01g57854.1	-1.14023	0.0218078
LOC_Os06g47740.1	-1.14212	0.0384137
MSTRG.27408.1	-1.14308	0.0377162
LOC_Os02g49920.1	-1.14346	0.0374044
LOC_Os08g16580.1	-1.14411	0.0486765
LOC_Os06g11140.1	-1.14524	0.0479204
LOC_Os02g26700.2	-1.14569	0.0269172
LOC_Os01g61890.3	-1.14601	0.0363706
MSTRG.19099.1	-1.14859	0.0391214
MSTRG.4411.1	-1.14924	0.0286027
MSTRG.19666.1	-1.15029	0.0486765
MSTRG.22212.3	-1.15306	0.0330682
MSTRG.22362.1	-1.156	0.0346512
LOC_Os02g56440.1	-1.1563	0.045526
MSTRG.18439.1	-1.15697	0.035037
LOC_Os01g45914.1	-1.15791	0.0455829
LOC_Os03g61900.1	-1.15831	0.0263791
MSTRG.11418.2	-1.1592	0.0487012
LOC_Os02g37610.1	-1.16031	0.0181107
LOC_Os08g37904.2	-1.16162	0.0251499
MSTRG.4276.2	-1.16342	0.0405375
LOC_Os04g53150.1	-1.16466	0.0273688
MSTRG.14157.1	-1.16509	0.041253
LOC_Os02g48170.1	-1.16556	0.0487012
LOC_Os11g23930.1	-1.16661	0.0252626
LOC_Os06g37610.2	-1.16701	0.0359804
MSTRG.19949.1	-1.16818	0.0303305
MSTRG.24479.1	-1.16836	0.035037
LOC_Os08g09080.2	-1.16847	0.0458539
LOC_Os02g54720.1	-1.16879	0.0272403
LOC_Os12g02400.1	-1.1689	0.0286027
LOC_Os01g10400.1	-1.17058	0.0467142
LOC_Os08g02204.1	-1.17274	0.0442514
MSTRG.2205.1	-1.17378	0.0450901
LOC_Os04g55650.2	-1.17796	0.0263791
LOC_Os06g22390.1	-1.17938	0.0178184
LOC_Os01g48930.1	-1.17995	0.0196428
MSTRG.27885.2	-1.18024	0.0417445
MSTRG.12643.1	-1.18039	0.0405375
MSTRG.4211.1	-1.18179	0.0442514
LOC_Os04g48484.1	-1.18655	0.0294827
LOC_Os12g06060.1	-1.18668	0.0309323
LOC_Os04g28050.1	-1.18702	0.0442514
MSTRG.12965.1	-1.18704	0.0340794
MSTRG.17068.1	-1.1894	0.0177421
LOC_Os01g10250.3	-1.19238	0.0418214
LOC_Os06g50040.1	-1.19343	0.0231746
LOC_Os08g44910.1	-1.19448	0.0251599
LOC_Os03g51530.1	-1.19493	0.045526
LOC_Os02g39710.1	-1.19636	0.0394465
LOC_Os07g45290.1	-1.19812	0.0189373
MSTRG.5074.1	-1.19844	0.0196282
MSTRG.8949.1	-1.19862	0.0286027
LOC_Os11g14190.1	-1.19946	0.0233897
MSTRG.1519.1	-1.20211	0.0379736
LOC_Os02g30630.1	-1.20504	0.0192773
LOC_Os04g13220.1	-1.20531	0.0361383
MSTRG.13599.1	-1.20569	0.0303517
LOC_Os03g61090.1	-1.20874	0.0407927
MSTRG.23555.1	-1.20907	0.0471797
MSTRG.25422.1	-1.21629	0.0308161
LOC_Os05g07300.1	-1.21719	0.0277952
LOC_Os01g14520.1	-1.21795	0.0225585
MSTRG.5822.1	-1.21959	0.0420772
MSTRG.4403.4	-1.21995	0.0442514
LOC_Os01g34350.1	-1.22018	0.0486238
LOC_Os06g07923.1	-1.22075	0.0194897
LOC_Os08g39000.1	-1.22317	0.0267101
LOC_Os08g28890.1	-1.22412	0.031687
MSTRG.5926.2	-1.22708	0.0442631
MSTRG.18972.1	-1.22928	0.0263925
MSTRG.6526.1	-1.2315	0.039221
LOC_Os04g43710.1	-1.23234	0.0282085
LOC_Os05g15160.1	-1.23252	0.0315778
MSTRG.11827.1	-1.23568	0.0297716
MSTRG.16276.3	-1.23583	0.0382852
MSTRG.17420.1	-1.23678	0.0176059
MSTRG.2274.1	-1.23693	0.0440123
LOC_Os03g56730.2	-1.23701	0.0287491
MSTRG.3164.1	-1.23896	0.0154131
LOC_Os02g42810.1	-1.23958	0.0494742
LOC_Os01g62410.2	-1.24124	0.0275347
LOC_Os11g35450.1	-1.24256	0.0332728
LOC_Os05g49350.1	-1.24304	0.0465432
LOC_Os07g08290.1	-1.24306	0.0269172
LOC_Os03g63970.1	-1.24348	0.0194837
MSTRG.3176.4	-1.24362	0.0423913
LOC_Os03g61780.1	-1.24425	0.0486272
LOC_Os10g06540.2	-1.24479	0.0258432
MSTRG.21591.1	-1.24507	0.0263791
MSTRG.8483.5	-1.24717	0.0171618
LOC_Os06g49110.3	-1.24901	0.0361383
MSTRG.8601.2	-1.24942	0.0449276
MSTRG.150.1	-1.25276	0.0309323
LOC_Os12g42570.1	-1.25297	0.0224151
LOC_Os09g31390.1	-1.25331	0.0342302
LOC_Os10g40824.1	-1.25561	0.0348192
MSTRG.10123.1	-1.25776	0.039221
LOC_Os02g36414.1	-1.25908	0.0180553
LOC_Os10g23050.1	-1.25961	0.0282197
LOC_Os11g04350.1	-1.25974	0.0254851
LOC_Os02g54100.1	-1.2611	0.0275686
MSTRG.5469.4	-1.26257	0.0421932
LOC_Os05g48950.1	-1.26267	0.0327113
MSTRG.23609.4	-1.26287	0.0439086
LOC_Os05g27580.1	-1.26555	0.0177421
MSTRG.1576.1	-1.26696	0.0192773
MSTRG.7652.1	-1.26715	0.0402192
MSTRG.22943.2	-1.27008	0.0303828
MSTRG.20291.1	-1.27073	0.0214297
LOC_Os03g08460.1	-1.27091	0.0154131
MSTRG.11993.2	-1.27321	0.0296448
LOC_Os08g43670.1	-1.27499	0.0254312
MSTRG.15867.1	-1.27629	0.0373469
MSTRG.23043.1	-1.27642	0.0456531
MSTRG.10444.3	-1.28127	0.0371434
LOC_Os01g52640.3	-1.28417	0.0417989
MSTRG.27362.1	-1.29046	0.0398686
LOC_Os07g35130.1	-1.29156	0.0384137
MSTRG.10904.1	-1.29211	0.0389343
MSTRG.16952.1	-1.29327	0.0467296
LOC_Os09g10840.1	-1.29511	0.025582
LOC_Os09g12540.1	-1.29675	0.0413494
MSTRG.20897.2	-1.29692	0.0403599
LOC_Os08g35319.1	-1.29821	0.0265965
MSTRG.21253.4	-1.29851	0.0269172
LOC_Os05g51690.1	-1.29871	0.0214297
MSTRG.3633.1	-1.30063	0.0360985
LOC_Os04g44740.1	-1.30102	0.0224151
MSTRG.3094.1	-1.30223	0.0382343
LOC_Os04g08740.1	-1.30234	0.017979
LOC_Os11g03820.1	-1.30392	0.0330682
LOC_Os03g02190.1	-1.30446	0.0263791
LOC_Os08g05620.1	-1.30612	0.0480632
MSTRG.14135.1	-1.30751	0.0402556
LOC_Os02g25700.1	-1.30821	0.0280261
LOC_Os02g13020.1	-1.30908	0.0216864
MSTRG.22645.1	-1.30919	0.0272522
LOC_Os03g42259.1	-1.3107	0.0449276
LOC_Os06g17400.1	-1.31313	0.0263791
LOC_Os01g32150.1	-1.31425	0.0297716
LOC_Os01g56010.1	-1.31474	0.0454524
LOC_Os05g33130.1	-1.31618	0.0180553
MSTRG.6858.1	-1.31818	0.0263385
LOC_Os12g32536.3	-1.31903	0.0254312
LOC_Os08g37310.2	-1.31937	0.0444655
MSTRG.290.1	-1.32098	0.0259973
LOC_Os01g12130.1	-1.32104	0.039757
LOC_Os01g31940.1	-1.32138	0.0266184
LOC_Os06g23290.2	-1.32252	0.0455763
LOC_Os06g08280.1	-1.32331	0.0355397
MSTRG.14361.1	-1.32444	0.0391358
LOC_Os01g33060.2	-1.32595	0.0436467
MSTRG.17605.1	-1.32705	0.0251242
MSTRG.527.1	-1.33057	0.0242335
LOC_Os01g71350.1	-1.33227	0.0165526
MSTRG.17666.2	-1.33401	0.0384137
LOC_Os01g31050.1	-1.33535	0.0313959
LOC_Os06g50060.1	-1.33786	0.0176503
MSTRG.11039.1	-1.33914	0.0303517
LOC_Os08g01110.1	-1.33947	0.0254312
LOC_Os02g57250.1	-1.34019	0.0376281
LOC_Os11g29670.1	-1.34025	0.0154131
MSTRG.2536.2	-1.34201	0.0435624
MSTRG.26040.1	-1.3445	0.0280295
LOC_Os03g54000.2	-1.34605	0.0344034
LOC_Os02g52300.1	-1.34659	0.0187424
LOC_Os02g33320.1	-1.35	0.0266184
MSTRG.6473.1	-1.35024	0.0272403
LOC_Os01g01360.1	-1.3515	0.039221
LOC_Os01g09570.1	-1.35203	0.032233
LOC_Os02g09250.1	-1.35245	0.0392041
MSTRG.6151.1	-1.35364	0.0438801
MSTRG.5434.1	-1.3542	0.0303828
LOC_Os02g26700.1	-1.35546	0.0494727
LOC_Os05g10625.1	-1.35674	0.0290978
LOC_Os03g55720.1	-1.35746	0.0335753
MSTRG.26436.1	-1.35895	0.0280261
LOC_Os07g04700.3	-1.3592	0.043437
MSTRG.5652.1	-1.3604	0.0430076
LOC_Os05g07220.1	-1.36387	0.0329633
LOC_Os04g33630.1	-1.36487	0.0287454
LOC_Os10g25870.1	-1.36561	0.0218078
LOC_Os02g05980.1	-1.36707	0.0225186
LOC_Os05g48610.1	-1.36806	0.0420041
MSTRG.16166.6	-1.37133	0.0425924
MSTRG.5711.1	-1.37236	0.0357578
MSTRG.13435.1	-1.37316	0.0338312
MSTRG.16237.1	-1.37739	0.0295647
LOC_Os01g74670.1	-1.37996	0.0251242
MSTRG.20797.3	-1.38053	0.0487012
LOC_Os11g47890.1	-1.38439	0.0346512
MSTRG.21230.3	-1.38564	0.0233705
LOC_Os06g51480.2	-1.38925	0.0242335
MSTRG.19398.4	-1.39081	0.0313959
MSTRG.19150.1	-1.3918	0.0384255
MSTRG.19378.1	-1.39314	0.0398021
MSTRG.26159.1	-1.39456	0.039113
MSTRG.15593.5	-1.39634	0.0213712
LOC_Os01g46380.1	-1.39725	0.03603
LOC_Os08g08970.1	-1.39965	0.0140989
LOC_Os12g41090.1	-1.40057	0.0177421
LOC_Os10g20260.1	-1.40113	0.0442514
MSTRG.2843.4	-1.40273	0.028848
LOC_Os11g33110.1	-1.40311	0.039061
LOC_Os09g31031.2	-1.40495	0.0361383
LOC_Os03g04660.1	-1.41484	0.0483418
MSTRG.17735.1	-1.41839	0.022873
MSTRG.27268.1	-1.4185	0.041964
LOC_Os09g30458.1	-1.4212	0.0377162
MSTRG.7776.2	-1.42374	0.0410928
LOC_Os03g16760.1	-1.42454	0.0286027
LOC_Os04g59020.1	-1.42516	0.0174982
MSTRG.19914.1	-1.42565	0.0377165
MSTRG.25785.2	-1.43011	0.034369
LOC_Os04g36570.1	-1.43574	0.0463624
MSTRG.28124.1	-1.4358	0.0240778
LOC_Os03g31880.1	-1.43692	0.0228426
LOC_Os02g15100.1	-1.43789	0.0381591
LOC_Os02g37109.1	-1.43869	0.0199901
LOC_Os10g39540.2	-1.44141	0.0224151
MSTRG.25205.3	-1.45268	0.0473264
MSTRG.15733.1	-1.456	0.0247629
MSTRG.20127.1	-1.45981	0.0227017
MSTRG.27413.1	-1.46026	0.0359998
LOC_Os05g42220.1	-1.4632	0.0301783
MSTRG.634.1	-1.46847	0.0375552
LOC_Os04g45210.1	-1.47089	0.0412049
LOC_Os01g55690.1	-1.47175	0.0402192
LOC_Os08g08700.1	-1.47219	0.0313509
MSTRG.3339.1	-1.4731	0.0218078
LOC_Os10g18370.1	-1.47443	0.0255441
LOC_Os08g37580.1	-1.48196	0.0165233
LOC_Os01g03720.1	-1.4852	0.0435943
LOC_Os08g45190.1	-1.48562	0.0231486
MSTRG.25097.1	-1.48592	0.0219399
MSTRG.15398.1	-1.48632	0.0280306
LOC_Os08g33630.2	-1.48676	0.0489546
MSTRG.25798.1	-1.48799	0.0243403
LOC_Os02g06700.1	-1.48869	0.0492875
LOC_Os02g46030.1	-1.49091	0.0292502
LOC_Os02g37254.1	-1.49093	0.0242335
MSTRG.11905.1	-1.491	0.0330682
MSTRG.25344.1	-1.49109	0.0242335
LOC_Os06g49500.2	-1.49399	0.0442514
LOC_Os01g53390.1	-1.49424	0.0423474
MSTRG.14838.4	-1.49558	0.0227544
LOC_Os07g06860.1	-1.49629	0.0263791
LOC_Os10g04860.1	-1.49743	0.0214297
LOC_Os04g23910.1	-1.4975	0.0231746
LOC_Os06g05790.1	-1.49806	0.0227544
MSTRG.1859.1	-1.49824	0.0242335
MSTRG.24533.2	-1.50198	0.0421699
MSTRG.8765.1	-1.50583	0.0432549
LOC_Os02g32814.1	-1.51048	0.0365305
LOC_Os11g37490.1	-1.51314	0.0424559
LOC_Os10g31380.1	-1.52053	0.0255441
LOC_Os04g57220.4	-1.5266	0.0420862
LOC_Os07g12790.1	-1.52767	0.0487012
MSTRG.7383.1	-1.53013	0.043396
MSTRG.18630.2	-1.53022	0.0273006
LOC_Os01g57630.1	-1.53064	0.0337303
MSTRG.3821.2	-1.53295	0.0359998
MSTRG.16676.1	-1.53309	0.0251931
LOC_Os03g60250.1	-1.5376	0.0414937
LOC_Os04g59440.1	-1.53828	0.0181109
MSTRG.16821.2	-1.53863	0.0376281
LOC_Os01g59570.1	-1.53963	0.0413069
MSTRG.6287.1	-1.54266	0.0457832
MSTRG.24335.1	-1.5443	0.0391358
LOC_Os03g32580.1	-1.54911	0.0196428
MSTRG.19487.3	-1.55076	0.0320406
MSTRG.4.4	-1.55604	0.0424124
MSTRG.12647.9	-1.55816	0.0454384
MSTRG.20252.1	-1.55829	0.0342605
MSTRG.26199.4	-1.56024	0.0154131
LOC_Os11g16470.2	-1.56545	0.0405375
LOC_Os06g09920.1	-1.56729	0.0215444
LOC_Os03g08720.1	-1.56732	0.0192709
MSTRG.21459.1	-1.56846	0.024588
LOC_Os04g03796.2	-1.57104	0.0206262
MSTRG.14163.1	-1.57356	0.0261226
LOC_Os11g35710.1	-1.57672	0.0227544
LOC_Os01g47050.1	-1.5784	0.0186676
LOC_Os08g40680.1	-1.57862	0.025582
LOC_Os04g54220.1	-1.58196	0.0384255
LOC_Os03g22590.1	-1.58379	0.0390709
MSTRG.13053.1	-1.58592	0.0424687
MSTRG.21992.3	-1.58634	0.0396805
MSTRG.5689.1	-1.58691	0.0307101
LOC_Os03g20210.1	-1.59084	0.0425617
LOC_Os11g16310.1	-1.59102	0.0425497
MSTRG.12468.1	-1.59148	0.032233
MSTRG.5403.1	-1.59267	0.0228426
LOC_Os03g41330.1	-1.59336	0.0135814
MSTRG.1107.1	-1.59367	0.0355397
LOC_Os12g43550.2	-1.6063	0.0280261
LOC_Os08g30730.1	-1.60644	0.0192773
LOC_Os03g08490.1	-1.60985	0.0224688
LOC_Os12g28550.1	-1.61038	0.0382343
MSTRG.9880.1	-1.61244	0.0427154
LOC_Os01g36950.2	-1.62174	0.0218078
LOC_Os10g39320.1	-1.62526	0.0330682
MSTRG.9881.1	-1.62832	0.0435122
MSTRG.12250.1	-1.62885	0.0231746
MSTRG.3964.1	-1.63	0.0390506
MSTRG.23235.1	-1.63489	0.0231746
LOC_Os01g72910.1	-1.63664	0.038744
MSTRG.17459.1	-1.64136	0.0454723
LOC_Os10g21860.1	-1.65222	0.0213242
LOC_Os02g37190.1	-1.65893	0.0208213
LOC_Os06g47750.1	-1.66077	0.0196282
MSTRG.1471.1	-1.66234	0.0255348
MSTRG.8471.6	-1.66341	0.0487012
MSTRG.4682.1	-1.66641	0.0332728
LOC_Os03g10010.1	-1.671	0.0235751
LOC_Os08g16359.1	-1.67184	0.0346684
LOC_Os08g05510.2	-1.67273	0.0165233
LOC_Os03g52360.1	-1.67465	0.0192773
MSTRG.14332.1	-1.67681	0.0242335
LOC_Os08g44220.1	-1.68032	0.0233897
MSTRG.7269.1	-1.68134	0.0447708
LOC_Os01g59020.1	-1.68187	0.0218078
MSTRG.2577.3	-1.68263	0.0344034
LOC_Os01g34200.2	-1.68301	0.028712
MSTRG.16877.2	-1.68471	0.0242335
MSTRG.27490.2	-1.68567	0.0449276
MSTRG.19416.1	-1.68696	0.0332954
MSTRG.27592.1	-1.69073	0.0210924
MSTRG.7016.1	-1.69089	0.0208213
MSTRG.22467.2	-1.69102	0.0433009
LOC_Os11g05494.1	-1.69231	0.0360925
MSTRG.1637.2	-1.69245	0.0431474
MSTRG.22177.3	-1.69659	0.039061
LOC_Os01g64262.1	-1.70201	0.0245291
LOC_Os08g09240.1	-1.71269	0.0330682
MSTRG.12044.4	-1.71295	0.041964
MSTRG.17241.1	-1.71578	0.0236793
LOC_Os02g49230.3	-1.71916	0.0402556
MSTRG.10395.2	-1.72432	0.0242335
LOC_Os02g10520.1	-1.72516	0.0317766
LOC_Os06g39780.1	-1.72611	0.039221
LOC_Os01g51840.3	-1.72783	0.034536
MSTRG.6167.1	-1.73259	0.0245291
MSTRG.9404.1	-1.74186	0.0496429
LOC_Os07g34850.1	-1.7432	0.0298129
MSTRG.22054.2	-1.74735	0.0218078
MSTRG.10579.1	-1.75487	0.039221
LOC_Os04g49194.1	-1.75687	0.0333155
LOC_Os08g10630.1	-1.76996	0.0357855
LOC_Os12g40840.2	-1.77208	0.039221
MSTRG.24269.1	-1.77557	0.0177421
MSTRG.2785.1	-1.77694	0.0263791
LOC_Os09g27500.1	-1.78243	0.0204384
LOC_Os01g52030.1	-1.78529	0.0233897
MSTRG.2256.1	-1.786	0.0361383
LOC_Os08g41390.1	-1.78994	0.039221
LOC_Os12g11660.1	-1.7931	0.0341115
LOC_Os12g41124.1	-1.79952	0.0206262
MSTRG.19152.6	-1.80115	0.0192773
LOC_Os09g27370.1	-1.80268	0.0240642
LOC_Os03g18170.1	-1.80309	0.0180553
LOC_Os06g34860.1	-1.8154	0.0384137
MSTRG.16776.2	-1.81801	0.0338312
LOC_Os08g08980.1	-1.8232	0.0192773
MSTRG.27231.1	-1.849	0.0398686
LOC_Os01g15900.1	-1.8586	0.0242335
LOC_Os05g06014.2	-1.86264	0.0391358
MSTRG.20785.1	-1.86955	0.0342204
MSTRG.6206.3	-1.87212	0.0233897
MSTRG.8001.2	-1.89975	0.0211425
MSTRG.15601.1	-1.90027	0.0208213
MSTRG.26692.21	-1.90797	0.0235751
LOC_Os01g62244.3	-1.91248	0.0210372
LOC_Os06g49750.1	-1.91663	0.0425617
MSTRG.24642.1	-1.92056	0.0450901
MSTRG.6003.1	-1.93113	0.0287757
LOC_Os08g36040.1	-1.93353	0.0180553
LOC_Os03g12064.6	-1.93646	0.0199042
MSTRG.25015.4	-1.94028	0.0196428
LOC_Os03g12064.5	-1.94114	0.0255441
LOC_Os02g37260.1	-1.94361	0.0116436
MSTRG.12698.2	-1.94857	0.0205929
LOC_Os12g03899.2	-1.94922	0.0245411
LOC_Os07g03499.1	-1.95739	0.0256102
MSTRG.4308.2	-1.95902	0.0438801
MSTRG.3715.1	-1.96074	0.0390237
LOC_Os04g47970.1	-1.96083	0.0497866
LOC_Os01g10250.2	-1.96397	0.0307383
MSTRG.7476.1	-1.96837	0.0216864
LOC_Os01g13480.1	-1.96966	0.0211425
MSTRG.13073.1	-1.97036	0.0294827
MSTRG.16670.1	-1.9784	0.0265965
LOC_Os10g42950.5	-1.99627	0.0226822
LOC_Os08g34790.1	-1.99958	0.0196428
LOC_Os05g29676.1	-1.99975	0.0177421
LOC_Os05g39580.1	-2.00057	0.0154131
MSTRG.3716.2	-2.01913	0.0267101
LOC_Os04g49480.1	-2.02098	0.0279634
LOC_Os01g64120.1	-2.03816	0.016044
LOC_Os01g21880.1	-2.05305	0.0218078
MSTRG.6028.2	-2.06199	0.0258432
MSTRG.17753.2	-2.06889	0.0174982
MSTRG.8514.1	-2.07518	0.0218078
LOC_Os11g15040.5	-2.08207	0.021033
MSTRG.8074.2	-2.08483	0.0303305
MSTRG.25077.1	-2.09049	0.0357578
LOC_Os12g09000.2	-2.12046	0.0425617
MSTRG.3305.7	-2.12336	0.0251242
MSTRG.11510.1	-2.12571	0.0244836
LOC_Os02g03580.3	-2.12853	0.0398357
MSTRG.23700.4	-2.14809	0.0405375
MSTRG.4786.5	-2.15467	0.0208213
MSTRG.807.2	-2.18825	0.0192333
LOC_Os01g20160.1	-2.19084	0.0277903
MSTRG.21214.1	-2.20089	0.0487012
LOC_Os12g26960.1	-2.20975	0.0391214
LOC_Os03g48000.1	-2.21431	0.0347906
MSTRG.17777.1	-2.22061	0.016658
LOC_Os02g03280.2	-2.22588	0.0266846
LOC_Os10g05220.2	-2.23356	0.0177421
LOC_Os05g11580.1	-2.24158	0.0409187
MSTRG.24809.3	-2.25291	0.0295647
LOC_Os02g03410.2	-2.25367	0.0487012
MSTRG.230.1	-2.2613	0.0180553
LOC_Os12g07950.2	-2.26259	0.0384255
LOC_Os02g48790.5	-2.26919	0.0313175
LOC_Os04g51580.1	-2.30065	0.0186817
LOC_Os02g15200.1	-2.30084	0.0455723
LOC_Os04g31940.1	-2.31947	0.0219156
LOC_Os12g41630.1	-2.33409	0.0177421
LOC_Os07g03409.1	-2.34004	0.0212817
LOC_Os01g50420.1	-2.34548	0.0192773
MSTRG.10938.1	-2.36567	0.0420772
LOC_Os07g48320.1	-2.3732	0.0176503
LOC_Os04g56990.2	-2.41366	0.0251242
LOC_Os04g30240.1	-2.42096	0.0233897
LOC_Os06g19444.2	-2.42801	0.0266184
MSTRG.3524.1	-2.42893	0.0286027
MSTRG.23108.2	-2.42952	0.0177421
MSTRG.12295.1	-2.44924	0.0177421
LOC_Os03g16950.1	-2.45363	0.0200866
LOC_Os11g43934.2	-2.48748	0.0307963
MSTRG.18787.1	-2.50287	0.0218078
LOC_Os12g19590.2	-2.51399	0.0196428
LOC_Os04g56430.1	-2.53967	0.0154131
MSTRG.5524.1	-2.58182	0.0153236
MSTRG.7109.1	-2.60531	0.0258432
MSTRG.26012.2	-2.61534	0.0359804
MSTRG.19513.2	-2.63701	0.0192333
LOC_Os07g35560.1	-2.64159	0.0287757
LOC_Os05g47840.1	-2.64284	0.0116436
LOC_Os05g29710.1	-2.65358	0.0199146
LOC_Os02g39360.1	-2.69789	0.0361383
LOC_Os10g32680.1	-2.72495	0.0177421
LOC_Os04g56440.2	-2.75365	0.0421808
MSTRG.23700.3	-2.76926	0.0273995
LOC_Os01g22680.1	-2.7868	0.0192333
MSTRG.1850.2	-2.80322	0.0170581
MSTRG.4708.5	-2.81158	0.0194837
MSTRG.18721.1	-2.81605	0.0154131
LOC_Os03g46470.1	-2.85205	0.0219399
LOC_Os04g56730.2	-2.86223	0.0239012
LOC_Os01g22670.1	-2.91535	0.016044
MSTRG.2136.1	-2.95107	0.0450901
MSTRG.2843.2	-3.03263	0.0187424
LOC_Os11g06760.2	-3.13016	0.0474815
LOC_Os07g32800.2	-3.17192	0.0140916
LOC_Os02g37360.1	-3.19965	0.0231486
LOC_Os02g37380.1	-3.25898	0.0177421
LOC_Os01g43540.1	-3.26551	0.00602877
LOC_Os01g54400.1	-3.27915	0.0204384
MSTRG.22515.27	-3.38965	0.0140989
LOC_Os12g01530.1	-3.40534	0.0424559
LOC_Os05g07700.1	-3.5318	0.0218078
LOC_Os06g23290.1	-3.59128	0.0445332
MSTRG.22515.47	-3.61581	0.040341
LOC_Os09g26350.1	-3.65599	0.0116436
LOC_Os12g35030.1	-3.71182	0.0155538
LOC_Os01g64690.1	-4.48884	0.0218078
LOC_Os05g41100.1	-4.66837	0.0056623
LOC_Os04g45290.2	-5.05635	0.0210222

## Sheet: Cd24h-ck24h
Transcript ID	logFC	adj.P.Val
LOC_Os09g20220.1	8.3163	0.00951956
MSTRG.26693.30	8.1349	0.00399565
MSTRG.8929.8	7.85254	0.0374703
MSTRG.23777.5	7.67545	0.0450973
LOC_Os07g05940.1	7.31621	0.00652098
MSTRG.5173.1	7.13066	0.00770964
LOC_Os10g38340.1	7.07822	0.00368016
LOC_Os05g12090.1	7.0397	0.00423035
LOC_Os09g31990.1	7.03054	0.00888797
LOC_Os09g32000.1	6.92723	0.00731274
LOC_Os03g55050.1	6.77748	0.00363329
LOC_Os03g16020.1	6.76358	0.0188249
MSTRG.2323.1	6.64353	0.00674779
LOC_Os01g04380.1	6.6103	0.00368016
LOC_Os01g45110.1	6.54708	0.0113752
LOC_Os12g01030.1	6.53795	0.00399565
MSTRG.24925.1	6.47307	0.0135098
MSTRG.18415.1	6.4445	0.00504105
LOC_Os09g28440.1	6.40743	0.0135098
LOC_Os02g09050.1	6.40645	0.00363329
LOC_Os01g64520.2	6.3986	0.041842
LOC_Os08g31280.1	6.39256	0.00567924
LOC_Os01g46440.1	6.33567	0.0176706
LOC_Os01g18530.1	6.26906	0.00363329
MSTRG.20876.1	6.24411	0.00865986
MSTRG.8929.5	6.208	0.0348476
MSTRG.13107.2	6.11842	0.0207067
LOC_Os01g66120.3	6.07671	0.0454768
LOC_Os10g01760.1	6.02612	0.00363329
MSTRG.25108.1	5.97692	0.00368016
MSTRG.22216.5	5.95368	0.0128108
LOC_Os07g06790.1	5.91864	0.006028
MSTRG.12569.1	5.87742	0.00475232
MSTRG.5152.1	5.86584	0.0248019
LOC_Os09g34020.1	5.85115	0.0114125
MSTRG.21381.2	5.83348	0.00947876
LOC_Os03g60560.1	5.82295	0.0206537
LOC_Os06g13910.1	5.78756	0.00504105
LOC_Os03g60570.1	5.78543	0.0228556
LOC_Os04g28360.1	5.75578	0.00504105
MSTRG.16074.2	5.71926	0.00415192
MSTRG.10666.1	5.70732	0.00834478
LOC_Os02g51930.1	5.69197	0.0203815
LOC_Os02g36530.1	5.67731	0.00692645
LOC_Os04g27060.1	5.62002	0.00852354
MSTRG.27676.3	5.61432	0.0196122
LOC_Os06g09717.1	5.56503	0.00368016
LOC_Os06g11260.1	5.54736	0.00657934
MSTRG.15709.1	5.50512	0.00504105
MSTRG.13086.5	5.50316	0.00909181
MSTRG.6961.1	5.49973	0.0310103
MSTRG.13240.5	5.49489	0.00368016
LOC_Os01g24710.2	5.48476	0.0429971
LOC_Os03g45830.1	5.47275	0.00363329
MSTRG.5157.9	5.47111	0.0129922
LOC_Os08g36920.1	5.46601	0.0160807
LOC_Os05g45100.1	5.45713	0.00363329
MSTRG.7928.1	5.44137	0.00363329
LOC_Os01g72550.1	5.42726	0.00657934
MSTRG.17346.1	5.41464	0.00765263
MSTRG.1963.3	5.40874	0.00368016
LOC_Os01g04050.1	5.35553	0.00504105
LOC_Os08g05980.1	5.34931	0.00698603
MSTRG.10586.4	5.33666	0.0121647
MSTRG.1369.2	5.31496	0.006028
MSTRG.10586.1	5.31352	0.0149351
MSTRG.20876.3	5.30956	0.0199798
MSTRG.7488.1	5.30638	0.020379
MSTRG.1369.3	5.30145	0.00413803
LOC_Os10g38314.1	5.28977	0.0254774
MSTRG.26836.1	5.28284	0.00395699
MSTRG.25999.2	5.26216	0.00692645
MSTRG.13442.4	5.25	0.0324608
MSTRG.1963.2	5.24512	0.00475232
MSTRG.12569.2	5.23748	0.00586849
MSTRG.4458.1	5.19749	0.00368016
MSTRG.4346.1	5.1878	0.00399565
MSTRG.14733.4	5.17139	0.036081
LOC_Os09g27260.1	5.15343	0.0340254
LOC_Os11g05380.1	5.14573	0.0170824
MSTRG.26000.3	5.13956	0.0183941
LOC_Os05g25920.1	5.11636	0.0156565
LOC_Os08g43200.1	5.10489	0.0137759
MSTRG.7486.8	5.09683	0.0264871
LOC_Os06g05420.1	5.07941	0.00411388
LOC_Os05g32860.1	5.07297	0.0211641
LOC_Os01g63210.1	5.04937	0.00399565
LOC_Os10g38160.1	5.03943	0.0141742
MSTRG.2638.1	5.03791	0.00668718
LOC_Os01g19330.1	5.03388	0.0335602
MSTRG.25155.1	5.00384	0.012362
MSTRG.13107.1	4.97264	0.0101261
LOC_Os08g42800.1	4.97086	0.0220581
LOC_Os06g39240.1	4.96052	0.0270232
MSTRG.11711.1	4.95834	0.0444524
MSTRG.10382.4	4.95349	0.00528843
LOC_Os11g06150.1	4.95232	0.0115969
MSTRG.27081.1	4.95019	0.0103177
MSTRG.22043.1	4.92933	0.00951956
LOC_Os07g03600.1	4.91808	0.00638552
MSTRG.15573.4	4.91763	0.0206537
LOC_Os06g38660.1	4.91717	0.0143698
LOC_Os08g05970.1	4.91233	0.00475232
LOC_Os01g32670.1	4.91102	0.00413803
LOC_Os08g04360.1	4.90338	0.0217789
MSTRG.7616.1	4.89433	0.0366996
LOC_Os05g34730.1	4.87805	0.0138216
LOC_Os04g28320.1	4.86378	0.00463917
MSTRG.10695.1	4.84036	0.0044111
LOC_Os06g04240.1	4.8126	0.0241039
LOC_Os06g11240.1	4.79454	0.00784143
MSTRG.15248.2	4.77755	0.0223459
MSTRG.24928.1	4.75091	0.0132931
MSTRG.14858.1	4.73682	0.0281003
LOC_Os08g05960.1	4.73502	0.00368016
LOC_Os07g11739.1	4.73495	0.0154326
LOC_Os01g47290.1	4.73293	0.00399565
LOC_Os03g10050.1	4.73034	0.0426399
LOC_Os07g44410.1	4.72672	0.0116941
LOC_Os06g11290.1	4.7195	0.048215
LOC_Os01g27210.1	4.71364	0.00368016
MSTRG.1377.1	4.7084	0.00502937
MSTRG.23402.1	4.70738	0.0310911
LOC_Os01g43720.1	4.69857	0.00657934
LOC_Os10g01240.1	4.69658	0.00413803
MSTRG.12467.3	4.67288	0.00582053
MSTRG.11881.5	4.66844	0.00486289
ChrSy.fgenesh.mRNA.47	4.66534	0.00475232
MSTRG.25156.2	4.64635	0.00399565
LOC_Os10g38720.1	4.6448	0.00668718
LOC_Os03g61960.2	4.62839	0.0303396
MSTRG.18344.2	4.6278	0.0150673
MSTRG.13897.1	4.61484	0.0169897
LOC_Os07g06760.1	4.60019	0.00368016
LOC_Os09g17152.1	4.58447	0.0168888
LOC_Os03g14110.1	4.58331	0.00380423
MSTRG.7613.1	4.58146	0.00502937
LOC_Os09g19970.1	4.57864	0.0236084
LOC_Os07g07440.1	4.57611	0.0380318
LOC_Os01g45250.1	4.57552	0.0115048
MSTRG.13791.3	4.57292	0.0113303
LOC_Os03g57640.1	4.57068	0.00818365
LOC_Os02g08440.2	4.56671	0.0428084
LOC_Os10g37100.1	4.56112	0.014693
MSTRG.3026.7	4.5463	0.0373398
MSTRG.26692.29	4.53215	0.00778396
MSTRG.18664.1	4.53019	0.00731274
LOC_Os02g48280.1	4.51165	0.0063192
LOC_Os01g41430.1	4.50676	0.00826787
MSTRG.9971.4	4.50372	0.0376357
MSTRG.17481.1	4.4863	0.0103609
MSTRG.21032.1	4.48607	0.0082854
MSTRG.1651.1	4.48401	0.00587364
LOC_Os03g58340.1	4.47307	0.009622
LOC_Os03g55240.1	4.47088	0.00423035
LOC_Os11g10470.1	4.45788	0.00880624
MSTRG.7487.2	4.45087	0.00720592
LOC_Os10g25230.1	4.44508	0.0273895
LOC_Os02g37330.1	4.43385	0.00765263
LOC_Os08g04540.1	4.425	0.00617896
LOC_Os07g03319.1	4.41355	0.0114656
MSTRG.20436.4	4.40123	0.0092665
MSTRG.17226.1	4.38953	0.00399565
MSTRG.6447.1	4.38367	0.00385572
LOC_Os08g43620.1	4.38162	0.0201755
LOC_Os04g34180.1	4.35313	0.00674779
MSTRG.19972.1	4.3427	0.0157522
MSTRG.18344.3	4.34192	0.0327494
MSTRG.7486.1	4.34134	0.0187137
MSTRG.18535.6	4.34128	0.00652098
LOC_Os09g08130.1	4.33859	0.0241332
LOC_Os12g05440.1	4.32877	0.0212932
MSTRG.24352.1	4.29673	0.0161911
LOC_Os11g13980.1	4.29526	0.00548166
MSTRG.7644.2	4.28556	0.0063192
LOC_Os08g04350.1	4.27841	0.00880624
LOC_Os06g31090.1	4.27423	0.00951956
MSTRG.23757.26	4.26982	0.006028
MSTRG.24926.1	4.26504	0.0194303
LOC_Os09g28160.1	4.26381	0.00502937
MSTRG.22109.3	4.25678	0.00399565
LOC_Os12g44220.1	4.25482	0.031018
LOC_Os06g05470.1	4.24539	0.0205013
LOC_Os02g42990.1	4.24353	0.00750137
MSTRG.22043.2	4.24098	0.026435
MSTRG.4732.1	4.23283	0.0277274
LOC_Os07g44920.1	4.22814	0.0244475
LOC_Os07g06750.1	4.22305	0.00368016
MSTRG.15248.7	4.21755	0.0409802
MSTRG.11652.1	4.21243	0.00504105
LOC_Os05g31620.1	4.20853	0.0148341
LOC_Os09g27830.2	4.2063	0.0444243
MSTRG.4458.2	4.20297	0.00475232
LOC_Os11g42200.1	4.20203	0.0343545
LOC_Os01g72540.1	4.19977	0.00399565
MSTRG.18911.2	4.19874	0.0175513
LOC_Os12g22970.1	4.19545	0.00368016
MSTRG.7486.2	4.19228	0.00475232
MSTRG.1380.1	4.19039	0.00504105
LOC_Os07g41460.1	4.17946	0.00765263
LOC_Os04g58090.1	4.17828	0.0274493
MSTRG.5152.5	4.17775	0.0191146
LOC_Os12g07010.1	4.16334	0.0449388
MSTRG.18911.3	4.16123	0.0297969
LOC_Os06g13940.1	4.15884	0.0134723
MSTRG.17793.1	4.15239	0.00964494
LOC_Os05g04490.1	4.15044	0.00871336
LOC_Os04g52720.1	4.14919	0.0283375
MSTRG.1698.5	4.14013	0.00732903
LOC_Os02g04130.1	4.13725	0.0234961
MSTRG.8237.3	4.135	0.00368016
LOC_Os04g28390.1	4.12577	0.00945275
MSTRG.12482.4	4.11604	0.0127476
MSTRG.13733.2	4.11567	0.00552871
LOC_Os06g12290.1	4.11246	0.00589891
MSTRG.10820.1	4.09012	0.00506254
LOC_Os01g73200.1	4.07572	0.00535247
MSTRG.26566.4	4.05353	0.017361
MSTRG.1161.1	4.04996	0.0210426
MSTRG.2962.2	4.04455	0.0239033
LOC_Os01g62190.1	4.04361	0.0386977
LOC_Os03g62480.1	4.03796	0.00610881
MSTRG.27712.5	4.03684	0.012502
LOC_Os03g17020.2	4.03338	0.0306343
MSTRG.1772.1	4.03193	0.0104097
LOC_Os08g02030.1	4.02963	0.00504105
MSTRG.7903.2	4.02208	0.0199883
MSTRG.18694.1	4.01823	0.0308521
MSTRG.4758.4	4.01558	0.0308473
LOC_Os05g24660.1	4.0135	0.00731274
LOC_Os04g01740.1	4.01157	0.00467943
MSTRG.5235.3	4.0015	0.0092665
LOC_Os01g42380.1	3.9961	0.0111315
LOC_Os08g04560.1	3.99416	0.0105725
LOC_Os01g44120.1	3.99389	0.0315148
LOC_Os01g49370.1	3.9915	0.0156565
LOC_Os03g64260.1	3.99058	0.0467552
MSTRG.1443.1	3.98979	0.00399565
MSTRG.1709.1	3.97434	0.00698603
LOC_Os03g20330.1	3.96807	0.00520752
LOC_Os08g07240.1	3.96586	0.00720592
LOC_Os07g43260.1	3.96138	0.00561821
LOC_Os05g34150.1	3.95987	0.00363329
MSTRG.26000.2	3.95469	0.0191146
LOC_Os07g08840.3	3.94496	0.0187098
LOC_Os03g05700.1	3.94363	0.00477169
MSTRG.7870.2	3.94181	0.00395699
MSTRG.13919.6	3.94089	0.0190288
MSTRG.5559.2	3.93658	0.0226768
MSTRG.3026.2	3.93106	0.0425194
LOC_Os02g50450.1	3.92768	0.00504105
LOC_Os01g19880.1	3.9244	0.0357534
LOC_Os08g24200.1	3.92279	0.00951956
MSTRG.2304.1	3.92092	0.00674779
MSTRG.11639.2	3.91096	0.006028
LOC_Os08g42490.1	3.90808	0.00770964
MSTRG.9637.1	3.90269	0.0170824
MSTRG.14157.1	3.89391	0.00486289
MSTRG.26806.2	3.88768	0.0124982
LOC_Os02g33590.1	3.88726	0.0211852
LOC_Os01g27990.2	3.87907	0.00659694
MSTRG.2726.3	3.87895	0.0142161
MSTRG.11265.1	3.87682	0.0106041
LOC_Os02g03710.1	3.86814	0.0291487
MSTRG.27916.1	3.86807	0.0115872
LOC_Os04g10160.1	3.85311	0.0233928
MSTRG.10856.1	3.85285	0.0201755
LOC_Os02g13870.1	3.84869	0.0100371
MSTRG.18202.1	3.84782	0.035149
MSTRG.27580.8	3.84763	0.0271514
MSTRG.16778.2	3.84237	0.0177022
MSTRG.10583.2	3.83813	0.0224529
MSTRG.17719.1	3.83453	0.03347
MSTRG.7256.1	3.83154	0.0407269
MSTRG.16528.6	3.83091	0.0148132
LOC_Os02g39790.2	3.82511	0.0398568
LOC_Os02g52670.1	3.81207	0.00815806
MSTRG.5177.2	3.80746	0.0237586
MSTRG.18535.7	3.80593	0.0242309
LOC_Os11g42989.1	3.80584	0.0139177
LOC_Os10g41930.7	3.79521	0.00816399
LOC_Os05g38940.1	3.79291	0.0163684
MSTRG.1569.1	3.79081	0.00951956
MSTRG.25337.2	3.78937	0.0249434
MSTRG.23952.1	3.78859	0.00423035
LOC_Os05g37060.1	3.78827	0.0454123
LOC_Os11g02130.1	3.77616	0.00535247
MSTRG.18535.8	3.77517	0.00617896
MSTRG.15386.2	3.75773	0.0368858
LOC_Os07g48830.1	3.75514	0.0154415
MSTRG.2962.3	3.75514	0.0128397
LOC_Os10g39660.1	3.75132	0.0188189
LOC_Os08g04800.1	3.74705	0.012362
MSTRG.26199.4	3.74067	0.0044111
MSTRG.21520.2	3.73533	0.030524
LOC_Os01g43710.1	3.73374	0.00567924
LOC_Os01g53350.1	3.73238	0.00475232
MSTRG.4459.2	3.72584	0.0091488
MSTRG.27825.1	3.7125	0.0241956
LOC_Os08g01150.1	3.7077	0.0100371
LOC_Os09g30490.1	3.70039	0.00818365
MSTRG.15236.4	3.69669	0.0255518
MSTRG.5152.3	3.68493	0.00567924
MSTRG.12909.3	3.68465	0.00499415
MSTRG.10098.1	3.68349	0.00399565
MSTRG.19261.1	3.68214	0.0334516
MSTRG.215.1	3.67004	0.00951956
LOC_Os02g36140.2	3.66363	0.0283854
LOC_Os05g50230.1	3.65656	0.0197938
MSTRG.27253.1	3.65048	0.00423035
LOC_Os12g08930.1	3.64277	0.00504105
MSTRG.10583.4	3.64186	0.0465077
LOC_Os09g27410.1	3.63827	0.0130135
LOC_Os07g36560.1	3.63597	0.00502937
MSTRG.13379.2	3.63285	0.0154326
MSTRG.10179.1	3.63267	0.00413803
LOC_Os07g46846.1	3.63116	0.00977931
LOC_Os10g37340.1	3.62008	0.0107049
MSTRG.17475.1	3.61898	0.00399565
LOC_Os06g36930.1	3.61853	0.0180747
LOC_Os02g29000.1	3.61691	0.00686308
LOC_Os02g37300.1	3.61457	0.0188208
LOC_Os02g07170.1	3.60981	0.00399565
LOC_Os01g71860.1	3.60848	0.0092665
MSTRG.4995.1	3.60813	0.0361728
LOC_Os03g32230.1	3.60732	0.0239788
MSTRG.17422.3	3.60519	0.0116495
LOC_Os03g12820.1	3.60416	0.00731274
LOC_Os01g04330.1	3.59385	0.00818365
LOC_Os06g48240.1	3.58917	0.00504105
MSTRG.1636.1	3.58668	0.0115969
LOC_Os09g20170.1	3.57986	0.0063192
LOC_Os11g30290.1	3.5778	0.00663679
MSTRG.16547.4	3.57137	0.00674779
MSTRG.25177.1	3.57039	0.0235348
LOC_Os07g48830.2	3.5664	0.0100197
LOC_Os09g06770.1	3.56593	0.0118232
LOC_Os06g04220.1	3.56511	0.0291628
LOC_Os11g29870.1	3.56449	0.00851484
MSTRG.21928.2	3.56156	0.0297933
LOC_Os08g05770.1	3.56142	0.00674779
MSTRG.1635.1	3.55791	0.00467943
LOC_Os07g43240.1	3.55763	0.00652098
MSTRG.22768.1	3.55557	0.00610881
LOC_Os03g17480.1	3.55261	0.00552871
MSTRG.6256.1	3.54365	0.00631634
MSTRG.12182.2	3.53479	0.0108172
MSTRG.23983.1	3.532	0.0121549
LOC_Os04g01950.1	3.5278	0.0409591
LOC_Os05g34830.3	3.52194	0.00951956
MSTRG.22457.2	3.52118	0.00857311
MSTRG.1398.1	3.51934	0.00540562
LOC_Os03g13140.2	3.51844	0.00770964
LOC_Os07g39720.1	3.51157	0.014904
MSTRG.24049.2	3.51082	0.0446041
MSTRG.5740.2	3.51035	0.00775766
MSTRG.8947.1	3.50013	0.0368642
LOC_Os07g11870.1	3.4973	0.0122871
MSTRG.28244.1	3.49303	0.0145201
LOC_Os08g39850.1	3.48984	0.0217124
LOC_Os03g60080.1	3.48246	0.0282651
MSTRG.9014.2	3.48104	0.0403913
MSTRG.27181.4	3.47663	0.0119338
MSTRG.5673.1	3.47543	0.0433225
MSTRG.25337.4	3.47211	0.0153222
LOC_Os07g34690.1	3.46972	0.00765263
MSTRG.27670.2	3.46868	0.0187323
LOC_Os12g36850.1	3.4653	0.0146039
MSTRG.11554.1	3.46352	0.0199094
LOC_Os06g18140.1	3.46277	0.00999369
LOC_Os08g34800.1	3.46025	0.0132258
LOC_Os03g52390.1	3.45717	0.0145201
MSTRG.22387.1	3.45446	0.0203454
MSTRG.21763.1	3.44884	0.0110882
MSTRG.12297.6	3.44374	0.0203751
MSTRG.21697.1	3.44157	0.0396608
MSTRG.19017.1	3.44013	0.0252019
MSTRG.10107.2	3.4341	0.0044111
MSTRG.2272.2	3.43137	0.020706
MSTRG.2414.10	3.43013	0.00415192
MSTRG.5063.1	3.42759	0.00499415
LOC_Os05g05100.1	3.42533	0.00652098
MSTRG.449.1	3.42391	0.00474659
LOC_Os04g57600.1	3.42214	0.00765263
MSTRG.7644.5	3.41621	0.00486289
MSTRG.3983.1	3.41406	0.0100653
LOC_Os01g22352.1	3.41349	0.00423035
MSTRG.7875.2	3.41201	0.0138328
MSTRG.19267.1	3.41086	0.00522046
LOC_Os03g14180.1	3.41005	0.00499415
LOC_Os02g48850.1	3.40926	0.0322997
MSTRG.872.5	3.39835	0.0136756
LOC_Os07g22730.1	3.39791	0.0122596
LOC_Os02g11859.1	3.39584	0.0227892
LOC_Os06g51060.1	3.38966	0.00667607
LOC_Os08g39730.1	3.38963	0.0204021
MSTRG.15386.1	3.3839	0.0100197
LOC_Os05g38880.1	3.37882	0.0133517
MSTRG.11714.2	3.37882	0.0300524
MSTRG.15528.1	3.37624	0.0150673
LOC_Os03g45850.1	3.37295	0.0114882
MSTRG.17362.1	3.36219	0.00770964
LOC_Os06g35700.1	3.35646	0.021168
LOC_Os03g04080.1	3.35591	0.00587364
MSTRG.11509.2	3.3548	0.0245061
LOC_Os01g36950.3	3.35182	0.0194888
LOC_Os12g07580.1	3.34413	0.00775766
MSTRG.21485.1	3.34311	0.00540562
LOC_Os07g34570.2	3.3431	0.0292776
LOC_Os06g11210.1	3.34099	0.0098185
MSTRG.26619.1	3.33983	0.00486289
LOC_Os11g13970.1	3.33367	0.0098185
LOC_Os07g48560.1	3.32974	0.0181349
MSTRG.279.2	3.32941	0.00818365
MSTRG.13086.6	3.32652	0.0248019
LOC_Os08g24300.1	3.32592	0.005767
LOC_Os12g29220.1	3.32377	0.00668718
MSTRG.25769.1	3.31807	0.00485019
LOC_Os09g10010.1	3.31802	0.0116912
MSTRG.13379.6	3.31499	0.0474824
LOC_Os12g18560.1	3.30951	0.0272599
LOC_Os04g13210.1	3.30556	0.00770964
LOC_Os04g50940.1	3.30299	0.0142564
MSTRG.10586.3	3.30021	0.0044111
LOC_Os07g12890.1	3.29895	0.0149351
MSTRG.7914.1	3.29887	0.00504105
MSTRG.26017.15	3.29799	0.00775766
LOC_Os07g09420.1	3.29797	0.0324608
LOC_Os05g50100.1	3.29028	0.0211107
LOC_Os05g26660.1	3.28722	0.0100371
MSTRG.9535.1	3.28557	0.0090684
LOC_Os01g52130.1	3.28152	0.00506984
MSTRG.19519.2	3.27852	0.00667607
MSTRG.17360.1	3.27605	0.00720592
MSTRG.4728.1	3.27338	0.0307052
MSTRG.21926.1	3.27147	0.0115533
MSTRG.5416.1	3.27112	0.014693
MSTRG.25457.2	3.26859	0.0342425
LOC_Os03g12500.1	3.26849	0.012276
LOC_Os02g41670.1	3.26353	0.0364254
MSTRG.15896.1	3.26233	0.00486289
LOC_Os08g04340.1	3.26003	0.00765263
MSTRG.15097.2	3.25969	0.0325233
LOC_Os12g42850.3	3.25826	0.0494698
MSTRG.10078.1	3.25694	0.0047123
LOC_Os11g47600.1	3.25001	0.00423035
LOC_Os08g01480.1	3.24997	0.006028
LOC_Os05g01380.1	3.24736	0.0110862
MSTRG.17066.1	3.24653	0.0128947
MSTRG.4085.2	3.24402	0.0449388
LOC_Os08g07660.1	3.2439	0.0245897
MSTRG.3015.1	3.24174	0.00485019
LOC_Os01g64790.1	3.2291	0.0152489
LOC_Os12g44210.1	3.22337	0.00520752
LOC_Os12g05690.1	3.22209	0.00692645
LOC_Os08g06170.1	3.21827	0.010084
MSTRG.2527.1	3.21814	0.0168679
MSTRG.20092.1	3.20281	0.0212932
MSTRG.7627.1	3.20215	0.00587364
LOC_Os06g45570.1	3.1988	0.0246589
MSTRG.9350.8	3.19807	0.00504105
LOC_Os12g43870.1	3.19723	0.0454768
LOC_Os09g17540.1	3.19535	0.00617896
LOC_Os04g32480.1	3.19001	0.0154487
LOC_Os03g05910.2	3.18217	0.0260153
MSTRG.23984.2	3.17901	0.0409591
MSTRG.3712.4	3.17617	0.0145418
LOC_Os04g02050.1	3.17616	0.037442
LOC_Os03g16960.1	3.1731	0.0269598
LOC_Os02g56700.1	3.17224	0.0152489
MSTRG.3026.1	3.17157	0.0116941
LOC_Os03g14860.1	3.16866	0.0229891
MSTRG.4596.1	3.16285	0.00504105
MSTRG.2242.1	3.16057	0.0342878
MSTRG.25531.1	3.15858	0.0163684
MSTRG.1159.1	3.15852	0.00778396
MSTRG.4325.2	3.15852	0.00674779
LOC_Os02g04320.2	3.15673	0.00903108
LOC_Os01g17050.1	3.15672	0.0222075
LOC_Os01g16900.3	3.14754	0.0187405
LOC_Os05g47730.1	3.14513	0.00506984
MSTRG.279.1	3.14035	0.00552192
LOC_Os01g09100.1	3.13995	0.0335516
MSTRG.7465.5	3.13985	0.0146796
LOC_Os01g72530.1	3.13891	0.0117603
MSTRG.26118.1	3.13647	0.0323497
LOC_Os02g57810.1	3.13541	0.00504105
LOC_Os02g54140.1	3.13513	0.0397563
LOC_Os01g58130.1	3.13409	0.0249234
LOC_Os06g13190.1	3.13065	0.00928101
LOC_Os07g31390.1	3.12651	0.0157522
LOC_Os05g05110.1	3.12452	0.00838359
MSTRG.26995.2	3.12281	0.0289364
MSTRG.12467.2	3.11647	0.0401457
MSTRG.5627.3	3.11404	0.0416582
MSTRG.13546.1	3.11029	0.00958946
LOC_Os03g03034.4	3.10306	0.006028
LOC_Os05g35930.1	3.10261	0.0096857
MSTRG.3948.1	3.1008	0.00504105
LOC_Os06g46770.2	3.09841	0.0407311
LOC_Os07g03580.1	3.08285	0.00991065
LOC_Os01g61160.1	3.08279	0.0274493
LOC_Os01g44960.1	3.07663	0.00527473
MSTRG.7486.5	3.0755	0.021914
MSTRG.10384.1	3.06721	0.00502937
LOC_Os07g44140.1	3.06643	0.00871336
LOC_Os12g40180.1	3.06595	0.0235779
MSTRG.27957.3	3.06392	0.018034
LOC_Os01g72900.1	3.05925	0.0107068
MSTRG.7722.2	3.0585	0.0079954
LOC_Os01g06220.1	3.05776	0.00368016
MSTRG.14674.1	3.05483	0.0214269
MSTRG.4354.1	3.05244	0.00535247
LOC_Os07g03377.1	3.04826	0.0120499
LOC_Os03g10090.1	3.04589	0.0136091
MSTRG.17403.2	3.03881	0.0063192
LOC_Os07g12340.1	3.03587	0.0392142
LOC_Os02g50710.1	3.03584	0.0175513
MSTRG.22894.1	3.03526	0.00617896
MSTRG.21928.3	3.03444	0.0204201
MSTRG.11369.1	3.03137	0.00504105
MSTRG.25696.2	3.02028	0.0196632
MSTRG.16501.1	3.01942	0.00504105
MSTRG.16656.2	3.0194	0.0205914
LOC_Os06g34870.1	3.01903	0.0081285
LOC_Os06g08640.1	3.01845	0.0220807
LOC_Os08g04370.1	3.01648	0.01784
MSTRG.15578.1	3.01507	0.0119791
LOC_Os10g23820.2	3.01415	0.0261169
LOC_Os12g02080.2	3.01212	0.00504105
LOC_Os02g41510.1	3.0107	0.0423886
MSTRG.15769.1	3.01046	0.00872264
MSTRG.7870.1	3.008	0.00629518
MSTRG.14814.1	3.00749	0.00644781
MSTRG.7851.1	3.00094	0.00976342
MSTRG.13212.9	3.00078	0.0369405
LOC_Os05g31670.1	2.99992	0.0296619
MSTRG.21179.2	2.99624	0.00587364
MSTRG.23537.2	2.99624	0.012502
MSTRG.18317.3	2.99536	0.0262859
MSTRG.2985.1	2.99393	0.0101261
MSTRG.27251.1	2.99003	0.00667607
MSTRG.2406.3	2.98968	0.014693
MSTRG.12115.3	2.98956	0.00778396
LOC_Os04g45370.1	2.98803	0.0144042
MSTRG.17933.1	2.97858	0.041655
MSTRG.4347.6	2.97168	0.00559774
MSTRG.23504.2	2.96974	0.0212837
MSTRG.3482.1	2.96969	0.0455692
LOC_Os10g25290.1	2.96874	0.0241956
MSTRG.24565.1	2.96435	0.0315121
MSTRG.25546.2	2.96174	0.0179356
LOC_Os07g02690.1	2.96122	0.00638552
LOC_Os02g47370.1	2.96059	0.0262859
LOC_Os06g04640.3	2.95778	0.00535247
LOC_Os01g38110.1	2.95392	0.0242309
LOC_Os09g26160.1	2.94987	0.00784143
MSTRG.22972.1	2.94808	0.0104187
MSTRG.27506.1	2.94627	0.0208101
LOC_Os06g11200.1	2.93672	0.0203364
LOC_Os09g21710.1	2.9361	0.0343494
LOC_Os07g03467.1	2.93575	0.00982426
MSTRG.14891.1	2.92983	0.00720592
LOC_Os06g46470.1	2.92023	0.00520752
MSTRG.16091.4	2.91934	0.00972263
LOC_Os01g21120.1	2.91828	0.0154326
MSTRG.23752.1	2.91738	0.0289275
LOC_Os08g04180.1	2.91628	0.00423035
LOC_Os02g26260.1	2.91535	0.016419
LOC_Os08g42570.1	2.91303	0.0124724
MSTRG.22452.1	2.91218	0.0132931
MSTRG.26512.5	2.91209	0.00668718
MSTRG.4554.2	2.91129	0.00672825
LOC_Os02g52540.1	2.90996	0.00674779
MSTRG.3105.1	2.90901	0.010979
MSTRG.19267.2	2.90649	0.0360627
LOC_Os01g11600.1	2.90526	0.0269438
LOC_Os05g01444.1	2.89731	0.0096857
LOC_Os01g72160.1	2.89253	0.0313337
LOC_Os02g26720.1	2.89126	0.0268301
LOC_Os01g40630.3	2.88844	0.0109574
LOC_Os06g39800.1	2.8876	0.0110862
MSTRG.24142.1	2.88723	0.0109574
LOC_Os11g04290.1	2.88657	0.00775766
MSTRG.3356.3	2.88551	0.0210426
LOC_Os07g08430.1	2.8821	0.0205914
MSTRG.20103.2	2.88026	0.0146796
LOC_Os02g53410.1	2.87985	0.0315061
LOC_Os04g46970.1	2.87653	0.0126275
LOC_Os04g48850.1	2.87425	0.0176706
LOC_Os07g36690.1	2.87286	0.00582053
LOC_Os04g49210.1	2.87244	0.0252099
MSTRG.8282.6	2.87025	0.0389853
MSTRG.9751.5	2.86799	0.0215676
MSTRG.18494.3	2.85448	0.0311233
MSTRG.2403.1	2.85357	0.00638552
LOC_Os04g35250.1	2.84888	0.00720592
MSTRG.27255.2	2.84886	0.0294199
MSTRG.16938.1	2.84548	0.0403273
LOC_Os04g47360.1	2.84123	0.014693
LOC_Os02g07690.1	2.83289	0.0260426
LOC_Os03g60580.1	2.83249	0.0289364
MSTRG.7812.2	2.82867	0.00871336
LOC_Os02g16630.2	2.82764	0.0124976
LOC_Os12g05860.1	2.82651	0.017541
LOC_Os08g37660.1	2.8224	0.0255013
MSTRG.24321.2	2.82082	0.0209576
MSTRG.24144.1	2.82013	0.00911853
MSTRG.17498.1	2.81799	0.033172
LOC_Os02g50830.1	2.81597	0.00668718
MSTRG.19759.2	2.81448	0.0212932
LOC_Os11g19290.1	2.80715	0.0108172
LOC_Os09g17530.1	2.80122	0.0116941
MSTRG.52.1	2.80102	0.0235966
MSTRG.25604.1	2.80062	0.00753468
LOC_Os02g10830.1	2.79876	0.00991065
MSTRG.24547.1	2.79365	0.045178
MSTRG.10452.2	2.79295	0.0131846
MSTRG.3811.1	2.788	0.00504105
MSTRG.12920.3	2.78316	0.017855
LOC_Os11g45400.1	2.78185	0.0111515
MSTRG.24014.3	2.78163	0.0422468
MSTRG.20228.6	2.77974	0.0305534
MSTRG.15056.5	2.7795	0.0301495
MSTRG.17361.1	2.77925	0.0287269
MSTRG.26295.1	2.77908	0.00668718
LOC_Os04g45920.1	2.7778	0.009622
LOC_Os01g19740.1	2.77475	0.0468303
LOC_Os02g52430.2	2.77467	0.00674779
LOC_Os05g05080.1	2.77296	0.00663679
MSTRG.21141.1	2.77165	0.0289364
LOC_Os03g58010.1	2.76893	0.00674779
LOC_Os02g53250.1	2.76861	0.0063192
LOC_Os01g40430.1	2.76614	0.0147384
MSTRG.923.1	2.76484	0.0474636
LOC_Os04g10010.1	2.76423	0.0166191
MSTRG.14202.1	2.76169	0.00674779
LOC_Os12g04100.1	2.76078	0.00838359
LOC_Os12g39400.1	2.75425	0.0403574
LOC_Os07g41650.2	2.7533	0.00784143
LOC_Os11g47520.1	2.74902	0.00674779
MSTRG.7616.4	2.74702	0.00977931
LOC_Os12g28177.1	2.7464	0.00552871
MSTRG.17240.1	2.74594	0.0105656
MSTRG.22760.1	2.73824	0.0138115
MSTRG.5077.2	2.73488	0.0408317
MSTRG.6768.1	2.73481	0.0206604
LOC_Os01g66710.1	2.73433	0.00774449
MSTRG.23280.3	2.73145	0.0113303
LOC_Os05g11620.1	2.73028	0.0212932
LOC_Os05g46480.1	2.72957	0.00705475
LOC_Os10g31780.1	2.72788	0.0451939
LOC_Os03g47160.1	2.72739	0.0371852
LOC_Os01g63980.1	2.72727	0.00951956
LOC_Os09g39850.1	2.72423	0.031
MSTRG.16130.1	2.72	0.00617896
MSTRG.24946.1	2.71985	0.00582053
LOC_Os02g50374.1	2.71404	0.0082854
LOC_Os03g12110.2	2.71264	0.0196822
MSTRG.18911.5	2.71216	0.00775766
LOC_Os08g31850.1	2.70941	0.00535247
LOC_Os03g01740.1	2.70854	0.0457477
MSTRG.4396.1	2.70529	0.0405856
LOC_Os03g50160.1	2.70481	0.0111315
LOC_Os01g45640.1	2.69756	0.0100371
LOC_Os01g58310.1	2.69356	0.0170456
LOC_Os03g13740.1	2.69341	0.0127476
MSTRG.26512.4	2.69202	0.0432895
MSTRG.4552.2	2.69101	0.0283854
MSTRG.7734.7	2.68945	0.0115533
MSTRG.22435.5	2.68883	0.0444524
MSTRG.8140.1	2.68558	0.00731274
LOC_Os08g37300.1	2.68247	0.04671
LOC_Os05g51670.2	2.68001	0.0310677
MSTRG.1772.5	2.67632	0.00717056
MSTRG.23007.2	2.67323	0.00753468
LOC_Os12g13550.1	2.67273	0.0145201
LOC_Os02g50730.1	2.67027	0.00951956
LOC_Os03g51470.1	2.66935	0.00837483
LOC_Os04g28310.1	2.66776	0.00770964
LOC_Os02g46340.1	2.66756	0.0063192
MSTRG.13792.1	2.66142	0.00674779
LOC_Os11g04104.3	2.66132	0.0432582
MSTRG.17066.2	2.65864	0.0116941
LOC_Os02g42020.2	2.65762	0.0291487
MSTRG.25727.1	2.65742	0.00749661
LOC_Os02g50110.1	2.65012	0.0212837
MSTRG.9049.3	2.64923	0.0134798
LOC_Os03g37490.1	2.64811	0.00540562
LOC_Os07g23430.1	2.6456	0.0211641
MSTRG.6385.1	2.64538	0.00674779
MSTRG.22463.5	2.64293	0.0125899
LOC_Os03g61490.1	2.64282	0.00604803
MSTRG.24111.2	2.6424	0.0142521
MSTRG.14392.4	2.64174	0.0181674
LOC_Os10g38040.1	2.63911	0.00720592
MSTRG.1772.8	2.63702	0.0477591
MSTRG.4120.1	2.63665	0.00775766
LOC_Os05g11610.1	2.63585	0.00951956
MSTRG.5235.1	2.63409	0.0412685
MSTRG.11922.3	2.62789	0.0247867
MSTRG.20102.1	2.62709	0.016001
MSTRG.14866.2	2.62675	0.0190632
LOC_Os07g40870.1	2.62273	0.0194888
LOC_Os08g01794.2	2.61614	0.00834478
MSTRG.24660.2	2.61583	0.0205167
LOC_Os04g33820.1	2.61544	0.0110416
MSTRG.11235.1	2.61239	0.0253461
MSTRG.14749.2	2.61112	0.0118923
LOC_Os04g37880.1	2.61112	0.0137623
MSTRG.16628.2	2.61072	0.0205167
MSTRG.19683.2	2.60787	0.0312912
LOC_Os06g13220.1	2.607	0.00504105
LOC_Os05g38860.1	2.60606	0.0204015
MSTRG.26225.1	2.60319	0.0191146
LOC_Os03g03034.5	2.60139	0.0410128
MSTRG.7875.1	2.59992	0.00947876
MSTRG.27560.1	2.5985	0.0214357
MSTRG.14073.1	2.59387	0.00770964
LOC_Os07g39860.1	2.59262	0.0403273
MSTRG.3163.3	2.58924	0.00935823
LOC_Os11g06770.1	2.58562	0.046327
LOC_Os05g35290.1	2.58392	0.00745928
LOC_Os02g14540.1	2.58197	0.0096857
LOC_Os10g07010.1	2.58113	0.0105411
LOC_Os11g41875.1	2.58071	0.0312669
LOC_Os01g42860.1	2.57921	0.00504105
MSTRG.8297.1	2.57841	0.00926002
LOC_Os03g52370.2	2.57502	0.00652098
MSTRG.12572.1	2.57464	0.0205201
MSTRG.17303.1	2.57128	0.00504105
LOC_Os05g07940.3	2.57076	0.0179461
LOC_Os05g35740.3	2.56976	0.0350491
MSTRG.10248.1	2.56768	0.00675539
LOC_Os01g21250.1	2.56667	0.0229317
LOC_Os01g58960.1	2.56425	0.0217124
MSTRG.8394.6	2.56159	0.046274
LOC_Os08g31860.1	2.56121	0.0130402
MSTRG.14942.1	2.55951	0.0328321
MSTRG.6154.2	2.55825	0.0154326
MSTRG.16866.4	2.5581	0.04192
LOC_Os06g34610.1	2.55569	0.0100653
LOC_Os06g51070.1	2.55482	0.0147069
MSTRG.26754.1	2.55474	0.0113982
MSTRG.15060.6	2.55319	0.00686308
LOC_Os06g43080.1	2.55312	0.0289275
MSTRG.13440.3	2.55283	0.0223459
MSTRG.23280.5	2.55254	0.0192182
MSTRG.3163.2	2.5493	0.0101261
LOC_Os03g19720.1	2.54894	0.0228536
LOC_Os01g60640.1	2.54834	0.0082854
MSTRG.2304.3	2.54703	0.00900244
LOC_Os04g52840.2	2.54581	0.00972263
MSTRG.8423.3	2.54495	0.0398144
MSTRG.16292.6	2.54398	0.00812066
LOC_Os01g16980.1	2.54375	0.0397558
MSTRG.14965.1	2.54233	0.0147069
LOC_Os11g32890.1	2.53958	0.0281159
LOC_Os09g39410.1	2.53865	0.0241104
MSTRG.13086.7	2.53843	0.0163684
MSTRG.18202.2	2.53736	0.0139702
MSTRG.2567.3	2.53641	0.036801
MSTRG.20894.1	2.53454	0.0465081
LOC_Os01g43080.1	2.53319	0.00770964
MSTRG.20440.3	2.53276	0.0107049
LOC_Os08g31410.7	2.53215	0.0481077
LOC_Os08g09010.1	2.53211	0.014693
MSTRG.16124.1	2.5295	0.0122596
LOC_Os04g56130.1	2.52933	0.0161943
MSTRG.22459.4	2.52807	0.0152489
LOC_Os11g37940.1	2.52753	0.0063192
MSTRG.8503.16	2.52701	0.0098185
MSTRG.23092.1	2.52689	0.0152488
LOC_Os05g09440.1	2.52645	0.0110882
LOC_Os11g37950.1	2.52629	0.00582053
MSTRG.25018.5	2.52508	0.0296619
LOC_Os06g14780.1	2.52437	0.0154415
LOC_Os03g48810.1	2.52175	0.0242039
LOC_Os06g34880.1	2.52137	0.00737407
MSTRG.19735.1	2.51995	0.00879459
LOC_Os06g51050.1	2.51944	0.00567924
MSTRG.10253.2	2.51877	0.0257
LOC_Os01g62130.1	2.51868	0.0450973
LOC_Os02g13220.1	2.51765	0.0231591
MSTRG.1398.2	2.51703	0.0114365
LOC_Os02g16809.1	2.51663	0.0144685
MSTRG.12404.2	2.51376	0.00928101
MSTRG.9637.3	2.51151	0.0139702
MSTRG.12838.1	2.51121	0.0451665
MSTRG.5353.4	2.50249	0.01784
MSTRG.6219.3	2.50193	0.0267196
MSTRG.13800.3	2.50188	0.0352784
LOC_Os01g18490.1	2.50024	0.0154487
MSTRG.24636.2	2.49469	0.0248019
LOC_Os04g30490.1	2.49256	0.0107049
LOC_Os01g04580.1	2.49168	0.00475232
LOC_Os06g38764.1	2.48683	0.006028
MSTRG.1669.4	2.48638	0.0396118
MSTRG.20414.3	2.4858	0.0210279
LOC_Os09g04050.1	2.4853	0.00535247
LOC_Os01g71570.1	2.48393	0.0113002
LOC_Os01g72910.1	2.4827	0.0128108
MSTRG.10017.1	2.48084	0.013388
MSTRG.19362.2	2.47865	0.0260146
LOC_Os02g45780.1	2.47794	0.0306343
MSTRG.10857.3	2.47674	0.017893
MSTRG.5104.1	2.4761	0.0110862
LOC_Os06g39120.1	2.47558	0.0372441
MSTRG.20620.5	2.47523	0.0105725
MSTRG.24063.1	2.47071	0.0174544
LOC_Os03g12690.1	2.46857	0.0312608
LOC_Os03g56860.1	2.46821	0.0182925
MSTRG.13208.1	2.46675	0.0138786
LOC_Os09g31031.2	2.46382	0.006028
MSTRG.4303.1	2.46238	0.0250323
MSTRG.9751.6	2.46084	0.0451291
MSTRG.20414.2	2.46072	0.0224395
LOC_Os02g48140.1	2.45722	0.0145531
LOC_Os02g11980.1	2.45618	0.0082854
MSTRG.11139.1	2.45496	0.0191146
LOC_Os01g64470.1	2.45483	0.0235966
LOC_Os01g08380.1	2.45396	0.0206604
MSTRG.840.1	2.4538	0.0241351
LOC_Os05g34830.1	2.45207	0.0417448
MSTRG.1646.1	2.44916	0.0193738
MSTRG.10814.6	2.44694	0.0212932
MSTRG.15778.2	2.4354	0.0103914
LOC_Os04g32620.1	2.43076	0.01784
MSTRG.5316.2	2.42897	0.0111375
MSTRG.18516.4	2.42668	0.0175513
LOC_Os09g20830.4	2.42419	0.00909663
MSTRG.12248.1	2.41833	0.0124724
MSTRG.22435.2	2.41586	0.0204201
LOC_Os01g58860.1	2.41239	0.0179356
MSTRG.26078.2	2.41141	0.0273805
LOC_Os05g48810.1	2.41064	0.0235966
LOC_Os03g52410.1	2.40512	0.0229317
LOC_Os02g21040.1	2.40439	0.0174402
LOC_Os05g48680.1	2.40151	0.00673928
LOC_Os07g22680.1	2.4003	0.00927179
MSTRG.5147.1	2.39864	0.0175367
MSTRG.25738.1	2.39738	0.0107391
LOC_Os10g21790.1	2.39266	0.0432582
MSTRG.6518.3	2.39238	0.00880624
MSTRG.15710.4	2.39226	0.0152413
LOC_Os04g57540.3	2.38854	0.0389669
LOC_Os04g33150.1	2.38688	0.0166191
MSTRG.12214.2	2.38556	0.0148341
MSTRG.13204.1	2.38208	0.0377974
LOC_Os08g16930.2	2.37981	0.018034
MSTRG.24832.1	2.37954	0.0254374
LOC_Os09g17146.1	2.37814	0.0233029
LOC_Os06g11030.1	2.37778	0.0166191
LOC_Os07g07920.1	2.37735	0.0111371
LOC_Os02g51799.1	2.37548	0.0137324
LOC_Os02g26810.1	2.37468	0.0139177
MSTRG.7459.2	2.37318	0.0204631
LOC_Os03g17790.1	2.36961	0.00423913
LOC_Os02g07160.1	2.3633	0.0226064
LOC_Os01g03330.1	2.36244	0.00504105
LOC_Os01g04370.1	2.35931	0.022508
LOC_Os02g24080.1	2.35062	0.0474636
LOC_Os04g34970.1	2.34836	0.0145418
LOC_Os11g05530.1	2.34688	0.0477952
MSTRG.22309.2	2.34664	0.0126058
LOC_Os04g59120.1	2.33945	0.0156162
MSTRG.2271.1	2.33892	0.0211107
MSTRG.4275.1	2.33448	0.0324192
MSTRG.7745.1	2.33446	0.00951956
LOC_Os12g02240.1	2.33237	0.0137623
LOC_Os09g29310.1	2.33008	0.0446606
LOC_Os01g52280.1	2.3283	0.00935823
MSTRG.22285.4	2.32687	0.0418666
MSTRG.20520.3	2.32322	0.0432582
LOC_Os03g29410.1	2.31923	0.0426399
LOC_Os07g49114.1	2.31911	0.0208312
LOC_Os12g11660.1	2.31842	0.0162331
LOC_Os09g15550.1	2.31627	0.0208489
LOC_Os04g51940.3	2.31582	0.0150673
MSTRG.15752.1	2.31545	0.0105656
LOC_Os09g08100.1	2.31545	0.0231054
LOC_Os04g58890.1	2.31505	0.0369407
LOC_Os02g37320.1	2.31425	0.03347
LOC_Os06g35060.1	2.31258	0.0497449
MSTRG.18491.2	2.31126	0.0404406
MSTRG.6294.2	2.31076	0.0271618
LOC_Os07g33270.1	2.29736	0.0223459
LOC_Os01g57250.1	2.29681	0.012362
MSTRG.12857.1	2.2958	0.0293851
LOC_Os02g50540.1	2.2879	0.00720592
MSTRG.7997.1	2.28267	0.0141613
MSTRG.8232.6	2.28117	0.0168679
LOC_Os08g05780.1	2.28047	0.0111315
LOC_Os07g23410.1	2.27945	0.0220054
MSTRG.11881.3	2.27894	0.0155629
LOC_Os01g40630.2	2.27469	0.0245061
MSTRG.22463.3	2.27431	0.0464214
MSTRG.21550.1	2.27205	0.0106936
LOC_Os02g55440.1	2.2714	0.00504105
MSTRG.13919.4	2.26905	0.0241039
MSTRG.17713.1	2.26718	0.0319959
LOC_Os04g34370.1	2.26269	0.0129922
MSTRG.8232.1	2.25638	0.0102261
MSTRG.12753.1	2.25489	0.0108483
LOC_Os04g42830.1	2.25407	0.0100093
MSTRG.25761.1	2.25054	0.00644781
MSTRG.11082.3	2.25043	0.040507
MSTRG.19303.1	2.24117	0.0451881
LOC_Os03g20910.2	2.24083	0.0143656
LOC_Os01g40070.1	2.2398	0.0319875
LOC_Os04g33390.1	2.23909	0.00977931
MSTRG.13597.1	2.23853	0.0261169
MSTRG.9451.3	2.23762	0.0161943
MSTRG.10350.3	2.23733	0.0328834
LOC_Os05g03590.1	2.23701	0.00736046
MSTRG.26844.2	2.23551	0.0164475
LOC_Os05g08830.1	2.23124	0.0098185
LOC_Os01g07130.1	2.22876	0.0246381
MSTRG.559.3	2.22771	0.015583
MSTRG.10893.1	2.22561	0.0139644
MSTRG.22583.1	2.22444	0.0132931
LOC_Os12g03370.1	2.22167	0.00964494
LOC_Os03g06330.1	2.22037	0.00753468
LOC_Os05g39610.1	2.21686	0.00665173
MSTRG.16306.6	2.21411	0.0413994
LOC_Os01g37750.1	2.20786	0.0210426
LOC_Os10g38350.1	2.20485	0.0289364
LOC_Os07g48500.1	2.20306	0.0270217
LOC_Os06g49660.1	2.20257	0.0112627
MSTRG.10631.3	2.20195	0.0487673
LOC_Os03g15270.1	2.20136	0.012502
LOC_Os06g44160.1	2.19979	0.0089593
MSTRG.19570.1	2.19814	0.0100371
MSTRG.25920.3	2.19479	0.034653
LOC_Os09g37540.1	2.19006	0.0154326
LOC_Os03g56010.1	2.1887	0.0245981
MSTRG.18909.1	2.18857	0.0310103
MSTRG.9750.4	2.1881	0.0368642
LOC_Os01g56240.1	2.18656	0.0248019
MSTRG.26891.1	2.18421	0.0135852
LOC_Os07g03870.1	2.17702	0.0101261
MSTRG.21441.1	2.17483	0.0127476
LOC_Os05g45410.1	2.1748	0.0128108
LOC_Os01g31370.1	2.17453	0.038824
MSTRG.6003.1	2.17265	0.03347
MSTRG.20315.1	2.17192	0.046327
LOC_Os12g28137.1	2.16953	0.00749516
MSTRG.23949.3	2.16736	0.0110882
LOC_Os06g39110.1	2.16696	0.0444447
LOC_Os11g19340.1	2.16334	0.0302388
MSTRG.8766.1	2.16279	0.00818365
LOC_Os11g02290.1	2.15859	0.0260107
MSTRG.26017.4	2.15796	0.0141613
MSTRG.2263.2	2.15773	0.0271216
MSTRG.13195.1	2.15642	0.00504105
LOC_Os06g42810.1	2.15558	0.00657934
LOC_Os04g53606.1	2.15408	0.0141613
MSTRG.12238.5	2.15346	0.0430677
LOC_Os01g08440.1	2.15051	0.0334432
MSTRG.10334.2	2.14905	0.00638552
LOC_Os01g24010.1	2.14856	0.0257909
MSTRG.12633.1	2.1438	0.0372317
MSTRG.3679.1	2.14322	0.0487087
MSTRG.25624.1	2.14223	0.0245061
LOC_Os03g58790.1	2.14163	0.0432582
MSTRG.4727.1	2.14097	0.0208459
MSTRG.3482.2	2.13992	0.0251684
LOC_Os08g24630.1	2.13735	0.0368112
MSTRG.4491.2	2.13346	0.0267591
MSTRG.23238.1	2.13057	0.0217124
LOC_Os04g10350.1	2.12788	0.010979
MSTRG.16805.8	2.1248	0.0332686
MSTRG.2601.1	2.12288	0.0170824
MSTRG.13240.4	2.11693	0.0444834
MSTRG.18339.1	2.11456	0.0119091
MSTRG.10394.1	2.11354	0.016841
MSTRG.8765.1	2.11245	0.0159283
LOC_Os01g49160.1	2.1106	0.0357713
MSTRG.24266.1	2.1105	0.0332163
LOC_Os05g08910.1	2.10752	0.00942989
LOC_Os08g35600.1	2.09961	0.0113283
MSTRG.28021.1	2.09555	0.0102566
LOC_Os08g38900.1	2.09541	0.00589891
MSTRG.25887.2	2.09485	0.0116941
MSTRG.18073.5	2.09334	0.0206691
LOC_Os02g43790.1	2.0931	0.0459694
MSTRG.1411.2	2.09101	0.0180665
LOC_Os01g70790.1	2.08695	0.0247963
LOC_Os12g05050.1	2.08567	0.0166272
MSTRG.17628.1	2.08457	0.0148108
LOC_Os07g03120.1	2.08435	0.0323317
MSTRG.7886.1	2.08356	0.0144685
LOC_Os03g41390.1	2.08076	0.00720592
LOC_Os09g39940.1	2.0776	0.0225979
LOC_Os10g34930.1	2.07331	0.0123448
LOC_Os10g22070.1	2.07073	0.0389669
MSTRG.26500.3	2.06956	0.012502
LOC_Os08g37970.1	2.06842	0.00964494
MSTRG.1534.4	2.06697	0.0178194
LOC_Os01g01660.1	2.0644	0.00915205
MSTRG.14332.1	2.06419	0.01653
MSTRG.22238.1	2.0615	0.0142202
LOC_Os10g34450.1	2.05985	0.0353131
LOC_Os07g43250.1	2.05769	0.0119338
LOC_Os12g44110.2	2.05738	0.0340002
LOC_Os04g12950.1	2.05053	0.0223508
LOC_Os08g40270.1	2.04542	0.0175664
MSTRG.8549.2	2.0435	0.0347251
MSTRG.3059.3	2.04133	0.0251197
LOC_Os02g33840.1	2.0359	0.0142202
MSTRG.4503.1	2.03571	0.0229602
MSTRG.4539.1	2.03535	0.0404406
LOC_Os10g38610.1	2.03324	0.0241039
MSTRG.19364.1	2.02965	0.0368989
LOC_Os03g49380.3	2.02938	0.0335602
LOC_Os05g03820.1	2.02905	0.0100653
MSTRG.19518.2	2.0289	0.0152413
LOC_Os08g31140.1	2.02829	0.0139177
MSTRG.5905.1	2.02818	0.0264275
LOC_Os06g01590.1	2.02655	0.0297096
MSTRG.24280.3	2.02358	0.0478907
MSTRG.20729.1	2.02352	0.0372059
LOC_Os03g08520.1	2.02291	0.0262703
LOC_Os07g06830.1	2.02252	0.0138903
LOC_Os03g08330.1	2.02188	0.036801
LOC_Os07g02610.1	2.0172	0.046003
MSTRG.8483.6	2.01679	0.012462
MSTRG.17505.5	2.0136	0.0491055
MSTRG.7448.6	2.00884	0.031723
LOC_Os09g38239.1	2.00671	0.0270217
LOC_Os10g42620.1	2.00566	0.0248019
MSTRG.9725.2	2.0047	0.0308521
MSTRG.17022.1	2.00347	0.0139476
MSTRG.27613.1	2.00338	0.0139177
MSTRG.149.1	2.00236	0.0411874
MSTRG.21047.1	2.00163	0.0138903
LOC_Os05g03920.1	1.99733	0.0430677
LOC_Os05g40430.1	1.99523	0.0134625
MSTRG.1559.1	1.99523	0.024213
MSTRG.9971.5	1.9929	0.0301723
MSTRG.27144.3	1.99125	0.0317332
LOC_Os04g49870.1	1.98792	0.0242923
LOC_Os08g24790.1	1.98636	0.0411337
LOC_Os03g11900.1	1.98593	0.0202375
LOC_Os02g50250.1	1.97956	0.012462
MSTRG.6558.1	1.97808	0.0323424
LOC_Os07g38800.1	1.97377	0.0180747
MSTRG.21271.1	1.97237	0.0119721
MSTRG.19292.1	1.97181	0.0464214
MSTRG.2293.1	1.97116	0.0465091
LOC_Os06g04130.1	1.96965	0.01636
LOC_Os02g15704.1	1.96925	0.0229317
LOC_Os02g24080.5	1.96764	0.0206447
LOC_Os06g09950.1	1.96659	0.00972263
LOC_Os09g37080.1	1.96361	0.0154326
MSTRG.22645.1	1.96052	0.0207267
MSTRG.3747.6	1.95661	0.0324608
LOC_Os08g30100.1	1.95645	0.0315121
LOC_Os08g42400.2	1.95613	0.00644781
LOC_Os11g37890.2	1.95607	0.0198311
MSTRG.11851.2	1.95434	0.0161943
LOC_Os05g45110.1	1.95219	0.0175773
MSTRG.17465.2	1.95216	0.022876
MSTRG.6959.1	1.95207	0.0296877
MSTRG.13935.1	1.95178	0.0136718
MSTRG.11555.1	1.94799	0.046327
LOC_Os11g47680.1	1.94753	0.024213
LOC_Os09g37180.1	1.9472	0.0118232
MSTRG.2040.3	1.94379	0.0291589
LOC_Os11g01875.5	1.94367	0.0179682
LOC_Os01g72600.1	1.9428	0.0206397
LOC_Os07g38950.1	1.9427	0.0187334
MSTRG.5581.1	1.94186	0.014035
LOC_Os08g31880.1	1.93729	0.0206604
LOC_Os05g02200.1	1.93627	0.0338799
LOC_Os02g46780.1	1.93478	0.014693
LOC_Os07g35140.1	1.93386	0.00838359
MSTRG.1068.1	1.93375	0.0409414
MSTRG.1959.2	1.93353	0.0157522
LOC_Os12g05870.1	1.9334	0.00778396
MSTRG.22309.3	1.93201	0.0280541
MSTRG.24962.2	1.92904	0.0463455
LOC_Os09g38130.2	1.92817	0.0270232
MSTRG.27678.1	1.92574	0.0143018
LOC_Os04g57720.1	1.92067	0.0135852
LOC_Os03g05390.1	1.91901	0.0357534
MSTRG.13561.4	1.91747	0.0297539
MSTRG.12909.4	1.91672	0.0152413
MSTRG.9014.9	1.91444	0.0301496
MSTRG.27910.3	1.91377	0.040522
LOC_Os01g66530.1	1.9121	0.0262763
LOC_Os02g12080.1	1.91137	0.00644781
MSTRG.11607.3	1.90973	0.046003
LOC_Os08g07620.1	1.90943	0.0254774
MSTRG.13232.3	1.9081	0.0179461
LOC_Os01g51670.1	1.90531	0.0403244
LOC_Os01g17330.2	1.90524	0.0252237
LOC_Os06g32990.1	1.90198	0.0152413
LOC_Os01g62244.3	1.90168	0.0257
MSTRG.9613.6	1.90093	0.0306343
LOC_Os08g44340.1	1.8987	0.0281392
MSTRG.10689.1	1.89837	0.0168679
LOC_Os04g30420.1	1.8978	0.026398
MSTRG.21405.2	1.89581	0.0488586
LOC_Os05g37140.1	1.89443	0.00818365
MSTRG.10583.1	1.88985	0.0401137
LOC_Os08g36910.2	1.88939	0.0447086
LOC_Os01g56570.1	1.88864	0.0455483
MSTRG.6952.3	1.88812	0.0160483
MSTRG.16415.2	1.88572	0.0324118
LOC_Os10g17489.1	1.88508	0.0266503
LOC_Os02g36070.1	1.88214	0.0374851
LOC_Os06g20820.1	1.88198	0.0235857
LOC_Os02g12350.1	1.88093	0.0267196
LOC_Os06g13180.1	1.87935	0.0277257
LOC_Os12g04360.1	1.87817	0.00945275
LOC_Os09g17190.1	1.87777	0.0281003
MSTRG.539.3	1.87262	0.015565
LOC_Os08g23150.1	1.87251	0.0098185
LOC_Os03g62490.1	1.86687	0.012362
LOC_Os12g11840.1	1.86365	0.0461955
LOC_Os11g30760.1	1.86172	0.0132258
LOC_Os03g08310.1	1.8602	0.0278444
LOC_Os02g35940.1	1.85822	0.0228556
MSTRG.2282.1	1.8575	0.0353615
LOC_Os01g74320.1	1.857	0.0281003
LOC_Os05g38350.1	1.85418	0.03347
LOC_Os01g05660.1	1.85274	0.0161814
LOC_Os10g23820.1	1.8491	0.0146774
LOC_Os10g23050.1	1.84828	0.00775766
MSTRG.4202.1	1.84756	0.0238708
LOC_Os03g08880.1	1.84573	0.0142897
LOC_Os12g40260.1	1.84211	0.0262107
MSTRG.14487.5	1.84113	0.0130135
MSTRG.10429.1	1.84025	0.0247963
LOC_Os10g33210.1	1.83848	0.00928101
LOC_Os03g04060.1	1.8376	0.037504
LOC_Os05g45450.1	1.83706	0.0144608
LOC_Os02g53510.1	1.83511	0.0499045
MSTRG.11615.1	1.83464	0.048215
MSTRG.20807.1	1.83404	0.0119791
LOC_Os02g39160.1	1.8219	0.00871336
LOC_Os05g04584.1	1.81873	0.0175181
MSTRG.13118.1	1.81722	0.0153222
MSTRG.21707.1	1.81497	0.0260332
MSTRG.8282.1	1.81468	0.0424457
MSTRG.4851.1	1.81465	0.00871336
LOC_Os08g41730.1	1.81425	0.012711
LOC_Os07g31884.1	1.81252	0.0103609
LOC_Os03g06200.1	1.81087	0.00674779
MSTRG.8507.2	1.81036	0.0258145
MSTRG.24895.4	1.80479	0.0196122
LOC_Os09g24900.2	1.80106	0.0262859
LOC_Os09g30414.1	1.7983	0.0253461
MSTRG.17715.1	1.79783	0.0140577
LOC_Os10g28350.1	1.79508	0.0159745
LOC_Os08g37180.1	1.79275	0.038112
LOC_Os08g44950.1	1.79252	0.0265308
LOC_Os11g47530.1	1.79249	0.0335602
LOC_Os03g40194.1	1.79239	0.026435
MSTRG.21013.2	1.79051	0.0243615
LOC_Os04g37700.1	1.78718	0.0130674
MSTRG.17544.2	1.78628	0.0442449
LOC_Os08g24750.1	1.78445	0.0267448
MSTRG.10996.1	1.78362	0.017893
MSTRG.27442.5	1.78218	0.0292262
MSTRG.17691.1	1.78022	0.0246024
LOC_Os12g05840.1	1.77019	0.0176706
MSTRG.23570.4	1.76539	0.0374605
LOC_Os01g16960.1	1.76065	0.0145418
LOC_Os06g01350.1	1.75908	0.00838359
MSTRG.3163.4	1.75749	0.0389905
LOC_Os09g30120.1	1.75709	0.0202904
LOC_Os11g04560.1	1.75224	0.0246289
LOC_Os01g45659.1	1.74222	0.0295626
MSTRG.15722.1	1.73847	0.0192394
LOC_Os01g74152.1	1.73793	0.0199747
MSTRG.3953.1	1.73687	0.023072
MSTRG.2503.4	1.7344	0.0444834
LOC_Os02g37000.1	1.73345	0.00770964
MSTRG.70.1	1.72938	0.0391189
LOC_Os02g12560.1	1.72434	0.0297539
MSTRG.5448.1	1.72345	0.0323317
MSTRG.17808.2	1.71909	0.0339298
LOC_Os01g52530.1	1.71904	0.00652098
LOC_Os04g52504.1	1.7186	0.017541
MSTRG.8086.2	1.7168	0.025069
MSTRG.13956.3	1.71667	0.0222096
LOC_Os03g60950.1	1.71646	0.0175599
LOC_Os05g30350.1	1.71558	0.0356848
LOC_Os03g29850.1	1.71511	0.0201755
LOC_Os05g50580.1	1.71094	0.00674779
MSTRG.6580.2	1.71029	0.0311881
MSTRG.17883.5	1.70845	0.0287215
LOC_Os07g35690.2	1.7058	0.0128397
LOC_Os06g09190.1	1.70506	0.0295626
MSTRG.4513.1	1.70357	0.0478103
LOC_Os01g61990.1	1.70324	0.0152489
MSTRG.15831.2	1.70114	0.0302388
LOC_Os12g38270.1	1.70112	0.0142202
MSTRG.18178.1	1.69961	0.0295383
LOC_Os02g38890.1	1.69548	0.0403685
LOC_Os11g01390.1	1.69499	0.0444834
MSTRG.8421.2	1.69442	0.0480587
MSTRG.13213.6	1.69193	0.033545
MSTRG.23814.4	1.69193	0.036801
MSTRG.9613.1	1.69181	0.0270232
MSTRG.18535.1	1.69	0.0205152
MSTRG.25175.3	1.68798	0.044127
MSTRG.18995.1	1.68675	0.0182045
MSTRG.26032.1	1.68569	0.0372059
LOC_Os03g09900.1	1.67913	0.00852354
LOC_Os04g47820.1	1.67863	0.0284309
LOC_Os01g61070.1	1.67793	0.0434124
LOC_Os03g32420.1	1.67746	0.0403574
LOC_Os03g49524.1	1.6762	0.0281159
MSTRG.18462.1	1.67328	0.0219175
MSTRG.25668.1	1.67277	0.025605
LOC_Os04g57550.1	1.67208	0.0232378
LOC_Os01g56080.1	1.66833	0.0403913
LOC_Os01g73770.1	1.66823	0.0260201
LOC_Os01g02130.1	1.66815	0.0372766
MSTRG.6021.1	1.66765	0.0208332
MSTRG.21380.1	1.66358	0.0247583
MSTRG.25485.2	1.66307	0.029279
LOC_Os08g31250.1	1.66088	0.0344389
LOC_Os02g54050.1	1.65858	0.0450973
MSTRG.26834.1	1.65723	0.0284267
LOC_Os02g35450.1	1.64986	0.0248019
MSTRG.23826.1	1.64972	0.0308521
LOC_Os01g03130.1	1.64924	0.0108378
LOC_Os05g49100.1	1.64744	0.0360909
LOC_Os01g40290.1	1.64623	0.0301207
LOC_Os01g04290.1	1.64508	0.0452421
MSTRG.6756.1	1.64364	0.0264902
LOC_Os08g31090.1	1.64295	0.0487473
MSTRG.11242.1	1.64182	0.0142034
LOC_Os10g37830.2	1.64073	0.0316022
LOC_Os01g23580.1	1.63987	0.0378944
MSTRG.4038.1	1.63929	0.0305399
LOC_Os02g50460.1	1.63892	0.0235357
MSTRG.2718.1	1.6389	0.0302098
LOC_Os04g45570.1	1.63727	0.00720592
MSTRG.24438.2	1.63726	0.0146796
LOC_Os01g70770.1	1.63603	0.0415029
LOC_Os05g44060.1	1.62892	0.0250249
LOC_Os07g14150.7	1.62668	0.0253461
LOC_Os10g37570.1	1.62574	0.0415029
LOC_Os11g07690.1	1.62433	0.0107049
MSTRG.2210.2	1.62361	0.0100371
MSTRG.24375.1	1.61982	0.0339298
MSTRG.16602.1	1.61695	0.0252237
MSTRG.6518.5	1.61463	0.046406
LOC_Os12g03420.1	1.61409	0.0220637
LOC_Os01g71350.1	1.61401	0.00977931
MSTRG.27957.4	1.61207	0.0223957
MSTRG.15544.2	1.60771	0.0438945
MSTRG.7505.4	1.60401	0.0310103
MSTRG.23333.2	1.60156	0.032789
MSTRG.7272.1	1.59928	0.0281003
LOC_Os06g46740.1	1.59871	0.0298622
LOC_Os12g01400.1	1.58953	0.0364254
LOC_Os08g10630.1	1.5885	0.048349
LOC_Os01g71070.1	1.58798	0.0357477
LOC_Os12g23670.1	1.58649	0.0399701
LOC_Os07g03368.1	1.58555	0.0138216
LOC_Os01g29330.1	1.58517	0.0389669
LOC_Os01g01870.1	1.58363	0.0427684
LOC_Os01g66250.1	1.58332	0.0323843
MSTRG.21579.2	1.58159	0.0450838
LOC_Os01g51280.2	1.58115	0.0316538
LOC_Os06g09560.1	1.57941	0.0315945
LOC_Os11g38220.1	1.57758	0.0435549
MSTRG.7101.1	1.57097	0.0481884
MSTRG.20343.1	1.56977	0.0246366
LOC_Os04g28420.1	1.56933	0.0178892
LOC_Os06g01990.1	1.56931	0.0204631
LOC_Os01g02160.1	1.56487	0.04256
LOC_Os07g36600.3	1.56393	0.0245981
LOC_Os03g14440.1	1.56024	0.0203364
MSTRG.1031.1	1.56024	0.0211841
MSTRG.27648.1	1.55776	0.0378944
LOC_Os02g37690.1	1.55353	0.0216737
LOC_Os01g71474.1	1.55267	0.0424923
MSTRG.25214.1	1.55169	0.0136718
MSTRG.20417.5	1.54755	0.0396338
LOC_Os05g47770.1	1.54755	0.0148341
MSTRG.22035.2	1.54691	0.030027
LOC_Os03g45870.1	1.54347	0.0237586
MSTRG.21579.1	1.54118	0.017855
LOC_Os05g46830.1	1.53851	0.0366996
LOC_Os10g09240.1	1.53556	0.0278444
LOC_Os12g43490.1	1.5355	0.00929662
MSTRG.560.3	1.53418	0.0475375
MSTRG.17266.1	1.53295	0.0259054
LOC_Os05g45440.1	1.52675	0.0483646
LOC_Os05g44770.1	1.52465	0.0105484
LOC_Os11g09350.1	1.52178	0.0150673
LOC_Os01g37810.1	1.52089	0.0205281
LOC_Os08g38600.1	1.51708	0.0250932
LOC_Os10g33140.1	1.51221	0.0213015
MSTRG.10831.6	1.51139	0.0454768
MSTRG.18192.4	1.51036	0.0244475
LOC_Os07g01020.1	1.50901	0.0138106
LOC_Os04g35534.1	1.50878	0.0270232
LOC_Os05g02140.1	1.50179	0.0146796
MSTRG.10396.1	1.50166	0.0370936
LOC_Os07g43140.1	1.49912	0.0208312
LOC_Os06g11450.1	1.49903	0.0422999
MSTRG.10313.1	1.49884	0.0219762
LOC_Os06g34560.1	1.49764	0.048215
LOC_Os04g11820.1	1.49447	0.0190288
LOC_Os01g06310.1	1.49371	0.0224395
LOC_Os01g52790.1	1.49206	0.032051
MSTRG.19700.3	1.49058	0.0331993
LOC_Os05g45090.1	1.48911	0.030524
LOC_Os08g26880.1	1.48817	0.00731274
LOC_Os07g41230.1	1.48619	0.0128397
MSTRG.20803.1	1.482	0.0248019
MSTRG.22534.1	1.48175	0.0345692
LOC_Os05g36070.2	1.48159	0.0252019
LOC_Os01g53420.1	1.48051	0.0492355
MSTRG.9967.2	1.48026	0.0383087
LOC_Os02g55134.1	1.4783	0.0427684
LOC_Os03g31690.1	1.47806	0.017893
LOC_Os03g27190.1	1.478	0.0403273
LOC_Os09g36950.1	1.47663	0.0487473
LOC_Os02g47780.1	1.47624	0.0449317
LOC_Os04g50680.1	1.47569	0.0224971
LOC_Os03g20600.1	1.47566	0.0201686
MSTRG.8750.1	1.47398	0.0427879
MSTRG.20836.1	1.47243	0.0403913
LOC_Os05g46760.1	1.47208	0.0214552
LOC_Os11g47550.1	1.47149	0.0257909
LOC_Os03g50490.1	1.46866	0.04671
LOC_Os12g05990.1	1.46641	0.0497026
MSTRG.238.1	1.46528	0.0459124
LOC_Os06g46140.1	1.46366	0.0217124
MSTRG.9284.3	1.46236	0.0401211
LOC_Os01g60490.1	1.46236	0.0444524
LOC_Os10g28050.1	1.45723	0.0142521
LOC_Os03g41438.1	1.45589	0.0450973
LOC_Os07g28480.1	1.45557	0.0376357
LOC_Os08g02230.1	1.4524	0.0144657
LOC_Os07g47590.1	1.45045	0.0331993
LOC_Os06g04790.1	1.44905	0.00975116
LOC_Os01g47340.2	1.44757	0.03347
LOC_Os08g44480.3	1.44673	0.010084
LOC_Os01g71830.1	1.44235	0.046327
LOC_Os03g61670.1	1.44144	0.0360649
MSTRG.17511.1	1.44141	0.014234
LOC_Os06g14190.1	1.44032	0.0395075
LOC_Os10g25320.1	1.4401	0.0448582
LOC_Os02g14990.1	1.43989	0.0163684
LOC_Os08g09040.1	1.4366	0.0206537
MSTRG.21513.1	1.43512	0.018088
LOC_Os01g14670.1	1.43417	0.0220581
LOC_Os01g73940.1	1.43361	0.0128108
LOC_Os05g03830.1	1.43168	0.0125863
LOC_Os03g27120.1	1.43052	0.0452421
MSTRG.20205.1	1.4281	0.0248721
MSTRG.14838.4	1.42762	0.0370868
MSTRG.16551.2	1.4269	0.0327814
LOC_Os11g29290.1	1.42547	0.036801
MSTRG.26415.4	1.42414	0.0432582
MSTRG.19350.4	1.4205	0.0170824
MSTRG.11707.1	1.41949	0.0242211
LOC_Os12g43890.1	1.41593	0.0377496
LOC_Os04g34140.1	1.41482	0.0300863
LOC_Os03g27230.1	1.4129	0.0392142
MSTRG.16826.1	1.41252	0.0483448
LOC_Os02g55560.1	1.40914	0.0230557
MSTRG.2140.2	1.40889	0.0174649
MSTRG.6936.2	1.40793	0.04579
LOC_Os02g32030.1	1.40668	0.0248019
LOC_Os07g04970.1	1.40622	0.0142202
LOC_Os05g07940.2	1.40553	0.0454183
LOC_Os02g35690.1	1.40129	0.0388884
MSTRG.20339.3	1.39886	0.0359825
LOC_Os03g37840.1	1.39748	0.0349353
LOC_Os12g44190.1	1.3958	0.0246289
MSTRG.21041.1	1.39523	0.0262763
LOC_Os03g52170.1	1.39426	0.00750137
LOC_Os01g15000.1	1.39285	0.0166191
LOC_Os02g42350.1	1.39007	0.0152489
LOC_Os01g49820.1	1.38604	0.0367453
LOC_Os02g13260.1	1.38368	0.0352551
MSTRG.10313.3	1.38326	0.0331613
MSTRG.860.1	1.38014	0.0295267
LOC_Os09g35780.1	1.37762	0.0413385
MSTRG.14692.1	1.3669	0.045193
LOC_Os01g49410.1	1.36679	0.0187323
MSTRG.7984.1	1.36516	0.0373819
LOC_Os01g66990.1	1.3646	0.0388884
MSTRG.27453.1	1.36413	0.0254774
LOC_Os11g33090.1	1.36357	0.0122871
LOC_Os01g09280.1	1.36313	0.0296619
LOC_Os01g02390.1	1.36192	0.0194888
LOC_Os01g55240.1	1.35725	0.032051
LOC_Os08g09000.1	1.35446	0.0432582
LOC_Os08g19210.1	1.35427	0.0296048
LOC_Os03g57200.1	1.34854	0.0397362
LOC_Os01g64540.1	1.34693	0.0423886
LOC_Os01g64170.3	1.34443	0.0330496
LOC_Os05g30480.1	1.34369	0.0271675
MSTRG.9152.1	1.34094	0.0447061
LOC_Os01g62430.2	1.33697	0.0196122
LOC_Os05g46480.3	1.33301	0.0350102
LOC_Os02g02340.1	1.33159	0.0499849
LOC_Os03g58900.1	1.32891	0.0411167
MSTRG.6031.3	1.32588	0.0282612
LOC_Os03g22820.1	1.32442	0.0444515
LOC_Os07g09010.1	1.3225	0.0161943
LOC_Os08g37670.1	1.31917	0.0297539
LOC_Os05g45840.2	1.31139	0.0448582
LOC_Os08g01830.1	1.30713	0.0259876
LOC_Os02g15550.1	1.3052	0.0291628
LOC_Os01g06660.1	1.30504	0.0192394
LOC_Os05g47880.1	1.30368	0.0399247
LOC_Os01g48446.1	1.30221	0.0425194
LOC_Os08g31660.1	1.29827	0.0256344
LOC_Os02g32520.1	1.29727	0.0270232
LOC_Os08g02700.1	1.29568	0.0287215
LOC_Os01g47070.1	1.29507	0.0280541
LOC_Os04g43060.1	1.29208	0.0419234
LOC_Os02g04640.1	1.29204	0.0412769
LOC_Os03g42130.1	1.29187	0.0422618
LOC_Os01g07530.1	1.29002	0.0468658
LOC_Os01g65700.1	1.2884	0.0491055
LOC_Os01g69040.1	1.28773	0.0415029
LOC_Os02g50490.1	1.28714	0.0219175
LOC_Os02g32980.1	1.28649	0.0160807
MSTRG.1795.1	1.28403	0.0144657
MSTRG.8483.5	1.28321	0.0147693
MSTRG.6374.1	1.27604	0.035713
LOC_Os01g74200.1	1.27573	0.0144301
LOC_Os02g33320.1	1.2722	0.0472337
LOC_Os10g25550.1	1.27174	0.0139645
LOC_Os02g46990.1	1.26967	0.0260146
LOC_Os01g29280.1	1.26899	0.0459124
LOC_Os05g04510.1	1.26557	0.00962518
LOC_Os11g03130.1	1.26092	0.0313337
LOC_Os10g34920.1	1.25426	0.0426736
MSTRG.19864.1	1.25195	0.0331993
LOC_Os07g37320.1	1.24512	0.0493117
LOC_Os09g28354.1	1.24435	0.0204062
MSTRG.22207.2	1.24163	0.0448326
MSTRG.11500.1	1.24163	0.0312634
LOC_Os06g43590.3	1.24005	0.0449317
LOC_Os12g25090.1	1.23501	0.0222355
MSTRG.16671.1	1.23419	0.0377974
LOC_Os02g49520.1	1.23244	0.0187323
LOC_Os07g47840.1	1.22997	0.0306542
MSTRG.23819.3	1.22754	0.0389669
LOC_Os12g43640.1	1.2239	0.0289364
LOC_Os08g44940.1	1.22293	0.0246381
MSTRG.17468.1	1.22028	0.0344353
MSTRG.6089.1	1.21978	0.0187323
LOC_Os06g04280.1	1.21618	0.0486667
MSTRG.18122.2	1.21481	0.0157522
LOC_Os07g09060.3	1.21468	0.0108378
LOC_Os11g47870.1	1.21289	0.0137759
LOC_Os01g63930.1	1.21228	0.0455483
LOC_Os02g37930.1	1.21103	0.0175367
LOC_Os05g43170.1	1.20805	0.0377974
LOC_Os04g55720.2	1.20687	0.0108378
MSTRG.11452.1	1.2068	0.0271036
LOC_Os03g48710.1	1.20415	0.0450973
LOC_Os05g11900.1	1.20345	0.0129922
LOC_Os04g17100.2	1.20089	0.0214357
LOC_Os01g48210.1	1.19982	0.0230437
LOC_Os06g48860.1	1.1997	0.0335602
LOC_Os01g65660.1	1.19514	0.0371219
MSTRG.24785.1	1.19458	0.0459124
LOC_Os05g15530.1	1.19233	0.0345692
LOC_Os05g03934.1	1.19187	0.0377007
LOC_Os03g16670.1	1.19025	0.0176652
LOC_Os01g13470.1	1.18744	0.0256344
MSTRG.18239.1	1.18172	0.0334432
LOC_Os06g50940.1	1.1806	0.0455587
LOC_Os11g12650.1	1.17605	0.0342362
LOC_Os10g22520.1	1.17278	0.0246589
LOC_Os01g61940.1	1.17271	0.0482435
LOC_Os10g36200.1	1.17233	0.0425194
MSTRG.21221.1	1.16992	0.0238708
LOC_Os08g39140.1	1.16544	0.0203454
LOC_Os01g48000.1	1.16453	0.03467
LOC_Os01g25386.1	1.1641	0.0103691
LOC_Os12g41490.1	1.16385	0.0310103
LOC_Os03g49940.1	1.16224	0.0204015
MSTRG.6525.1	1.15467	0.0372766
LOC_Os05g05060.1	1.15454	0.0175242
MSTRG.7712.1	1.15337	0.0413243
LOC_Os03g55010.1	1.15303	0.0279096
LOC_Os01g47840.1	1.15218	0.0317332
LOC_Os11g44430.1	1.15149	0.02638
LOC_Os06g11310.1	1.14543	0.0306343
LOC_Os06g14780.2	1.14157	0.0226768
MSTRG.16968.1	1.1407	0.0442576
LOC_Os04g43550.1	1.14015	0.0411536
LOC_Os12g24330.1	1.13649	0.0170226
LOC_Os05g05030.1	1.13606	0.0142521
LOC_Os02g01540.1	1.13153	0.0270232
LOC_Os05g06940.1	1.13151	0.0386789
MSTRG.3258.1	1.12914	0.0152841
LOC_Os06g48610.1	1.1286	0.0452421
LOC_Os03g49380.1	1.122	0.0388796
MSTRG.16066.1	1.12186	0.041655
LOC_Os04g53994.1	1.1211	0.045664
LOC_Os01g42410.1	1.11707	0.0116941
LOC_Os03g14990.1	1.11626	0.0178033
LOC_Os07g22770.1	1.11118	0.02638
LOC_Os06g05430.1	1.10476	0.0278444
LOC_Os11g05660.1	1.10194	0.0260107
LOC_Os02g30240.1	1.10061	0.048215
LOC_Os04g51320.1	1.09554	0.0303059
LOC_Os12g41110.1	1.09257	0.0450973
LOC_Os05g25650.1	1.09239	0.0223166
LOC_Os01g04350.1	1.09109	0.0169407
LOC_Os11g03600.1	1.08783	0.0366233
LOC_Os09g26960.1	1.0833	0.0208312
LOC_Os05g42424.1	1.08172	0.0227892
LOC_Os10g43060.1	1.08066	0.0144685
LOC_Os01g09010.1	1.07535	0.0185885
LOC_Os02g50340.1	1.0579	0.0299655
LOC_Os01g18100.1	1.0545	0.0404406
LOC_Os10g02070.1	1.04703	0.0335602
LOC_Os04g35800.1	1.03908	0.0246843
LOC_Os09g25760.1	1.03326	0.0300863
LOC_Os03g46480.1	1.03288	0.0487473
LOC_Os05g01030.1	1.03013	0.0293851
LOC_Os03g37984.2	1.02896	0.0241956
MSTRG.3263.1	1.02649	0.0175513
MSTRG.3633.1	1.02414	0.0424805
LOC_Os02g04120.1	1.02224	0.0152413
LOC_Os04g37550.1	1.02016	0.0409591
LOC_Os04g58220.1	1.00986	0.0425194
LOC_Os01g55080.1	1.00956	0.034856
LOC_Os04g57850.1	1.00687	0.0213015
MSTRG.10828.1	1.00676	0.0406977
LOC_Os05g39240.1	1.00461	0.024678
LOC_Os12g30060.2	-1.00318	0.0250689
LOC_Os02g01520.1	-1.00494	0.033172
LOC_Os03g50355.1	-1.00683	0.0217124
MSTRG.603.1	-1.00856	0.0204007
LOC_Os03g60419.1	-1.00961	0.0431029
LOC_Os04g32830.1	-1.01003	0.0399701
MSTRG.20325.1	-1.01065	0.0425194
LOC_Os05g51780.1	-1.0108	0.0247583
LOC_Os01g13690.1	-1.01327	0.0201355
LOC_Os03g60780.1	-1.01771	0.0223459
MSTRG.16296.1	-1.01995	0.0245981
LOC_Os03g18700.1	-1.02183	0.0176652
LOC_Os05g38640.1	-1.02244	0.0156096
MSTRG.17286.3	-1.02285	0.0455587
LOC_Os11g26190.1	-1.02418	0.0409802
LOC_Os08g06550.1	-1.02456	0.045193
MSTRG.22796.1	-1.02518	0.0413734
MSTRG.21352.1	-1.02575	0.0272126
LOC_Os02g01010.1	-1.02698	0.0192601
LOC_Os02g58490.1	-1.0274	0.0391978
LOC_Os04g51809.1	-1.02813	0.0311497
LOC_Os06g45610.1	-1.02993	0.0306542
LOC_Os10g42660.1	-1.02998	0.0472745
LOC_Os05g14310.1	-1.03154	0.0385582
LOC_Os02g32200.1	-1.03195	0.0423886
LOC_Os06g06780.1	-1.0328	0.0271618
LOC_Os04g35200.1	-1.0328	0.0175513
LOC_Os01g64890.1	-1.0329	0.031723
LOC_Os06g07780.1	-1.034	0.0149351
LOC_Os08g06885.1	-1.03429	0.0344164
LOC_Os03g22720.1	-1.03601	0.0313492
LOC_Os09g26350.1	-1.03693	0.0356848
MSTRG.22986.1	-1.03814	0.0315121
LOC_Os01g32364.1	-1.04005	0.0335602
LOC_Os09g23280.1	-1.04036	0.0349353
LOC_Os06g44420.1	-1.04053	0.0199094
LOC_Os05g43850.1	-1.04159	0.0182152
MSTRG.6630.2	-1.04423	0.0206604
LOC_Os06g48534.1	-1.04463	0.0364254
LOC_Os02g10370.1	-1.04738	0.0142161
LOC_Os05g29170.1	-1.04792	0.0269598
LOC_Os05g06500.1	-1.04846	0.0136371
MSTRG.24519.1	-1.05058	0.0201686
LOC_Os12g12590.1	-1.05313	0.0258515
LOC_Os05g40410.1	-1.05419	0.0444834
MSTRG.2105.1	-1.05477	0.0350889
LOC_Os03g46640.1	-1.05492	0.0253461
MSTRG.25083.1	-1.055	0.0321475
MSTRG.7540.1	-1.05525	0.0379116
LOC_Os02g32490.1	-1.05536	0.0409591
LOC_Os01g09430.1	-1.05559	0.0235966
LOC_Os07g07890.1	-1.06255	0.0467488
MSTRG.24269.1	-1.06535	0.0326639
LOC_Os05g47560.1	-1.06721	0.0310762
LOC_Os03g54100.1	-1.06732	0.0475375
LOC_Os01g63354.1	-1.06734	0.0252019
LOC_Os05g49860.1	-1.06824	0.0358422
LOC_Os01g43540.1	-1.06864	0.0132931
LOC_Os08g08970.1	-1.06869	0.0152489
LOC_Os06g04889.1	-1.06903	0.0381805
LOC_Os09g31310.1	-1.07026	0.0277824
LOC_Os01g50760.1	-1.07111	0.0298798
LOC_Os03g57349.1	-1.07302	0.0260426
MSTRG.25061.2	-1.07349	0.047557
LOC_Os01g63260.1	-1.07365	0.0242211
LOC_Os06g19390.1	-1.07436	0.0420045
MSTRG.14068.1	-1.07475	0.0323424
LOC_Os06g13060.1	-1.07697	0.0491023
MSTRG.22014.1	-1.07832	0.0188841
LOC_Os02g51414.1	-1.07911	0.0369169
LOC_Os06g36170.1	-1.08015	0.0461955
LOC_Os02g20850.1	-1.08136	0.021536
LOC_Os07g46630.1	-1.08402	0.0270232
LOC_Os09g25640.1	-1.08426	0.0214269
LOC_Os09g16760.1	-1.0853	0.0424805
LOC_Os03g59060.1	-1.08536	0.0214269
LOC_Os12g32284.1	-1.08546	0.0157522
LOC_Os04g04254.1	-1.08554	0.0400207
LOC_Os01g05060.1	-1.0868	0.0398502
LOC_Os11g47830.1	-1.08835	0.0289364
LOC_Os03g56280.1	-1.08845	0.0182045
LOC_Os11g06740.1	-1.09137	0.0270232
LOC_Os12g02250.1	-1.09411	0.0179682
MSTRG.22282.1	-1.09664	0.03347
MSTRG.22011.1	-1.09784	0.0356848
MSTRG.17758.1	-1.09861	0.03979
LOC_Os11g35710.1	-1.09886	0.0246294
LOC_Os08g43170.1	-1.09902	0.0297316
LOC_Os01g48760.1	-1.0995	0.0260163
LOC_Os02g42580.1	-1.1023	0.0371219
LOC_Os01g12160.1	-1.10305	0.0375917
LOC_Os12g35350.1	-1.10408	0.033382
LOC_Os03g07739.2	-1.10579	0.0498323
LOC_Os03g58480.1	-1.11135	0.0247442
LOC_Os01g68930.1	-1.11149	0.0223508
MSTRG.7785.1	-1.11157	0.0357222
LOC_Os07g46520.1	-1.11336	0.0207728
LOC_Os06g47230.1	-1.11425	0.02638
MSTRG.5717.1	-1.11469	0.0279653
MSTRG.5547.1	-1.11499	0.0475375
MSTRG.12601.1	-1.11674	0.0430885
MSTRG.14034.1	-1.11882	0.0432069
MSTRG.10699.1	-1.11962	0.0240932
LOC_Os11g41875.2	-1.1198	0.0269977
LOC_Os10g06540.2	-1.12219	0.044687
LOC_Os04g33310.1	-1.12372	0.0334432
LOC_Os06g16250.1	-1.12416	0.0302388
LOC_Os08g34700.1	-1.12737	0.0161814
LOC_Os10g11889.2	-1.12844	0.017361
LOC_Os07g12150.1	-1.12912	0.0325739
MSTRG.13143.2	-1.1294	0.047557
LOC_Os03g60120.1	-1.13121	0.0151506
LOC_Os02g51720.1	-1.13225	0.0296619
LOC_Os02g48360.2	-1.13279	0.043039
LOC_Os03g07890.1	-1.1341	0.0175773
LOC_Os12g05680.1	-1.13473	0.0146796
LOC_Os02g53430.1	-1.13553	0.0433215
LOC_Os02g39790.1	-1.13715	0.0305399
LOC_Os04g58800.1	-1.1376	0.0444834
LOC_Os11g20170.1	-1.13882	0.0496556
MSTRG.26041.1	-1.14077	0.042458
MSTRG.25798.1	-1.14475	0.0435404
LOC_Os11g29370.1	-1.14946	0.0283854
MSTRG.22468.1	-1.14994	0.0405112
LOC_Os12g32360.1	-1.15303	0.0212932
LOC_Os09g10840.1	-1.1549	0.0470839
LOC_Os02g01890.1	-1.15595	0.0281003
LOC_Os07g12490.1	-1.15663	0.0453559
MSTRG.16406.2	-1.15713	0.0289364
MSTRG.18626.1	-1.15772	0.0212932
LOC_Os05g43140.1	-1.15841	0.0426736
MSTRG.22306.4	-1.15971	0.0297316
LOC_Os03g53930.1	-1.16057	0.048215
LOC_Os06g47700.1	-1.16135	0.0330001
LOC_Os01g16940.1	-1.16421	0.0410652
LOC_Os08g38560.1	-1.16476	0.0195933
LOC_Os08g01514.1	-1.16484	0.0303227
LOC_Os04g45910.1	-1.16514	0.0226245
LOC_Os02g52990.1	-1.1655	0.0242211
LOC_Os02g16880.1	-1.16938	0.0215676
LOC_Os07g13234.1	-1.17127	0.0455485
LOC_Os01g46760.1	-1.17268	0.048712
LOC_Os01g39270.1	-1.17338	0.0238708
LOC_Os01g18660.1	-1.17361	0.0149273
LOC_Os04g56000.1	-1.17508	0.0159283
LOC_Os02g52950.1	-1.17595	0.0468658
LOC_Os04g48484.1	-1.17949	0.0499849
LOC_Os01g63970.1	-1.17995	0.0227554
LOC_Os01g69100.1	-1.18224	0.0134884
MSTRG.4489.1	-1.18285	0.0244898
LOC_Os04g42690.1	-1.18291	0.0264526
MSTRG.24451.1	-1.18436	0.0368112
LOC_Os07g06880.1	-1.18732	0.0202375
LOC_Os06g07540.3	-1.18811	0.0289221
LOC_Os02g11720.1	-1.18856	0.0368848
MSTRG.19666.1	-1.18986	0.0469614
LOC_Os06g14670.1	-1.19015	0.0479867
LOC_Os02g48900.1	-1.1925	0.030524
LOC_Os07g06490.1	-1.19276	0.0110882
LOC_Os08g02250.1	-1.19326	0.0414213
LOC_Os01g13420.1	-1.19422	0.0153415
LOC_Os06g06390.1	-1.19462	0.0472745
MSTRG.25482.1	-1.19675	0.0310103
LOC_Os03g05570.1	-1.19775	0.0306343
LOC_Os05g08390.1	-1.20162	0.0434546
LOC_Os04g51690.1	-1.20209	0.0155712
LOC_Os08g08700.1	-1.20272	0.0459694
LOC_Os04g49060.1	-1.20332	0.0486606
LOC_Os03g46410.1	-1.20401	0.039018
LOC_Os09g10274.1	-1.20502	0.0204631
MSTRG.14197.1	-1.20975	0.0432582
LOC_Os02g33820.1	-1.21178	0.04274
MSTRG.8732.1	-1.21207	0.047455
MSTRG.21364.1	-1.21305	0.0366476
LOC_Os05g23880.1	-1.21442	0.0223957
MSTRG.16346.1	-1.21489	0.0203364
LOC_Os08g42080.1	-1.21717	0.0411874
LOC_Os03g12610.1	-1.21998	0.048349
MSTRG.12631.1	-1.22163	0.0152413
LOC_Os01g73450.1	-1.2217	0.0432582
LOC_Os03g28080.1	-1.22196	0.0443066
LOC_Os02g25700.1	-1.22591	0.0343932
LOC_Os12g07710.1	-1.2261	0.0459124
LOC_Os10g36780.1	-1.22621	0.03467
MSTRG.5840.1	-1.22674	0.0301723
LOC_Os02g57520.1	-1.23001	0.0442576
LOC_Os01g04110.1	-1.23438	0.0257
MSTRG.16410.1	-1.2344	0.0295432
LOC_Os08g44750.1	-1.23477	0.0440036
LOC_Os09g37020.3	-1.23765	0.0141914
LOC_Os04g45870.1	-1.23884	0.0282923
LOC_Os02g40110.1	-1.23928	0.0274991
LOC_Os07g27300.1	-1.23944	0.0344164
LOC_Os11g11370.1	-1.24021	0.0340141
LOC_Os01g43090.1	-1.24071	0.0128105
LOC_Os07g39990.1	-1.24204	0.0276819
MSTRG.18695.1	-1.24345	0.0331993
MSTRG.16837.1	-1.24402	0.0380831
LOC_Os08g41830.1	-1.25048	0.0111315
LOC_Os05g04150.1	-1.25527	0.0140727
LOC_Os03g14610.1	-1.25628	0.0269438
MSTRG.21023.1	-1.25674	0.0425194
MSTRG.17074.1	-1.25713	0.0408122
MSTRG.13830.1	-1.25806	0.0252237
MSTRG.6249.2	-1.25823	0.0443501
LOC_Os07g32660.1	-1.25889	0.0375917
LOC_Os01g56420.1	-1.25913	0.0231926
LOC_Os01g16152.1	-1.26015	0.0235357
LOC_Os02g34940.1	-1.26239	0.0257909
LOC_Os07g47350.2	-1.26248	0.0167586
LOC_Os04g41900.1	-1.2635	0.0407841
LOC_Os04g39880.1	-1.26623	0.0289074
LOC_Os02g48830.1	-1.26716	0.040522
LOC_Os04g49230.1	-1.26809	0.0430885
LOC_Os03g29770.1	-1.26882	0.0108378
LOC_Os10g25870.1	-1.26894	0.0289275
MSTRG.10493.1	-1.26924	0.0425733
LOC_Os07g16600.1	-1.27347	0.0323497
LOC_Os10g17650.1	-1.2756	0.0455293
MSTRG.19949.1	-1.27708	0.0401602
LOC_Os10g38900.1	-1.27742	0.04717
LOC_Os01g27990.1	-1.2787	0.0213518
LOC_Os02g48350.1	-1.27989	0.0175773
LOC_Os12g41090.1	-1.281	0.0154326
LOC_Os01g71200.1	-1.28306	0.0212837
MSTRG.16817.1	-1.28353	0.0408317
MSTRG.18624.2	-1.28465	0.0444524
LOC_Os11g42030.1	-1.28667	0.0283854
LOC_Os09g36740.1	-1.28675	0.0450332
MSTRG.22497.5	-1.28732	0.0228925
LOC_Os03g56782.1	-1.2877	0.0360909
MSTRG.5335.1	-1.29241	0.0299869
MSTRG.11412.1	-1.29565	0.0248252
LOC_Os08g08060.1	-1.29629	0.0226768
LOC_Os11g29670.1	-1.29639	0.0128661
MSTRG.15795.1	-1.297	0.0417981
MSTRG.4918.1	-1.29746	0.0278861
LOC_Os09g17580.1	-1.29955	0.0404406
LOC_Os01g67860.1	-1.29999	0.0169405
MSTRG.8190.5	-1.30074	0.041352
MSTRG.5115.1	-1.3011	0.0426736
MSTRG.18677.3	-1.30158	0.0430885
LOC_Os07g37350.1	-1.30168	0.0432582
LOC_Os05g10414.1	-1.30511	0.0480208
MSTRG.2516.1	-1.30519	0.0459124
MSTRG.11697.1	-1.30548	0.0154326
LOC_Os07g47660.1	-1.30563	0.0350102
LOC_Os01g54590.1	-1.30755	0.0347739
LOC_Os02g15810.1	-1.30793	0.045178
MSTRG.7016.1	-1.30853	0.048215
MSTRG.13261.1	-1.30884	0.0372532
LOC_Os07g34850.1	-1.31008	0.0412873
LOC_Os08g42440.1	-1.31112	0.0444961
LOC_Os11g31590.1	-1.31123	0.0149351
LOC_Os07g10530.1	-1.31208	0.0363669
LOC_Os05g49020.1	-1.31459	0.0100197
LOC_Os06g04020.1	-1.31626	0.0163684
LOC_Os11g41870.1	-1.31681	0.0425793
LOC_Os02g57620.1	-1.31699	0.0260426
MSTRG.1719.1	-1.31759	0.031723
MSTRG.11799.1	-1.31769	0.0449233
LOC_Os03g20500.1	-1.31911	0.0277814
MSTRG.25872.1	-1.32488	0.0412769
LOC_Os07g18750.1	-1.32527	0.0108378
LOC_Os03g56330.1	-1.32715	0.0275828
LOC_Os04g55260.1	-1.32795	0.0152527
LOC_Os02g42310.1	-1.3294	0.0149351
LOC_Os07g45080.1	-1.33054	0.0377496
MSTRG.4882.1	-1.33127	0.0377974
LOC_Os08g39740.1	-1.33174	0.0499978
LOC_Os03g60509.1	-1.33177	0.0226768
LOC_Os01g02000.1	-1.33282	0.0372895
MSTRG.20547.1	-1.33324	0.0136718
MSTRG.23119.7	-1.33499	0.0365639
MSTRG.15065.1	-1.3353	0.046406
LOC_Os01g54010.1	-1.33652	0.00970538
LOC_Os09g32640.1	-1.33723	0.030524
LOC_Os07g12470.1	-1.34215	0.0451939
MSTRG.4825.1	-1.3429	0.018034
LOC_Os03g02400.1	-1.34465	0.0454176
MSTRG.2524.1	-1.34483	0.018576
MSTRG.24988.1	-1.34531	0.0368858
LOC_Os02g44940.1	-1.34645	0.0142202
MSTRG.18176.1	-1.34865	0.0289364
LOC_Os01g73024.1	-1.34941	0.0114365
MSTRG.21459.1	-1.35022	0.0439891
MSTRG.2578.1	-1.35421	0.0324608
MSTRG.1376.1	-1.35467	0.0343836
LOC_Os12g06060.1	-1.35535	0.0330131
MSTRG.26436.1	-1.35598	0.0427791
LOC_Os01g11240.1	-1.35633	0.0250715
LOC_Os07g07646.1	-1.358	0.0166925
LOC_Os01g10950.1	-1.35894	0.0208312
LOC_Os02g53770.1	-1.36149	0.0324608
LOC_Os08g05570.4	-1.363	0.0281003
LOC_Os03g64130.1	-1.36312	0.0395266
MSTRG.2830.1	-1.36392	0.0238708
LOC_Os08g09270.1	-1.36426	0.0439928
LOC_Os04g45990.1	-1.36453	0.032789
MSTRG.2452.1	-1.36563	0.0306542
MSTRG.7304.1	-1.36573	0.0368642
MSTRG.20323.1	-1.36615	0.0110862
MSTRG.16441.1	-1.36641	0.0365639
LOC_Os02g06290.2	-1.36641	0.0403273
LOC_Os01g11550.1	-1.36652	0.0381538
LOC_Os01g08150.1	-1.36906	0.0450973
LOC_Os03g64360.1	-1.36915	0.0264902
LOC_Os02g09420.1	-1.36915	0.0116598
LOC_Os06g45330.1	-1.37083	0.0411138
LOC_Os03g04310.1	-1.37141	0.0450973
LOC_Os03g01140.1	-1.37295	0.034597
LOC_Os04g56480.3	-1.37297	0.028928
LOC_Os06g05080.1	-1.37409	0.0098185
MSTRG.3526.1	-1.37429	0.0327285
LOC_Os08g39300.3	-1.37498	0.0298397
MSTRG.560.2	-1.37605	0.0135098
MSTRG.1361.1	-1.37931	0.0358422
LOC_Os02g45890.1	-1.38016	0.0493117
LOC_Os03g42760.1	-1.3815	0.0374605
LOC_Os09g31370.1	-1.38173	0.0304946
LOC_Os07g12730.1	-1.38324	0.0206537
MSTRG.26378.3	-1.38426	0.0404406
LOC_Os09g38777.1	-1.3843	0.0407445
MSTRG.12882.2	-1.38503	0.0486962
MSTRG.18138.1	-1.38685	0.0271514
MSTRG.21591.1	-1.38703	0.0297096
LOC_Os03g27930.1	-1.38888	0.0422494
MSTRG.2037.1	-1.38984	0.0205201
LOC_Os01g03914.2	-1.39376	0.0335602
MSTRG.19335.4	-1.39385	0.0445646
MSTRG.16969.1	-1.3943	0.0155904
LOC_Os04g53350.1	-1.39537	0.0348208
LOC_Os07g04240.1	-1.39657	0.0391189
MSTRG.27450.2	-1.3996	0.0311497
LOC_Os09g07820.3	-1.40073	0.0407131
MSTRG.2569.1	-1.40145	0.0403685
LOC_Os03g27830.1	-1.40225	0.0168679
LOC_Os04g57300.1	-1.40267	0.0144685
LOC_Os01g68140.1	-1.40279	0.046327
LOC_Os02g21470.1	-1.4039	0.0464142
LOC_Os12g06810.1	-1.40437	0.0328834
LOC_Os01g67390.1	-1.40451	0.0305534
LOC_Os01g48270.1	-1.4058	0.0135098
LOC_Os05g33510.1	-1.40591	0.031723
LOC_Os02g37109.1	-1.40681	0.0426386
LOC_Os11g06720.1	-1.40791	0.0149351
LOC_Os07g42770.1	-1.40971	0.0396118
LOC_Os09g15284.1	-1.41157	0.0187323
MSTRG.27107.1	-1.41225	0.022876
LOC_Os03g21950.1	-1.41227	0.0359544
LOC_Os06g20340.1	-1.41263	0.0459408
LOC_Os08g17160.1	-1.41323	0.0442576
MSTRG.15208.1	-1.41384	0.0327285
LOC_Os11g32260.1	-1.41553	0.0122503
LOC_Os03g11360.3	-1.41696	0.0331993
MSTRG.9275.1	-1.41721	0.0292448
LOC_Os06g34730.1	-1.41755	0.0301417
MSTRG.1981.1	-1.41907	0.0378141
LOC_Os06g37560.1	-1.41978	0.0108483
LOC_Os04g02000.2	-1.42006	0.0241039
LOC_Os03g16890.1	-1.42102	0.0344164
LOC_Os02g04450.5	-1.42146	0.0423886
MSTRG.7179.1	-1.42228	0.0353327
MSTRG.9244.1	-1.42248	0.0411874
MSTRG.27952.1	-1.42295	0.0312912
MSTRG.16199.1	-1.42361	0.0315121
LOC_Os07g48340.2	-1.42493	0.0120225
MSTRG.2089.1	-1.42551	0.041706
LOC_Os07g04150.1	-1.42574	0.0260145
MSTRG.15694.1	-1.42701	0.0483932
LOC_Os04g50216.1	-1.42741	0.019305
LOC_Os02g20360.1	-1.42846	0.0153631
MSTRG.23235.1	-1.42864	0.0407539
LOC_Os10g21860.1	-1.42895	0.0323399
MSTRG.13123.3	-1.43079	0.0369405
LOC_Os12g42210.1	-1.43311	0.032974
MSTRG.27819.5	-1.43357	0.0449388
LOC_Os06g25010.1	-1.43436	0.048215
LOC_Os03g37864.1	-1.43691	0.0132931
MSTRG.11470.2	-1.43809	0.0356408
MSTRG.20291.1	-1.44119	0.032974
LOC_Os08g36140.1	-1.44166	0.0292776
MSTRG.16471.1	-1.44187	0.03732
LOC_Os01g39290.1	-1.44315	0.00953961
LOC_Os10g28700.1	-1.44341	0.0388922
MSTRG.14886.1	-1.44343	0.021049
LOC_Os12g38795.1	-1.44352	0.0395266
LOC_Os12g15400.1	-1.4441	0.0170953
MSTRG.778.3	-1.44426	0.0425194
LOC_Os01g13090.2	-1.44455	0.0199094
LOC_Os08g14760.1	-1.44666	0.0198575
LOC_Os01g19800.1	-1.447	0.0244479
MSTRG.14114.5	-1.44754	0.0451291
LOC_Os10g27310.1	-1.44952	0.0110055
MSTRG.16237.1	-1.45647	0.0377729
LOC_Os03g62170.1	-1.45763	0.0324608
MSTRG.16649.1	-1.45783	0.0335602
LOC_Os02g36414.1	-1.4583	0.0146058
MSTRG.21760.1	-1.45858	0.0395146
LOC_Os08g39550.1	-1.46204	0.0481077
MSTRG.9597.1	-1.46329	0.0411536
MSTRG.16696.1	-1.46383	0.0295383
LOC_Os03g32580.1	-1.46424	0.0260107
LOC_Os08g38270.1	-1.46436	0.0315121
MSTRG.12666.1	-1.4647	0.0420136
LOC_Os03g20010.2	-1.46889	0.0330496
LOC_Os04g31120.5	-1.46916	0.0481077
LOC_Os09g07460.1	-1.46998	0.008145
LOC_Os05g44170.1	-1.47182	0.0217405
LOC_Os07g32790.1	-1.47404	0.0315121
LOC_Os04g45070.1	-1.47445	0.0113283
LOC_Os07g45290.1	-1.47466	0.0153222
LOC_Os03g22490.1	-1.47596	0.0287215
MSTRG.21809.2	-1.47927	0.0411874
MSTRG.265.1	-1.47954	0.030524
LOC_Os07g08390.2	-1.47984	0.0347739
LOC_Os02g33240.1	-1.4834	0.0384519
LOC_Os11g15300.1	-1.48657	0.0357981
LOC_Os02g48390.1	-1.48739	0.0156049
LOC_Os12g07480.1	-1.48826	0.0308521
LOC_Os05g27870.1	-1.49018	0.0255312
LOC_Os11g14140.1	-1.491	0.00818365
LOC_Os03g26870.2	-1.4917	0.032789
MSTRG.6603.1	-1.49523	0.0494529
LOC_Os03g18710.1	-1.49556	0.0364254
LOC_Os01g54480.2	-1.49566	0.0483448
LOC_Os07g40300.1	-1.49663	0.0113752
MSTRG.24324.1	-1.49922	0.0168679
MSTRG.21362.2	-1.50221	0.0444553
LOC_Os02g26700.2	-1.5052	0.0223459
LOC_Os01g33420.1	-1.50857	0.0242211
MSTRG.2169.1	-1.50882	0.0297933
LOC_Os05g47700.1	-1.50969	0.0136718
MSTRG.13451.1	-1.50995	0.031
LOC_Os03g44900.1	-1.51186	0.0252237
MSTRG.9476.1	-1.51453	0.03467
LOC_Os11g30110.1	-1.51506	0.0327494
LOC_Os03g22270.1	-1.51578	0.0398144
LOC_Os09g32620.1	-1.51624	0.0289275
LOC_Os05g48950.1	-1.51836	0.0259828
LOC_Os05g35540.1	-1.51969	0.0412873
LOC_Os07g46710.3	-1.52019	0.0112223
MSTRG.2688.1	-1.52055	0.0406615
LOC_Os04g18090.1	-1.52158	0.0271216
MSTRG.19281.1	-1.52199	0.0383001
LOC_Os01g53790.1	-1.523	0.047548
LOC_Os03g60950.2	-1.52331	0.0166191
MSTRG.5615.1	-1.52491	0.0313337
LOC_Os03g18400.1	-1.52541	0.0377496
LOC_Os09g19720.1	-1.52634	0.00818365
LOC_Os01g11414.1	-1.52731	0.0212932
MSTRG.7383.1	-1.52837	0.0454183
LOC_Os01g13040.1	-1.52983	0.0444834
MSTRG.13885.1	-1.53029	0.0312608
LOC_Os07g17970.1	-1.53029	0.0232375
MSTRG.16605.1	-1.5304	0.0439156
LOC_Os10g22100.1	-1.53119	0.0241104
MSTRG.16441.5	-1.53562	0.0348481
[truncated: 758 more rows]

## Sheet: MCd1-ck0
Transcript ID	logFC	adj.P.Val
LOC_Os10g38340.1	11.5235	2.12909e-05
LOC_Os03g16030.1	10.0879	9.3512e-07
LOC_Os03g60560.1	9.62939	8.29559e-05
MSTRG.27676.3	9.57532	9.3512e-07
LOC_Os01g46440.1	9.45561	9.39257e-06
MSTRG.13107.3	9.44583	5.71786e-07
LOC_Os03g60570.1	9.12708	2.36532e-06
LOC_Os06g04240.1	9.02862	1.41538e-06
MSTRG.13107.1	8.97359	1.68059e-06
MSTRG.11057.2	8.95576	1.9187e-06
MSTRG.2323.1	8.95294	8.34757e-07
MSTRG.20876.1	8.94801	9.18558e-07
LOC_Os03g16020.1	8.92525	1.07417e-06
LOC_Os03g10050.1	8.70426	9.3512e-07
MSTRG.20876.3	8.63857	2.23033e-06
MSTRG.15002.5	8.62366	5.03799e-05
LOC_Os07g05940.1	8.61298	4.32292e-06
LOC_Os09g32000.1	8.54895	1.03205e-05
MSTRG.10586.4	8.54246	2.04562e-05
MSTRG.13107.2	8.53226	2.36532e-06
LOC_Os03g18150.1	8.50846	1.52163e-06
LOC_Os02g03710.1	8.44713	2.22369e-06
MSTRG.23688.5	8.43487	0.000181063
MSTRG.20874.2	8.38752	8.06032e-06
LOC_Os10g38278.1	8.34523	1.07417e-06
LOC_Os08g36920.1	8.28922	2.22369e-06
LOC_Os01g44120.1	8.26405	5.62339e-06
LOC_Os11g10470.1	8.23136	5.62339e-06
LOC_Os04g43680.1	8.21235	0.000287687
MSTRG.9001.1	8.10356	9.3512e-07
LOC_Os01g08860.1	8.07213	0.00486232
LOC_Os03g05750.1	8.03361	0.000214086
MSTRG.13379.2	8.02784	2.22369e-06
MSTRG.18415.7	7.97157	2.63192e-06
MSTRG.18415.1	7.92234	0.00222832
MSTRG.22043.2	7.91801	1.68059e-06
MSTRG.25108.1	7.89884	2.22369e-06
LOC_Os11g38220.1	7.89514	1.9187e-06
MSTRG.26217.5	7.86589	2.24222e-05
MSTRG.12467.5	7.86093	9.99361e-05
MSTRG.15002.4	7.85071	0.000498873
LOC_Os01g62290.1	7.78098	0.00956374
LOC_Os03g32230.1	7.76975	3.81836e-06
LOC_Os08g04360.1	7.70646	2.38794e-06
LOC_Os09g36220.2	7.69421	0.000272434
LOC_Os09g20220.1	7.66593	1.68059e-06
MSTRG.5152.1	7.66538	4.36831e-05
MSTRG.10586.1	7.63122	8.87183e-06
LOC_Os09g17152.1	7.57466	6.13264e-06
LOC_Os09g27260.1	7.56967	2.23033e-06
LOC_Os08g04350.1	7.53654	6.75511e-06
LOC_Os09g28440.1	7.53539	2.22369e-06
LOC_Os03g55240.1	7.5255	8.06032e-06
LOC_Os01g19330.1	7.47986	1.2025e-05
MSTRG.12467.1	7.44167	0.000245451
MSTRG.12467.2	7.43387	0.000358186
LOC_Os05g34730.1	7.42747	1.68059e-06
LOC_Os10g25230.1	7.42549	9.3512e-07
LOC_Os06g44010.1	7.38674	2.50601e-05
MSTRG.20035.1	7.36995	1.02727e-05
LOC_Os06g13870.1	7.32492	2.22369e-06
LOC_Os02g11859.1	7.30858	4.21399e-06
LOC_Os01g19880.1	7.30627	2.22369e-06
MSTRG.17361.1	7.30037	4.32292e-06
MSTRG.5173.1	7.29351	1.68059e-06
LOC_Os01g45110.1	7.28492	3.8285e-06
MSTRG.11711.1	7.26597	0.00529621
MSTRG.24928.1	7.24996	1.33122e-06
LOC_Os11g31060.1	7.24647	1.46476e-05
LOC_Os09g34020.1	7.24036	8.22761e-06
LOC_Os07g43740.1	7.23813	4.40996e-06
LOC_Os09g35010.1	7.22156	8.48123e-06
LOC_Os03g08330.1	7.2082	0.00222668
LOC_Os02g37330.1	7.18926	6.63693e-05
MSTRG.1380.1	7.15671	3.8285e-06
MSTRG.12507.4	7.15043	0.00245861
MSTRG.1377.1	7.13391	3.8285e-06
LOC_Os09g35030.1	7.13028	2.08105e-06
MSTRG.23777.5	7.12653	0.00126286
LOC_Os10g38314.1	7.1144	3.8285e-06
MSTRG.1411.2	7.1118	4.78209e-06
LOC_Os07g07440.1	7.10495	2.22369e-06
LOC_Os01g04380.1	7.07291	4.78209e-06
LOC_Os11g30290.1	7.04978	1.07123e-05
LOC_Os03g57640.1	7.04919	6.8194e-06
MSTRG.18911.3	7.03049	0.011659
MSTRG.20228.1	7.02152	1.63446e-05
LOC_Os05g51130.1	7.01692	0.0135035
LOC_Os03g52410.1	6.98873	1.1827e-05
MSTRG.559.1	6.98856	3.02341e-06
LOC_Os09g28000.2	6.95527	9.3512e-07
MSTRG.14745.7	6.94391	1.80432e-05
MSTRG.17362.1	6.91222	1.32026e-05
MSTRG.8929.7	6.90082	0.000918058
MSTRG.15248.2	6.90007	0.000245538
MSTRG.19759.4	6.8938	0.0054066
MSTRG.20879.1	6.89373	0.00437434
LOC_Os10g38160.1	6.89257	4.8452e-06
LOC_Os03g20120.1	6.89202	0.000216662
MSTRG.16778.2	6.89113	1.91877e-06
MSTRG.23952.1	6.88674	9.57325e-05
LOC_Os01g65900.1	6.87981	9.51755e-05
LOC_Os09g28160.1	6.86864	0.000228829
MSTRG.12569.1	6.85529	0.000209034
LOC_Os02g04130.1	6.84363	5.62339e-06
LOC_Os02g41670.1	6.82923	0.000383318
LOC_Os11g05380.1	6.82822	2.64662e-06
LOC_Os12g05440.1	6.82669	1.41645e-06
LOC_Os09g31990.1	6.82608	2.22369e-06
MSTRG.22043.1	6.82296	8.57231e-06
MSTRG.15002.1	6.80127	0.00820961
MSTRG.9350.8	6.79907	0.000406966
MSTRG.5923.1	6.78258	0.00028439
LOC_Os07g48830.1	6.77114	1.55325e-05
LOC_Os01g41420.1	6.74543	5.78513e-06
LOC_Os09g35020.1	6.73746	7.19693e-06
MSTRG.22806.1	6.72885	2.89024e-05
LOC_Os06g13940.1	6.7039	5.62339e-06
MSTRG.17066.1	6.69079	2.70096e-06
MSTRG.11922.5	6.68641	0.00106573
MSTRG.21697.1	6.68037	1.68059e-06
LOC_Os02g39790.2	6.67677	2.22369e-06
LOC_Os08g05980.1	6.65772	2.319e-06
LOC_Os08g04340.1	6.6569	0.000242089
MSTRG.6961.1	6.62919	4.51329e-06
LOC_Os01g72530.1	6.6276	2.92351e-06
MSTRG.14733.4	6.61727	4.89268e-06
LOC_Os05g25920.1	6.6133	1.752e-06
MSTRG.7644.2	6.60871	1.81447e-06
MSTRG.11082.3	6.60304	2.3714e-05
LOC_Os03g16040.1	6.59337	9.18558e-07
MSTRG.10313.1	6.57679	0.000271271
LOC_Os01g32670.1	6.57607	0.000281517
LOC_Os12g42280.1	6.56374	2.22369e-06
LOC_Os05g45100.1	6.54211	4.78209e-06
MSTRG.27676.20	6.54132	2.89024e-05
MSTRG.5157.9	6.51944	0.000463607
MSTRG.27676.12	6.51763	8.29559e-05
LOC_Os05g46480.1	6.51724	0.000241289
LOC_Os04g58090.1	6.5137	1.41645e-06
MSTRG.12569.2	6.50402	4.59687e-05
MSTRG.23777.7	6.49076	0.000120628
MSTRG.3026.1	6.48674	5.09674e-05
MSTRG.26000.2	6.47666	0.00150152
MSTRG.27494.5	6.46976	1.80432e-05
LOC_Os09g19970.1	6.45766	1.68059e-06
MSTRG.560.1	6.43963	6.12261e-05
LOC_Os02g33590.1	6.4323	2.53653e-06
MSTRG.5152.3	6.42531	0.000187549
MSTRG.10936.3	6.42279	0.00289087
MSTRG.8929.6	6.42116	0.00105548
MSTRG.19519.3	6.41946	3.3298e-05
LOC_Os05g31670.1	6.35988	8.71216e-05
MSTRG.24926.1	6.35861	2.25887e-06
MSTRG.11564.1	6.35696	0.000645542
MSTRG.1946.1	6.34695	1.36635e-05
MSTRG.12467.3	6.3422	0.000647731
MSTRG.27494.6	6.34064	1.83552e-05
LOC_Os06g39240.1	6.33021	4.5834e-05
LOC_Os12g39620.3	6.31956	3.16979e-06
MSTRG.13791.3	6.31785	0.000131171
MSTRG.12885.7	6.30714	1.80184e-05
LOC_Os08g37660.1	6.305	2.92404e-05
MSTRG.27676.14	6.29078	2.89024e-05
LOC_Os08g05970.1	6.28012	4.82067e-05
MSTRG.13212.9	6.27188	1.00406e-05
LOC_Os06g13190.1	6.27007	0.000508521
MSTRG.14531.2	6.26591	0.00476702
LOC_Os07g12340.1	6.26363	2.76757e-06
LOC_Os06g11290.1	6.25149	1.68059e-06
MSTRG.8929.8	6.24701	0.00257789
MSTRG.13137.4	6.24396	0.000490269
LOC_Os03g45830.1	6.23935	1.68059e-06
MSTRG.12588.1	6.23811	1.41189e-05
LOC_Os06g33970.1	6.23254	5.62339e-06
MSTRG.20228.7	6.22832	0.0021012
LOC_Os05g12090.1	6.21526	5.96923e-05
LOC_Os05g50100.1	6.20879	1.68059e-06
MSTRG.14257.5	6.19039	0.00241693
LOC_Os02g15280.1	6.19001	2.3608e-06
MSTRG.1369.2	6.1853	0.00120075
MSTRG.3644.1	6.18527	3.24676e-05
MSTRG.7616.3	6.17774	0.000151969
LOC_Os09g21710.1	6.17218	1.88375e-06
MSTRG.20818.2	6.13612	2.22882e-06
LOC_Os07g41460.1	6.12649	2.22369e-06
LOC_Os01g07300.2	6.12396	6.69623e-06
LOC_Os04g01740.1	6.12154	1.52163e-06
MSTRG.18202.1	6.11672	0.0101565
LOC_Os07g09420.1	6.10991	1.9187e-06
MSTRG.18911.2	6.08529	0.0125709
MSTRG.24280.5	6.08208	0.00163861
MSTRG.11017.1	6.07997	5.83555e-05
MSTRG.1161.1	6.06415	0.00132031
LOC_Os03g60780.1	6.06333	0.00706179
MSTRG.27916.1	6.06217	7.74433e-05
LOC_Os09g29310.1	6.0543	1.9187e-06
LOC_Os01g45250.1	6.05408	2.22369e-06
LOC_Os01g38980.2	6.0457	0.000250265
MSTRG.14858.5	6.03163	5.34628e-05
MSTRG.3026.3	6.02709	0.000105732
LOC_Os08g42800.1	6.01022	0.00714929
MSTRG.24352.1	6.00865	1.04548e-05
MSTRG.10520.3	5.99583	0.0476617
LOC_Os06g04220.1	5.99273	3.77039e-05
LOC_Os07g22730.1	5.97637	6.05493e-05
MSTRG.7644.5	5.96249	0.000224376
MSTRG.17848.2	5.95981	0.00020766
MSTRG.13246.1	5.9404	6.44053e-06
LOC_Os03g28940.2	5.92007	0.00149728
LOC_Os03g55540.1	5.91284	5.71786e-07
MSTRG.24660.5	5.90548	1.45145e-05
MSTRG.10313.9	5.90221	0.000606652
LOC_Os07g06790.1	5.90021	2.81278e-05
LOC_Os01g62430.3	5.89747	0.00161146
MSTRG.22010.6	5.88226	0.00022547
MSTRG.1963.3	5.87923	1.9187e-06
MSTRG.24049.2	5.86485	0.000107321
MSTRG.22806.7	5.85611	0.0010238
LOC_Os02g26770.1	5.84956	1.55325e-05
MSTRG.23983.1	5.84541	0.000533937
MSTRG.22985.4	5.84433	0.00154803
LOC_Os08g31280.1	5.82998	4.36831e-05
LOC_Os06g06490.3	5.82795	0.00342354
LOC_Os01g72550.1	5.82508	2.89024e-05
MSTRG.12885.2	5.82184	0.000323919
LOC_Os02g02600.1	5.81442	2.95902e-05
MSTRG.15248.7	5.81277	0.00194387
MSTRG.16271.4	5.79886	0.00530201
MSTRG.26566.4	5.78573	0.00239223
LOC_Os02g15290.1	5.7842	1.03205e-05
MSTRG.27494.1	5.78345	1.58293e-05
MSTRG.21032.1	5.77978	2.64662e-06
LOC_Os10g38720.1	5.77618	3.37267e-05
MSTRG.13137.1	5.77399	0.000336276
MSTRG.10856.1	5.76711	2.22369e-06
LOC_Os02g45780.1	5.76404	5.62339e-06
MSTRG.19519.2	5.7516	0.000165124
MSTRG.26566.1	5.75084	0.000635813
LOC_Os09g27410.1	5.74561	4.32292e-06
LOC_Os05g44340.1	5.73998	0.0054659
MSTRG.20661.4	5.73889	8.87183e-06
MSTRG.5874.1	5.73745	4.58126e-05
LOC_Os05g39720.1	5.72455	0.000966677
MSTRG.15248.6	5.7153	0.00201131
LOC_Os03g12820.1	5.71461	4.36831e-05
MSTRG.2945.4	5.70746	0.000220708
LOC_Os05g31970.1	5.70397	6.44168e-06
LOC_Os02g52670.1	5.70264	2.80648e-05
MSTRG.4600.5	5.70076	2.73369e-06
LOC_Os06g31090.1	5.69945	5.40204e-06
LOC_Os05g48810.1	5.69683	0.000297764
LOC_Os02g08440.1	5.69161	0.00795486
MSTRG.8947.5	5.68473	6.99679e-06
MSTRG.2242.1	5.6804	1.8708e-05
MSTRG.22165.1	5.67586	3.81836e-06
MSTRG.23777.8	5.67491	0.00892051
MSTRG.20228.2	5.66109	3.53573e-05
MSTRG.19759.2	5.64847	0.000107321
LOC_Os04g37880.1	5.64043	8.86915e-06
MSTRG.7644.3	5.63624	5.34628e-05
MSTRG.20112.6	5.6357	0.000659928
LOC_Os01g50400.1	5.63324	2.27463e-06
MSTRG.6580.7	5.63094	2.22369e-06
LOC_Os05g46480.4	5.62868	0.000226838
LOC_Os06g44160.1	5.62707	9.83778e-05
LOC_Os02g33680.1	5.62033	2.61366e-06
MSTRG.10831.6	5.61774	0.000198419
MSTRG.25227.2	5.60149	9.2779e-05
MSTRG.26566.6	5.59843	0.000350701
LOC_Os05g27730.1	5.59794	0.00663202
MSTRG.15386.2	5.59558	0.0012754
LOC_Os02g44230.1	5.58957	1.86402e-05
LOC_Os06g03670.1	5.58676	9.17833e-06
LOC_Os01g40070.1	5.58597	1.34224e-06
LOC_Os11g33050.1	5.57807	2.25887e-06
MSTRG.26836.1	5.5703	1.9187e-06
MSTRG.10108.9	5.5666	0.000432523
MSTRG.14733.5	5.56455	7.0998e-06
MSTRG.5077.2	5.56235	1.81796e-05
LOC_Os03g08310.1	5.55825	3.8285e-06
LOC_Os08g04370.1	5.55776	1.34171e-05
LOC_Os05g04360.1	5.55659	5.62339e-06
MSTRG.18206.4	5.55322	2.08157e-05
MSTRG.15236.4	5.55286	0.000587751
LOC_Os10g25290.1	5.53946	1.46034e-05
MSTRG.7459.2	5.53637	3.31351e-05
LOC_Os08g05960.1	5.53204	6.99679e-06
MSTRG.3115.4	5.52231	9.5045e-06
LOC_Os03g15270.1	5.52181	7.49484e-06
MSTRG.15386.1	5.52051	0.000368117
LOC_Os02g03280.3	5.52048	9.01282e-06
LOC_Os05g11610.1	5.51818	8.72522e-06
MSTRG.7616.4	5.51557	0.0442478
LOC_Os02g48280.1	5.51077	3.8285e-06
MSTRG.4686.2	5.5103	0.00269292
MSTRG.13213.8	5.50559	0.00144389
MSTRG.13074.1	5.4904	8.90262e-05
MSTRG.14753.2	5.48112	1.39365e-05
MSTRG.3115.1	5.47869	0.000262688
MSTRG.13240.1	5.47401	0.00061788
MSTRG.19801.1	5.46898	3.64515e-06
MSTRG.23402.1	5.46793	4.69084e-05
LOC_Os08g04800.1	5.46399	2.78026e-05
MSTRG.17481.1	5.46149	2.12719e-05
MSTRG.5379.2	5.46044	0.000960258
MSTRG.25227.1	5.45446	0.0271209
MSTRG.25928.1	5.45292	2.89024e-05
MSTRG.9014.9	5.45195	6.3536e-06
MSTRG.19261.1	5.45015	6.69623e-06
MSTRG.15528.1	5.44894	3.74319e-05
MSTRG.6580.6	5.44736	9.01282e-06
LOC_Os06g13180.1	5.43801	1.6994e-06
LOC_Os02g48850.1	5.4338	2.81278e-05
LOC_Os05g11620.1	5.42621	5.69566e-05
LOC_Os02g38050.5	5.42451	4.32292e-06
LOC_Os10g38740.1	5.42373	0.0323008
MSTRG.18632.3	5.4237	0.00408919
MSTRG.12663.2	5.42292	6.6676e-06
LOC_Os02g26700.4	5.41934	0.00863863
MSTRG.10108.12	5.41834	0.00332648
MSTRG.19596.4	5.41753	0.00332656
MSTRG.15046.5	5.40928	5.73206e-05
MSTRG.9273.5	5.40676	0.0061845
LOC_Os07g02880.1	5.39945	3.8362e-05
LOC_Os04g01950.1	5.39615	2.76757e-06
LOC_Os11g42989.1	5.39542	0.0109049
LOC_Os07g08840.3	5.38692	0.00132953
MSTRG.4614.1	5.38152	0.00268629
MSTRG.28075.4	5.38149	0.00363499
MSTRG.17906.11	5.38038	0.000476488
MSTRG.10108.8	5.37851	0.000107321
MSTRG.27712.7	5.37423	0.0204617
LOC_Os02g26810.1	5.37376	2.63885e-06
LOC_Os08g43620.1	5.37267	8.87183e-06
LOC_Os06g05700.1	5.36989	0.00948461
MSTRG.18932.2	5.36666	5.12933e-05
MSTRG.10317.1	5.36068	3.8285e-06
MSTRG.8570.2	5.35985	0.00155291
MSTRG.24925.1	5.35721	0.000120066
MSTRG.1698.6	5.35432	5.03799e-05
MSTRG.560.9	5.35127	1.9384e-05
MSTRG.9351.7	5.35119	0.000657686
MSTRG.1852.1	5.34957	3.34208e-05
MSTRG.10822.2	5.3485	0.000221914
MSTRG.3297.1	5.34713	0.000131905
MSTRG.8929.3	5.34155	0.000150541
MSTRG.19282.2	5.33951	0.0296392
MSTRG.19683.1	5.33822	3.84344e-05
MSTRG.1661.5	5.33537	0.000330893
LOC_Os06g09717.1	5.33403	7.07896e-06
MSTRG.13240.5	5.33318	5.62339e-06
MSTRG.13379.6	5.33127	0.000484002
MSTRG.16938.1	5.33091	4.7514e-06
MSTRG.11441.2	5.32563	0.000689682
LOC_Os08g40910.1	5.31058	2.89024e-05
LOC_Os05g48930.1	5.30907	2.84931e-06
MSTRG.22806.4	5.30875	0.0002128
MSTRG.13785.7	5.30812	0.0104285
LOC_Os09g39850.1	5.296	3.5592e-05
MSTRG.10316.1	5.29384	2.15546e-05
LOC_Os01g64790.1	5.29209	1.01186e-05
MSTRG.19017.1	5.29057	0.0102297
LOC_Os02g36340.2	5.28341	0.00366407
LOC_Os08g39140.3	5.28162	0.00188533
LOC_Os04g58810.1	5.27688	2.22369e-06
LOC_Os05g40430.1	5.27678	8.87183e-06
LOC_Os02g55560.1	5.27416	0.0010868
MSTRG.20228.6	5.26672	2.95902e-05
LOC_Os05g07700.3	5.26608	0.00020766
LOC_Os07g48630.2	5.26173	0.00407856
MSTRG.3402.1	5.26098	0.000767743
LOC_Os09g15670.1	5.26085	7.63632e-06
LOC_Os08g07240.1	5.25362	6.21502e-05
LOC_Os03g51470.1	5.25021	0.000503184
MSTRG.10108.10	5.24674	0.00342958
LOC_Os02g26720.1	5.2453	4.41186e-06
LOC_Os08g30730.1	5.24206	0.000299111
LOC_Os03g04080.1	5.23835	0.000103026
MSTRG.12920.2	5.23466	0.00235967
LOC_Os04g28390.1	5.23307	0.000139285
MSTRG.18202.2	5.22798	0.0061484
MSTRG.13440.3	5.22243	8.052e-05
MSTRG.24762.4	5.21894	0.00345821
MSTRG.6377.4	5.21514	4.36831e-05
MSTRG.958.2	5.20806	5.62339e-06
LOC_Os03g55590.3	5.2061	0.0111144
LOC_Os01g41430.1	5.20586	2.24735e-06
MSTRG.14695.1	5.19821	0.00021741
MSTRG.11017.8	5.19247	0.000387072
LOC_Os01g04370.1	5.19134	8.37566e-05
LOC_Os06g11210.1	5.18995	9.3512e-07
MSTRG.13442.1	5.18678	1.49148e-05
MSTRG.10750.1	5.18654	0.000195259
MSTRG.6637.5	5.17707	0.0124354
LOC_Os09g36600.2	5.17597	8.77435e-06
LOC_Os01g37810.1	5.17435	0.000142105
MSTRG.996.3	5.17217	2.99047e-05
LOC_Os03g32220.1	5.17091	0.00121966
LOC_Os05g04210.1	5.17047	0.00127011
MSTRG.7486.1	5.16819	0.000175217
MSTRG.13137.5	5.1668	4.19986e-05
LOC_Os08g13840.1	5.16569	0.000180699
MSTRG.12297.8	5.1643	0.00914099
MSTRG.13240.6	5.16161	0.00173381
ChrSy.fgenesh.mRNA.47	5.15942	0.00028118
MSTRG.12885.6	5.15803	3.40793e-05
MSTRG.27929.3	5.15737	1.34411e-05
MSTRG.1963.2	5.15666	1.86402e-05
LOC_Os02g07690.1	5.15597	1.752e-06
LOC_Os05g39930.1	5.15209	1.46476e-05
MSTRG.22763.4	5.152	1.64421e-05
LOC_Os02g04710.1	5.14298	0.000779487
MSTRG.22402.7	5.13718	5.89505e-05
MSTRG.16399.3	5.13196	0.000572526
LOC_Os05g50230.1	5.13168	3.8285e-06
LOC_Os06g11240.1	5.12861	4.56659e-06
LOC_Os10g37100.1	5.12813	1.3991e-05
MSTRG.2945.3	5.12759	2.34631e-05
MSTRG.4069.6	5.12164	0.00324054
MSTRG.14877.3	5.11589	0.0170082
MSTRG.20531.3	5.11295	0.0134885
LOC_Os07g44140.1	5.11267	0.000380301
LOC_Os02g36530.1	5.10939	8.22761e-06
MSTRG.25155.1	5.09925	7.15877e-05
MSTRG.17278.7	5.09831	0.000202694
MSTRG.837.1	5.09409	0.000158673
LOC_Os07g44410.1	5.08567	2.3608e-06
LOC_Os02g34410.1	5.08486	2.23033e-06
LOC_Os03g60080.1	5.08183	2.64662e-06
LOC_Os03g62480.1	5.08132	0.000988139
MSTRG.12238.6	5.08121	0.00029677
LOC_Os12g39400.1	5.07635	6.99679e-06
LOC_Os03g14180.1	5.0713	4.7514e-06
MSTRG.1946.3	5.07117	0.00128637
MSTRG.17628.1	5.0557	7.14935e-06
MSTRG.26000.3	5.05279	0.00457474
MSTRG.1661.1	5.04812	8.90262e-05
LOC_Os10g31780.1	5.04305	6.25839e-05
MSTRG.19683.2	5.04299	5.4141e-05
LOC_Os05g34830.3	5.03765	7.7542e-05
MSTRG.14674.1	5.02858	1.55325e-05
MSTRG.10709.1	5.02828	3.64515e-06
MSTRG.9350.4	5.02773	0.0308778
MSTRG.8282.3	5.01926	0.0278205
LOC_Os02g50710.1	5.01916	7.14935e-06
MSTRG.14745.9	5.00945	0.0161462
LOC_Os10g41930.4	5.00904	0.00115506
MSTRG.21520.5	5.00801	3.25052e-05
LOC_Os04g56110.2	5.00596	0.00879361
LOC_Os01g73770.1	4.99438	3.08393e-05
MSTRG.22010.5	4.99357	3.53573e-05
LOC_Os05g45110.1	4.99108	6.12261e-05
MSTRG.9350.3	4.98803	0.02383
LOC_Os01g62190.1	4.98343	2.64662e-06
MSTRG.16805.5	4.98159	0.0161777
LOC_Os02g46340.1	4.9795	7.14935e-06
MSTRG.24547.1	4.97659	1.80432e-05
LOC_Os06g09310.1	4.96802	3.81836e-06
MSTRG.26225.3	4.95882	1.45145e-05
LOC_Os07g09490.1	4.95829	2.46903e-05
LOC_Os07g48830.2	4.95817	7.23526e-05
MSTRG.13212.7	4.9574	0.00244103
MSTRG.24340.3	4.95678	0.00233794
LOC_Os12g18560.1	4.95227	2.46903e-05
MSTRG.11667.3	4.95158	0.000628047
MSTRG.5449.5	4.94994	0.00154918
MSTRG.24932.3	4.94904	0.00195613
MSTRG.8929.5	4.94851	0.00730233
LOC_Os10g28340.1	4.94441	0.00105027
MSTRG.13212.8	4.94377	1.55325e-05
MSTRG.3136.2	4.94134	0.000432666
MSTRG.1946.5	4.94052	0.000922808
MSTRG.26174.1	4.94023	4.78209e-06
LOC_Os06g11030.1	4.93868	5.29996e-06
MSTRG.10708.1	4.9353	0.000634223
MSTRG.19519.4	4.9334	0.00649732
MSTRG.16805.3	4.93339	0.00164926
MSTRG.21381.2	4.93159	0.000114479
LOC_Os03g21000.1	4.93117	0.00485975
LOC_Os01g07530.1	4.93032	0.00850189
LOC_Os08g39300.3	4.92885	0.0235206
LOC_Os09g30490.1	4.92801	8.8876e-05
LOC_Os02g38980.6	4.92491	0.000214376
MSTRG.14487.8	4.92402	0.000131171
LOC_Os08g43200.1	4.92323	1.67318e-05
MSTRG.24377.3	4.91962	6.35854e-06
LOC_Os05g51680.1	4.91627	1.32647e-05
MSTRG.9273.4	4.91567	0.00649723
MSTRG.12538.5	4.90788	2.33435e-06
LOC_Os03g46200.1	4.90761	2.2465e-06
MSTRG.22763.3	4.90576	8.90262e-05
MSTRG.15573.4	4.9035	0.00145166
MSTRG.6003.1	4.89969	0.0194303
LOC_Os06g45570.1	4.89844	1.51183e-05
MSTRG.12141.3	4.8951	0.00857037
MSTRG.3237.2	4.8901	3.81836e-06
MSTRG.19683.3	4.89003	0.00053628
MSTRG.23688.1	4.88753	0.00236385
MSTRG.26995.2	4.86962	0.000267466
MSTRG.23984.2	4.85563	1.00826e-05
MSTRG.20894.1	4.85003	8.30703e-05
MSTRG.16590.2	4.8488	0.00717573
MSTRG.9014.2	4.83725	0.000267466
LOC_Os02g55970.1	4.8338	0.00912326
MSTRG.10313.3	4.83334	0.00213304
LOC_Os01g04360.1	4.83279	1.32887e-05
MSTRG.10954.2	4.82639	0.000398992
LOC_Os01g72540.1	4.82588	1.03205e-05
MSTRG.2263.1	4.81737	4.71745e-05
MSTRG.2962.2	4.8123	0.000303297
LOC_Os03g50130.2	4.81158	0.00389256
MSTRG.10108.7	4.80808	0.00156458
MSTRG.1878.2	4.80075	0.000150541
LOC_Os05g01444.1	4.79303	3.82184e-05
MSTRG.27712.1	4.79137	0.00261068
MSTRG.18202.3	4.78507	0.00352228
MSTRG.91.1	4.78439	1.00826e-05
MSTRG.17906.3	4.78299	0.000118979
MSTRG.15017.1	4.78019	0.000543368
MSTRG.13106.2	4.77998	5.03799e-05
LOC_Os01g72160.1	4.77984	0.0173749
MSTRG.13245.5	4.77725	0.00173379
MSTRG.12199.3	4.76734	0.000309008
MSTRG.18317.2	4.76387	0.000332945
MSTRG.27677.2	4.76247	0.000134001
MSTRG.2242.2	4.76202	0.000243671
MSTRG.21666.8	4.75865	0.00577887
MSTRG.12465.2	4.75672	0.00315489
LOC_Os02g15930.1	4.75649	0.0142663
MSTRG.14965.1	4.7553	4.66535e-05
MSTRG.3773.3	4.74611	1.39305e-05
LOC_Os10g37830.2	4.74413	0.00109042
MSTRG.13240.4	4.74226	0.00189632
MSTRG.2945.10	4.74223	3.0258e-05
MSTRG.8947.3	4.74121	0.00918632
MSTRG.23280.5	4.74029	0.000267247
MSTRG.20818.3	4.74028	5.73206e-05
LOC_Os11g13980.1	4.74024	1.0216e-05
MSTRG.14755.2	4.73859	0.000214376
MSTRG.560.8	4.73179	0.00437871
LOC_Os04g58890.1	4.73007	4.78209e-06
MSTRG.872.5	4.72875	0.00127922
MSTRG.3026.7	4.72709	0.00141171
MSTRG.19972.1	4.71191	0.000296306
MSTRG.22806.3	4.71054	0.000308425
LOC_Os03g19720.1	4.70871	1.9187e-06
MSTRG.5382.3	4.70821	5.73206e-05
MSTRG.23777.6	4.70474	0.00253029
LOC_Os04g56640.2	4.70402	4.13522e-05
MSTRG.20112.5	4.70271	0.00209751
MSTRG.7433.1	4.70181	0.0101502
LOC_Os01g72370.1	4.70033	0.0032097
LOC_Os07g43970.1	4.69891	8.87183e-06
MSTRG.15334.5	4.69662	0.00261574
MSTRG.10747.3	4.69283	8.50766e-06
MSTRG.22010.4	4.69251	0.000674537
MSTRG.1155.1	4.69143	0.000431893
MSTRG.14541.6	4.6853	0.000104943
LOC_Os04g51680.1	4.66529	0.00113956
LOC_Os02g21040.1	4.66504	6.8194e-06
MSTRG.21964.2	4.66429	0.000684215
LOC_Os01g32380.1	4.66421	0.000262688
MSTRG.23814.3	4.66373	0.00142243
MSTRG.1568.1	4.66347	0.00214871
LOC_Os05g48690.1	4.66279	0.00728745
MSTRG.18542.2	4.66125	1.33752e-05
MSTRG.20436.4	4.65633	1.36378e-05
LOC_Os01g09100.1	4.65415	2.80648e-05
LOC_Os10g39660.1	4.654	2.36335e-05
MSTRG.17140.6	4.65398	0.000331311
LOC_Os01g61080.1	4.64942	0.000413681
MSTRG.5412.6	4.64744	0.00026834
MSTRG.25337.2	4.64702	0.0126417
LOC_Os02g37320.1	4.64575	0.0101565
LOC_Os08g42490.1	4.64539	5.198e-05
MSTRG.25567.4	4.64192	0.00659801
MSTRG.16805.8	4.64146	0.000187457
MSTRG.3115.5	4.63955	0.00258461
LOC_Os02g52150.1	4.63782	0.00408412
MSTRG.11231.3	4.63369	0.00999763
MSTRG.27950.6	4.63065	0.000279355
LOC_Os09g20930.1	4.62185	0.00512829
MSTRG.10350.2	4.62021	7.93863e-05
LOC_Os06g11260.1	4.61726	5.2883e-05
MSTRG.18192.4	4.61635	1.40206e-05
MSTRG.22053.3	4.61599	0.00233563
MSTRG.14416.5	4.61323	0.00084381
MSTRG.22768.1	4.61092	0.000107321
LOC_Os10g38150.1	4.60989	2.80648e-05
LOC_Os05g36100.1	4.60891	2.80648e-05
MSTRG.525.1	4.60516	3.81836e-06
LOC_Os08g36150.2	4.59809	0.000255706
MSTRG.6289.2	4.59661	0.000543132
LOC_Os11g38210.1	4.59427	0.000262688
MSTRG.9414.5	4.59371	6.52879e-05
MSTRG.19625.4	4.59209	0.00360132
MSTRG.9014.8	4.58664	0.00261222
LOC_Os06g11150.1	4.57395	1.46476e-05
LOC_Os06g35030.2	4.57351	0.000309008
LOC_Os10g41930.3	4.56662	0.000754088
LOC_Os08g07620.1	4.5665	0.000497578
MSTRG.23998.4	4.56528	0.00123023
LOC_Os02g37300.1	4.56262	0.00188444
LOC_Os12g38620.2	4.55644	2.78026e-05
MSTRG.17898.3	4.55627	0.000195259
LOC_Os01g71070.1	4.55031	2.16624e-05
MSTRG.25093.1	4.54896	0.00132761
LOC_Os08g03290.3	4.53848	0.00667585
LOC_Os07g39720.1	4.53223	4.67173e-05
MSTRG.3316.1	4.5299	0.0130355
MSTRG.18770.1	4.52933	8.71216e-05
MSTRG.134.1	4.52731	0.00306043
LOC_Os08g02700.1	4.52241	1.92776e-05
MSTRG.3811.1	4.52146	2.46903e-05
LOC_Os01g58310.1	4.51997	5.0337e-05
MSTRG.20591.8	4.51968	0.0202659
LOC_Os12g39620.2	4.51771	0.00767357
LOC_Os06g46770.2	4.51711	0.0404023
LOC_Os01g58140.1	4.51467	1.55325e-05
MSTRG.3228.5	4.51317	0.00886068
LOC_Os01g22010.2	4.51263	0.0122966
MSTRG.3026.2	4.51101	0.00272984
MSTRG.21958.1	4.51085	0.000521501
LOC_Os07g47670.1	4.50954	0.0217807
MSTRG.22811.3	4.5074	0.00962145
LOC_Os01g42380.1	4.50661	0.000429179
MSTRG.5038.5	4.50596	0.0121555
MSTRG.12154.1	4.50572	0.000521671
MSTRG.16981.2	4.50472	8.64214e-05
LOC_Os01g43720.1	4.50225	3.8362e-05
LOC_Os02g29000.1	4.50214	6.69151e-06
LOC_Os02g09990.1	4.49756	1.46272e-05
MSTRG.5874.3	4.49478	0.000150541
MSTRG.21928.2	4.49476	0.000370326
LOC_Os02g53410.1	4.49196	1.41645e-06
MSTRG.15186.3	4.48805	0.000461538
MSTRG.26834.1	4.48399	4.86942e-06
MSTRG.11934.3	4.48348	0.00053344
MSTRG.24356.4	4.48156	0.00131703
LOC_Os08g41280.1	4.47562	0.00277927
LOC_Os01g04050.1	4.47286	0.024747
MSTRG.58.1	4.47249	0.000154463
LOC_Os01g62460.2	4.47113	0.000136546
LOC_Os06g04230.1	4.46803	4.32292e-06
MSTRG.21964.9	4.46562	0.00637127
MSTRG.11826.2	4.4642	0.000116528
LOC_Os07g33270.1	4.46007	4.26518e-05
MSTRG.19532.3	4.45838	0.0462736
MSTRG.19287.6	4.45721	0.00327379
MSTRG.17295.1	4.45698	0.00017632
MSTRG.20661.2	4.45672	0.0024201
MSTRG.15236.3	4.45572	0.00069921
LOC_Os09g37080.1	4.45488	1.00826e-05
MSTRG.6518.12	4.45281	0.00628148
MSTRG.12386.1	4.45272	5.43749e-06
LOC_Os07g35190.1	4.45264	4.26518e-05
LOC_Os04g46970.1	4.44617	3.39749e-05
LOC_Os03g64260.1	4.44597	0.000635813
LOC_Os03g60580.1	4.44593	0.00076003
LOC_Os03g60540.1	4.44552	1.82862e-05
MSTRG.15946.3	4.44279	5.00244e-05
MSTRG.5923.4	4.44108	0.00177328
MSTRG.12885.1	4.44063	0.00163048
MSTRG.13212.5	4.43746	0.0124988
MSTRG.11892.1	4.43243	0.00064984
MSTRG.10583.4	4.4299	0.000226594
MSTRG.7486.2	4.42885	2.98682e-05
MSTRG.879.2	4.42848	0.000910832
MSTRG.2962.3	4.42708	0.0133448
MSTRG.8773.1	4.42621	9.88854e-05
MSTRG.13142.1	4.42595	0.00168586
LOC_Os02g45380.1	4.42452	9.17833e-06
MSTRG.27676.11	4.4215	0.000523342
LOC_Os08g35600.1	4.42028	0.0045646
LOC_Os09g04110.2	4.41635	0.000865655
MSTRG.4600.4	4.41337	0.000316832
MSTRG.9908.1	4.40496	0.000500152
LOC_Os04g08350.2	4.40409	0.0243393
MSTRG.6913.1	4.40274	0.00939884
MSTRG.19908.1	4.4016	4.80628e-05
LOC_Os10g41930.7	4.39795	0.011359
LOC_Os02g26700.6	4.39758	0.00468345
LOC_Os07g02850.1	4.39618	0.000120066
LOC_Os12g05860.1	4.39248	0.000496051
MSTRG.560.3	4.39219	0.00519328
LOC_Os01g66120.3	4.39137	0.000392027
LOC_Os07g34690.1	4.38923	0.00092349
LOC_Os12g43870.1	4.38742	0.000299366
LOC_Os03g08520.1	4.38359	0.00854208
LOC_Os01g17050.1	4.38338	1.3637e-05
MSTRG.26345.2	4.37921	0.000125626
LOC_Os04g57200.2	4.37791	2.81278e-05
MSTRG.20669.2	4.37181	0.00451984
MSTRG.1159.1	4.36779	6.53988e-05
MSTRG.400.7	4.36739	0.0114137
LOC_Os01g48290.1	4.36457	0.000114119
LOC_Os03g47280.1	4.36087	3.40793e-05
MSTRG.6.4	4.35121	0.000922101
MSTRG.18535.5	4.33978	0.0046319
MSTRG.8649.4	4.33952	8.62708e-05
LOC_Os07g14150.6	4.33942	0.00211828
LOC_Os03g03200.1	4.33929	0.000120459
MSTRG.7616.1	4.3348	9.97762e-05
LOC_Os01g60170.1	4.334	4.36831e-05
MSTRG.1553.4	4.33271	0.00212362
LOC_Os06g23290.5	4.33265	0.00487064
MSTRG.5412.5	4.33203	0.00124963
MSTRG.21595.1	4.33202	0.00553724
MSTRG.7486.5	4.32985	4.36831e-05
LOC_Os01g60020.1	4.32966	0.0147151
LOC_Os07g06760.1	4.32754	4.21399e-06
MSTRG.22900.4	4.32398	0.00190618
MSTRG.14157.1	4.31912	0.000116934
LOC_Os11g34020.1	4.31827	4.79584e-06
LOC_Os06g02144.2	4.31709	0.0383794
LOC_Os02g41510.1	4.31415	5.19851e-06
MSTRG.2450.1	4.31394	0.000139222
LOC_Os03g43770.1	4.31301	3.99586e-05
MSTRG.10732.3	4.31233	0.00718606
LOC_Os11g38240.1	4.31171	1.49821e-05
MSTRG.27534.1	4.31166	5.61133e-05
MSTRG.22109.3	4.31036	1.1827e-05
LOC_Os04g02910.3	4.31011	0.00729326
LOC_Os02g08440.3	4.30874	0.0462454
LOC_Os05g45070.1	4.30823	9.35268e-05
MSTRG.11934.4	4.30816	0.00180694
LOC_Os11g47520.1	4.30293	3.5592e-05
MSTRG.13919.1	4.30252	0.000330893
MSTRG.16715.4	4.29942	8.7091e-05
LOC_Os02g48560.1	4.29864	0.00350883
LOC_Os05g38940.1	4.29828	0.000108676
LOC_Os07g05830.1	4.29692	3.53573e-05
MSTRG.7613.1	4.29449	0.000143178
LOC_Os12g05870.1	4.29324	0.00404254
LOC_Os08g16930.2	4.29011	2.26471e-05
MSTRG.20022.2	4.28886	0.0079851
LOC_Os06g11200.1	4.28809	1.77177e-05
MSTRG.23916.5	4.28795	0.0266794
LOC_Os01g29330.1	4.28491	0.000751893
MSTRG.16826.2	4.28487	0.000180502
MSTRG.24377.4	4.28484	0.000541039
LOC_Os11g05530.1	4.28404	8.77435e-06
LOC_Os05g31620.1	4.28049	0.000188917
LOC_Os03g08880.1	4.27863	0.000150205
MSTRG.2476.1	4.27713	0.00157214
MSTRG.12132.3	4.27671	0.00600668
MSTRG.5926.1	4.27658	0.0360317
MSTRG.203.1	4.27496	0.00504496
MSTRG.17097.1	4.27308	0.000375308
LOC_Os03g58790.1	4.27243	1.19521e-05
LOC_Os02g52140.2	4.27143	0.0402914
MSTRG.17883.6	4.26887	0.0239864
LOC_Os10g35630.1	4.26211	0.00401836
MSTRG.10538.2	4.26102	0.000139712
MSTRG.22063.1	4.26029	0.000498689
MSTRG.20092.1	4.26015	0.00122239
LOC_Os11g33120.2	4.26013	0.000169522
LOC_Os01g35040.1	4.25738	0.0192358
LOC_Os11g47530.1	4.25722	6.91067e-05
MSTRG.24577.1	4.25692	0.000217036
MSTRG.24280.4	4.25379	0.000103432
LOC_Os03g09170.1	4.25321	1.06919e-05
MSTRG.13392.5	4.25127	0.0207089
MSTRG.19976.3	4.24851	0.00196774
MSTRG.25727.1	4.24846	0.0037531
MSTRG.11855.5	4.24519	9.09536e-05
LOC_Os07g03120.1	4.24437	0.000173207
LOC_Os03g18740.1	4.24372	1.9187e-06
MSTRG.26032.3	4.24248	0.00123954
LOC_Os11g37230.2	4.24061	1.14428e-05
MSTRG.22463.2	4.23801	0.000378076
MSTRG.18462.1	4.23795	2.55873e-05
LOC_Os03g20949.2	4.22951	0.00112405
MSTRG.16306.6	4.22886	0.00651829
LOC_Os12g05690.1	4.2283	0.00034776
MSTRG.1975.5	4.22693	2.8255e-05
MSTRG.27957.4	4.22352	0.0279795
MSTRG.24946.1	4.22314	0.0289137
MSTRG.13113.3	4.22247	0.000453294
LOC_Os06g09330.2	4.21886	0.00323486
MSTRG.10583.2	4.21665	0.000354682
MSTRG.187.5	4.21205	0.015601
LOC_Os03g47530.1	4.20826	5.59278e-05
MSTRG.18206.2	4.20818	0.00147392
MSTRG.3908.1	4.20472	0.000233018
MSTRG.18415.2	4.20428	0.000150541
MSTRG.18217.1	4.20365	4.18926e-05
MSTRG.362.6	4.20213	0.00154918
MSTRG.3796.1	4.19984	0.000635813
LOC_Os01g56240.1	4.19954	0.000391061
MSTRG.18518.1	4.19839	1.4272e-05
LOC_Os05g07700.4	4.19701	5.59278e-05
MSTRG.13137.2	4.19567	0.00043831
MSTRG.560.10	4.19394	0.00020766
MSTRG.28033.9	4.19292	0.00453659
LOC_Os03g01910.1	4.19098	0.00877657
LOC_Os07g48710.1	4.19032	1.98283e-05
MSTRG.560.2	4.18851	0.00112168
MSTRG.15060.4	4.18567	0.00317999
LOC_Os09g20940.1	4.17921	0.000109927
MSTRG.8745.5	4.17607	0.00261068
MSTRG.4346.1	4.17526	0.000267466
MSTRG.16547.4	4.1735	0.00259345
LOC_Os01g14440.1	4.16985	0.00503329
MSTRG.5177.2	4.16925	0.00958459
LOC_Os09g36300.4	4.16893	0.000138467
MSTRG.3085.1	4.16693	0.000519609
MSTRG.9356.1	4.16623	0.000348838
MSTRG.14416.4	4.16281	0.0213293
MSTRG.1036.1	4.16267	1.54506e-05
MSTRG.28033.10	4.15817	0.00361363
LOC_Os01g40630.3	4.15787	4.71745e-05
MSTRG.9971.4	4.1576	9.51755e-05
MSTRG.23934.3	4.15686	0.00174755
LOC_Os06g13910.1	4.15628	0.000325983
MSTRG.996.4	4.15561	0.000281131
MSTRG.4085.2	4.15437	2.29805e-05
MSTRG.3356.3	4.15376	9.30977e-05
MSTRG.14858.1	4.14944	0.00276613
LOC_Os01g21120.1	4.14894	0.00022547
LOC_Os02g56120.1	4.14505	0.00212768
MSTRG.13142.3	4.14422	3.9557e-05
MSTRG.22053.4	4.14335	0.00126256
LOC_Os02g37930.1	4.14311	0.000989367
MSTRG.2574.5	4.14284	0.037946
MSTRG.9519.1	4.13921	0.0256091
MSTRG.17360.1	4.13788	3.08393e-05
LOC_Os05g43040.1	4.13749	0.00112541
MSTRG.11615.1	4.13476	5.01939e-05
LOC_Os02g04250.3	4.13441	0.000596987
MSTRG.2206.1	4.13332	4.25059e-05
LOC_Os02g53750.1	4.1328	0.000509178
MSTRG.20464.2	4.13003	0.000634845
MSTRG.90.1	4.12662	3.54155e-05
MSTRG.248.2	4.12329	0.00362541
MSTRG.17319.2	4.12116	0.0110344
MSTRG.27720.7	4.1202	0.0106693
MSTRG.10263.4	4.12013	0.0160259
LOC_Os03g58010.1	4.12004	4.67173e-05
MSTRG.17699.2	4.11588	0.000647405
LOC_Os07g36560.1	4.11391	4.07255e-05
MSTRG.20796.1	4.1135	0.024809
MSTRG.19742.3	4.11169	0.0332387
LOC_Os06g48240.1	4.11147	0.000139285
MSTRG.18494.3	4.10685	0.00445928
MSTRG.560.7	4.10211	0.019959
LOC_Os12g01530.1	4.10128	0.000105085
MSTRG.4349.6	4.10041	0.0103191
LOC_Os04g46980.1	4.09988	3.54155e-05
MSTRG.21742.6	4.09935	0.00561841
MSTRG.8535.6	4.09883	0.000189944
LOC_Os01g04330.1	4.09682	1.65184e-05
MSTRG.17378.1	4.09364	0.000342139
MSTRG.11233.3	4.09163	3.84344e-05
MSTRG.20841.1	4.08908	0.00161432
MSTRG.28109.5	4.08431	0.00314218
MSTRG.24646.1	4.08388	0.00198421
MSTRG.13642.2	4.08349	8.052e-05
MSTRG.18734.1	4.08155	0.0348149
MSTRG.1772.1	4.08125	0.000600661
MSTRG.2140.8	4.08059	0.00026851
MSTRG.11017.9	4.07931	0.000218411
MSTRG.2503.4	4.07762	0.0119833
MSTRG.26484.2	4.07557	8.41468e-05
MSTRG.13675.1	4.07515	3.53573e-05
LOC_Os01g62430.1	4.07407	0.000976824
MSTRG.1137.1	4.07159	0.000393532
LOC_Os01g49160.1	4.06979	0.0024581
MSTRG.16441.5	4.06909	0.0158975
LOC_Os03g44380.1	4.06773	2.57878e-05
MSTRG.12888.4	4.06537	5.69566e-05
MSTRG.25020.5	4.0653	0.0129299
MSTRG.1661.4	4.06319	0.000256297
LOC_Os03g01740.1	4.06108	4.78209e-06
MSTRG.2718.1	4.05943	0.000102631
MSTRG.3316.2	4.05897	0.0109585
MSTRG.23932.1	4.05811	0.000694656
MSTRG.1229.1	4.05579	9.85466e-05
MSTRG.16902.1	4.05558	0.00277802
LOC_Os01g32660.5	4.0539	0.000254911
MSTRG.24853.2	4.05361	0.0086463
MSTRG.4202.1	4.05338	0.000129041
LOC_Os03g55800.1	4.05233	4.24854e-06
MSTRG.7928.1	4.04787	6.96338e-05
LOC_Os03g57760.1	4.04758	0.000309008
MSTRG.16547.1	4.04422	0.00123957
LOC_Os04g45480.1	4.04323	0.00770468
MSTRG.21520.2	4.03981	0.000635387
MSTRG.25764.1	4.0396	0.000970937
MSTRG.9637.1	4.03893	0.000182386
MSTRG.19374.4	4.0369	0.000839834
MSTRG.13707.1	4.03192	0.0321739
MSTRG.2234.5	4.03118	0.0147199
MSTRG.27828.1	4.02901	0.000208454
MSTRG.517.3	4.026	7.74433e-05
MSTRG.5152.5	4.02431	0.00815286
MSTRG.2473.2	4.02411	0.000795978
MSTRG.10180.2	4.01848	0.00423767
MSTRG.22417.4	4.01728	0.000241289
MSTRG.10378.1	4.0164	0.00035738
MSTRG.17240.1	4.014	7.404e-05
LOC_Os11g10510.2	4.01218	0.000728884
LOC_Os04g34970.1	4.00851	0.000199606
MSTRG.24280.3	4.00822	0.00191601
LOC_Os04g35250.1	4.00519	0.000102631
MSTRG.19742.2	4.00075	0.00762559
MSTRG.3465.1	3.999	0.00678952
MSTRG.1413.11	3.99885	0.00059305
LOC_Os01g15290.2	3.99862	0.00439828
LOC_Os02g32620.1	3.99252	3.82522e-05
LOC_Os02g42585.1	3.99106	6.12261e-05
LOC_Os03g55590.4	3.9907	0.000100837
MSTRG.17462.9	3.9899	0.00137044
LOC_Os04g49510.2	3.98852	0.000995688
MSTRG.24660.2	3.98707	0.00390155
MSTRG.22130.2	3.98504	0.00791748
LOC_Os08g34790.1	3.9836	0.0118351
MSTRG.12465.5	3.98131	0.00500179
MSTRG.4583.1	3.97991	4.14032e-05
MSTRG.559.3	3.97936	0.000244134
MSTRG.1237.6	3.97741	0.00197262
LOC_Os02g13220.1	3.97667	0.000101293
MSTRG.24740.3	3.97643	0.0434063
LOC_Os03g41390.1	3.97349	5.65761e-05
MSTRG.13267.3	3.97334	0.000722017
LOC_Os03g21000.2	3.97319	8.71216e-05
LOC_Os10g01760.1	3.97112	9.76755e-06
MSTRG.27363.2	3.96863	4.52744e-05
MSTRG.5412.4	3.96674	0.00487913
MSTRG.1085.3	3.96662	0.00852001
LOC_Os08g43210.1	3.96634	0.000118632
MSTRG.12713.1	3.96547	8.71216e-05
MSTRG.10108.11	3.96439	0.0155192
MSTRG.5448.1	3.96282	5.27847e-05
MSTRG.12747.1	3.96127	0.000315604
MSTRG.362.3	3.95974	0.0167104
MSTRG.10666.1	3.95848	0.00788769
LOC_Os01g58850.1	3.95675	0.000278262
MSTRG.17906.8	3.95622	0.0013481
LOC_Os05g08830.1	3.95532	0.000392995
MSTRG.15544.8	3.9549	8.62708e-05
MSTRG.20197.2	3.94999	0.00387623
LOC_Os06g35770.1	3.94992	3.95399e-06
MSTRG.7487.2	3.94855	0.000224583
MSTRG.22108.4	3.94328	5.47981e-05
LOC_Os04g58920.1	3.94151	3.29155e-06
MSTRG.872.8	3.94116	0.000320082
MSTRG.16981.1	3.94011	0.000215017
LOC_Os03g51390.1	3.93851	4.33301e-06
MSTRG.245.1	3.93822	0.00216683
LOC_Os12g42850.3	3.93537	0.000255706
MSTRG.23820.3	3.9323	0.00602131
MSTRG.9598.1	3.93093	1.82835e-05
LOC_Os06g14420.1	3.9299	1.98832e-05
MSTRG.16074.2	3.9298	0.000287832
MSTRG.1965.2	3.92974	0.000416
MSTRG.15386.4	3.9288	0.003947
MSTRG.11554.1	3.92452	0.000369478
MSTRG.18632.1	3.9206	0.0274557
MSTRG.17933.1	3.91993	0.00122568
MSTRG.5316.2	3.91802	0.00105221
MSTRG.1698.1	3.91796	0.011472
MSTRG.12997.4	3.91781	0.00053344
MSTRG.12356.1	3.91618	0.00278934
MSTRG.8232.1	3.91609	0.00606189
MSTRG.11361.4	3.91504	2.79876e-05
MSTRG.1369.3	3.91243	0.00452934
MSTRG.18535.4	3.91124	0.00826803
MSTRG.8463.1	3.90715	0.00339178
MSTRG.24943.3	3.90603	0.00167191
MSTRG.13208.1	3.90556	3.90438e-05
LOC_Os01g68650.1	3.90551	4.89268e-06
MSTRG.13919.7	3.90331	0.0106455
LOC_Os05g34830.1	3.901	0.0146501
MSTRG.13207.1	3.89705	0.000153011
LOC_Os03g08320.1	3.89674	0.00445867
MSTRG.2710.4	3.89326	0.0414185
LOC_Os02g43790.1	3.88888	1.65184e-05
LOC_Os06g14190.1	3.88456	4.60278e-06
LOC_Os12g41110.1	3.88265	0.000313775
MSTRG.25869.4	3.88242	0.00810905
MSTRG.13086.7	3.88169	0.000311278
LOC_Os08g01260.1	3.88147	0.000249929
MSTRG.16306.7	3.88144	0.00219275
MSTRG.18911.5	3.88107	0.000939303
LOC_Os01g03980.1	3.87818	3.82184e-05
LOC_Os09g17540.1	3.87499	0.000204495
MSTRG.17793.1	3.87474	6.91599e-05
MSTRG.4935.1	3.87408	0.00331269
MSTRG.22260.6	3.87384	0.000254979
MSTRG.16805.7	3.87291	0.00185627
MSTRG.8947.1	3.87282	0.00867694
MSTRG.19580.2	3.87226	1.89499e-05
MSTRG.15778.2	3.87099	0.000811695
MSTRG.14582.3	3.86963	0.00311798
MSTRG.7435.1	3.86611	0.000190482
MSTRG.883.2	3.86484	1.86402e-05
MSTRG.13561.1	3.8632	0.000831766
MSTRG.24233.7	3.86214	0.0406627
MSTRG.7486.8	3.861	0.000728884
MSTRG.9351.10	3.85704	0.00314289
MSTRG.9349.1	3.84855	9.58772e-05
MSTRG.14261.1	3.84761	0.0283928
MSTRG.8929.2	3.84706	0.00678132
MSTRG.17010.2	3.84397	4.52795e-05
MSTRG.16993.11	3.84046	0.00933284
MSTRG.9967.2	3.8404	0.000222178
MSTRG.4727.1	3.83777	0.000327431
MSTRG.22477.4	3.83772	4.26518e-05
LOC_Os10g37570.1	3.82825	0.000156981
LOC_Os11g07020.7	3.82535	0.0038012
LOC_Os12g29400.1	3.82249	1.86402e-05
LOC_Os02g57810.1	3.81909	0.000305533
MSTRG.6056.3	3.81901	0.00121052
LOC_Os03g60760.1	3.81254	0.00123799
LOC_Os10g36610.1	3.81008	0.00056539
MSTRG.9751.6	3.8092	0.0222097
LOC_Os08g34800.1	3.80327	2.89024e-05
MSTRG.1568.2	3.80268	0.00506515
MSTRG.12326.1	3.79997	0.00222832
LOC_Os08g39450.1	3.79955	9.3512e-07
MSTRG.10382.4	3.79881	0.000968387
MSTRG.19158.2	3.79769	0.00031062
LOC_Os11g30500.1	3.79626	0.0274458
MSTRG.15148.2	3.79259	0.000549859
LOC_Os01g74370.1	3.79141	6.30909e-05
MSTRG.2527.1	3.78768	0.000214376
LOC_Os03g45850.1	3.78746	4.47279e-05
LOC_Os11g05170.1	3.78628	7.4101e-05
MSTRG.22672.1	3.78602	0.000549859
LOC_Os07g02800.4	3.78368	0.00965317
MSTRG.5852.2	3.78252	5.50055e-05
MSTRG.26415.4	3.78222	0.000103026
MSTRG.2112.3	3.78174	0.011472
MSTRG.3110.3	3.78089	0.0103399
MSTRG.24932.5	3.77843	0.0220189
MSTRG.10129.1	3.77555	0.000225356
MSTRG.7521.2	3.77354	8.80885e-05
MSTRG.15140.2	3.7734	0.000432468
LOC_Os08g07660.1	3.7719	7.31202e-05
MSTRG.9613.6	3.76777	0.00266006
LOC_Os04g31924.2	3.76583	0.00923202
MSTRG.18203.1	3.76468	7.36529e-05
MSTRG.7711.1	3.76329	0.000132217
MSTRG.15153.1	3.75981	0.001514
MSTRG.1960.1	3.75886	0.000290464
LOC_Os11g29290.1	3.75722	1.86402e-05
MSTRG.23987.1	3.75528	0.00042329
MSTRG.22628.1	3.75525	6.10874e-05
MSTRG.27442.1	3.75516	0.00863863
LOC_Os01g55240.1	3.75493	0.0125237
MSTRG.15769.1	3.75106	6.92071e-05
LOC_Os04g34030.1	3.75089	6.56681e-05
MSTRG.5054.1	3.75082	0.000318531
LOC_Os05g49890.3	3.75081	0.018204
MSTRG.23983.2	3.74965	0.0129026
MSTRG.11951.2	3.74757	0.00238491
MSTRG.21553.1	3.74668	0.0462697
MSTRG.27712.6	3.74496	0.00436986
MSTRG.26308.1	3.74472	0.00459822
MSTRG.10312.3	3.74303	0.0408159
LOC_Os01g18530.1	3.74185	0.000123838
MSTRG.21306.2	3.74037	0.00187096
MSTRG.8394.6	3.73982	0.00935196
LOC_Os02g56380.1	3.73925	0.000250013
MSTRG.17701.3	3.73814	0.000126831
LOC_Os05g51670.2	3.73622	3.45641e-05
LOC_Os01g19740.1	3.73463	0.00162295
LOC_Os03g52840.3	3.73444	0.0135231
MSTRG.16547.2	3.73115	0.000309008
MSTRG.10397.1	3.73059	0.00634654
MSTRG.21485.1	3.72961	0.000332945
MSTRG.24280.7	3.72873	4.67173e-05
MSTRG.25912.1	3.72842	0.00974684
LOC_Os12g32190.1	3.72763	0.0250332
MSTRG.27909.2	3.72402	0.00201563
LOC_Os11g06770.1	3.72325	0.00020766
MSTRG.21097.5	3.72292	0.000949944
MSTRG.26452.1	3.72165	0.00119199
LOC_Os04g17100.2	3.72048	0.000936683
LOC_Os07g48900.1	3.71917	4.67174e-05
LOC_Os01g18490.1	3.71915	0.00251821
LOC_Os03g57310.1	3.71789	8.80803e-05
MSTRG.3593.1	3.71379	0.000995418
MSTRG.3615.13	3.71371	0.0218523
MSTRG.19759.1	3.71345	0.0278024
MSTRG.2406.1	3.71285	0.000124875
MSTRG.9664.3	3.71245	0.0295431
LOC_Os02g50374.1	3.71174	6.30909e-05
MSTRG.10180.4	3.71024	0.0164898
MSTRG.5290.5	3.70785	0.000966057
MSTRG.14942.1	3.70561	0.00803464
LOC_Os05g03620.1	3.70476	4.85393e-06
MSTRG.19302.1	3.70399	0.0155136
LOC_Os01g27210.1	3.70382	0.0264396
LOC_Os04g53620.1	3.70379	1.55325e-05
MSTRG.3615.5	3.70271	0.0304492
MSTRG.17110.4	3.70031	0.00179254
LOC_Os05g16824.5	3.70026	0.000358438
MSTRG.7644.4	3.69846	6.10874e-05
LOC_Os02g03040.2	3.69023	0.00364189
LOC_Os01g70130.2	3.68956	0.00026834
MSTRG.10313.4	3.68879	0.00173087
LOC_Os01g56080.1	3.68849	0.00017698
LOC_Os06g51360.2	3.68755	0.0035306
MSTRG.15544.2	3.68625	0.0470985
MSTRG.18414.7	3.68569	0.000196772
MSTRG.3298.4	3.6845	0.000996127
MSTRG.18414.6	3.68431	0.000446609
MSTRG.13379.4	3.68314	0.00490429
LOC_Os09g06770.1	3.68198	5.27847e-05
MSTRG.17042.2	3.68094	0.00121632
MSTRG.1214.1	3.67899	0.00357027
MSTRG.2272.2	3.67829	0.000793897
MSTRG.23888.1	3.67786	0.000839928
LOC_Os05g23470.1	3.67555	0.00101628
MSTRG.1002.1	3.67155	0.00126638
MSTRG.26151.7	3.67152	0.00307868
MSTRG.14487.3	3.66957	0.00147791
LOC_Os01g47340.2	3.66927	8.39849e-05
LOC_Os01g01660.1	3.66914	0.00475688
MSTRG.16850.4	3.66849	9.92085e-05
MSTRG.27506.1	3.66454	0.00248744
MSTRG.19779.1	3.6645	0.011449
MSTRG.13428.2	3.66064	0.00017796
MSTRG.22055.5	3.65966	0.0102817
LOC_Os07g34589.6	3.65847	0.000200986
MSTRG.19648.5	3.65772	0.00968467
LOC_Os06g40650.4	3.65765	0.00899042
MSTRG.11235.3	3.65758	0.0137929
MSTRG.10285.2	3.65276	0.00182336
MSTRG.3307.6	3.65254	0.00177289
LOC_Os02g52210.2	3.65023	0.000103916
MSTRG.2690.4	3.643	0.00207812
MSTRG.14583.5	3.64299	0.000414107
MSTRG.25928.3	3.64202	0.00801911
LOC_Os12g40260.1	3.64018	4.36831e-05
MSTRG.9042.1	3.64004	4.89349e-05
MSTRG.2710.3	3.63983	0.00220365
LOC_Os02g50250.1	3.63529	3.19491e-05
LOC_Os02g37000.1	3.63522	6.12261e-05
MSTRG.20282.3	3.63399	0.0219791
MSTRG.17505.8	3.62964	8.052e-05
MSTRG.14323.3	3.62825	0.00550938
MSTRG.13379.3	3.62623	0.00536425
LOC_Os03g16480.1	3.62598	7.14935e-06
MSTRG.18060.2	3.62337	0.00115609
LOC_Os03g18070.1	3.6211	0.0329606
MSTRG.26199.4	3.62007	0.0134187
LOC_Os12g09640.1	3.61908	2.82511e-05
LOC_Os03g05390.13	3.61818	0.00399722
MSTRG.18344.2	3.61042	0.000107321
LOC_Os10g33810.1	3.61033	0.0177456
LOC_Os03g49430.3	3.60804	0.000133643
MSTRG.26032.2	3.60799	0.000762621
MSTRG.22534.5	3.60509	0.00179278
MSTRG.853.2	3.60317	0.00129131
MSTRG.2304.3	3.60162	0.000379479
MSTRG.24280.6	3.60141	0.00200986
MSTRG.13604.8	3.59946	0.0331871
LOC_Os04g42470.6	3.59853	0.00207043
MSTRG.19691.2	3.59382	0.0227976
MSTRG.24506.3	3.59365	9.8061e-05
LOC_Os05g04340.2	3.59321	0.00433561
LOC_Os09g37180.1	3.59252	3.25359e-05
MSTRG.27723.1	3.59152	0.00114829
LOC_Os08g31950.1	3.58516	0.000387072
MSTRG.4930.5	3.58455	0.0154072
MSTRG.9224.5	3.58438	0.000764872
MSTRG.19303.1	3.58197	0.00024332
MSTRG.20620.5	3.58071	0.000259347
MSTRG.13086.5	3.57971	0.000827484
LOC_Os01g65410.1	3.57801	0.00866944
MSTRG.10943.4	3.57477	8.052e-05
MSTRG.12386.3	3.57256	0.00311798
MSTRG.25700.1	3.57166	0.0002042
MSTRG.27676.10	3.56842	0.0390968
MSTRG.9771.2	3.56787	0.0299318
MSTRG.5884.5	3.56651	0.00597499
MSTRG.14078.1	3.5657	0.000821917
LOC_Os07g26520.1	3.56471	0.00317347
MSTRG.24084.1	3.56444	0.000813627
MSTRG.1085.2	3.5609	0.015288
MSTRG.4596.1	3.55997	6.12261e-05
MSTRG.11453.2	3.55863	0.0105335
MSTRG.5299.3	3.55848	0.0193682
MSTRG.22130.6	3.55826	0.0429165
MSTRG.9777.1	3.55797	0.00232841
LOC_Os10g35770.3	3.5555	0.0113828
LOC_Os05g50570.1	3.55232	0.00180132
MSTRG.17906.1	3.54966	0.00053344
LOC_Os03g21640.2	3.54912	0.00832578
MSTRG.7831.3	3.54805	0.0213355
MSTRG.19780.1	3.54747	0.00531377
MSTRG.25077.4	3.54589	0.000186862
LOC_Os08g43180.1	3.54328	8.80946e-05
MSTRG.17838.6	3.54095	0.0164898
MSTRG.26360.2	3.54051	0.0147525
LOC_Os02g35450.1	3.53957	0.000872021
MSTRG.20934.5	3.53862	0.00821129
MSTRG.11607.3	3.53843	0.000319588
MSTRG.418.2	3.53803	0.00104613
MSTRG.3115.2	3.53801	0.0168674
MSTRG.4544.2	3.53763	0.0129322
MSTRG.24124.2	3.53443	0.00920243
LOC_Os05g48760.1	3.53225	0.0285014
MSTRG.10575.1	3.53071	0.00209925
MSTRG.539.3	3.52844	0.0243648
MSTRG.15097.2	3.52441	5.40163e-05
MSTRG.14487.2	3.51596	4.71745e-05
MSTRG.10313.8	3.51468	0.0120371
LOC_Os10g23820.2	3.51181	0.000132213
LOC_Os09g36950.1	3.51083	0.00110093
MSTRG.27950.2	3.5068	0.00901985
LOC_Os05g30500.1	3.5068	0.0196482
MSTRG.17324.3	3.50609	0.000416897
MSTRG.15446.3	3.50591	0.000412899
LOC_Os04g28320.1	3.50516	0.00245631
MSTRG.22322.1	3.50507	5.23702e-05
LOC_Os09g17146.1	3.50445	0.00127151
MSTRG.12261.1	3.50387	0.0125499
MSTRG.13442.2	3.50367	0.007162
MSTRG.20620.1	3.50281	0.000607969
MSTRG.2065.2	3.50257	0.0369062
LOC_Os03g12500.1	3.50249	0.000952275
MSTRG.14625.2	3.50174	0.000425769
LOC_Os04g02910.4	3.50054	0.0170082
LOC_Os07g02690.1	3.49941	0.00145487
MSTRG.13679.1	3.49937	0.00784525
MSTRG.19540.1	3.49892	0.000647731
MSTRG.19676.1	3.49877	0.000223615
MSTRG.23474.2	3.4978	0.000360526
MSTRG.27258.1	3.49761	0.00146102
MSTRG.1661.3	3.49761	0.000599185
MSTRG.6238.2	3.49596	0.0479422
LOC_Os05g47960.1	3.49313	0.000284883
MSTRG.18491.2	3.49285	0.00235967
MSTRG.11540.1	3.49253	0.00453659
MSTRG.6801.3	3.49215	0.00538816
MSTRG.3298.5	3.49185	0.000360526
LOC_Os02g50730.1	3.49111	7.63632e-06
LOC_Os10g41330.2	3.48925	6.40991e-05
LOC_Os09g36300.1	3.48887	0.024747
MSTRG.11157.4	3.48678	0.000834679
MSTRG.24768.4	3.4857	0.00822633
LOC_Os08g38900.3	3.48352	0.00712011
LOC_Os04g51640.1	3.48348	0.000189944
MSTRG.560.5	3.4831	0.000849586
MSTRG.18364.2	3.48123	0.000623017
LOC_Os02g46100.1	3.48104	4.52795e-05
LOC_Os01g01870.1	3.48002	4.26518e-05
MSTRG.18835.2	3.47763	0.000391597
MSTRG.1635.1	3.477	0.000218889
MSTRG.22644.2	3.47419	0.000233849
LOC_Os06g32990.1	3.47243	0.000121715
MSTRG.16124.1	3.46728	0.000198419
MSTRG.13246.2	3.46431	0.00121966
MSTRG.17906.2	3.46427	0.000112583
LOC_Os06g33080.1	3.46408	0.000122435
LOC_Os10g03440.1	3.46224	3.20015e-05
MSTRG.26754.1	3.46004	0.000285597
LOC_Os05g46480.3	3.4592	0.047007
MSTRG.6580.5	3.45737	0.00238548
MSTRG.9014.3	3.45292	0.0031432
MSTRG.4758.3	3.44938	0.0121052
MSTRG.2967.1	3.44937	0.00286908
MSTRG.16656.2	3.44923	0.000871628
MSTRG.5944.1	3.44888	0.00143999
LOC_Os05g35290.1	3.4481	2.22369e-06
MSTRG.13919.4	3.4451	0.000308425
MSTRG.26438.9	3.44363	0.0106455
LOC_Os02g40840.1	3.44228	0.000255855
LOC_Os04g49510.4	3.44186	0.0156093
LOC_Os01g73200.1	3.44175	8.5359e-05
MSTRG.23787.5	3.44096	0.00412481
MSTRG.16415.2	3.44091	0.0105433
MSTRG.15451.1	3.43918	0.000316498
LOC_Os07g14150.3	3.43674	0.0428042
LOC_Os09g21230.5	3.43658	0.0280138
MSTRG.2957.2	3.43631	0.00165234
LOC_Os06g04470.2	3.43612	0.000214376
MSTRG.1076.7	3.43289	0.00668652
MSTRG.6673.1	3.43011	0.0122608
MSTRG.22655.1	3.42926	0.0308902
MSTRG.19255.1	3.42494	0.000288428
LOC_Os04g59140.1	3.42204	5.85966e-06
MSTRG.16168.3	3.42065	0.000772158
MSTRG.5685.1	3.42064	0.00300023
LOC_Os08g10100.1	3.41937	0.000513872
LOC_Os11g04290.1	3.41928	0.000144275
LOC_Os12g13910.1	3.41864	0.000965188
LOC_Os04g33390.1	3.4173	3.44546e-06
LOC_Os10g42190.2	3.41569	2.18224e-06
MSTRG.262.2	3.41504	0.00118816
MSTRG.9014.11	3.41485	0.000132217
MSTRG.8997.2	3.41439	0.0328792
MSTRG.15236.1	3.41407	0.00671585
LOC_Os04g57810.3	3.4128	0.000108676
MSTRG.13232.3	3.41138	0.0447022
MSTRG.8556.2	3.40986	0.00864264
MSTRG.17273.3	3.40957	0.0025545
MSTRG.8282.6	3.40804	0.0489955
LOC_Os07g38370.1	3.40586	1.40356e-05
LOC_Os07g02900.1	3.40543	0.00723523
MSTRG.27384.1	3.40377	0.00155825
MSTRG.2638.1	3.4037	0.00445867
MSTRG.9664.2	3.40365	0.0082319
LOC_Os12g39330.1	3.40142	0.00223058
MSTRG.16250.3	3.40134	0.00130772
MSTRG.5859.1	3.39929	0.0105665
LOC_Os04g45970.2	3.39853	0.0462285
LOC_Os03g23010.4	3.39642	0.00289419
MSTRG.23934.1	3.39367	0.00418712
MSTRG.840.1	3.39228	0.000139857
MSTRG.2263.2	3.39228	0.000547066
MSTRG.14602.3	3.39114	0.00300054
MSTRG.9971.6	3.39071	0.00146036
MSTRG.2898.2	3.38939	0.00116142
MSTRG.4708.1	3.38902	0.00840602
MSTRG.25337.4	3.38849	0.000798128
MSTRG.1698.8	3.38687	0.0139341
MSTRG.15056.5	3.38606	0.0011898
MSTRG.12901.2	3.38558	0.00460959
MSTRG.5550.1	3.38555	0.000187035
MSTRG.11206.3	3.38485	0.0336626
MSTRG.11244.5	3.38477	0.0176073
MSTRG.9508.4	3.38223	0.0153095
MSTRG.21013.2	3.38199	0.000695863
MSTRG.8394.5	3.38185	0.00213304
MSTRG.25127.1	3.37818	0.000652785
LOC_Os09g36350.2	3.3777	0.0361333
MSTRG.17498.2	3.37643	0.00678952
MSTRG.8774.2	3.37567	0.00783373
MSTRG.17211.1	3.37539	0.0070247
LOC_Os04g28420.1	3.37117	8.82192e-05
MSTRG.8293.1	3.37042	0.000479648
MSTRG.27327.1	3.37006	0.000635813
MSTRG.12920.4	3.3679	0.0115016
MSTRG.6750.4	3.36714	0.000569922
LOC_Os04g44250.1	3.36617	0.000459192
LOC_Os08g07630.1	3.3645	5.65761e-05
MSTRG.4838.3	3.36412	0.010407
LOC_Os07g03870.1	3.36204	5.4141e-05
MSTRG.6637.4	3.36015	0.000612598
LOC_Os07g06750.1	3.3601	0.00145487
LOC_Os01g10640.1	3.35997	0.000451007
LOC_Os02g55600.1	3.35954	0.000100837
LOC_Os01g19940.1	3.35912	0.0120195
LOC_Os03g15960.1	3.35871	4.4931e-05
LOC_Os10g22600.1	3.35856	0.000144041
MSTRG.1961.2	3.35851	0.000360371
LOC_Os04g52840.2	3.35654	0.00229351
LOC_Os04g51404.1	3.35021	5.16846e-05
MSTRG.23949.3	3.35	0.00603308
LOC_Os06g14240.1	3.34798	0.00117553
MSTRG.18480.2	3.34753	0.0483572
MSTRG.17226.1	3.34696	0.000357965
MSTRG.5063.1	3.34619	0.000422207
MSTRG.2065.3	3.34124	0.0186012
MSTRG.2826.1	3.33964	0.00702516
MSTRG.17054.1	3.33945	0.0226127
MSTRG.19256.2	3.33889	0.00312182
MSTRG.9988.1	3.33777	0.00967387
MSTRG.25912.4	3.33632	0.0377618
MSTRG.11892.4	3.33582	0.000511234
LOC_Os01g51200.2	3.3346	0.0133865
LOC_Os05g38880.1	3.33335	0.000161812
MSTRG.10520.4	3.33285	0.0379238
LOC_Os10g09240.1	3.33133	0.00053628
MSTRG.17243.4	3.32971	0.00277564
LOC_Os10g39870.1	3.3287	1.13761e-05
MSTRG.2734.3	3.3245	0.0102595
LOC_Os09g08130.1	3.32416	0.0114528
MSTRG.13039.2	3.32231	0.00323328
LOC_Os06g39370.1	3.32193	0.000864304
LOC_Os03g08550.2	3.31632	0.0336826
LOC_Os08g15050.1	3.31629	4.32292e-06
MSTRG.11563.4	3.31534	0.00397502
MSTRG.25967.2	3.31447	0.000194472
MSTRG.20388.6	3.31251	0.0205269
MSTRG.3497.6	3.31168	0.0104602
MSTRG.26500.3	3.31111	0.0324436
MSTRG.11881.3	3.30913	0.00351093
MSTRG.16220.1	3.30845	0.0332276
LOC_Os01g58130.1	3.30539	0.000129663
LOC_Os01g58960.1	3.30276	0.000518665
MSTRG.12154.2	3.2979	0.000354891
LOC_Os02g50390.1	3.29637	0.000517413
MSTRG.1503.3	3.29548	0.011339
LOC_Os08g04540.1	3.29513	0.00170641
LOC_Os01g03060.1	3.29344	0.00182503
MSTRG.7535.1	3.29206	0.00958459
LOC_Os05g40630.1	3.2919	0.000175217
MSTRG.5412.13	3.29092	0.0215149
LOC_Os05g38530.1	3.28835	0.000144919
MSTRG.4459.2	3.28799	0.00109533
MSTRG.16292.6	3.28664	0.0432677
MSTRG.18073.6	3.28553	0.0203452
LOC_Os04g47970.2	3.28221	0.000773793
LOC_Os06g36930.1	3.28194	0.00307868
MSTRG.17243.3	3.28134	0.000549859
MSTRG.5481.3	3.28109	0.00913319
MSTRG.1661.2	3.27777	0.000145457
LOC_Os01g66270.1	3.27353	0.000282779
MSTRG.8731.3	3.27227	0.0162999
MSTRG.19870.3	3.26927	0.000600661
MSTRG.1709.1	3.26421	0.00029677
LOC_Os05g01940.1	3.2639	1.55446e-05
MSTRG.16501.1	3.25818	0.00220487
LOC_Os01g07130.1	3.2545	0.00884441
MSTRG.11500.1	3.25431	0.000392788
LOC_Os09g32976.2	3.24973	0.0355429
MSTRG.3713.1	3.24654	0.000159807
LOC_Os07g14150.5	3.24639	0.000614636
MSTRG.4795.1	3.24575	0.00255038
MSTRG.10089.1	3.24492	0.000148981
LOC_Os10g42320.1	3.24428	1.80432e-05
MSTRG.20574.2	3.24155	0.0100465
LOC_Os10g37830.1	3.23959	0.0291522
MSTRG.6580.1	3.22925	5.78575e-05
LOC_Os11g32890.1	3.22886	0.000231614
LOC_Os04g57720.1	3.22857	3.98462e-05
MSTRG.6917.1	3.22787	0.000412899
MSTRG.12465.4	3.22761	0.00843809
MSTRG.12624.1	3.22611	0.000411753
LOC_Os03g28940.1	3.22435	0.00283548
MSTRG.192.1	3.2228	0.00107543
LOC_Os02g41580.1	3.22153	0.0138603
LOC_Os01g71540.2	3.21681	0.0418229
LOC_Os01g52730.1	3.21646	5.31424e-05
MSTRG.22577.2	3.21583	0.0172346
MSTRG.2414.10	3.2154	0.0153916
LOC_Os07g33110.5	3.21477	0.0232156
MSTRG.11946.3	3.21448	0.000521671
MSTRG.5926.7	3.21346	0.0165504
LOC_Os05g05080.1	3.21339	0.000350314
LOC_Os04g02040.1	3.21204	0.00098941
LOC_Os05g41900.3	3.20783	0.0459311
LOC_Os04g48030.1	3.20762	0.00168879
MSTRG.16767.1	3.20464	0.00220807
MSTRG.12888.2	3.20371	0.00264898
LOC_Os01g64130.1	3.2021	0.00149812
MSTRG.6044.2	3.19999	4.18926e-05
LOC_Os03g12110.2	3.19895	0.0070247
LOC_Os07g49114.1	3.19613	3.82184e-05
MSTRG.21742.1	3.19605	0.0119582
LOC_Os09g15560.1	3.19605	0.00220365
LOC_Os01g66530.1	3.19552	6.10874e-05
LOC_Os03g08940.1	3.19509	4.04586e-05
LOC_Os03g53020.1	3.19269	8.62708e-05
LOC_Os05g34710.1	3.19027	0.00184873
MSTRG.20414.3	3.19017	0.00284591
MSTRG.27396.2	3.1899	0.00101539
MSTRG.7887.1	3.18928	0.0281794
MSTRG.20730.1	3.18921	0.000391064
LOC_Os12g07030.1	3.18871	8.052e-05
MSTRG.27255.2	3.18768	0.0023191
MSTRG.14487.6	3.18607	0.000123838
MSTRG.22583.1	3.186	8.90657e-05
MSTRG.25175.3	3.18585	0.000509106
MSTRG.12854.1	3.18374	0.000142721
MSTRG.5245.5	3.18303	0.000231614
MSTRG.27681.3	3.1829	0.00636136
MSTRG.7465.3	3.18083	0.00253809
LOC_Os02g46500.1	3.18037	0.000107321
LOC_Os08g19210.2	3.17893	5.04266e-05
LOC_Os03g14260.1	3.17831	0.0305223
MSTRG.11235.1	3.17411	0.0286654
MSTRG.18491.3	3.17367	0.00439828
MSTRG.1717.3	3.17282	0.00883776
MSTRG.9777.4	3.17196	0.000904692
MSTRG.23033.1	3.17097	0.0395834
LOC_Os12g33165.1	3.17066	0.000405503
MSTRG.18522.4	3.16642	0.000225601
MSTRG.24943.1	3.16595	0.0031773
LOC_Os07g33280.1	3.16466	4.36494e-05
LOC_Os11g02290.1	3.16458	0.000591151
LOC_Os03g20330.1	3.16257	0.00230211
LOC_Os08g40620.2	3.1606	0.000266212
LOC_Os01g06220.1	3.16057	0.00064984
MSTRG.16589.2	3.15957	7.317e-05
MSTRG.20398.4	3.15836	0.0111811
LOC_Os01g47760.1	3.15557	2.27962e-05
MSTRG.20641.3	3.15543	0.0180814
MSTRG.18094.3	3.15358	0.00606236
MSTRG.27144.3	3.15131	0.019543
LOC_Os02g37290.1	3.14842	0.00020766
LOC_Os03g32420.1	3.14798	0.000543368
MSTRG.7224.7	3.14755	0.000752623
LOC_Os09g21120.1	3.14645	0.00026834
MSTRG.24840.2	3.14631	0.0277237
MSTRG.27918.2	3.14287	0.000257178
LOC_Os10g28340.2	3.14236	0.00151828
LOC_Os03g18910.1	3.14136	0.000108676
MSTRG.26032.5	3.13727	0.00158586
MSTRG.9208.3	3.13656	0.000406966
LOC_Os01g70820.1	3.13612	4.52795e-05
LOC_Os08g15650.1	3.13566	0.000231614
MSTRG.13442.4	3.13564	0.026204
MSTRG.2040.1	3.13333	0.0145593
MSTRG.17465.2	3.13317	0.0056514
MSTRG.9321.4	3.13228	0.00436493
LOC_Os07g35140.2	3.13223	0.0347152
MSTRG.15129.1	3.13126	0.0096351
MSTRG.4403.4	3.129	0.0144326
LOC_Os10g33450.1	3.12894	0.000505232
LOC_Os12g44220.1	3.12858	3.8928e-05
MSTRG.17808.2	3.12737	0.00782345
MSTRG.28128.1	3.12604	0.000659928
MSTRG.968.4	3.12271	0.000225654
MSTRG.18206.3	3.12168	0.0179254
LOC_Os05g48210.1	3.12088	5.89505e-05
LOC_Os01g71300.2	3.11991	0.0006906
LOC_Os12g02240.1	3.11933	0.000652964
LOC_Os02g03040.1	3.11879	0.0458738
LOC_Os05g35970.1	3.11604	4.34958e-05
LOC_Os03g20090.1	3.11358	3.82184e-05
LOC_Os02g48320.1	3.11097	0.0070009
MSTRG.17803.10	3.11056	0.0151325
MSTRG.11128.2	3.11032	0.00121607
MSTRG.15227.2	3.10881	0.0211302
MSTRG.25018.5	3.10802	0.000606136
LOC_Os02g48140.1	3.10605	0.00182336
MSTRG.13680.5	3.1045	0.00406611
LOC_Os10g05130.1	3.10449	5.40163e-05
MSTRG.1039.2	3.10392	0.005299
MSTRG.23280.3	3.10351	0.00026834
MSTRG.13440.2	3.10298	0.000547066
MSTRG.4993.1	3.1011	0.00731834
MSTRG.3075.2	3.10053	0.00402252
MSTRG.26055.1	3.10018	0.0302814
MSTRG.15675.1	3.09947	0.0392602
LOC_Os09g23570.1	3.09652	0.000233808
LOC_Os01g45659.1	3.09536	0.011195
MSTRG.14541.2	3.09334	0.0466942
MSTRG.28033.8	3.09144	0.0124316
MSTRG.26499.2	3.09093	0.00196937
MSTRG.17150.1	3.09088	0.00607842
MSTRG.11144.3	3.09087	0.00616216
LOC_Os03g51430.2	3.09025	0.00155961
MSTRG.14289.2	3.09006	0.0252032
LOC_Os01g09870.1	3.08768	0.000486462
MSTRG.13518.2	3.08714	0.00892051
MSTRG.14416.3	3.08631	0.00716089
MSTRG.8462.2	3.08551	0.00150963
MSTRG.10248.1	3.08361	0.00153751
MSTRG.14777.2	3.08177	0.0148876
LOC_Os09g24970.1	3.08059	1.29836e-05
MSTRG.1669.6	3.07767	0.000139222
LOC_Os06g10210.3	3.07727	0.000708079
MSTRG.3061.2	3.07676	0.0284501
MSTRG.6518.2	3.07472	0.00178273
LOC_Os03g14860.1	3.07408	0.0130526
LOC_Os06g20820.1	3.07405	0.000833584
MSTRG.7875.2	3.07378	0.0315081
LOC_Os10g38350.1	3.07367	0.000340243
MSTRG.8778.1	3.0732	0.000969705
MSTRG.14814.1	3.07107	0.000531287
LOC_Os04g58850.1	3.07005	6.99679e-06
MSTRG.22064.1	3.06847	0.00136341
LOC_Os01g74320.1	3.06524	0.000195506
MSTRG.1463.1	3.06279	0.00199055
LOC_Os03g11590.1	3.06052	0.044943
MSTRG.27264.2	3.05955	0.00165333
MSTRG.24167.1	3.05681	0.000521501
LOC_Os01g62130.1	3.05674	1.1827e-05
MSTRG.11361.3	3.05556	0.00235275
MSTRG.11922.3	3.0542	0.017465
MSTRG.19861.3	3.05322	0.00480761
MSTRG.11231.4	3.05245	0.0328729
LOC_Os04g11980.2	3.05243	0.00061788
MSTRG.18480.1	3.05201	0.0128904
MSTRG.5955.3	3.05134	0.00207503
LOC_Os03g61500.1	3.04966	0.00405763
LOC_Os08g38210.2	3.04892	0.000577674
MSTRG.19292.1	3.03882	0.00131179
LOC_Os03g17980.1	3.03791	0.00157227
LOC_Os05g39250.1	3.03709	0.00598266
LOC_Os10g22070.1	3.03546	1.55325e-05
MSTRG.5045.1	3.033	0.0206683
MSTRG.18354.3	3.03245	0.000606652
MSTRG.23946.3	3.03106	0.00132843
LOC_Os09g15550.1	3.03057	0.00253014
MSTRG.2827.1	3.03014	0.00277927
MSTRG.14487.4	3.0281	0.00024332
LOC_Os05g46750.1	3.02657	0.000144467
MSTRG.22435.3	3.02422	0.000393532
MSTRG.22440.7	3.0226	0.0035957
MSTRG.19683.4	3.02238	0.0301528
MSTRG.26418.2	3.02222	0.00427441
MSTRG.28021.1	3.02092	0.00655224
MSTRG.23766.2	3.0194	0.0022531
MSTRG.1756.2	3.01883	0.001793
LOC_Os01g58420.1	3.01763	5.62339e-06
MSTRG.4890.2	3.01596	0.00246596
MSTRG.8604.1	3.01538	0.00399722
LOC_Os04g50212.1	3.01485	0.00566942
LOC_Os01g60490.1	3.01454	0.000177903
LOC_Os08g41750.1	3.01421	5.84263e-05
LOC_Os02g44870.1	3.01409	1.9187e-06
LOC_Os02g52780.2	3.01377	0.00155372
LOC_Os12g22970.1	3.01341	0.000245538
LOC_Os01g17330.2	3.01033	0.00350883
MSTRG.13733.2	3.00784	7.82687e-05
LOC_Os10g05730.2	3.00551	3.40793e-05
MSTRG.7295.1	3.00342	0.00127409
LOC_Os02g13260.1	3.00304	0.000131905
MSTRG.24046.2	3.00037	0.00165234
MSTRG.20572.2	2.99893	0.00942199
LOC_Os01g61044.2	2.99876	0.0156008
MSTRG.14558.1	2.99861	0.000119942
MSTRG.18264.3	2.99721	0.000600661
MSTRG.26967.2	2.99675	0.0375953
MSTRG.19894.3	2.99432	0.00222194
MSTRG.14415.1	2.99325	0.000176091
MSTRG.15148.4	2.99243	0.0199017
LOC_Os05g40620.1	2.99176	0.000267247
LOC_Os04g55720.2	2.99032	0.033493
LOC_Os11g19340.1	2.98945	0.000626692
LOC_Os08g24310.1	2.98758	0.000383318
MSTRG.4844.1	2.98666	0.00563595
MSTRG.2945.2	2.98643	0.00112706
MSTRG.9816.1	2.98633	0.000111803
MSTRG.10265.4	2.98538	0.00104864
MSTRG.7168.2	2.98487	0.0209505
MSTRG.1946.4	2.98349	0.0101822
LOC_Os06g34880.1	2.98182	0.00352698
MSTRG.27580.11	2.98053	0.00056698
LOC_Os05g27749.1	2.98051	0.000817411
MSTRG.24852.1	2.98039	0.0156071
MSTRG.16222.1	2.97899	4.88435e-05
LOC_Os02g52170.1	2.97872	0.00160318
LOC_Os03g57520.1	2.97768	0.000339215
MSTRG.11539.2	2.9766	0.0159589
LOC_Os06g34560.1	2.97641	0.00395418
LOC_Os09g28210.1	2.97528	0.000290464
MSTRG.27260.3	2.97517	0.000374121
LOC_Os12g07550.1	2.97404	0.00394692
MSTRG.17429.2	2.9729	0.0137249
MSTRG.5299.1	2.97249	0.0391271
LOC_Os07g03580.1	2.97184	0.000222178
MSTRG.14816.3	2.97022	0.000343165
LOC_Os11g09010.1	2.97011	0.0315598
MSTRG.24367.8	2.96956	0.00691801
LOC_Os02g16040.2	2.96906	0.00124823
LOC_Os07g02800.3	2.9675	0.00671585
MSTRG.5855.1	2.96677	0.000189558
MSTRG.20414.2	2.96651	0.0330369
MSTRG.9478.1	2.96589	0.036145
MSTRG.13310.1	2.96559	0.00305651
MSTRG.2174.1	2.96532	0.00171006
LOC_Os05g45410.1	2.95989	8.052e-05
MSTRG.17808.4	2.95981	0.000286169
LOC_Os06g04790.1	2.95974	0.000296782
MSTRG.7734.7	2.95343	0.0171303
MSTRG.26438.14	2.95261	0.016374
LOC_Os03g26460.2	2.95191	0.00323328
MSTRG.11873.2	2.95139	0.00127299
MSTRG.6973.2	2.94957	0.00991543
LOC_Os01g48320.1	2.94834	1.7991e-05
MSTRG.7444.1	2.94818	0.000522741
LOC_Os12g42860.2	2.94787	0.0166788
MSTRG.12581.3	2.94784	4.26518e-05
MSTRG.11957.3	2.94548	0.00386426
LOC_Os11g01390.1	2.93946	0.0003412
MSTRG.10180.5	2.93926	0.00751665
MSTRG.3777.3	2.93897	0.00255038
MSTRG.22760.1	2.93775	0.0103167
MSTRG.27081.1	2.9374	0.000134958
LOC_Os01g40630.2	2.93667	0.0285718
LOC_Os05g24660.1	2.93377	0.000156981
MSTRG.22179.6	2.93306	0.036376
LOC_Os07g39860.1	2.93273	0.00241941
MSTRG.11322.2	2.93137	7.43774e-05
MSTRG.153.2	2.93045	0.00162469
MSTRG.9684.3	2.92951	0.0303243
MSTRG.22972.1	2.92731	0.00968441
MSTRG.10631.3	2.92731	0.00650509
LOC_Os04g59450.2	2.92485	0.044943
LOC_Os07g42590.1	2.92272	0.000158673
MSTRG.17379.5	2.92217	0.000460024
MSTRG.9351.1	2.91888	0.0237552
MSTRG.19133.2	2.91694	0.00621504
LOC_Os03g16350.1	2.9155	3.15713e-05
MSTRG.18125.5	2.91145	0.000667522
MSTRG.13212.6	2.90838	0.000216662
MSTRG.25836.1	2.90764	0.00948472
MSTRG.18807.10	2.90757	0.0170551
MSTRG.11713.3	2.90533	0.00236839
MSTRG.24839.3	2.90395	0.038924
MSTRG.22238.1	2.90359	0.00046378
LOC_Os02g43940.1	2.90294	0.000700197
LOC_Os11g03660.1	2.90175	0.00179278
MSTRG.12442.6	2.90116	0.00469213
LOC_Os07g47360.2	2.89913	0.012947
MSTRG.13410.1	2.89764	0.00694326
MSTRG.4678.1	2.8973	0.00806105
MSTRG.15334.2	2.89605	0.0177704
LOC_Os01g02130.1	2.89553	0.00784934
MSTRG.2133.3	2.89202	0.00320995
MSTRG.24842.2	2.89172	0.000543132
MSTRG.14843.1	2.89102	0.000600661
MSTRG.7311.1	2.89004	0.00113645
LOC_Os04g46220.1	2.88975	3.70585e-05
MSTRG.3105.1	2.88788	0.00126256
MSTRG.19630.3	2.88734	0.000533602
MSTRG.10179.1	2.88573	0.000920641
MSTRG.11957.4	2.88522	0.0446555
MSTRG.16866.4	2.88519	0.0178873
LOC_Os02g50845.1	2.88448	0.000443595
MSTRG.19267.1	2.88436	0.0439631
LOC_Os10g36703.1	2.88198	4.79584e-06
MSTRG.10253.2	2.88075	0.00408641
MSTRG.20921.5	2.88062	0.0109715
LOC_Os03g55200.1	2.87946	0.000762069
MSTRG.24670.1	2.87594	0.00139932
MSTRG.23328.1	2.87472	0.00174762
LOC_Os11g26850.3	2.87468	1.92479e-05
MSTRG.7192.1	2.8744	5.382e-05
LOC_Os06g51029.2	2.8728	0.0435805
LOC_Os06g03810.1	2.87255	0.000377762
MSTRG.19374.2	2.87204	0.00192019
MSTRG.15992.1	2.87149	0.00853017
LOC_Os02g38050.1	2.8714	0.000219372
MSTRG.17498.1	2.87091	0.012166
LOC_Os09g33640.1	2.86993	0.00881272
LOC_Os08g31070.1	2.86858	0.00199912
MSTRG.14745.1	2.86829	0.000355872
LOC_Os09g27330.1	2.86782	0.00182702
MSTRG.14475.3	2.86766	0.0241708
LOC_Os12g38960.1	2.86718	0.00145487
MSTRG.5111.4	2.866	0.0171259
LOC_Os11g06440.1	2.86348	0.000112583
MSTRG.16761.4	2.86307	0.000329064
MSTRG.13439.5	2.86141	0.0236626
LOC_Os08g02030.1	2.86009	0.000912252
LOC_Os10g34020.1	2.85992	0.000773793
MSTRG.17324.2	2.8591	0.000796
LOC_Os01g57460.1	2.85671	7.92316e-05
MSTRG.26619.1	2.85598	0.000798128
MSTRG.10384.1	2.85593	0.000685456
LOC_Os01g48446.1	2.85383	0.000489432
LOC_Os06g46740.1	2.85314	0.00641447
MSTRG.18168.1	2.85244	0.001476
LOC_Os11g02530.1	2.85222	0.00705265
MSTRG.5353.4	2.85104	0.00121966
MSTRG.5199.5	2.84756	0.0059566
MSTRG.5561.2	2.8466	0.00389305
MSTRG.8287.3	2.84236	0.0468983
MSTRG.15275.1	2.84088	0.0017017
LOC_Os01g70790.1	2.84044	4.14032e-05
MSTRG.18354.4	2.84026	0.001476
LOC_Os02g09980.1	2.8394	0.000741166
MSTRG.27623.2	2.83721	0.00926451
MSTRG.15752.1	2.83585	0.00155291
MSTRG.10281.1	2.83375	4.93721e-05
MSTRG.21271.1	2.83357	0.000486679
LOC_Os07g02940.1	2.83052	4.71745e-05
MSTRG.22821.8	2.83046	0.000106819
LOC_Os02g55610.1	2.8297	0.000643819
MSTRG.17464.2	2.82923	0.0051998
MSTRG.2680.3	2.8285	0.0481408
MSTRG.15154.3	2.82829	0.000652277
MSTRG.12421.3	2.8263	0.0450269
MSTRG.6558.1	2.82492	0.0383927
MSTRG.18848.2	2.82235	0.00179395
LOC_Os11g34080.1	2.82156	3.54155e-05
LOC_Os10g21790.1	2.82035	0.0280326
MSTRG.17193.3	2.82021	0.00677567
LOC_Os08g37444.5	2.82018	0.0430388
LOC_Os02g43700.1	2.81551	3.14974e-05
MSTRG.26032.1	2.81425	0.0189161
LOC_Os03g43440.1	2.81213	5.78575e-05
MSTRG.21964.3	2.81171	0.0273642
MSTRG.28076.3	2.81022	0.00750037
LOC_Os02g09890.2	2.81018	0.0182155
LOC_Os11g41875.1	2.80968	0.000607969
MSTRG.3615.9	2.80834	0.00406119
MSTRG.562.3	2.80624	0.0380582
LOC_Os02g01540.1	2.80537	0.000220894
LOC_Os11g38810.1	2.80513	0.00530201
MSTRG.8482.2	2.80456	0.000144621
MSTRG.12210.1	2.80357	0.0420593
MSTRG.5235.3	2.79931	0.000608749
MSTRG.24285.1	2.7993	0.00162295
MSTRG.11509.2	2.79518	0.0447338
LOC_Os01g53920.2	2.79427	0.0174438
LOC_Os03g62180.1	2.79262	0.00494972
LOC_Os12g40180.1	2.79134	3.73502e-05
MSTRG.26583.2	2.79096	0.000629216
LOC_Os02g38300.2	2.7909	0.0495093
MSTRG.10107.2	2.79058	0.0069652
MSTRG.13291.1	2.79048	0.000134958
MSTRG.26748.1	2.78748	0.000970937
LOC_Os02g54050.1	2.78718	0.00061507
MSTRG.9556.1	2.78706	0.00143289
LOC_Os01g64570.1	2.78523	0.000153071
MSTRG.2170.5	2.78496	0.0179857
LOC_Os05g44900.1	2.7831	0.000184251
MSTRG.7310.2	2.78189	0.00677567
MSTRG.12864.2	2.78137	0.011374
MSTRG.14032.2	2.78019	0.00281469
LOC_Os03g11900.1	2.77977	1.46687e-05
LOC_Os11g09350.1	2.77791	0.000184013
MSTRG.12997.2	2.77521	0.00477578
LOC_Os03g45860.1	2.77466	0.000331491
MSTRG.10616.1	2.77268	0.00504336
MSTRG.3497.7	2.77144	0.037946
MSTRG.16409.4	2.76954	0.00107849
MSTRG.26418.4	2.76598	0.000607969
LOC_Os06g11450.1	2.76445	0.000118367
LOC_Os11g01050.1	2.76281	0.000363396
MSTRG.968.5	2.75948	0.0161529
LOC_Os03g63710.2	2.75842	0.0497314
MSTRG.8958.6	2.75707	0.0106177
MSTRG.8731.2	2.75701	0.00665001
MSTRG.18516.4	2.75407	0.00136341
MSTRG.19393.2	2.75354	0.000105732
LOC_Os12g40010.1	2.75327	0.00130401
MSTRG.22464.1	2.75279	0.0108901
LOC_Os01g47540.4	2.75008	0.0149704
LOC_Os05g03160.1	2.74996	0.00204511
LOC_Os03g47160.1	2.74893	0.00196932
MSTRG.10814.8	2.74892	0.035318
LOC_Os05g07940.2	2.74877	0.000626692
LOC_Os10g36660.1	2.7483	0.00174585
MSTRG.449.1	2.74719	0.00655224
LOC_Os03g16860.1	2.7465	8.87183e-06
MSTRG.2701.2	2.74509	0.000181708
MSTRG.18290.2	2.74421	0.0326886
MSTRG.22950.2	2.74411	0.000331311
MSTRG.10373.5	2.74361	0.0104077
LOC_Os01g57630.1	2.74259	0.00185156
MSTRG.18920.5	2.74248	0.00592669
LOC_Os08g10480.1	2.74166	0.00246589
LOC_Os02g01930.1	2.74131	0.000251249
MSTRG.21849.1	2.74089	0.0110479
MSTRG.22285.4	2.74078	0.0328815
LOC_Os05g03590.1	2.73869	0.000416447
LOC_Os01g67600.1	2.73866	2.10871e-05
LOC_Os03g08660.1	2.73809	0.00435554
MSTRG.10411.3	2.73716	0.00469911
LOC_Os10g33040.1	2.7367	0.000214376
LOC_Os12g12880.1	2.7366	0.0263358
MSTRG.6219.3	2.73575	0.0246646
LOC_Os12g01040.1	2.73534	0.00119162
MSTRG.13800.3	2.73524	0.0113971
MSTRG.25722.2	2.73409	0.00112464
MSTRG.7801.2	2.73199	0.000957282
LOC_Os06g10160.1	2.72895	3.08393e-05
MSTRG.1970.3	2.72557	0.00941217
MSTRG.14825.2	2.72287	0.000486357
LOC_Os06g46970.1	2.71906	0.00124991
LOC_Os06g35700.1	2.719	0.00207074
MSTRG.9360.1	2.71843	0.0171168
MSTRG.1289.2	2.71796	0.0398286
MSTRG.4347.6	2.71669	0.0044385
LOC_Os01g37460.1	2.71366	0.0401035
MSTRG.13644.2	2.71227	0.0111234
LOC_Os03g61570.1	2.71158	0.0075266
MSTRG.4120.1	2.71158	0.000795852
LOC_Os01g04580.1	2.71104	4.52744e-05
LOC_Os10g37070.1	2.70964	0.000387668
LOC_Os07g42510.1	2.70887	2.9186e-06
LOC_Os07g34940.1	2.70844	0.000158252
MSTRG.19461.1	2.70534	0.0145168
MSTRG.4394.4	2.70392	0.000980454
LOC_Os04g10010.1	2.7012	0.00053628
LOC_Os05g33410.1	2.70029	0.000254276
MSTRG.17802.7	2.69985	0.0192844
MSTRG.20388.1	2.69972	0.0283563
LOC_Os03g54760.1	2.69899	0.0328792
MSTRG.2184.1	2.69802	5.30555e-05
LOC_Os01g64470.1	2.6964	0.00022547
MSTRG.24781.3	2.69584	0.00280445
MSTRG.13956.3	2.69542	0.00431621
MSTRG.9063.1	2.695	0.0101703
MSTRG.3773.2	2.69413	0.014086
LOC_Os05g46760.1	2.69354	0.000316888
MSTRG.21799.2	2.69105	0.000107971
MSTRG.362.5	2.69033	0.00183595
LOC_Os05g12450.1	2.69012	5.0337e-05
LOC_Os09g17530.1	2.68854	0.00238822
LOC_Os10g38360.1	2.68762	5.89505e-05
MSTRG.8955.1	2.68741	0.0100152
MSTRG.22743.3	2.68656	0.0145046
LOC_Os04g35534.1	2.6858	0.000375308
LOC_Os08g42400.2	2.68455	0.000628438
MSTRG.17475.1	2.684	0.0151942
MSTRG.11752.5	2.684	4.76336e-05
MSTRG.19727.8	2.68084	0.00448119
MSTRG.14748.8	2.67823	0.0192036
LOC_Os04g47690.1	2.67617	0.00724519
LOC_Os03g62330.1	2.67522	0.000414107
MSTRG.12155.3	2.67465	0.0336166
MSTRG.2355.1	2.6729	0.00328302
MSTRG.7224.4	2.67187	0.0105909
LOC_Os03g08970.1	2.67139	1.46034e-05
MSTRG.11139.1	2.67013	0.000480335
LOC_Os10g38272.1	2.66901	0.00367172
MSTRG.3465.6	2.66886	0.0030577
MSTRG.13086.6	2.6683	0.0199923
LOC_Os03g62870.4	2.66368	0.00789018
MSTRG.25696.2	2.6635	0.00126638
LOC_Os03g57200.1	2.66302	6.07795e-05
LOC_Os06g49700.2	2.66224	0.0370861
MSTRG.22441.6	2.66043	0.00422273
MSTRG.262.4	2.65923	0.000912252
MSTRG.491.4	2.65839	0.0414035
MSTRG.16761.3	2.65621	0.0300758
LOC_Os07g43260.1	2.65548	0.00619204
MSTRG.22587.1	2.65495	0.006702
LOC_Os08g01670.1	2.6543	0.000208772
LOC_Os11g06170.1	2.65364	0.000934528
LOC_Os02g54160.2	2.65312	0.0336395
MSTRG.27384.3	2.65265	0.000166478
MSTRG.10551.3	2.64878	0.028905
MSTRG.3478.2	2.64731	0.00292636
MSTRG.23874.2	2.64614	0.000963006
MSTRG.25280.1	2.64607	0.00422873
LOC_Os05g41900.4	2.64464	0.0119296
LOC_Os08g31580.1	2.64406	1.00826e-05
MSTRG.8877.2	2.64378	0.00979667
MSTRG.16543.1	2.64291	0.0228079
LOC_Os05g41480.2	2.64286	4.92527e-06
MSTRG.15344.1	2.64093	0.000341867
LOC_Os01g53350.1	2.64085	0.000939303
MSTRG.10605.3	2.6394	0.000578774
LOC_Os03g31690.1	2.63668	0.000714745
MSTRG.12296.2	2.63399	0.00563975
LOC_Os08g05780.1	2.63336	0.000262688
LOC_Os02g11870.1	2.63294	0.0054144
MSTRG.27438.1	2.63148	0.000562501
LOC_Os05g34220.1	2.63126	0.0362426
LOC_Os09g17190.1	2.62951	0.00359862
MSTRG.5025.5	2.62909	0.000942024
LOC_Os06g46436.1	2.62808	0.0111144
MSTRG.11403.4	2.62641	0.000689682
LOC_Os02g07709.1	2.62435	0.0425096
LOC_Os05g33400.1	2.6231	6.66431e-05
MSTRG.22896.1	2.62152	0.000109971
LOC_Os03g48710.1	2.61948	0.00352616
MSTRG.16521.2	2.61806	0.00394968
LOC_Os02g53750.2	2.61707	0.000968677
MSTRG.2146.2	2.61608	0.00363325
MSTRG.20434.1	2.61063	0.000224376
LOC_Os01g45720.1	2.60891	4.36831e-05
LOC_Os03g61990.3	2.60713	0.0115835
MSTRG.22075.2	2.60366	0.0171894
LOC_Os01g10870.1	2.60356	0.00306187
LOC_Os04g42090.4	2.60229	0.0274506
LOC_Os12g23700.1	2.60196	0.00531563
MSTRG.27500.2	2.60102	0.0383679
MSTRG.25473.2	2.59954	0.00276965
LOC_Os06g08640.1	2.59801	0.000451007
LOC_Os08g04630.1	2.59773	0.0233194
LOC_Os04g08034.1	2.59662	0.0443845
LOC_Os02g33600.1	2.59551	3.40793e-05
MSTRG.2677.1	2.59502	0.0128076
MSTRG.5052.2	2.59465	0.00300054
LOC_Os01g63690.1	2.59401	1.83552e-05
LOC_Os11g35330.1	2.59395	0.000652312
MSTRG.16646.1	2.59326	0.00211952
MSTRG.9057.2	2.59217	0.00214871
MSTRG.20069.5	2.59063	0.0265871
MSTRG.20620.2	2.58995	0.000383029
MSTRG.13118.1	2.58974	0.000334628
MSTRG.13162.4	2.58928	0.00488603
LOC_Os08g43090.1	2.58876	0.0254533
MSTRG.12931.2	2.58873	0.000189643
MSTRG.9325.1	2.58781	0.000118979
MSTRG.25912.2	2.58776	0.0459904
MSTRG.8636.2	2.58554	0.0134312
MSTRG.27265.6	2.58501	0.024709
LOC_Os02g55560.2	2.58496	0.0180317
MSTRG.27023.2	2.5848	0.000629802
LOC_Os08g04560.1	2.58443	0.0145908
MSTRG.24228.1	2.58164	0.0332461
MSTRG.3163.4	2.5781	0.00850911
LOC_Os06g04210.1	2.57667	0.00214871
LOC_Os02g32980.1	2.57313	0.000327431
LOC_Os07g02920.1	2.57194	0.0005016
MSTRG.17405.4	2.57073	0.0390968
MSTRG.20543.1	2.56991	0.00587836
MSTRG.3030.1	2.56855	0.000187035
MSTRG.9251.2	2.56811	0.00433561
LOC_Os04g45940.1	2.56757	3.77039e-05
LOC_Os11g03560.1	2.56715	0.0224975
LOC_Os02g29550.3	2.56695	0.0299781
MSTRG.24743.1	2.56498	0.00148874
MSTRG.11392.7	2.5637	0.0186011
LOC_Os01g28790.1	2.56136	9.71252e-06
MSTRG.13240.3	2.56073	0.0413111
LOC_Os12g40330.1	2.5607	0.0105794
LOC_Os05g26840.1	2.5588	4.52795e-05
LOC_Os06g05430.1	2.55659	0.00232292
LOC_Os03g20870.1	2.55536	0.000741166
MSTRG.7722.2	2.55458	0.00172131
[truncated: 5,551 more rows]

## Sheet: MCdD-ck0
Transcript ID	logFC	adj.P.Val
LOC_Os10g38340.1	13.1357	6.09086e-06
LOC_Os03g60560.1	11.5207	1.68664e-05
LOC_Os09g34020.1	10.7352	9.27846e-07
LOC_Os05g12090.1	10.2461	2.10297e-06
LOC_Os08g31280.1	10.1215	1.27184e-06
LOC_Os01g46440.1	10.1091	3.96582e-06
LOC_Os09g32000.1	10.0856	2.59814e-06
LOC_Os01g04380.1	10.0189	6.57507e-07
MSTRG.12467.5	9.89738	1.36692e-05
MSTRG.10586.4	9.75355	5.60154e-06
LOC_Os06g04240.1	9.63936	6.57507e-07
LOC_Os03g16030.1	9.37311	6.57507e-07
MSTRG.18415.7	9.23237	9.69407e-07
LOC_Os02g03710.1	9.2245	9.76134e-07
MSTRG.26836.1	9.19845	4.01496e-07
LOC_Os09g31990.1	9.15793	4.65168e-07
LOC_Os01g44120.1	9.14422	2.10089e-06
MSTRG.2323.1	9.10124	4.01496e-07
MSTRG.11057.2	9.04288	9.76134e-07
MSTRG.13107.1	9.00256	9.27846e-07
MSTRG.20876.1	8.99929	4.01496e-07
LOC_Os03g16020.1	8.95151	6.57507e-07
LOC_Os05g34730.1	8.94532	4.65168e-07
LOC_Os11g30290.1	8.90604	1.95096e-06
LOC_Os08g36920.1	8.9035	9.76134e-07
LOC_Os10g38470.1	8.89689	1.05757e-05
LOC_Os08g04340.1	8.86763	2.14482e-05
LOC_Os03g60570.1	8.86481	1.75949e-06
LOC_Os11g10470.1	8.81984	2.47308e-06
MSTRG.13107.3	8.8182	4.01496e-07
LOC_Os01g04360.1	8.80999	5.38169e-07
MSTRG.10586.1	8.8097	2.55967e-06
LOC_Os03g05750.1	8.78541	6.15026e-05
MSTRG.5157.9	8.78501	4.0218e-05
LOC_Os07g06790.1	8.68556	1.94093e-06
MSTRG.13107.2	8.64813	1.40142e-06
MSTRG.5152.1	8.64631	1.21514e-05
LOC_Os02g37330.1	8.63098	1.33653e-05
LOC_Os07g05940.1	8.60352	2.64105e-06
MSTRG.27676.3	8.59663	6.57507e-07
MSTRG.20876.3	8.53386	1.40142e-06
MSTRG.18415.1	8.50618	0.000729515
LOC_Os01g04370.1	8.49461	2.61367e-06
LOC_Os08g05980.1	8.48709	6.57507e-07
MSTRG.5173.1	8.47349	6.50472e-07
MSTRG.25108.1	8.41223	1.02649e-06
LOC_Os08g04360.1	8.39992	1.04877e-06
LOC_Os10g38160.1	8.39599	1.13304e-06
LOC_Os10g38314.1	8.27677	1.13304e-06
LOC_Os09g19970.1	8.24418	4.42146e-07
MSTRG.24928.1	8.18991	4.65168e-07
LOC_Os04g28390.1	8.16884	5.60154e-06
LOC_Os08g05970.1	8.15603	6.24881e-06
MSTRG.17361.1	8.14813	1.49288e-06
LOC_Os09g27410.1	8.14794	6.57507e-07
LOC_Os03g45830.1	8.13071	4.01496e-07
MSTRG.1963.3	8.12882	4.01496e-07
LOC_Os01g19880.1	8.10456	9.27846e-07
MSTRG.7928.1	8.10091	9.27846e-07
LOC_Os07g41350.1	8.09345	6.58086e-07
MSTRG.12467.1	8.08279	7.35618e-05
MSTRG.1963.2	8.07437	1.02808e-06
MSTRG.1377.1	8.0604	1.31584e-06
LOC_Os10g38278.1	8.05468	6.57507e-07
LOC_Os09g35010.1	8.04796	2.73999e-06
MSTRG.1636.1	8.04571	4.65168e-07
MSTRG.18664.1	8.00779	6.86431e-06
MSTRG.20874.2	8.00326	6.41027e-06
LOC_Os11g38220.1	7.9872	9.76134e-07
LOC_Os09g28440.1	7.97106	9.76134e-07
LOC_Os03g10050.1	7.97087	6.57507e-07
ChrSy.fgenesh.mRNA.47	7.91078	1.25593e-05
MSTRG.20035.1	7.89862	4.17364e-06
LOC_Os07g06760.1	7.88349	4.01496e-07
MSTRG.840.1	7.8503	6.57507e-07
LOC_Os05g01444.1	7.81625	1.40142e-06
LOC_Os09g35030.1	7.81336	9.27846e-07
LOC_Os02g26260.1	7.80852	2.97609e-06
MSTRG.17481.1	7.80833	1.76804e-06
MSTRG.5152.3	7.79272	2.89502e-05
LOC_Os08g43200.1	7.78311	9.76134e-07
MSTRG.17362.1	7.75845	4.00546e-06
LOC_Os09g20220.1	7.73131	9.28069e-07
LOC_Os09g35020.1	7.70589	2.17931e-06
LOC_Os08g05960.1	7.68873	9.76134e-07
MSTRG.23777.5	7.67081	0.000388814
MSTRG.17226.1	7.67037	1.31584e-06
MSTRG.10248.1	7.65914	2.34421e-06
LOC_Os01g18530.1	7.63666	9.76134e-07
LOC_Os01g72550.1	7.63583	3.39116e-06
LOC_Os09g27260.1	7.63482	1.31584e-06
LOC_Os02g53250.1	7.61877	2.03438e-05
MSTRG.1380.1	7.59694	1.75949e-06
MSTRG.11711.1	7.58397	0.00236043
LOC_Os07g22730.1	7.57628	8.81605e-06
MSTRG.11922.5	7.56931	0.000233535
MSTRG.13379.2	7.5573	1.75949e-06
LOC_Os02g04130.1	7.53781	2.17931e-06
LOC_Os01g19330.1	7.52904	6.86431e-06
LOC_Os08g04350.1	7.52396	4.17364e-06
LOC_Os02g48280.1	7.52245	6.57507e-07
LOC_Os01g65900.1	7.50796	2.93773e-05
MSTRG.10586.3	7.50288	0.00126643
MSTRG.7851.1	7.46446	2.33551e-05
LOC_Os06g13940.1	7.45699	2.09645e-06
MSTRG.17475.1	7.45656	1.48811e-05
LOC_Os10g38720.1	7.44915	4.53555e-06
LOC_Os07g07440.1	7.43849	1.02808e-06
MSTRG.2080.2	7.43713	0.000415343
MSTRG.8929.7	7.41405	0.000279295
LOC_Os03g52410.1	7.40861	5.1861e-06
MSTRG.14157.1	7.40651	2.22008e-06
LOC_Os10g01760.1	7.39519	4.01496e-07
LOC_Os10g25230.1	7.3801	4.65168e-07
MSTRG.12467.3	7.3517	0.000133441
MSTRG.1709.1	7.32112	1.20658e-06
LOC_Os03g55240.1	7.30265	5.71393e-06
LOC_Os12g39620.3	7.26721	1.02649e-06
LOC_Os02g54140.1	7.26428	0.0481463
MSTRG.12467.2	7.24859	0.000197144
LOC_Os01g21120.1	7.23968	3.95699e-06
LOC_Os12g22970.1	7.22969	7.63708e-07
MSTRG.21520.6	7.22586	0.00402875
LOC_Os09g17152.1	7.20941	5.07369e-06
MSTRG.19735.1	7.19247	1.83333e-05
LOC_Os04g01740.1	7.18943	4.65168e-07
LOC_Os09g28160.1	7.16081	8.74142e-05
MSTRG.3644.1	7.15504	7.47321e-06
LOC_Os02g15280.1	7.14798	9.27846e-07
LOC_Os01g58310.1	7.12393	2.00461e-06
LOC_Os10g01240.1	7.11797	9.44905e-07
MSTRG.22043.2	7.07795	1.31584e-06
LOC_Os03g14180.1	7.07017	6.57507e-07
MSTRG.24926.1	7.06731	9.76134e-07
MSTRG.1159.1	7.06278	2.49155e-06
MSTRG.11082.3	7.05828	8.99937e-06
LOC_Os08g42490.1	7.05605	2.67893e-06
LOC_Os02g37300.1	7.04382	8.26172e-05
MSTRG.1369.2	7.04145	0.000270286
LOC_Os12g40180.1	7.03753	4.01496e-07
MSTRG.3908.1	7.01376	5.14425e-06
MSTRG.8929.5	7.01367	0.0005115
MSTRG.21697.1	7.0071	6.82614e-07
MSTRG.6961.1	7.00464	2.10089e-06
LOC_Os05g25920.1	7.00116	8.37082e-07
LOC_Os06g09717.1	6.99243	1.04877e-06
MSTRG.10384.1	6.98576	1.27678e-06
MSTRG.20661.4	6.98478	2.02069e-06
MSTRG.16501.1	6.9787	7.97847e-06
LOC_Os09g21710.1	6.94879	6.57507e-07
LOC_Os05g31670.1	6.93031	2.84209e-05
LOC_Os03g08330.1	6.92544	0.00140723
MSTRG.12569.1	6.90913	9.69395e-05
LOC_Os02g50374.1	6.89192	1.31584e-06
MSTRG.26295.1	6.88301	2.00089e-06
LOC_Os06g11260.1	6.87785	2.74632e-06
MSTRG.8929.8	6.87628	0.000726047
MSTRG.5063.1	6.85642	2.14996e-06
LOC_Os01g17050.1	6.84316	9.76134e-07
MSTRG.10313.1	6.83888	0.000103429
MSTRG.5152.5	6.83553	0.000192112
MSTRG.21032.1	6.83253	9.28069e-07
MSTRG.24925.1	6.82246	1.62785e-05
LOC_Os03g57640.1	6.81836	5.15054e-06
LOC_Os04g28360.1	6.79903	7.33298e-06
LOC_Os05g05110.1	6.79429	4.6363e-05
MSTRG.449.1	6.79239	1.10089e-05
MSTRG.12588.1	6.79103	5.29954e-06
MSTRG.23777.7	6.78475	4.74516e-05
MSTRG.26995.2	6.78174	1.83333e-05
LOC_Os10g37100.1	6.78087	1.92831e-06
LOC_Os05g04210.1	6.75688	0.00012734
MSTRG.20436.4	6.75677	1.24629e-06
MSTRG.4354.1	6.75534	1.93064e-06
MSTRG.26834.1	6.74229	6.57507e-07
LOC_Os03g16040.1	6.74086	4.01496e-07
MSTRG.16074.2	6.7313	7.27048e-06
MSTRG.10098.1	6.73036	9.27846e-07
LOC_Os01g62190.1	6.71888	6.57507e-07
MSTRG.8929.6	6.71437	0.000377387
MSTRG.13137.4	6.68761	0.000153726
LOC_Os06g44160.1	6.68017	1.79407e-05
LOC_Os11g13980.1	6.67701	9.76134e-07
LOC_Os06g44010.1	6.67436	2.47675e-05
MSTRG.14755.2	6.66734	1.46172e-05
MSTRG.15386.2	6.66618	0.000209717
LOC_Os01g45250.1	6.66522	9.44905e-07
LOC_Os03g18150.1	6.65244	2.09645e-06
LOC_Os06g31090.1	6.65138	1.4355e-06
MSTRG.2638.1	6.63733	5.43402e-05
MSTRG.5449.1	6.63095	1.38047e-05
LOC_Os01g64790.1	6.62154	1.94251e-06
MSTRG.12541.1	6.6199	6.5551e-06
MSTRG.27916.1	6.60708	2.48581e-05
MSTRG.14695.1	6.59534	2.4067e-05
LOC_Os11g33050.1	6.59213	8.37082e-07
MSTRG.23777.8	6.59102	0.00240454
MSTRG.7722.2	6.59093	2.69685e-06
LOC_Os04g27060.1	6.57925	0.00177138
LOC_Os02g29000.1	6.56615	6.57507e-07
MSTRG.27081.1	6.55989	1.02649e-06
MSTRG.14257.1	6.55313	0.00916119
LOC_Os07g43740.1	6.53942	4.73853e-06
LOC_Os08g43620.1	6.53471	1.95472e-06
MSTRG.1161.1	6.52359	0.000421927
LOC_Os01g32670.1	6.51587	0.000141884
LOC_Os01g07300.2	6.51414	2.86565e-06
LOC_Os11g05380.1	6.50484	2.11613e-06
MSTRG.5859.1	6.49874	0.00014666
MSTRG.10689.1	6.49687	6.58674e-06
LOC_Os05g45100.1	6.49085	2.97609e-06
MSTRG.1443.1	6.49024	9.28069e-07
LOC_Os12g05870.1	6.48025	0.000216962
MSTRG.4458.2	6.4719	9.37743e-05
MSTRG.15386.1	6.46294	7.14779e-05
LOC_Os11g31060.1	6.4594	1.61849e-05
MSTRG.18178.1	6.44963	1.76515e-05
MSTRG.18462.1	6.44565	1.31584e-06
LOC_Os02g02600.1	6.43903	8.71729e-06
MSTRG.18535.7	6.43776	0.000231807
MSTRG.10317.1	6.42952	1.02808e-06
LOC_Os01g73770.1	6.42699	3.56381e-06
LOC_Os06g13190.1	6.42364	0.00020504
LOC_Os10g39660.1	6.42078	2.11964e-06
LOC_Os03g60780.1	6.4204	0.0029201
LOC_Os08g07240.1	6.39728	1.10145e-05
MSTRG.24377.3	6.39006	1.08917e-06
MSTRG.23983.1	6.38991	0.000143356
MSTRG.26452.1	6.36776	1.70966e-05
LOC_Os02g35450.1	6.34998	1.16287e-05
MSTRG.24660.5	6.34631	5.60154e-06
LOC_Os05g31970.1	6.34526	2.17931e-06
LOC_Os01g72540.1	6.3436	1.31584e-06
MSTRG.16778.2	6.34358	1.49288e-06
LOC_Os01g37810.1	6.3286	2.29052e-05
LOC_Os05g50230.1	6.31943	9.76134e-07
MSTRG.23537.2	6.3129	1.8955e-06
MSTRG.12465.5	6.29924	0.000140045
LOC_Os03g60540.1	6.29618	1.75949e-06
MSTRG.19759.2	6.28847	2.87502e-05
MSTRG.26225.1	6.28528	0.0213619
LOC_Os12g05860.1	6.28091	2.94802e-05
LOC_Os01g45110.1	6.27808	5.17164e-06
MSTRG.5104.1	6.27578	2.06947e-05
MSTRG.13240.1	6.26859	0.000127011
LOC_Os09g06770.1	6.26711	1.75949e-06
MSTRG.12569.2	6.2662	3.04148e-05
MSTRG.11017.8	6.24845	6.05051e-05
LOC_Os03g62480.1	6.23978	0.00014544
MSTRG.20661.2	6.23899	0.000168459
MSTRG.27712.1	6.2325	0.000243019
MSTRG.4708.1	6.22521	0.000103725
MSTRG.11564.1	6.21672	0.000349099
MSTRG.10583.2	6.20499	1.86792e-05
LOC_Os05g38940.1	6.20361	6.62544e-06
LOC_Os03g05700.1	6.1768	2.24543e-05
MSTRG.7486.1	6.16835	2.94802e-05
MSTRG.21485.1	6.16664	8.37367e-06
LOC_Os11g42989.1	6.16384	0.00326434
MSTRG.26619.1	6.1627	2.73308e-06
LOC_Os06g13910.1	6.15799	1.39583e-05
MSTRG.22806.1	6.15444	2.64856e-05
LOC_Os05g07700.3	6.1542	4.20889e-05
MSTRG.27494.6	6.15404	1.25148e-05
LOC_Os07g06750.1	6.1503	1.3142e-05
LOC_Os06g04220.1	6.14842	1.74648e-05
LOC_Os06g33970.1	6.14729	3.74588e-06
MSTRG.18535.4	6.14158	0.000258019
MSTRG.6003.1	6.14113	0.00403102
MSTRG.22672.1	6.13515	1.54972e-05
MSTRG.4038.1	6.13089	2.87502e-05
MSTRG.21381.2	6.13022	1.59466e-05
MSTRG.7486.8	6.12923	1.94191e-05
LOC_Os03g55050.1	6.1284	0.000671685
MSTRG.4600.5	6.11359	1.24629e-06
LOC_Os01g27210.1	6.10909	0.00123705
MSTRG.134.1	6.10328	0.000282474
LOC_Os03g12820.1	6.10207	1.57806e-05
LOC_Os05g46480.1	6.08206	0.000173065
MSTRG.24412.1	6.07525	1.31419e-06
LOC_Os02g52670.1	6.06734	1.06014e-05
MSTRG.18354.4	6.06389	5.2144e-06
MSTRG.13791.4	6.05793	0.00228501
LOC_Os12g02240.1	6.04997	7.92066e-06
MSTRG.13208.1	6.04503	2.10089e-06
MSTRG.559.1	6.04499	4.09374e-06
MSTRG.4686.2	6.03981	0.000812891
MSTRG.24547.1	6.03973	3.38557e-06
MSTRG.18535.6	6.03731	0.00108868
MSTRG.24932.3	6.03217	0.000271175
MSTRG.20228.7	6.03086	0.00126688
MSTRG.25928.1	6.03031	8.47597e-06
MSTRG.23238.1	6.02856	5.42883e-06
LOC_Os03g32230.1	6.02816	8.63466e-06
LOC_Os02g11859.1	6.02182	7.12124e-06
MSTRG.13440.3	6.01788	1.74648e-05
MSTRG.12465.2	6.01752	0.00037656
LOC_Os10g31780.1	6.01493	1.27067e-05
LOC_Os02g36530.1	6.00856	2.10297e-06
MSTRG.16805.3	6.00706	0.000240973
LOC_Os07g09420.1	6.00585	1.08917e-06
MSTRG.19261.1	6.00115	2.47478e-06
MSTRG.21274.1	5.99552	3.0631e-05
LOC_Os01g08860.1	5.99541	0.0131455
MSTRG.5874.1	5.98935	1.89457e-05
MSTRG.3026.1	5.98294	4.47236e-05
LOC_Os06g39240.1	5.9662	3.39706e-05
LOC_Os08g13840.1	5.96526	3.47732e-05
LOC_Os04g01950.1	5.95974	1.13304e-06
LOC_Os03g20120.1	5.95093	0.00023972
MSTRG.17066.1	5.94943	3.00937e-06
MSTRG.7487.2	5.94877	7.74402e-06
MSTRG.17240.1	5.94135	4.6992e-06
LOC_Os07g39720.1	5.94045	5.76492e-06
MSTRG.15002.5	5.9383	0.000221586
LOC_Os05g04340.2	5.93636	0.000103251
MSTRG.1946.1	5.93296	1.16034e-05
LOC_Os05g48810.1	5.93082	0.000109718
MSTRG.15528.1	5.93067	1.22823e-05
LOC_Os04g58090.1	5.92814	9.76134e-07
LOC_Os05g05080.1	5.92506	5.61763e-06
MSTRG.3965.1	5.92202	1.19177e-05
MSTRG.6385.1	5.91647	5.55772e-06
MSTRG.15186.3	5.91547	4.21348e-05
LOC_Os11g02290.1	5.91506	8.61767e-06
MSTRG.10856.1	5.915	1.13304e-06
LOC_Os07g12340.1	5.90881	2.30111e-06
MSTRG.22109.3	5.90239	1.37221e-06
MSTRG.26000.2	5.88224	0.00125599
LOC_Os01g72530.1	5.87949	3.32001e-06
LOC_Os03g08320.1	5.87571	0.000233385
MSTRG.26512.5	5.87199	0.000576772
MSTRG.9971.4	5.86892	5.56041e-06
MSTRG.22165.1	5.86437	1.94251e-06
LOC_Os09g29310.1	5.86216	1.15121e-06
LOC_Os02g01540.1	5.85771	2.03675e-06
MSTRG.15056.5	5.85747	2.37086e-05
LOC_Os04g43680.1	5.85168	0.00105284
MSTRG.8649.4	5.8507	6.76142e-06
LOC_Os05g31620.1	5.84791	1.49178e-05
MSTRG.7488.1	5.84584	5.81563e-05
LOC_Os03g08860.1	5.84445	0.00220739
MSTRG.13791.3	5.84253	0.000103097
MSTRG.1635.1	5.83476	3.58148e-06
MSTRG.1411.2	5.8337	9.07441e-06
MSTRG.2304.3	5.83031	8.7202e-06
MSTRG.19207.1	5.83005	0.000120156
LOC_Os05g05100.1	5.82455	5.51737e-06
MSTRG.21964.9	5.82218	0.000645206
MSTRG.8570.2	5.81775	0.000471672
LOC_Os02g39790.2	5.81751	2.22008e-06
LOC_Os03g04080.1	5.81098	2.87886e-05
LOC_Os12g42280.1	5.80446	2.183e-06
MSTRG.8570.3	5.80078	0.00271681
MSTRG.958.2	5.79792	1.94093e-06
MSTRG.27614.3	5.79377	0.0102743
MSTRG.13240.5	5.79026	2.17561e-06
LOC_Os08g42800.1	5.77929	0.00521269
MSTRG.3026.3	5.77611	7.03503e-05
MSTRG.17628.1	5.76639	2.18661e-06
LOC_Os06g11290.1	5.76248	1.16292e-06
MSTRG.18535.8	5.74999	0.00486963
LOC_Os09g28000.2	5.74978	9.76134e-07
LOC_Os01g04330.1	5.74947	1.73998e-06
MSTRG.15060.6	5.74815	0.00277251
MSTRG.9001.1	5.74795	1.31584e-06
MSTRG.15891.1	5.74024	0.000680404
MSTRG.12182.2	5.73727	1.40142e-06
LOC_Os08g04800.1	5.72815	1.13974e-05
MSTRG.23280.5	5.72778	3.8643e-05
LOC_Os09g39850.1	5.72491	1.22823e-05
MSTRG.5448.1	5.72085	2.73308e-06
LOC_Os02g52150.1	5.71725	0.000558663
LOC_Os04g34970.1	5.71551	1.07008e-05
LOC_Os07g44140.1	5.71038	9.72064e-05
LOC_Os06g46770.2	5.70983	0.0089578
MSTRG.9637.1	5.70465	1.31613e-05
LOC_Os06g03670.1	5.70066	5.07369e-06
MSTRG.19683.2	5.69546	1.36452e-05
MSTRG.13137.1	5.69243	0.000173232
MSTRG.21964.2	5.68619	8.80936e-05
LOC_Os07g43260.1	5.68425	3.03161e-05
MSTRG.18770.1	5.6817	1.26265e-05
MSTRG.19158.2	5.67946	1.59216e-05
MSTRG.14965.1	5.67659	9.20179e-06
MSTRG.14858.5	5.67402	4.13966e-05
LOC_Os02g08440.1	5.66675	0.00483741
LOC_Os12g39400.1	5.66658	2.42326e-06
MSTRG.6518.9	5.666	2.13335e-05
MSTRG.2242.1	5.66512	1.10145e-05
MSTRG.14289.2	5.66462	0.000387544
LOC_Os01g49410.1	5.66131	0.000208864
MSTRG.6256.1	5.6579	6.53244e-06
MSTRG.10382.4	5.65772	4.65438e-05
MSTRG.12465.4	5.65721	0.000150565
MSTRG.996.3	5.65401	9.37382e-06
MSTRG.10831.6	5.65072	9.19083e-05
MSTRG.2527.1	5.64519	1.12163e-05
MSTRG.3948.1	5.64414	1.19899e-05
MSTRG.15002.4	5.64322	0.00153369
LOC_Os07g34690.1	5.63862	9.11588e-05
MSTRG.27580.8	5.63781	0.00117564
MSTRG.27929.3	5.63388	4.97e-06
MSTRG.23402.1	5.63262	2.14756e-05
MSTRG.5818.1	5.6278	7.24983e-05
MSTRG.17295.1	5.62751	1.96262e-05
MSTRG.20228.1	5.62246	3.33953e-05
MSTRG.13240.6	5.61479	0.000524713
LOC_Os02g33590.1	5.61136	3.10999e-06
LOC_Os04g28320.1	5.60803	5.31135e-05
MSTRG.25531.1	5.60631	3.49381e-05
MSTRG.10313.9	5.60485	0.000388446
MSTRG.11361.3	5.60358	3.07888e-05
MSTRG.15896.1	5.59641	7.31323e-06
LOC_Os06g35030.2	5.59636	4.7588e-05
LOC_Os01g38980.2	5.59373	0.000185342
MSTRG.19913.4	5.58505	0.00652097
MSTRG.12482.4	5.58416	0.00424535
LOC_Os05g38880.1	5.57189	2.73999e-06
MSTRG.3115.1	5.56521	0.000113915
MSTRG.16715.4	5.56211	1.10145e-05
MSTRG.5446.6	5.55833	6.03378e-05
MSTRG.262.4	5.55098	6.86431e-06
LOC_Os11g32890.1	5.53996	3.22945e-06
LOC_Os04g51680.1	5.53171	0.000193862
LOC_Os09g30490.1	5.53101	2.37953e-05
LOC_Os02g37320.1	5.52551	0.00244499
MSTRG.13118.1	5.52116	1.39006e-06
MSTRG.11652.1	5.51904	8.81605e-06
LOC_Os06g45570.1	5.5188	4.72604e-06
LOC_Os01g41420.1	5.51837	1.12183e-05
LOC_Os05g40430.1	5.51453	4.02378e-06
LOC_Os01g47290.1	5.51267	1.16287e-05
MSTRG.7886.1	5.51217	6.56495e-06
MSTRG.10179.1	5.51188	6.56495e-06
MSTRG.3981.1	5.50412	4.53555e-06
MSTRG.15769.1	5.50215	3.52081e-06
MSTRG.7448.6	5.50028	0.00256198
MSTRG.883.2	5.49017	1.64167e-06
MSTRG.4606.1	5.48477	9.76134e-07
MSTRG.14753.2	5.48256	7.92066e-06
MSTRG.24321.2	5.47758	3.02856e-05
MSTRG.26754.1	5.47549	8.42592e-06
MSTRG.20228.6	5.46963	1.25581e-05
LOC_Os02g48850.1	5.46908	1.44075e-05
MSTRG.13137.5	5.46842	1.65164e-05
MSTRG.25767.4	5.46812	1.74475e-05
MSTRG.27580.4	5.46681	0.00107072
MSTRG.19017.1	5.46591	0.00527227
MSTRG.8237.3	5.46224	0.000191857
MSTRG.3115.4	5.45942	6.13422e-06
MSTRG.22763.4	5.45553	6.62544e-06
LOC_Os04g35250.1	5.45549	9.72436e-06
MSTRG.18415.2	5.45424	1.73977e-05
MSTRG.16124.1	5.44997	5.02438e-06
LOC_Os10g37830.2	5.44976	0.000231093
LOC_Os09g36950.1	5.44286	3.90567e-05
LOC_Os02g50710.1	5.44152	2.77156e-06
MSTRG.23688.5	5.43598	0.00110519
MSTRG.14487.8	5.43397	3.3849e-05
LOC_Os07g03580.1	5.4303	3.58148e-06
MSTRG.27494.1	5.42833	1.33289e-05
MSTRG.23888.1	5.42774	2.90787e-05
MSTRG.25155.1	5.42261	2.70883e-05
MSTRG.14745.9	5.4108	0.00709688
MSTRG.12624.1	5.4094	1.04434e-05
LOC_Os02g13220.1	5.4079	8.32744e-06
MSTRG.9251.2	5.4057	2.93046e-05
MSTRG.16547.2	5.40548	1.41817e-05
MSTRG.15236.4	5.40113	0.000321636
MSTRG.10695.1	5.39632	5.60154e-06
LOC_Os08g03290.3	5.38536	0.00146716
MSTRG.25156.2	5.38439	1.16588e-05
LOC_Os05g48930.1	5.3825	1.73998e-06
MSTRG.10313.3	5.38225	0.000555558
MSTRG.21039.1	5.37765	3.78006e-05
LOC_Os11g13840.1	5.37626	5.89821e-05
MSTRG.4325.2	5.37205	4.91045e-05
LOC_Os10g36610.1	5.37143	3.0479e-05
MSTRG.8929.3	5.37107	7.30626e-05
MSTRG.4120.1	5.36989	4.73853e-06
MSTRG.22763.3	5.36892	2.62066e-05
MSTRG.3402.1	5.36696	0.0003215
MSTRG.7505.4	5.36442	0.00272906
MSTRG.11441.2	5.36348	0.000302494
MSTRG.14257.5	5.36263	0.00274596
MSTRG.24352.1	5.36051	1.17739e-05
MSTRG.6056.3	5.36	7.88059e-05
MSTRG.24049.2	5.35638	9.44767e-05
MSTRG.22441.6	5.35375	2.24342e-05
MSTRG.15248.2	5.35353	0.000493818
LOC_Os07g09490.1	5.34956	8.53596e-06
MSTRG.22238.1	5.347	4.6992e-06
MSTRG.24577.1	5.34291	2.78875e-05
MSTRG.5874.3	5.33674	2.39865e-05
MSTRG.18480.2	5.33388	0.00304542
LOC_Os12g11840.1	5.3293	8.35893e-06
MSTRG.20205.1	5.32333	7.78658e-05
MSTRG.23777.6	5.32268	0.000639991
MSTRG.22053.3	5.31854	0.000513562
MSTRG.12154.1	5.31854	9.56026e-05
LOC_Os03g08520.1	5.31749	0.0017067
LOC_Os05g04360.1	5.31422	4.48088e-06
MSTRG.11017.1	5.31106	7.12526e-05
MSTRG.18494.3	5.30741	0.000526679
MSTRG.27560.1	5.30459	1.34505e-05
MSTRG.10893.1	5.30316	1.7745e-05
MSTRG.2734.3	5.30313	0.000397488
LOC_Os03g56860.1	5.30295	0.000386399
MSTRG.27144.3	5.30046	0.000433527
MSTRG.13246.1	5.3004	7.63417e-06
LOC_Os11g47520.1	5.2998	5.60154e-06
LOC_Os01g56240.1	5.297	4.31589e-05
MSTRG.25020.5	5.29685	0.00157394
LOC_Os04g37880.1	5.29608	7.53036e-06
LOC_Os02g48140.1	5.29306	2.97346e-05
MSTRG.10429.1	5.28837	4.19433e-06
LOC_Os03g28940.2	5.28523	0.00137057
MSTRG.7644.2	5.28201	2.67893e-06
MSTRG.20879.1	5.28177	0.0112553
LOC_Os12g05440.1	5.28023	1.93064e-06
LOC_Os05g34830.3	5.27957	3.02856e-05
MSTRG.25546.2	5.27912	0.000134737
MSTRG.1975.7	5.27902	0.00327528
LOC_Os01g41430.1	5.27631	1.31584e-06
MSTRG.22043.1	5.27518	2.05052e-05
MSTRG.20343.1	5.26941	1.35946e-05
MSTRG.19676.1	5.26264	1.10145e-05
MSTRG.15046.5	5.26024	3.63562e-05
MSTRG.19801.1	5.25688	2.61367e-06
LOC_Os10g26730.1	5.25443	8.54112e-05
MSTRG.25127.1	5.25412	1.57806e-05
MSTRG.19511.1	5.24982	0.000451876
LOC_Os06g39370.1	5.24608	3.09569e-05
MSTRG.1369.3	5.24321	0.000482345
LOC_Os02g45780.1	5.23735	5.96109e-06
MSTRG.1661.6	5.23549	0.00108388
MSTRG.11563.4	5.23313	0.000140441
MSTRG.7734.7	5.22736	0.000370695
MSTRG.18192.4	5.22584	3.56381e-06
LOC_Os01g62430.1	5.22503	0.000109417
LOC_Os09g36220.2	5.22322	0.00123865
MSTRG.15140.2	5.22234	3.14455e-05
MSTRG.8483.6	5.21755	1.38047e-05
MSTRG.10666.1	5.21445	0.000899092
MSTRG.2581.1	5.21427	0.00599539
MSTRG.10108.8	5.21409	6.6654e-05
MSTRG.14942.1	5.21154	0.000643446
MSTRG.12885.7	5.20993	3.13015e-05
LOC_Os03g14110.1	5.20969	1.39748e-06
MSTRG.7997.1	5.20743	6.117e-06
LOC_Os03g01740.1	5.20575	9.76134e-07
MSTRG.3811.1	5.20538	6.3884e-06
MSTRG.4795.1	5.20518	5.96479e-05
MSTRG.26512.6	5.20505	0.000669144
LOC_Os07g02800.4	5.2046	0.00100891
MSTRG.10396.1	5.20458	1.49288e-06
MSTRG.10583.4	5.2041	4.32387e-05
MSTRG.18202.1	5.20135	0.0152578
LOC_Os02g46340.1	5.20058	3.45839e-06
MSTRG.23952.1	5.198	0.000264835
MSTRG.7874.1	5.19743	3.13015e-05
MSTRG.20818.2	5.19657	3.07414e-06
MSTRG.27676.12	5.19447	0.000171901
LOC_Os02g55560.1	5.19414	0.000549243
MSTRG.10078.1	5.19167	1.10145e-05
MSTRG.22322.1	5.18944	3.03596e-06
MSTRG.7711.1	5.18866	9.77092e-06
LOC_Os08g16930.2	5.18494	4.02885e-06
MSTRG.1661.7	5.18389	0.000947465
LOC_Os04g02050.1	5.18334	0.0023038
MSTRG.21520.5	5.18284	1.41817e-05
MSTRG.13956.3	5.18118	4.05265e-05
LOC_Os07g41460.1	5.17871	2.73999e-06
LOC_Os04g42470.6	5.17638	8.64101e-05
MSTRG.13212.9	5.16876	1.87488e-05
LOC_Os08g34800.1	5.16345	2.97609e-06
LOC_Os01g47340.2	5.16301	5.63884e-06
MSTRG.10108.9	5.1581	0.000326409
MSTRG.13240.4	5.15794	0.000577843
LOC_Os03g60080.1	5.15757	1.5403e-06
LOC_Os09g20940.1	5.15629	1.49442e-05
LOC_Os02g33680.1	5.14985	2.4293e-06
MSTRG.1661.1	5.14612	4.0218e-05
LOC_Os06g11200.1	5.14531	3.74588e-06
LOC_Os08g01260.1	5.14527	2.48581e-05
MSTRG.7486.5	5.14411	7.67718e-06
LOC_Os12g05750.1	5.14331	1.74708e-05
MSTRG.6973.2	5.1331	0.000225242
LOC_Os12g12880.1	5.12938	0.000479522
LOC_Os11g38210.1	5.1233	6.34127e-05
LOC_Os10g41930.3	5.12302	0.00018071
LOC_Os11g10510.2	5.12072	8.24703e-05
MSTRG.2450.1	5.11886	2.5913e-05
MSTRG.8750.4	5.11397	0.0120499
MSTRG.5852.2	5.11355	5.08361e-06
MSTRG.27676.14	5.11094	4.99753e-05
MSTRG.4596.1	5.1087	3.95699e-06
MSTRG.5412.6	5.10551	7.61137e-05
LOC_Os01g18490.1	5.10476	0.00014666
MSTRG.1553.4	5.1028	0.000421482
MSTRG.18264.3	5.09578	8.18913e-06
LOC_Os03g50130.2	5.09549	0.0015258
LOC_Os03g12690.1	5.09383	2.93773e-05
MSTRG.6801.3	5.09301	0.000271576
LOC_Os03g20330.1	5.09116	6.9627e-05
LOC_Os03g55540.1	5.08913	4.01496e-07
MSTRG.19779.1	5.08884	0.000801395
MSTRG.91.1	5.08729	4.00335e-06
MSTRG.13074.1	5.08348	7.35003e-05
MSTRG.27712.7	5.08282	0.0183645
MSTRG.19976.3	5.07511	0.000289137
MSTRG.14582.3	5.07481	0.000305916
MSTRG.15778.2	5.0685	7.49702e-05
MSTRG.18206.4	5.06643	2.03742e-05
MSTRG.11554.1	5.06542	4.21965e-05
MSTRG.26967.2	5.06282	0.00133264
LOC_Os04g58890.1	5.06182	2.10297e-06
MSTRG.2962.2	5.06171	0.000107627
LOC_Os07g03120.1	5.05302	3.08732e-05
LOC_Os03g64260.1	5.05267	0.000145687
LOC_Os03g21000.1	5.04985	0.00236928
MSTRG.6768.1	5.04803	4.94475e-05
MSTRG.19648.5	5.04523	0.00084183
LOC_Os06g43080.1	5.04344	2.79938e-05
MSTRG.2263.1	5.04276	1.97118e-05
LOC_Os05g43040.1	5.04215	0.000135657
LOC_Os10g41930.4	5.03842	0.000518268
MSTRG.9750.4	5.03775	0.00362773
MSTRG.279.1	5.03719	0.000233453
MSTRG.8745.5	5.0371	0.000403234
MSTRG.26600.8	5.0354	0.00330899
MSTRG.11525.4	5.03341	0.00407375
LOC_Os06g13180.1	5.02925	1.17245e-06
MSTRG.11361.4	5.02758	3.53852e-06
MSTRG.6855.9	5.02756	0.00345765
MSTRG.22985.4	5.02721	0.00176487
MSTRG.14202.1	5.02663	2.45023e-05
MSTRG.19580.2	5.02281	2.67893e-06
LOC_Os07g49114.1	5.0221	1.78728e-06
LOC_Os03g15270.1	5.01818	7.74402e-06
MSTRG.9946.2	5.01541	8.01832e-05
MSTRG.4327.1	5.01406	3.47213e-05
MSTRG.7616.3	5.0109	0.000259426
LOC_Os01g73890.1	5.00964	0.00624992
MSTRG.24367.4	5.00951	0.00280257
MSTRG.13442.1	5.00948	1.06297e-05
MSTRG.25769.1	5.00859	1.37366e-05
MSTRG.1795.1	5.0071	6.55703e-05
MSTRG.7627.1	5.0032	6.86431e-06
LOC_Os01g62290.1	5.00304	0.047661
MSTRG.16271.4	5.00298	0.00695974
LOC_Os08g40910.1	4.9999	2.17721e-05
MSTRG.15955.1	4.99936	4.26663e-05
LOC_Os01g11600.1	4.99927	1.49442e-05
MSTRG.24768.4	4.99678	0.000545575
MSTRG.262.2	4.99114	6.6368e-05
MSTRG.560.1	4.98913	0.000146476
MSTRG.2263.2	4.9859	2.88412e-05
MSTRG.18932.2	4.98418	4.36564e-05
MSTRG.12297.8	4.98336	0.00678686
MSTRG.2473.2	4.98329	9.46854e-05
LOC_Os05g07700.4	4.98261	1.19789e-05
MSTRG.23984.2	4.97545	5.42883e-06
MSTRG.6525.1	4.97009	2.34065e-05
MSTRG.1398.1	4.96875	1.1564e-05
MSTRG.21230.1	4.96805	2.34065e-05
LOC_Os05g31785.1	4.96802	0.000166504
LOC_Os05g50100.1	4.96544	2.05727e-06
LOC_Os01g66530.1	4.96435	2.9759e-06
MSTRG.8947.5	4.95866	9.25135e-06
MSTRG.8766.1	4.95749	0.000227099
MSTRG.18516.4	4.95715	1.65164e-05
MSTRG.8394.6	4.95586	0.00101232
LOC_Os12g18560.1	4.95572	1.34505e-05
MSTRG.20092.1	4.95095	0.000234591
MSTRG.25093.1	4.947	0.000394039
LOC_Os01g62430.3	4.94693	0.0021808
MSTRG.20874.3	4.94301	0.00847151
MSTRG.9664.2	4.94241	0.000525557
LOC_Os08g44390.4	4.94211	0.000433733
MSTRG.25018.8	4.93931	0.000736365
LOC_Os03g45850.1	4.93927	4.17888e-06
LOC_Os03g58010.1	4.93922	9.26074e-06
MSTRG.17803.10	4.93878	0.000778835
LOC_Os07g48630.2	4.93797	0.00318364
MSTRG.13792.1	4.93763	3.34276e-06
MSTRG.7486.2	4.93689	7.96415e-06
MSTRG.17906.11	4.93592	0.000381172
LOC_Os01g56080.1	4.93318	1.67094e-05
MSTRG.1698.6	4.93131	4.39454e-05
MSTRG.26500.3	4.92995	0.00271732
MSTRG.11951.2	4.92891	0.000209737
MSTRG.6294.2	4.92837	0.00111046
LOC_Os01g58130.1	4.92769	7.3524e-06
LOC_Os07g47670.1	4.92668	0.00964249
LOC_Os03g32420.1	4.92533	1.83183e-05
LOC_Os02g21920.1	4.92419	0.000609181
MSTRG.12199.3	4.92303	0.000121854
LOC_Os03g51390.1	4.92299	9.76134e-07
MSTRG.1772.8	4.91886	0.000396027
LOC_Os06g14240.1	4.91688	6.45426e-05
LOC_Os08g41280.1	4.91559	0.000815822
MSTRG.3015.1	4.91484	4.43464e-05
MSTRG.6673.1	4.91476	0.000684889
MSTRG.17042.2	4.91423	0.000108784
MSTRG.12885.2	4.9121	0.00041559
LOC_Os06g11210.1	4.91029	6.57507e-07
MSTRG.27676.20	4.90921	7.88059e-05
LOC_Os02g44230.1	4.90472	2.37953e-05
MSTRG.25224.1	4.89944	0.00552648
LOC_Os09g36300.3	4.89894	0.0274466
LOC_Os09g37080.1	4.89838	3.56381e-06
LOC_Os04g22140.1	4.89436	2.67524e-05
MSTRG.13245.5	4.89327	0.000711505
MSTRG.22130.6	4.89246	0.0047523
LOC_Os05g07940.2	4.88792	1.10145e-05
MSTRG.872.5	4.88605	0.000475694
LOC_Os08g10100.1	4.88597	2.95958e-05
MSTRG.12404.2	4.88573	0.00564014
MSTRG.6580.7	4.88305	2.67893e-06
MSTRG.7870.1	4.88304	0.000113915
MSTRG.23949.3	4.88085	0.000369305
MSTRG.14487.5	4.8759	0.00171035
MSTRG.6219.3	4.87105	0.000755406
LOC_Os08g07660.1	4.87014	9.42389e-06
MSTRG.4349.2	4.868	0.0158333
MSTRG.23716.1	4.86695	4.53578e-05
MSTRG.2242.2	4.86674	0.000103429
LOC_Os02g54050.1	4.86245	7.78503e-06
MSTRG.9988.1	4.86123	0.00073761
MSTRG.18317.2	4.86081	0.000141262
MSTRG.4503.1	4.86038	1.10145e-05
LOC_Os01g60020.1	4.85706	0.00504975
MSTRG.1750.3	4.85013	0.0015622
LOC_Os06g39800.1	4.84884	6.76295e-05
MSTRG.24660.2	4.84699	0.000646595
MSTRG.21141.1	4.84677	7.31323e-06
MSTRG.14745.7	4.84381	9.16206e-05
MSTRG.4890.2	4.84334	5.51688e-05
LOC_Os06g11030.1	4.84007	3.56381e-06
MSTRG.22984.1	4.83807	0.000537731
MSTRG.17802.7	4.83702	0.000335608
MSTRG.560.10	4.83089	3.91386e-05
MSTRG.9350.4	4.82951	0.0270363
MSTRG.22655.1	4.82917	0.0039206
LOC_Os12g07550.1	4.81697	0.000124265
LOC_Os03g57270.1	4.81608	3.95699e-06
LOC_Os06g35770.1	4.81509	9.78472e-07
LOC_Os11g33120.2	4.81413	4.19124e-05
MSTRG.17511.6	4.81334	0.0363066
LOC_Os03g60580.1	4.81304	0.000224354
MSTRG.27580.11	4.81126	1.46172e-05
LOC_Os08g43670.1	4.81084	0.00111256
MSTRG.10017.1	4.80787	3.14846e-05
MSTRG.14531.2	4.80737	0.0111584
MSTRG.8549.2	4.80475	2.48581e-05
MSTRG.14664.1	4.80078	6.79512e-05
MSTRG.4781.4	4.79696	0.00097761
MSTRG.26566.4	4.7941	0.00345873
MSTRG.18202.2	4.79335	0.00572466
MSTRG.17397.1	4.78975	2.18661e-06
MSTRG.11397.4	4.78784	2.50529e-05
MSTRG.27743.1	4.78434	1.72475e-05
MSTRG.14733.4	4.78167	1.81863e-05
LOC_Os01g74020.1	4.77983	7.11763e-06
MSTRG.11500.1	4.77872	1.38047e-05
MSTRG.9871.1	4.7767	7.39431e-05
LOC_Os02g26700.6	4.7744	0.00148588
LOC_Os03g56010.1	4.77397	5.43402e-05
LOC_Os06g09330.2	4.76843	0.000820136
LOC_Os04g57720.1	4.76651	2.64105e-06
MSTRG.15097.2	4.76616	5.60154e-06
LOC_Os05g30500.1	4.7653	0.00264684
MSTRG.24266.1	4.76501	2.51041e-06
MSTRG.5874.7	4.76119	0.000963994
MSTRG.22395.5	4.76006	0.000467747
MSTRG.18632.3	4.75931	0.00460024
MSTRG.7914.1	4.75855	1.41817e-05
MSTRG.9350.3	4.75784	0.0209827
MSTRG.22306.2	4.75585	1.25998e-05
MSTRG.27255.2	4.754	0.000115042
MSTRG.4727.1	4.75333	4.76215e-05
MSTRG.18542.2	4.75256	6.86431e-06
MSTRG.4275.1	4.74886	2.52077e-05
MSTRG.968.4	4.74777	1.07008e-05
LOC_Os08g04370.1	4.74631	1.87504e-05
MSTRG.15154.3	4.74489	1.45209e-05
LOC_Os01g61080.1	4.74262	0.000169841
MSTRG.26748.1	4.73818	1.58398e-05
LOC_Os01g72600.1	4.73691	9.38641e-06
LOC_Os10g38189.1	4.73194	0.0169821
MSTRG.22806.7	4.73183	0.00160609
LOC_Os06g09310.1	4.7315	2.77156e-06
LOC_Os02g53890.1	4.72988	0.000127755
MSTRG.8774.1	4.72881	0.00850476
LOC_Os05g45450.1	4.7287	2.41966e-05
MSTRG.996.4	4.72831	6.28277e-05
MSTRG.2945.4	4.72479	0.000352595
MSTRG.14814.1	4.72312	2.13769e-05
MSTRG.16130.1	4.72281	2.96471e-05
MSTRG.2945.3	4.7214	2.12258e-05
LOC_Os02g53410.1	4.72	6.57507e-07
LOC_Os02g51930.1	4.71813	1.56179e-05
MSTRG.4554.2	4.7174	0.000146808
MSTRG.10538.2	4.71729	3.40137e-05
MSTRG.17694.2	4.71621	0.000766418
MSTRG.1661.5	4.71482	0.000347321
MSTRG.16916.2	4.71302	6.34389e-05
MSTRG.27534.1	4.7111	1.65694e-05
MSTRG.19742.2	4.71097	0.00161137
LOC_Os02g38890.1	4.70616	1.76515e-05
MSTRG.11631.3	4.70248	0.0204996
MSTRG.6580.6	4.70215	1.3142e-05
LOC_Os10g09240.1	4.70095	2.62863e-05
LOC_Os11g05170.1	4.70087	1.15072e-05
MSTRG.15227.2	4.70011	0.00101652
LOC_Os06g34610.1	4.69977	8.48077e-05
MSTRG.203.1	4.68986	0.00167617
MSTRG.4552.2	4.68707	0.000215676
MSTRG.9971.6	4.68636	8.94542e-05
MSTRG.2677.1	4.68604	0.000168886
MSTRG.19683.1	4.68547	4.27173e-05
LOC_Os01g09100.1	4.68454	1.43133e-05
MSTRG.16980.1	4.68404	2.88412e-05
MSTRG.2962.3	4.68272	0.00640799
LOC_Os07g44410.1	4.68008	2.17931e-06
LOC_Os04g49260.1	4.67983	4.74213e-05
MSTRG.27723.1	4.6789	9.94819e-05
LOC_Os02g26720.1	4.67811	5.0907e-06
LOC_Os07g47840.1	4.67502	1.53363e-05
MSTRG.7875.2	4.6742	0.00265615
MSTRG.18310.1	4.67295	0.000117354
LOC_Os01g71300.2	4.67282	3.24706e-05
LOC_Os02g47370.1	4.67168	0.000139713
LOC_Os06g13870.1	4.66955	1.34505e-05
LOC_Os03g08310.1	4.66889	5.96393e-06
LOC_Os10g25290.1	4.66054	2.17298e-05
MSTRG.3026.2	4.65947	0.00113715
MSTRG.19776.1	4.65879	2.07588e-05
MSTRG.7812.2	4.65182	6.39891e-05
LOC_Os11g06770.1	4.64908	2.28129e-05
LOC_Os05g11610.1	4.64571	1.4693e-05
MSTRG.23987.1	4.64332	4.94931e-05
MSTRG.10822.2	4.64311	0.000235316
MSTRG.9816.1	4.64176	3.07414e-06
MSTRG.11892.1	4.64	0.000234529
MSTRG.1242.1	4.63863	2.64105e-06
MSTRG.26512.4	4.63536	0.0070788
MSTRG.27494.5	4.63519	6.75163e-05
MSTRG.16441.5	4.63113	0.00493742
LOC_Os02g33120.1	4.6271	6.20412e-05
LOC_Os11g05810.1	4.62679	8.35387e-06
MSTRG.4983.1	4.62556	4.57913e-05
LOC_Os03g07400.1	4.62449	4.72604e-06
LOC_Os03g01910.1	4.62426	0.00268242
MSTRG.16826.2	4.62174	5.13572e-05
MSTRG.5199.5	4.62159	0.000146177
MSTRG.24762.4	4.62064	0.00393713
MSTRG.15002.1	4.62045	0.0325074
MSTRG.1137.1	4.61975	9.16206e-05
LOC_Os08g15650.1	4.61947	1.3142e-05
LOC_Os02g57440.1	4.61832	6.29677e-06
MSTRG.9014.2	4.6157	0.000168459
MSTRG.5923.1	4.61419	0.00121098
MSTRG.7168.2	4.6112	0.00111456
MSTRG.5077.2	4.61028	2.97639e-05
MSTRG.12233.6	4.60977	0.0456373
MSTRG.8282.1	4.60962	0.00900903
MSTRG.15056.3	4.60913	0.000163657
MSTRG.18339.1	4.60444	2.53105e-05
MSTRG.27957.3	4.60379	0.0275091
MSTRG.11922.3	4.60206	0.000999169
LOC_Os03g20870.1	4.59871	1.31521e-05
LOC_Os12g40330.1	4.59822	0.000216541
MSTRG.22108.4	4.58906	1.19712e-05
MSTRG.17488.2	4.58668	0.00246534
LOC_Os02g15290.1	4.58443	2.44204e-05
MSTRG.27453.1	4.58285	1.82548e-05
MSTRG.22055.5	4.58188	0.00157897
LOC_Os03g46200.1	4.58136	1.93346e-06
LOC_Os01g32380.1	4.57703	0.000139606
LOC_Os03g41390.1	4.57196	1.41383e-05
MSTRG.13736.4	4.5709	0.000260047
MSTRG.12621.1	4.56683	9.44554e-05
LOC_Os02g26770.1	4.56548	3.83714e-05
LOC_Os01g42380.1	4.56464	0.000184538
LOC_Os02g09990.1	4.56435	7.77629e-06
MSTRG.14487.2	4.56406	5.42883e-06
MSTRG.16295.1	4.56368	1.76515e-05
MSTRG.27876.4	4.56289	0.000176249
MSTRG.6044.2	4.5582	2.18661e-06
LOC_Os08g05770.1	4.55538	0.000341732
LOC_Os01g03060.1	4.55477	0.000136686
MSTRG.968.5	4.54963	0.000501178
LOC_Os02g07690.1	4.54949	1.49288e-06
MSTRG.3115.2	4.54797	0.00267734
MSTRG.25227.2	4.54452	0.00015978
MSTRG.10350.2	4.54377	4.6002e-05
MSTRG.75.4	4.54367	0.00303643
MSTRG.6289.2	4.54182	0.000264578
LOC_Os09g06719.1	4.53936	2.97609e-06
MSTRG.18414.5	4.53795	0.00138063
LOC_Os01g40070.1	4.53594	1.31584e-06
LOC_Os05g41900.3	4.53581	0.00606428
MSTRG.6614.3	4.5304	2.42209e-06
MSTRG.13195.1	4.52936	1.66316e-05
MSTRG.27258.1	4.527	0.000163529
LOC_Os04g56110.2	4.5266	0.00917261
LOC_Os02g04250.3	4.526	0.000162801
MSTRG.27894.1	4.5253	2.73308e-06
LOC_Os08g02700.1	4.52314	1.10145e-05
LOC_Os11g03370.1	4.51918	0.000849531
MSTRG.26806.2	4.51647	0.000783946
MSTRG.20102.1	4.51267	0.000332392
LOC_Os06g04230.1	4.50979	2.4293e-06
MSTRG.10996.1	4.50946	7.95508e-05
MSTRG.12132.3	4.50778	0.00238116
LOC_Os12g08930.1	4.50496	0.000781858
MSTRG.12154.2	4.50055	2.94802e-05
MSTRG.9987.1	4.50015	6.86431e-06
LOC_Os01g48290.1	4.49885	4.65349e-05
MSTRG.14843.1	4.49885	2.22464e-05
LOC_Os05g49890.3	4.49525	0.00475914
LOC_Os07g48830.1	4.49415	9.94819e-05
LOC_Os05g38860.1	4.49291	7.74402e-06
MSTRG.8297.1	4.4861	2.78353e-05
LOC_Os12g05840.1	4.48479	2.87886e-05
MSTRG.3115.5	4.48443	0.00159345
LOC_Os08g37660.1	4.48435	0.00010578
MSTRG.20669.2	4.48367	0.0021566
MSTRG.9687.4	4.48316	0.0193647
MSTRG.19972.1	4.48282	0.00018559
MSTRG.12238.6	4.47959	0.000316342
LOC_Os02g50110.1	4.47938	3.69191e-05
LOC_Os09g17146.1	4.47572	0.000132824
MSTRG.11453.2	4.47447	0.00168948
MSTRG.7479.1	4.4736	7.33298e-06
LOC_Os09g08100.1	4.47281	2.16741e-05
MSTRG.9350.8	4.46951	0.00225558
LOC_Os03g48720.1	4.46862	1.16287e-05
LOC_Os10g41930.7	4.46825	0.00661457
MSTRG.22534.5	4.46401	0.000227002
MSTRG.21265.1	4.45982	0.00105658
MSTRG.27580.2	4.45965	0.00389998
MSTRG.15451.1	4.45943	3.13648e-05
MSTRG.13428.2	4.45718	2.89502e-05
MSTRG.2403.1	4.45588	0.00786797
LOC_Os08g43640.1	4.45584	0.000156509
MSTRG.27304.6	4.45553	0.000389136
MSTRG.21789.3	4.45527	0.00080338
LOC_Os10g38150.1	4.45461	1.80959e-05
LOC_Os05g34830.1	4.449	0.00437849
LOC_Os03g50480.2	4.44372	6.86431e-06
MSTRG.22464.1	4.44358	0.000476895
MSTRG.7109.5	4.44097	0.000191734
MSTRG.24931.1	4.43923	0.000176249
MSTRG.8929.2	4.43577	0.00169264
MSTRG.525.1	4.43465	2.67893e-06
MSTRG.15574.1	4.43306	9.74121e-05
LOC_Os10g23820.2	4.43147	1.84166e-05
LOC_Os05g49940.1	4.43138	4.06831e-05
LOC_Os01g63060.1	4.42472	0.00347904
MSTRG.18192.3	4.42431	2.20624e-05
MSTRG.429.2	4.42425	0.00299296
MSTRG.8569.14	4.4226	0.0235173
MSTRG.1568.1	4.42033	0.00145433
MSTRG.17694.3	4.41652	0.000215783
LOC_Os02g44250.1	4.41495	0.000115042
MSTRG.837.1	4.41219	0.000175245
MSTRG.20620.1	4.4102	7.02578e-05
LOC_Os11g05530.1	4.40951	4.53555e-06
MSTRG.21013.2	4.40922	5.74043e-05
LOC_Os02g50730.1	4.40896	1.4355e-06
MSTRG.7712.6	4.40832	0.0042045
LOC_Os04g49510.4	4.4073	0.00251033
MSTRG.19857.2	4.40714	0.0141813
LOC_Os04g57600.1	4.40533	0.0347349
MSTRG.23983.2	4.40403	0.00338107
MSTRG.23636.1	4.40165	0.000148453
LOC_Os04g56640.2	4.40154	3.17427e-05
MSTRG.12997.4	4.39907	0.000110572
MSTRG.4558.1	4.3972	3.39361e-05
MSTRG.17360.1	4.39497	1.19712e-05
MSTRG.3773.3	4.39377	1.26366e-05
MSTRG.21721.2	4.39361	0.00101287
MSTRG.1852.1	4.39024	6.34127e-05
MSTRG.6373.2	4.38719	0.000421482
MSTRG.17848.2	4.38696	0.000556384
MSTRG.13207.1	4.38281	3.25218e-05
LOC_Os11g03660.1	4.38222	8.66791e-05
LOC_Os06g11240.1	4.38203	6.56495e-06
LOC_Os03g49450.1	4.3808	0.00613373
LOC_Os07g35190.1	4.37566	2.48581e-05
MSTRG.19570.1	4.37496	8.4335e-06
LOC_Os07g48900.1	4.3724	1.04776e-05
MSTRG.28109.5	4.37155	0.00103945
MSTRG.16547.4	4.37129	0.000978174
LOC_Os03g14370.1	4.37113	0.00497479
LOC_Os05g23470.1	4.37014	0.000168459
MSTRG.872.7	4.36991	0.00725294
MSTRG.362.3	4.36773	0.00622389
MSTRG.25604.1	4.36754	1.83183e-05
LOC_Os04g35534.1	4.3666	7.31323e-06
MSTRG.22768.1	4.36458	7.56366e-05
MSTRG.1534.4	4.36214	3.57932e-05
MSTRG.18318.1	4.3617	0.0034797
LOC_Os11g37230.2	4.36116	5.60154e-06
MSTRG.24512.2	4.35932	0.0010122
MSTRG.2476.1	4.35881	0.000669116
LOC_Os02g43790.1	4.35618	5.31797e-06
LOC_Os02g21040.1	4.35564	6.08473e-06
LOC_Os01g73200.1	4.35403	1.22114e-05
LOC_Os07g42220.1	4.34961	0.0447744
LOC_Os03g47530.1	4.34803	2.38827e-05
MSTRG.19173.1	4.34771	0.0152894
LOC_Os03g43770.1	4.34728	2.04586e-05
LOC_Os12g41110.1	4.3466	7.97955e-05
LOC_Os12g29400.1	4.34627	5.42883e-06
LOC_Os02g53750.1	4.34337	0.000162801
MSTRG.22309.2	4.34229	0.00220124
MSTRG.11361.2	4.34132	0.0292582
MSTRG.12864.2	4.33963	0.000550976
MSTRG.17140.6	4.33723	0.000232345
LOC_Os02g50390.1	4.33636	3.91386e-05
LOC_Os02g55610.1	4.33406	2.82222e-05
LOC_Os09g36600.2	4.33364	1.39368e-05
MSTRG.13987.1	4.32491	0.000108797
MSTRG.13642.2	4.32398	2.97294e-05
LOC_Os02g08440.3	4.32291	0.0346079
MSTRG.9301.2	4.32265	0.0101547
MSTRG.27418.1	4.32253	0.00229955
LOC_Os02g44470.1	4.31984	0.000282611
MSTRG.10090.1	4.3195	0.000431245
MSTRG.26028.1	4.31759	0.00057118
MSTRG.6518.5	4.31751	0.0435088
LOC_Os11g47550.1	4.31624	0.000125045
MSTRG.15510.1	4.31605	4.06772e-05
MSTRG.15248.6	4.31368	0.00477232
MSTRG.15248.7	4.31353	0.00505145
LOC_Os08g02030.1	4.3132	3.74598e-05
MSTRG.18535.5	4.31213	0.0025498
MSTRG.23934.3	4.31063	0.000650388
MSTRG.9633.2	4.30871	0.000134898
LOC_Os05g02990.3	4.30402	0.00308665
MSTRG.18511.1	4.30005	5.60154e-06
LOC_Os07g02850.1	4.29908	6.98155e-05
MSTRG.14877.3	4.29876	0.0293598
MSTRG.5550.1	4.29664	2.25994e-05
LOC_Os05g39930.1	4.29448	2.27261e-05
MSTRG.13785.7	4.29269	0.0209021
LOC_Os06g05470.1	4.28948	1.74291e-06
LOC_Os08g30730.1	4.2889	0.000471898
MSTRG.16938.1	4.28748	9.0434e-06
MSTRG.17498.2	4.28724	0.00103513
MSTRG.15325.2	4.28467	0.0285167
MSTRG.9809.1	4.28088	0.000103528
MSTRG.8636.2	4.27912	0.000355751
MSTRG.4347.6	4.27652	0.000137733
LOC_Os03g55590.3	4.27543	0.0217414
MSTRG.20778.10	4.27322	0.0266457
MSTRG.3805.2	4.27253	0.00125816
MSTRG.2272.2	4.2715	0.000150589
MSTRG.21595.1	4.27143	0.00333394
LOC_Os03g21000.2	4.27102	2.86655e-05
MSTRG.21509.4	4.27095	0.0307953
LOC_Os11g16470.2	4.27061	2.93773e-05
LOC_Os10g23050.1	4.27045	7.14512e-05
LOC_Os01g04050.1	4.26985	0.0217172
MSTRG.10129.1	4.26491	5.08064e-05
MSTRG.15398.1	4.26231	0.000146409
LOC_Os05g27730.1	4.26125	0.0160084
MSTRG.15573.4	4.26035	0.00158408
MSTRG.20414.2	4.26021	0.00345953
MSTRG.11017.9	4.25928	8.2155e-05
MSTRG.20216.3	4.25656	0.0389058
MSTRG.12386.1	4.25635	4.20292e-06
MSTRG.4708.4	4.25332	0.00217952
LOC_Os08g19210.2	4.25202	5.39586e-06
LOC_Os10g36703.1	4.25096	6.57507e-07
LOC_Os10g21790.1	4.25025	0.00195285
MSTRG.15448.3	4.24523	0.0004347
LOC_Os01g40630.3	4.24477	2.25994e-05
LOC_Os01g19740.1	4.24465	0.000387561
MSTRG.1463.1	4.24417	0.000116199
LOC_Os12g39330.1	4.24375	0.000254806
MSTRG.26345.2	4.24264	7.5992e-05
MSTRG.13142.1	4.24225	0.00105721
MSTRG.17906.3	4.24115	0.000129187
MSTRG.1772.1	4.24063	0.000210843
LOC_Os09g21230.5	4.2397	0.0058673
LOC_Os09g17730.1	4.23431	0.020055
LOC_Os08g07630.1	4.23179	6.56495e-06
LOC_Os03g18740.1	4.23156	1.04877e-06
MSTRG.3307.6	4.23103	0.000352335
MSTRG.25912.1	4.22969	0.00283341
MSTRG.7644.5	4.22879	0.00097761
MSTRG.17211.1	4.22688	0.000854752
MSTRG.17803.8	4.22296	0.0315538
LOC_Os02g46500.1	4.22278	1.04398e-05
MSTRG.3711.1	4.22223	0.00013349
LOC_Os01g68650.1	4.22028	2.09645e-06
MSTRG.8774.2	4.2202	0.00122262
MSTRG.26101.1	4.21671	0.00595537
LOC_Os01g29330.1	4.21621	0.000380163
MSTRG.18094.3	4.21207	0.000645206
MSTRG.6533.7	4.20883	0.000435445
MSTRG.2140.8	4.20397	0.000105706
LOC_Os03g05910.2	4.20325	0.0110158
MSTRG.1661.4	4.20065	9.65195e-05
MSTRG.6750.4	4.20031	6.48353e-05
LOC_Os08g09020.1	4.19868	6.76295e-05
MSTRG.1214.1	4.19806	0.000734119
LOC_Os05g50570.1	4.19741	0.000279181
MSTRG.14733.5	4.1968	2.09443e-05
MSTRG.17906.8	4.19659	0.000412564
LOC_Os03g44010.2	4.19557	0.0124643
LOC_Os07g02880.1	4.19435	9.69373e-05
MSTRG.23108.2	4.19217	0.00331489
MSTRG.12155.3	4.1914	0.00173263
MSTRG.27336.3	4.18799	0.00042246
LOC_Os05g07690.3	4.18737	0.00132419
LOC_Os08g07620.1	4.18591	0.000390619
MSTRG.26217.5	4.18502	0.000482718
MSTRG.26702.2	4.18408	0.00366753
MSTRG.1002.1	4.18398	0.000231807
MSTRG.6238.2	4.18342	0.016099
MSTRG.15946.3	4.18157	3.74598e-05
MSTRG.16441.6	4.18148	0.0169945
MSTRG.5740.2	4.18039	7.96996e-06
MSTRG.17311.5	4.17994	0.0021694
MSTRG.8191.4	4.17946	2.24342e-05
MSTRG.2945.10	4.17878	3.45772e-05
MSTRG.13212.8	4.17449	2.36412e-05
LOC_Os06g40760.1	4.17406	0.000299939
LOC_Os05g11620.1	4.17277	0.000133182
LOC_Os01g72370.1	4.17166	0.00324515
LOC_Os07g14150.3	4.1699	0.0118175
LOC_Os07g08840.3	4.16842	0.00277869
MSTRG.17498.1	4.16511	0.00100891
LOC_Os07g44110.1	4.1645	0.0102388
MSTRG.15236.3	4.16428	0.000479998
LOC_Os04g59140.1	4.164	1.39006e-06
MSTRG.9309.1	4.16394	0.00107284
MSTRG.6573.4	4.16356	0.00662079
MSTRG.19759.1	4.16303	0.0104422
LOC_Os04g33820.1	4.1608	2.19619e-05
MSTRG.10394.1	4.15838	1.87504e-05
MSTRG.26566.6	4.15734	0.000924749
MSTRG.10313.8	4.15654	0.00242856
MSTRG.24883.4	4.15571	0.0015812
MSTRG.11641.3	4.15289	0.000550049
MSTRG.3922.7	4.15178	2.24543e-05
MSTRG.1900.10	4.15149	0.00765966
MSTRG.24584.1	4.15131	4.65438e-05
LOC_Os03g60760.1	4.15072	0.000334622
MSTRG.18344.2	4.14764	2.38442e-05
LOC_Os03g03200.1	4.14705	7.97839e-05
MSTRG.15056.1	4.14654	0.000531302
MSTRG.24842.2	4.14583	2.9194e-05
MSTRG.24167.1	4.14333	4.06058e-05
LOC_Os12g42850.3	4.14118	8.43445e-05
MSTRG.22678.1	4.13838	1.87504e-05
MSTRG.3896.3	4.13787	0.000295539
MSTRG.2554.1	4.13774	2.28586e-05
MSTRG.7311.1	4.1376	6.44372e-05
MSTRG.10316.1	4.13701	4.77066e-05
MSTRG.19540.1	4.13567	0.000106675
MSTRG.3316.2	4.13481	0.00608325
LOC_Os04g45370.1	4.13478	1.99506e-05
MSTRG.3026.7	4.13429	0.00144832
LOC_Os06g09190.1	4.13423	1.43034e-05
MSTRG.11206.3	4.13385	0.00849091
MSTRG.9825.1	4.13367	0.000639795
MSTRG.21553.1	4.13326	0.022056
MSTRG.4244.1	4.13039	0.000333519
MSTRG.2174.1	4.13004	0.000109718
LOC_Os04g31924.2	4.12927	0.00313689
MSTRG.20325.4	4.12768	0.000414474
LOC_Os05g45110.1	4.12711	9.65195e-05
LOC_Os07g03600.1	4.123	1.08917e-06
MSTRG.14748.8	4.12254	0.00110838
LOC_Os03g08550.2	4.12166	0.00650848
MSTRG.26438.9	4.12017	0.0023624
MSTRG.18412.2	4.11997	2.03658e-05
MSTRG.17346.1	4.11803	0.00836185
MSTRG.22053.4	4.11421	0.000617031
MSTRG.27993.2	4.10875	0.0236044
LOC_Os10g39870.1	4.10712	2.18661e-06
MSTRG.12402.1	4.10644	7.73178e-05
LOC_Os01g17330.2	4.10583	0.000285076
LOC_Os05g36100.1	4.10536	2.97639e-05
MSTRG.19321.3	4.10525	6.69257e-05
LOC_Os06g40650.4	4.10477	0.00273424
LOC_Os02g51770.2	4.10446	0.00540309
LOC_Os03g51430.2	4.101	0.000106977
MSTRG.3316.1	4.09917	0.0141058
MSTRG.4459.2	4.09859	0.000138586
MSTRG.9414.5	4.09779	6.92846e-05
LOC_Os07g02800.3	4.0975	0.000631678
MSTRG.971.3	4.09743	0.00205766
MSTRG.18406.1	4.0968	0.00152913
MSTRG.22437.1	4.09177	0.00644715
MSTRG.21928.2	4.08815	0.000303934
LOC_Os10g08011.1	4.08737	7.06732e-05
MSTRG.21964.3	4.08658	0.00258568
MSTRG.16805.8	4.08621	0.000198413
MSTRG.25334.2	4.08501	0.000193982
LOC_Os07g37320.1	4.08462	0.023645
MSTRG.17422.3	4.07922	0.00144807
MSTRG.13707.1	4.07917	0.022234
LOC_Os06g36930.1	4.0767	0.000348064
LOC_Os02g50250.1	4.07616	7.75402e-06
MSTRG.13935.1	4.07549	1.10145e-05
MSTRG.14780.6	4.07537	0.00119371
LOC_Os01g46750.2	4.07289	0.000323023
MSTRG.12704.3	4.07272	0.000259426
MSTRG.7616.1	4.07073	7.35003e-05
MSTRG.21742.6	4.07051	0.00322289
MSTRG.17701.3	4.06878	3.87276e-05
MSTRG.18180.2	4.06569	8.68218e-05
MSTRG.17802.3	4.06565	0.0158196
MSTRG.10814.9	4.06515	0.000398918
LOC_Os01g40430.1	4.06207	4.95367e-05
MSTRG.1959.2	4.06187	0.000315816
MSTRG.9751.6	4.05967	0.0101102
LOC_Os11g07020.7	4.05621	0.00131184
MSTRG.10285.2	4.0561	0.000473306
MSTRG.11667.3	4.05376	0.00103513
LOC_Os01g60690.1	4.05323	0.000511568
MSTRG.8086.2	4.04761	0.00139663
MSTRG.13137.2	4.04713	0.000250471
MSTRG.8463.1	4.04429	0.00139389
MSTRG.22440.7	4.04318	0.000305528
MSTRG.27368.5	4.04039	0.0113622
LOC_Os05g24660.1	4.03914	9.07441e-06
MSTRG.17793.1	4.03807	2.93773e-05
MSTRG.12747.1	4.03636	0.000128066
LOC_Os05g48210.1	4.03461	7.79028e-06
MSTRG.16646.1	4.03429	5.81563e-05
MSTRG.26225.3	4.02972	2.75768e-05
LOC_Os04g52840.2	4.02908	0.000412437
MSTRG.5245.5	4.02645	2.69763e-05
LOC_Os01g50400.1	4.02576	7.83543e-06
MSTRG.25337.2	4.02369	0.0168084
MSTRG.13291.1	4.02305	8.83932e-06
LOC_Os11g47500.1	4.02286	7.31323e-06
MSTRG.20674.1	4.02018	0.000388814
LOC_Os07g33270.1	4.01912	4.05265e-05
MSTRG.8947.3	4.01531	0.0136129
LOC_Os06g43590.3	4.01416	0.00203618
MSTRG.17699.2	4.00936	0.000355575
LOC_Os03g20949.2	4.00856	0.000703955
MSTRG.26566.1	4.00739	0.00275071
MSTRG.27828.1	4.00652	0.000100657
MSTRG.17462.9	4.00631	0.000612665
LOC_Os02g36340.2	4.00613	0.00881181
LOC_Os06g46970.1	4.00436	6.85228e-05
LOC_Os12g09570.2	4.00324	0.000703283
MSTRG.7791.1	4.00304	0.000237348
MSTRG.12248.1	4.00303	1.51696e-05
MSTRG.12663.2	4.00145	2.11864e-05
LOC_Os04g46970.1	3.99905	3.28761e-05
LOC_Os01g64470.1	3.99878	1.23505e-05
MSTRG.24932.5	3.99459	0.0110717
MSTRG.22821.8	3.99344	5.60154e-06
MSTRG.7407.1	3.99326	0.000276809
MSTRG.8535.6	3.99146	0.000105706
LOC_Os05g48240.4	3.99038	0.00128692
MSTRG.8947.1	3.98976	0.0044627
LOC_Os03g17480.1	3.98946	0.000225242
MSTRG.9892.5	3.9856	0.0118778
MSTRG.15153.1	3.98434	0.000494115
MSTRG.18354.3	3.98398	4.65438e-05
MSTRG.24035.3	3.98339	0.0109877
MSTRG.1756.2	3.97761	0.000142347
MSTRG.17145.2	3.97652	0.0244215
MSTRG.11509.2	3.9727	0.00556026
MSTRG.14487.3	3.96943	0.000430625
MSTRG.12885.1	3.96931	0.00151325
LOC_Os09g32960.2	3.96819	0.00023972
LOC_Os10g37570.1	3.96552	6.48353e-05
MSTRG.17505.6	3.96533	0.0222011
MSTRG.23468.4	3.96108	0.00330259
MSTRG.5838.4	3.95956	0.000237701
LOC_Os10g05730.2	3.95955	4.09374e-06
MSTRG.17505.8	3.95773	2.54342e-05
MSTRG.3105.1	3.95527	8.54112e-05
MSTRG.12526.6	3.95484	0.00446194
LOC_Os05g46480.4	3.9545	0.000889366
MSTRG.879.6	3.95425	0.00598973
MSTRG.13379.3	3.95013	0.0017306
MSTRG.7613.1	3.94924	0.000113915
LOC_Os01g47570.1	3.94819	0.000212666
LOC_Os01g41010.1	3.94741	0.02834
MSTRG.6518.12	3.94611	0.00733888
LOC_Os07g48710.1	3.94562	1.5592e-05
MSTRG.5874.8	3.94347	0.000225783
MSTRG.16993.11	3.94247	0.00491954
MSTRG.9356.1	3.94155	0.000225335
LOC_Os12g32630.2	3.94081	0.00159136
LOC_Os10g42320.1	3.93979	3.49146e-06
MSTRG.19722.1	3.93941	0.00011445
MSTRG.8715.3	3.9394	2.00678e-05
MSTRG.9284.3	3.93916	0.04894
MSTRG.4583.1	3.93844	2.24373e-05
LOC_Os05g01940.1	3.93703	3.2568e-06
LOC_Os06g46470.1	3.93413	5.17667e-05
MSTRG.13919.1	3.93391	0.000268777
LOC_Os03g51470.1	3.93306	0.00136195
LOC_Os09g16910.2	3.93166	0.0015003
LOC_Os01g51030.1	3.93163	5.07369e-06
MSTRG.27682.2	3.92894	0.000223695
MSTRG.13379.6	3.9266	0.00132419
MSTRG.14171.1	3.92659	0.00143503
LOC_Os02g50845.1	3.92657	3.13648e-05
MSTRG.7875.1	3.92382	0.0136653
MSTRG.2040.1	3.92175	0.00265648
MSTRG.872.8	3.92086	0.000154184
MSTRG.23170.1	3.91966	0.0425761
MSTRG.1542.1	3.91848	4.76195e-05
MSTRG.6669.1	3.9183	0.00131196
MSTRG.23401.1	3.91785	0.00129127
LOC_Os10g22070.1	3.91648	2.33802e-06
MSTRG.15083.2	3.91551	6.47835e-05
MSTRG.26946.3	3.91372	0.00355892
LOC_Os04g11980.2	3.91303	7.23279e-05
LOC_Os06g03810.1	3.91298	3.13648e-05
MSTRG.25256.1	3.91288	9.80698e-05
MSTRG.3799.4	3.91202	0.0124438
LOC_Os01g10640.1	3.90789	7.57879e-05
LOC_Os02g27880.1	3.90737	0.000216962
LOC_Os01g49160.1	3.9061	0.00156072
MSTRG.19328.1	3.90594	4.32257e-05
MSTRG.7745.1	3.90531	1.21141e-05
MSTRG.17808.4	3.9034	2.92597e-05
MSTRG.26438.14	3.90283	0.00229101
MSTRG.3636.3	3.90154	0.00111486
MSTRG.28033.10	3.89967	0.00277628
MSTRG.9735.1	3.89855	0.0122606
MSTRG.10265.4	3.89671	9.46411e-05
MSTRG.17465.2	3.89334	0.000903864
LOC_Os10g34010.1	3.88742	5.09743e-05
MSTRG.3132.1	3.88672	0.000813265
LOC_Os01g52730.1	3.8852	9.88064e-06
LOC_Os11g14190.2	3.88517	1.99966e-05
MSTRG.17933.1	3.88233	0.00060457
LOC_Os02g03280.3	3.8809	4.75585e-05
MSTRG.13086.5	3.88009	0.000232576
MSTRG.19864.1	3.87962	2.96287e-05
MSTRG.1975.5	3.87961	2.49111e-05
MSTRG.17898.3	3.87569	0.000250499
LOC_Os06g34560.1	3.87381	0.000452368
LOC_Os05g39720.1	3.87335	0.0056078
MSTRG.3297.1	3.87047	0.000414338
MSTRG.2752.5	3.86272	0.00736392
LOC_Os06g50890.1	3.8595	0.00902555
MSTRG.3482.3	3.85864	0.00123334
MSTRG.8636.4	3.85659	0.00158922
LOC_Os09g17190.1	3.85596	0.000169345
LOC_Os10g20240.1	3.85479	0.0229491
MSTRG.4600.4	3.8541	0.00034437
MSTRG.22130.2	3.85191	0.00566265
LOC_Os08g29590.1	3.85162	0.0054844
MSTRG.22306.4	3.85032	0.000246327
MSTRG.20835.3	3.84987	0.0117566
LOC_Os05g08730.1	3.84946	0.0193167
MSTRG.2129.7	3.84849	0.00114712
MSTRG.24084.1	3.84768	0.000218666
MSTRG.19870.3	3.84743	0.000101112
MSTRG.7712.4	3.84713	0.0312695
MSTRG.3001.1	3.84693	0.000207622
MSTRG.16656.2	3.84565	0.000208428
LOC_Os03g47280.1	3.84543	3.65658e-05
LOC_Os06g23290.5	3.84264	0.00523723
MSTRG.3712.4	3.8425	0.000641443
MSTRG.22806.4	3.84243	0.000670143
MSTRG.19727.8	3.84215	0.000270147
LOC_Os02g09980.1	3.84187	5.66319e-05
LOC_Os02g37290.1	3.84111	3.19018e-05
MSTRG.16703.2	3.83966	0.000339022
MSTRG.10750.1	3.83934	0.00050679
MSTRG.16306.7	3.83772	0.00114662
MSTRG.17779.1	3.83748	0.00804305
MSTRG.10814.6	3.83536	0.00313575
LOC_Os04g57200.2	3.83343	3.08732e-05
LOC_Os05g35740.3	3.83312	2.07833e-05
LOC_Os07g34589.6	3.8329	7.49702e-05
LOC_Os03g14440.1	3.83279	3.74598e-05
MSTRG.19287.6	3.82658	0.00415727
MSTRG.24809.4	3.82653	0.0329987
MSTRG.10814.7	3.82546	0.000319888
MSTRG.14032.2	3.82455	0.000173922
MSTRG.22309.3	3.82066	0.0025692
MSTRG.17378.1	3.82065	0.000244195
LOC_Os11g09010.1	3.82034	0.00651448
MSTRG.2112.3	3.82014	0.00677833
LOC_Os02g41510.1	3.81836	6.21531e-06
MSTRG.13976.6	3.81825	0.0214794
MSTRG.10631.3	3.81725	0.000737968
MSTRG.13410.1	3.81572	0.000860793
LOC_Os07g43970.1	3.81414	1.99506e-05
MSTRG.19727.1	3.81404	0.0054822
MSTRG.15675.1	3.81366	0.0105626
MSTRG.25077.4	3.81132	5.97091e-05
MSTRG.13086.7	3.81086	0.000159175
MSTRG.12885.6	3.80999	0.000107407
LOC_Os12g43870.1	3.80929	0.00031898
LOC_Os03g09170.1	3.80517	1.17739e-05
LOC_Os05g25260.1	3.803	2.03742e-05
MSTRG.27613.1	3.80209	7.48727e-05
MSTRG.12997.5	3.80082	0.00966125
LOC_Os08g36910.2	3.79939	0.00349784
LOC_Os03g47160.1	3.79886	0.000109188
MSTRG.3237.2	3.79858	9.0434e-06
LOC_Os03g52370.1	3.7983	0.0241716
LOC_Os12g07030.1	3.79829	1.25634e-05
MSTRG.5235.3	3.79799	4.10127e-05
MSTRG.15752.1	3.79727	0.000103081
MSTRG.14825.2	3.79665	3.12106e-05
MSTRG.27703.4	3.7963	0.000641743
LOC_Os07g36090.3	3.79552	6.01825e-05
MSTRG.7435.1	3.7912	0.000101788
MSTRG.8444.1	3.79074	2.06995e-05
MSTRG.4686.3	3.78982	0.000463679
MSTRG.879.2	3.78914	0.00103708
MSTRG.10350.3	3.78799	0.00417624
LOC_Os03g14370.2	3.78737	0.00675473
MSTRG.4434.5	3.78729	0.00131696
LOC_Os11g44940.2	3.78501	0.00103513
MSTRG.7459.2	3.78402	0.000173274
LOC_Os08g07020.1	3.78376	2.72322e-05
LOC_Os08g43210.1	3.78188	7.97774e-05
LOC_Os07g46570.1	3.78172	7.31323e-06
MSTRG.24943.3	3.78114	0.000984763
LOC_Os08g34290.1	3.77986	9.62038e-05
MSTRG.19362.2	3.77971	0.0103928
MSTRG.13976.1	3.77919	0.0147005
MSTRG.10891.1	3.77899	0.000191857
MSTRG.20041.4	3.77891	0.00999919
LOC_Os08g05780.1	3.77868	1.64477e-05
LOC_Os07g22680.1	3.77859	0.000149693
MSTRG.2566.6	3.77606	0.000656195
LOC_Os07g33280.1	3.7746	8.71729e-06
LOC_Os07g05830.1	3.77386	4.17753e-05
LOC_Os05g40420.3	3.77251	0.00131307
MSTRG.8394.3	3.77216	0.0115489
MSTRG.13919.4	3.77081	8.33097e-05
MSTRG.26410.4	3.76944	0.00101652
MSTRG.13232.3	3.76778	0.0215203
MSTRG.5177.2	3.76712	0.0100236
LOC_Os05g34150.1	3.76705	0.0001088
LOC_Os12g01040.1	3.76637	6.93346e-05
MSTRG.2701.2	3.76596	1.51637e-05
MSTRG.517.3	3.76488	6.01825e-05
MSTRG.12997.1	3.7645	0.00695076
MSTRG.18053.2	3.76251	0.00513486
MSTRG.18060.2	3.76117	0.000432441
LOC_Os04g53190.2	3.76101	0.0148754
MSTRG.6580.5	3.75854	0.000718775
LOC_Os02g52170.1	3.75682	0.000175651
MSTRG.15275.1	3.753	0.000171901
MSTRG.27712.6	3.75168	0.00237247
LOC_Os02g04860.1	3.75066	0.00103248
MSTRG.24853.2	3.74777	0.00822941
MSTRG.4678.1	3.74623	0.00113471
MSTRG.5926.7	3.74249	0.00465333
LOC_Os01g66270.1	3.74152	5.25543e-05
MSTRG.7168.4	3.74099	0.00430465
MSTRG.14487.9	3.73945	0.0198743
LOC_Os11g47530.1	3.73871	8.09982e-05
LOC_Os01g03980.1	3.73793	2.48581e-05
MSTRG.5926.1	3.73738	0.0483544
LOC_Os07g39860.1	3.7359	0.000239033
LOC_Os06g51480.2	3.73495	0.00448828
MSTRG.4781.10	3.73405	0.00060381
MSTRG.17906.2	3.73361	3.24706e-05
MSTRG.4155.5	3.73271	0.000352595
MSTRG.1970.3	3.73218	0.000775312
MSTRG.20894.1	3.73205	0.000196936
MSTRG.26055.1	3.73192	0.00864775
MSTRG.5561.2	3.73026	0.000371522
MSTRG.1085.3	3.72994	0.00713764
MSTRG.2355.1	3.72883	0.000243019
MSTRG.22435.3	3.72683	4.64848e-05
LOC_Os02g03040.2	3.72543	0.00180664
MSTRG.968.1	3.72523	0.00199259
LOC_Os05g10480.1	3.72481	0.00024014
LOC_Os03g05390.13	3.72478	0.00170764
MSTRG.26755.1	3.72469	0.000612907
LOC_Os05g10754.2	3.71877	0.000415334
LOC_Os04g57810.3	3.7183	2.95958e-05
LOC_Os02g24330.2	3.71599	0.000467014
LOC_Os03g18070.1	3.71497	0.0211541
LOC_Os03g57520.1	3.71491	4.65438e-05
MSTRG.22811.3	3.7141	0.015907
LOC_Os07g40550.2	3.71285	0.0020245
MSTRG.23998.4	3.70957	0.00189105
MSTRG.9771.2	3.70952	0.0173854
LOC_Os10g32509.1	3.70876	0.000303421
MSTRG.13215.2	3.70802	0.00175675
MSTRG.25207.4	3.70529	0.0124856
MSTRG.17324.3	3.70488	0.000133628
LOC_Os08g09010.1	3.70366	6.86431e-06
LOC_Os02g13260.1	3.70091	1.87572e-05
MSTRG.13039.2	3.70027	0.000823132
MSTRG.8997.3	3.69991	0.0037609
MSTRG.24377.4	3.69726	0.000571609
MSTRG.6580.2	3.69373	0.00483812
LOC_Os04g49680.1	3.69356	1.10145e-05
MSTRG.11204.4	3.69273	0.000236232
MSTRG.19134.3	3.69203	0.00144206
LOC_Os10g32940.1	3.69203	8.23367e-05
MSTRG.8604.1	3.69201	0.000525299
MSTRG.18030.4	3.69102	0.0202722
MSTRG.15148.2	3.69048	0.000295464
MSTRG.10575.1	3.68722	0.000794581
LOC_Os10g38640.1	3.68721	0.00035389
MSTRG.23280.3	3.68594	4.94679e-05
MSTRG.18200.6	3.68575	0.00226988
MSTRG.13597.1	3.68546	8.35387e-06
MSTRG.14858.1	3.68396	0.00276013
LOC_Os02g33600.1	3.67984	2.73999e-06
LOC_Os08g43760.1	3.67984	0.000101393
MSTRG.27770.2	3.67868	4.34417e-05
MSTRG.13442.2	3.67767	0.00321615
LOC_Os10g34450.1	3.67616	0.00120654
MSTRG.1651.1	3.67365	0.00132291
MSTRG.17464.2	3.67251	0.000609181
MSTRG.14267.1	3.66959	0.000726143
MSTRG.12468.1	3.6671	0.00612431
MSTRG.1661.3	3.66695	0.000208428
MSTRG.25153.1	3.66637	0.000941222
MSTRG.26000.3	3.66489	0.0142693
MSTRG.748.5	3.66455	0.00713839
LOC_Os12g39620.2	3.66159	0.0135083
MSTRG.18675.2	3.65816	0.000522107
MSTRG.14416.4	3.65772	0.0269472
MSTRG.7644.3	3.65656	0.000411708
MSTRG.24839.3	3.6553	0.0092478
MSTRG.6639.5	3.65277	0.000125477
MSTRG.25110.1	3.65273	0.00553374
LOC_Os05g49960.1	3.65231	0.000445918
LOC_Os05g48860.1	3.65169	1.34474e-05
MSTRG.13162.4	3.64927	0.000293344
LOC_Os04g33350.1	3.64652	0.000263251
MSTRG.9014.9	3.64641	4.65435e-05
MSTRG.19303.1	3.64482	0.000105006
LOC_Os11g01050.1	3.63845	2.91482e-05
MSTRG.22628.1	3.63677	3.93486e-05
MSTRG.15104.2	3.63612	2.67524e-05
MSTRG.12295.1	3.63609	0.00615773
MSTRG.16628.2	3.63582	7.4326e-05
LOC_Os08g34790.1	3.63557	0.0121526
MSTRG.10253.2	3.63457	0.000505416
MSTRG.4708.5	3.63429	0.0155548
LOC_Os05g03590.1	3.63355	4.05265e-05
MSTRG.22999.1	3.63039	0.000598314
MSTRG.20437.1	3.63023	0.0126311
MSTRG.1698.1	3.62979	0.010795
MSTRG.5316.2	3.62844	0.000756182
MSTRG.5234.2	3.62772	0.000105355
MSTRG.18168.1	3.62633	0.000136287
LOC_Os03g57760.1	3.6245	0.000292449
LOC_Os04g58810.1	3.62445	7.92066e-06
LOC_Os10g39860.1	3.62382	9.32864e-05
MSTRG.13593.2	3.62237	0.030073
LOC_Os12g42860.2	3.62235	0.00287086
LOC_Os02g07110.1	3.62143	0.000338145
MSTRG.12238.5	3.62096	0.00482725
MSTRG.3713.1	3.62068	4.27623e-05
MSTRG.6655.4	3.62051	0.00273631
MSTRG.24122.2	3.61996	5.54148e-05
LOC_Os12g33165.1	3.61957	9.00395e-05
LOC_Os01g52740.1	3.61826	0.000167777
LOC_Os05g25630.1	3.61783	0.0029138
LOC_Os04g08350.2	3.6164	0.0410149
LOC_Os05g32860.1	3.61384	0.000560175
MSTRG.18206.2	3.61365	0.00168605
LOC_Os01g37750.1	3.61133	0.000112784
LOC_Os01g57460.1	3.61046	1.15128e-05
MSTRG.27506.1	3.6097	0.00137157
MSTRG.14451.1	3.60908	0.00408983
MSTRG.8287.3	3.60879	0.0118433
LOC_Os03g12510.1	3.60424	0.0111983
LOC_Os03g03334.1	3.60381	0.000389245
MSTRG.21763.1	3.60378	0.000190362
LOC_Os02g26810.1	3.6033	1.35442e-05
MSTRG.8482.2	3.60227	1.74648e-05
MSTRG.560.2	3.59802	0.00125246
MSTRG.10747.3	3.5976	2.13485e-05
MSTRG.16850.4	3.59631	5.75863e-05
MSTRG.17429.2	3.59615	0.00292462
MSTRG.7448.3	3.59473	0.00663154
LOC_Os05g34500.1	3.59393	1.08917e-06
MSTRG.2206.1	3.59339	5.55448e-05
LOC_Os01g42400.1	3.59228	0.000182896
MSTRG.11481.3	3.58925	5.28108e-05
MSTRG.9351.7	3.58828	0.00323668
LOC_Os02g07170.1	3.58698	0.045956
MSTRG.6637.4	3.58588	0.000188825
LOC_Os12g04490.1	3.58516	0.000349344
MSTRG.18807.10	3.5835	0.00332841
MSTRG.11934.3	3.58239	0.000965712
MSTRG.6855.2	3.58049	0.00196149
MSTRG.8282.4	3.58047	0.00117647
MSTRG.22960.1	3.58045	0.000136873
MSTRG.18920.5	3.57989	0.000742335
LOC_Os08g09240.3	3.57926	0.00115979
LOC_Os07g02690.1	3.57922	0.000585599
LOC_Os05g45070.1	3.5778	0.000147201
MSTRG.13440.2	3.5765	0.00010831
LOC_Os03g15960.1	3.57555	1.68664e-05
MSTRG.9684.2	3.57513	0.000357864
MSTRG.21640.2	3.57413	0.00077996
MSTRG.8484.2	3.57394	0.000476116
MSTRG.25830.3	3.57265	0.00766446
MSTRG.3059.3	3.57143	0.000145369
LOC_Os05g03160.1	3.56657	0.000182896
MSTRG.5382.3	3.56617	0.000169779
MSTRG.20197.2	3.56564	0.00366619
MSTRG.22518.2	3.56427	0.000325522
MSTRG.22417.4	3.56372	0.000232576
LOC_Os03g19720.1	3.56339	3.84801e-06
MSTRG.26032.1	3.56251	0.00327197
MSTRG.23490.1	3.56236	0.000140441
LOC_Os03g58790.1	3.5622	1.9284e-05
MSTRG.12436.1	3.56155	0.00109172
LOC_Os01g58140.1	3.56122	3.21741e-05
LOC_Os05g03620.1	3.55802	3.65471e-06
MSTRG.23989.2	3.55678	0.000393989
LOC_Os11g10480.2	3.55645	0.0138291
LOC_Os08g12820.1	3.55544	0.0410386
MSTRG.1665.5	3.55418	0.0106849
MSTRG.19461.1	3.55392	0.0020717
LOC_Os12g14160.1	3.55325	4.82379e-05
LOC_Os07g34940.1	3.55299	1.74475e-05
LOC_Os01g04409.1	3.55207	4.71781e-05
LOC_Os12g01530.1	3.55176	0.000133889
MSTRG.12297.9	3.55029	0.00224954
MSTRG.19519.2	3.54781	0.00131765
MSTRG.22010.6	3.54776	0.00225136
LOC_Os08g36150.2	3.54425	0.000528621
MSTRG.18585.1	3.54358	0.00252715
LOC_Os03g26460.2	3.54303	0.000597072
MSTRG.4752.1	3.54248	0.0462539
MSTRG.20620.5	3.54242	0.000128066
MSTRG.15788.1	3.5415	3.12106e-05
LOC_Os11g03130.1	3.54087	7.49149e-05
MSTRG.2967.1	3.54068	0.00120744
MSTRG.13063.6	3.53852	0.00300036
MSTRG.13755.2	3.53845	0.00866962
MSTRG.14487.1	3.53524	0.000316381
LOC_Os06g34870.1	3.53429	0.000141014
MSTRG.14541.2	3.53413	0.0184239
LOC_Os06g39590.2	3.53401	0.0169993
LOC_Os05g34220.1	3.53385	0.00626974
MSTRG.18911.5	3.53262	0.000733431
MSTRG.20543.1	3.5321	0.000445183
MSTRG.22894.1	3.53048	0.000154614
LOC_Os12g03420.1	3.52925	5.06921e-05
MSTRG.5353.4	3.52889	0.000152309
MSTRG.1237.6	3.52882	0.00203618
MSTRG.12538.5	3.52815	9.20643e-06
LOC_Os01g59930.2	3.52728	0.00191672
LOC_Os07g14150.5	3.52524	0.000178958
MSTRG.13212.5	3.52499	0.0250141
LOC_Os07g03870.1	3.52397	2.20934e-05
LOC_Os11g34080.1	3.52394	5.60154e-06
LOC_Os12g03110.1	3.52267	4.39454e-05
MSTRG.2271.1	3.52207	5.55453e-05
LOC_Os06g36000.1	3.51949	0.000202079
MSTRG.26484.2	3.51741	0.000103429
LOC_Os09g08130.1	3.51514	0.00476118
MSTRG.21097.5	3.51104	0.000607064
LOC_Os01g45090.1	3.5109	0.000856634
LOC_Os05g46830.1	3.51048	6.08361e-05
MSTRG.5411.1	3.50978	0.000500155
MSTRG.56.4	3.50891	0.00301892
LOC_Os01g14440.1	3.5065	0.00720901
MSTRG.1155.1	3.50526	0.00106803
MSTRG.13142.3	3.50367	5.68383e-05
MSTRG.9963.2	3.50333	0.0210974
MSTRG.16635.2	3.50318	0.000492725
MSTRG.9684.3	3.50313	0.00746113
LOC_Os12g09640.1	3.50157	1.81085e-05
MSTRG.22633.1	3.50149	2.93773e-05
LOC_Os09g38110.1	3.49943	4.95367e-05
MSTRG.3843.1	3.49916	0.0017306
MSTRG.8719.2	3.49865	0.0184945
MSTRG.18487.4	3.4976	0.00469603
LOC_Os07g43250.1	3.49673	8.64696e-05
MSTRG.17615.3	3.49482	0.000104033
MSTRG.20564.3	3.49395	0.00407375
MSTRG.13880.3	3.4936	0.00109489
MSTRG.14884.1	3.49306	0.00132856
MSTRG.2136.1	3.49252	2.61383e-05
LOC_Os06g05510.1	3.4923	0.000896468
MSTRG.20398.4	3.49177	0.00365937
MSTRG.1237.1	3.49091	0.0329862
MSTRG.20644.2	3.49031	0.0228176
LOC_Os01g40290.1	3.48938	0.000456511
MSTRG.14874.1	3.48933	3.34016e-05
MSTRG.18202.3	3.48444	0.0111572
LOC_Os12g41490.1	3.48359	1.28722e-05
LOC_Os03g45730.1	3.48306	2.48581e-05
MSTRG.9306.7	3.4829	0.00112431
MSTRG.24506.3	3.48154	6.05051e-05
LOC_Os01g51120.2	3.48125	0.000187677
LOC_Os09g36100.1	3.481	2.84209e-05
MSTRG.10497.3	3.48021	0.0247346
MSTRG.26911.3	3.47957	0.00681314
MSTRG.26933.1	3.47657	3.74598e-05
MSTRG.1946.5	3.47598	0.00358558
MSTRG.15992.1	3.47474	0.00152152
LOC_Os12g38270.2	3.47473	0.000129453
MSTRG.17097.1	3.47383	0.000609627
LOC_Os11g38240.1	3.47021	3.40375e-05
MSTRG.16077.1	3.46957	0.00125484
LOC_Os01g06220.1	3.4676	0.00017924
LOC_Os02g50940.1	3.46753	2.6883e-06
LOC_Os03g14860.1	3.46738	0.00444783
MSTRG.24280.5	3.46692	0.0190559
MSTRG.13800.3	3.46558	0.00192395
MSTRG.25440.2	3.4627	0.00456229
MSTRG.15544.8	3.45949	0.00010578
LOC_Os04g02910.3	3.45842	0.0135421
MSTRG.13379.4	3.45761	0.00389798
MSTRG.25700.1	3.45622	0.000116197
MSTRG.24908.1	3.45474	0.000464915
MSTRG.8997.2	3.45461	0.0216728
LOC_Os08g40620.2	3.45446	7.59325e-05
MSTRG.18414.7	3.45426	0.000136686
MSTRG.20807.1	3.45224	0.00190727
LOC_Os08g31950.1	3.45114	0.00022349
MSTRG.12643.5	3.44901	0.000998138
LOC_Os10g38360.1	3.44848	7.96996e-06
MSTRG.4085.2	3.44646	3.4975e-05
LOC_Os11g09010.2	3.44597	0.00660663
MSTRG.12266.2	3.4417	0.00666578
MSTRG.25018.5	3.4415	0.000156427
MSTRG.16415.2	3.4409	0.00642662
MSTRG.19350.4	3.44077	0.00346637
LOC_Os01g42860.1	3.43912	0.000854184
LOC_Os01g70790.1	3.43874	7.77629e-06
LOC_Os11g29870.1	3.43712	3.62287e-05
MSTRG.3773.2	3.43625	0.00227839
LOC_Os04g34140.1	3.43537	3.22945e-06
MSTRG.17838.6	3.43502	0.0126762
LOC_Os01g10010.2	3.43401	0.000403234
MSTRG.24794.1	3.43272	4.9328e-05
MSTRG.23504.2	3.42953	3.16265e-05
MSTRG.13644.2	3.42873	0.00160698
LOC_Os02g57810.1	3.42588	0.000284391
LOC_Os11g34020.1	3.42571	1.04054e-05
LOC_Os03g08860.2	3.42522	0.000163664
MSTRG.16168.3	3.42392	0.000341467
LOC_Os10g34920.1	3.4223	0.0236598
MSTRG.11169.1	3.42075	0.0284872
MSTRG.25830.4	3.41792	0.0111584
LOC_Os06g48680.1	3.41764	3.01782e-06
LOC_Os02g32980.1	3.41499	3.14455e-05
MSTRG.11881.3	3.41325	0.00155652
LOC_Os06g40090.1	3.40927	1.10145e-05
MSTRG.23468.5	3.40846	0.00167044
LOC_Os08g29809.1	3.40486	8.81404e-05
MSTRG.13106.2	3.40187	0.000232265
LOC_Os02g55600.1	3.40125	4.83164e-05
MSTRG.15560.1	3.39909	0.000726047
MSTRG.2146.2	3.39807	0.000428632
LOC_Os04g51404.1	3.39594	2.4626e-05
LOC_Os05g08420.1	3.39578	1.04877e-06
LOC_Os12g41630.1	3.39533	8.16378e-05
MSTRG.12997.2	3.3942	0.000745248
LOC_Os07g02940.1	3.39291	9.46422e-06
MSTRG.8287.2	3.39284	0.0301164
MSTRG.2552.2	3.39197	0.00513764
MSTRG.4349.6	3.39051	0.0179772
LOC_Os07g12510.1	3.39006	0.000114338
LOC_Os01g55510.1	3.38964	5.58103e-05
LOC_Os05g46760.1	3.38951	4.13966e-05
MSTRG.25696.2	3.38907	0.000122742
MSTRG.20414.3	3.3872	0.00102138
MSTRG.5412.5	3.38584	0.00277869
MSTRG.21742.1	3.38097	0.00557515
MSTRG.8590.1	3.38048	0.0188127
MSTRG.22402.7	3.38046	0.000399227
MSTRG.24577.3	3.37882	0.0148799
MSTRG.19292.1	3.37876	0.00030501
MSTRG.6913.1	3.37604	0.0250604
LOC_Os03g02080.2	3.37392	0.000697657
LOC_Os07g03170.1	3.37391	8.23381e-05
LOC_Os02g37000.1	3.37084	5.07649e-05
MSTRG.3615.13	3.3697	0.0242046
MSTRG.18670.2	3.3696	6.79512e-05
LOC_Os09g27330.1	3.36943	0.000364536
LOC_Os03g08940.1	3.36816	1.59466e-05
MSTRG.15154.2	3.36735	0.0439905
MSTRG.25869.4	3.36711	0.0105845
LOC_Os12g05690.1	3.36707	0.000597932
MSTRG.12011.2	3.36584	5.17997e-05
MSTRG.15148.4	3.36509	0.00688295
MSTRG.27049.1	3.36225	0.000326409
MSTRG.10814.8	3.36196	0.00895311
LOC_Os10g32520.2	3.36122	0.00355877
MSTRG.1398.2	3.36088	0.000132808
MSTRG.9637.3	3.35932	1.94191e-05
MSTRG.26420.10	3.35743	0.0071267
MSTRG.15386.4	3.35674	0.00555721
LOC_Os08g03400.1	3.3555	0.000799207
MSTRG.11072.1	3.35394	0.00276577
MSTRG.16665.1	3.35363	0.000850401
LOC_Os02g55470.1	3.35346	1.0216e-05
MSTRG.17243.4	3.35223	0.00130365
MSTRG.26320.5	3.35083	0.0288611
MSTRG.24363.2	3.35	0.00111046
MSTRG.4195.1	3.34737	0.00674953
LOC_Os10g38140.1	3.34701	0.000111351
MSTRG.23524.1	3.34649	0.000285076
LOC_Os05g15880.1	3.34596	5.7202e-05
MSTRG.6313.1	3.34552	0.00285519
MSTRG.21380.1	3.34367	5.60954e-05
MSTRG.18652.2	3.34217	5.81563e-05
MSTRG.5034.1	3.34201	0.000563734
MSTRG.25873.6	3.34141	0.00261038
LOC_Os01g01660.1	3.33907	0.00444706
LOC_Os10g34020.1	3.33882	0.000124087
LOC_Os01g22039.1	3.33806	0.000225242
LOC_Os06g46740.1	3.33483	0.00129127
MSTRG.7831.3	3.33382	0.0198299
LOC_Os05g50180.1	3.33364	7.88059e-05
MSTRG.17046.1	3.33199	0.000865664
MSTRG.16849.1	3.33165	2.16204e-05
MSTRG.5038.5	3.32708	0.0383996
LOC_Os03g07600.1	3.32706	4.86745e-05
MSTRG.23239.1	3.32675	0.00353869
MSTRG.15254.1	3.32594	0.000287856
MSTRG.24781.3	3.32285	0.000352595
MSTRG.2404.2	3.32211	0.0066204
LOC_Os06g12290.1	3.32071	0.000162268
MSTRG.4993.1	3.31975	0.00295909
LOC_Os02g24080.1	3.31835	0.00111046
MSTRG.704.4	3.31675	0.000158985
MSTRG.18212.1	3.31307	0.00349146
MSTRG.21441.1	3.31241	4.21965e-05
LOC_Os06g04470.2	3.3122	0.000123396
MSTRG.13518.2	3.31074	0.00347924
MSTRG.11615.1	3.31073	0.000105355
LOC_Os11g09329.2	3.31	8.48077e-05
MSTRG.5199.4	3.30988	0.00851549
MSTRG.14487.4	3.30737	6.79512e-05
MSTRG.3587.2	3.30703	0.00473595
LOC_Os08g01620.2	3.30673	8.99287e-05
MSTRG.3644.4	3.30619	0.0131613
MSTRG.2718.1	3.3059	0.000191701
MSTRG.21271.1	3.3053	9.54035e-05
LOC_Os01g72900.1	3.30498	0.000144836
LOC_Os06g20430.2	3.30497	0.00328942
MSTRG.560.5	3.30407	0.000533794
MSTRG.3163.4	3.30341	0.001134
MSTRG.27677.2	3.30216	0.000547083
MSTRG.1085.2	3.30105	0.0145882
MSTRG.22010.4	3.29789	0.00247352
MSTRG.22432.2	3.29493	0.00178976
MSTRG.9999.1	3.29358	0.00150265
LOC_Os09g32660.1	3.29294	0.000381383
LOC_Os05g49650.3	3.2886	0.000631297
MSTRG.14748.7	3.28729	0.000241649
LOC_Os08g40830.2	3.28715	0.0226772
LOC_Os01g04580.1	3.28633	8.48819e-06
MSTRG.2065.2	3.28544	0.0358704
MSTRG.21964.8	3.28405	0.000155424
MSTRG.26174.1	3.28236	3.94459e-05
LOC_Os03g07226.2	3.28125	0.0024448
LOC_Os01g74040.1	3.28098	5.33566e-05
MSTRG.24090.1	3.2798	0.000168451
MSTRG.25912.2	3.2795	0.0102272
MSTRG.22463.2	3.2782	0.00086879
LOC_Os05g48855.1	3.27778	0.0488342
MSTRG.24223.3	3.27698	0.00909
MSTRG.13671.1	3.27683	8.12063e-05
LOC_Os04g55720.2	3.27539	0.0159166
MSTRG.6952.3	3.27465	0.00299787
MSTRG.17273.3	3.27429	0.0016186
MSTRG.9030.3	3.27165	0.0443083
MSTRG.6952.5	3.2693	0.0001542
MSTRG.3796.1	3.26845	0.00144818
LOC_Os02g01930.1	3.26827	4.50738e-05
MSTRG.5915.3	3.2673	0.000163529
LOC_Os05g02140.1	3.26568	0.000291808
MSTRG.12421.1	3.26507	0.00125187
MSTRG.24943.1	3.26499	0.00138121
MSTRG.13594.2	3.26353	0.00251464
MSTRG.4838.3	3.26227	0.00743703
MSTRG.14748.9	3.26163	0.0094518
MSTRG.18414.8	3.26073	0.0115983
LOC_Os01g49820.1	3.2605	0.0167505
MSTRG.12386.3	3.25903	0.00271681
MSTRG.21799.2	3.25805	1.80437e-05
LOC_Os05g08830.1	3.25759	0.000578778
LOC_Os02g12350.1	3.25667	1.48692e-05
MSTRG.16981.1	3.25646	0.000302463
MSTRG.25348.7	3.25636	0.00147414
MSTRG.9390.2	3.25597	0.0317686
LOC_Os01g62584.1	3.25587	0.000194317
MSTRG.10313.4	3.25583	0.00177938
LOC_Os01g48446.1	3.25517	0.000102602
LOC_Os05g08910.1	3.25433	0.00197688
LOC_Os08g39450.1	3.25336	7.63708e-07
MSTRG.1960.1	3.25287	0.00031662
LOC_Os01g40630.2	3.25286	0.0112712
MSTRG.10709.1	3.25128	3.26321e-05
MSTRG.9971.2	3.25111	0.000300659
MSTRG.19154.5	3.25073	0.00606129
LOC_Os08g01480.1	3.25066	0.00179552
LOC_Os03g22270.3	3.24892	0.00693193
MSTRG.9613.6	3.24684	0.00322409
LOC_Os08g43180.1	3.24628	7.52898e-05
MSTRG.27676.11	3.24453	0.00140733
MSTRG.26288.3	3.24435	0.00754912
LOC_Os01g66544.1	3.24315	1.36692e-05
MSTRG.15356.2	3.24314	2.91482e-05
MSTRG.19256.2	3.2421	0.00189426
MSTRG.16981.2	3.24166	0.000313533
LOC_Os09g09790.1	3.2412	0.000116673
LOC_Os03g49430.3	3.24057	0.000128066
MSTRG.11946.3	3.24049	0.000221903
MSTRG.13213.8	3.24029	0.019365
MSTRG.21405.2	3.2371	0.00136906
MSTRG.10814.10	3.23516	0.0371608
MSTRG.2690.4	3.23405	0.00212436
MSTRG.15236.1	3.23232	0.00521801
LOC_Os01g42140.1	3.23182	7.92066e-06
MSTRG.19267.1	3.23152	0.0188827
MSTRG.16306.6	3.23099	0.0181985
MSTRG.245.1	3.22916	0.00327197
MSTRG.4844.1	3.22893	0.00206042
MSTRG.9908.1	3.22852	0.00164254
LOC_Os01g12730.2	3.22752	0.0436563
MSTRG.23916.4	3.22689	0.0155849
MSTRG.8462.2	3.22613	0.000549482
MSTRG.22060.2	3.2239	0.0141661
MSTRG.15344.1	3.22317	5.36823e-05
LOC_Os02g06990.1	3.22308	0.00109305
MSTRG.23333.2	3.22285	3.32137e-05
LOC_Os05g08860.1	3.22275	7.80057e-05
LOC_Os08g01550.1	3.22042	1.732e-05
LOC_Os11g06110.1	3.21989	5.10623e-05
ChrUn.fgenesh.mRNA.68	3.21969	0.000115632
ChrUn.fgenesh.mRNA.73	3.21969	8.41972e-05
MSTRG.19894.3	3.21915	0.000657394
MSTRG.22532.1	3.21857	0.000173485
MSTRG.5199.3	3.21842	0.000560069
MSTRG.17266.1	3.2183	0.000216866
MSTRG.20211.9	3.21822	0.000152901
MSTRG.9144.8	3.21765	0.00852148
MSTRG.22001.1	3.21484	0.00426347
LOC_Os10g38274.1	3.21435	0.0075258
MSTRG.12901.2	3.21395	0.00339139
MSTRG.27363.2	3.21387	7.87383e-05
MSTRG.12434.1	3.21329	0.000365079
MSTRG.26499.2	3.21299	0.000752107
MSTRG.16368.1	3.21002	2.24342e-05
LOC_Os12g43790.1	3.20937	7.02845e-05
MSTRG.4405.1	3.20766	0.0364583
MSTRG.8719.4	3.20754	0.0114253
MSTRG.26500.1	3.2073	0.000218059
LOC_Os01g70820.1	3.20595	2.14756e-05
MSTRG.3882.2	3.20557	0.000176249
MSTRG.990.1	3.20498	0.00167229
LOC_Os07g26520.1	3.20106	0.00312905
MSTRG.8282.6	3.20015	0.0483458
LOC_Os11g35330.1	3.19896	9.23213e-05
LOC_Os01g09870.1	3.19892	0.000172672
MSTRG.25567.6	3.19814	3.22177e-05
MSTRG.559.3	3.19645	0.000398262
LOC_Os02g48560.1	3.19597	0.0092478
MSTRG.5481.3	3.19474	0.00636781
MSTRG.15420.3	3.19126	0.0304525
MSTRG.20228.2	3.19051	0.000593469
LOC_Os09g17530.1	3.19046	0.000379906
LOC_Os02g09830.1	3.18996	0.00154168
MSTRG.14078.1	3.18968	0.000707989
MSTRG.5080.1	3.18913	0.00037656
MSTRG.18217.1	3.18761	0.000103528
LOC_Os04g50940.2	3.18691	3.89408e-05
MSTRG.15745.3	3.18676	0.00171157
LOC_Os09g39870.2	3.18592	0.00050679
LOC_Os04g39440.1	3.18261	0.00502027
LOC_Os03g28940.1	3.18213	0.00155859
MSTRG.19374.4	3.1768	0.00168744
MSTRG.15970.1	3.17558	0.000419957
MSTRG.11826.2	3.17444	0.000402675
LOC_Os11g47600.1	3.17034	0.00072939
MSTRG.8140.1	3.16999	0.000185841
LOC_Os01g16200.1	3.16982	0.000117972
MSTRG.9414.1	3.16954	0.0353563
MSTRG.248.2	3.16936	0.00808735
LOC_Os03g16480.1	3.16936	9.0434e-06
[truncated: 9,023 more rows]
