# Supplementary material for: Co-expression network analysis of the transcriptomes of rice roots exposed to various cadmium stresses reveals universal cadmium-responsive genes
Source: BMC Plant Biol. 2017 Nov 7;17:194. doi: 10.1186/s12870-017-1143-y (PMC5678563; doi:10.1186/s12870-017-1143-y)
Supplement: Supplementary file 10 — One thousand eight hundred sixty-eight rice genes and transcripts in the Cd response-specific module generated by WGCNA. (XLSX 47 kb) [file 12870_2017_1143_MOESM10_ESM.xlsx]

## Sheet: supp4 Cd-coupled module1868
Table S4. 1868 rice genes and transcripts in the Cd response-specific module generated by co-expression network analysis.
Transcript ID	Annotation (MSU7)
LOC_Os01g01830.1	OsPOP1 - Putative Prolyl Oligopeptidase homologue
LOC_Os01g01870.1	helix-loop-helix DNA-binding domain containing protein
LOC_Os01g02000.1	phosphate transporter 1
LOC_Os01g02130.1	expressed protein
LOC_Os01g03940.1	expressed protein
LOC_Os01g03980.1	expressed protein
LOC_Os01g04100.1	expressed protein
LOC_Os01g04330.1	OsCML16 - Calmodulin-related calcium sensor protein
LOC_Os01g04814.3	vacuolar protein sorting-associating protein 4B
LOC_Os01g07300.2	uncharacterized 50.6 kDa protein in the 5region of gyrA and gyrB
LOC_Os01g07310.1	transporter-related
LOC_Os01g07310.3	transporter-related
LOC_Os01g07530.1	uncharacterized glycosyltransferase
LOC_Os01g08380.1	transferase family protein
LOC_Os01g08860.1	hsp20/alpha crystallin family protein
LOC_Os01g09100.1	WRKY10
LOC_Os01g09870.1	expressed protein
LOC_Os01g10250.3	hydrolase
LOC_Os01g10290.2	autophagy-related protein 3
LOC_Os01g10640.1	expressed protein
LOC_Os01g11340.1	cytochrome P450
LOC_Os01g11620.1	GDSL-like lipase/acylhydrolase
LOC_Os01g11910.1	basic helix-loop-helix
LOC_Os01g12420.1	receptor-like protein kinase
LOC_Os01g13090.2	nucleic acid binding protein
LOC_Os01g13420.1	SOUL heme-binding protein
LOC_Os01g13430.1	importin-alpha re-exporter
LOC_Os01g14440.1	WRKY1
LOC_Os01g14520.1	C4-dicarboxylate transporter/malic acid transport protein domain containing protein
LOC_Os01g15260.1	dynein light chain type 1 domain containing protein
LOC_Os01g15810.1	peroxidase precursor
LOC_Os01g16000.2	CRAL/TRIO domain containing protein
LOC_Os01g17050.1	VQ domain containing protein
LOC_Os01g18800.5	CAMK_KIN1/SNF1/Nim1_like.9 - CAMK includes calcium/calmodulin depedent protein kinases
LOC_Os01g19330.1	MYB family transcription factor
LOC_Os01g19880.1	expressed protein
LOC_Os01g19940.1	expressed protein
LOC_Os01g20780.1	anther-specific protein SF18 precursor
LOC_Os01g21250.1	late embryogenesis abundant protein
LOC_Os01g22352.1	peroxidase precursor
LOC_Os01g22670.1	fruit bromelain precursor
LOC_Os01g23870.1	expressed protein
LOC_Os01g24680.2	3-hydroxyacyl-CoA dehydrogenase
LOC_Os01g26070.1	expressed protein
LOC_Os01g27230.1	12-oxophytodienoate reductase
LOC_Os01g29180.1	expressed protein
LOC_Os01g29280.1	expressed protein
LOC_Os01g29330.1	expressed protein
LOC_Os01g32380.1	expressed protein
LOC_Os01g32660.5	STE_MEK_ste7_MAP2K.2 - STE kinases include homologs to sterile 7
LOC_Os01g32870.2	heat shock protein DnaJ
LOC_Os01g32880.1	AP-3 complex subunit delta
LOC_Os01g33514.1	expressed protein
LOC_Os01g35789.2	expressed protein
LOC_Os01g36950.1	N-rich protein
LOC_Os01g37750.1	glutathione S-transferase
LOC_Os01g39290.1	harpin-induced protein 1 domain containing protein
LOC_Os01g39830.1	beta-galactosidase
LOC_Os01g40070.1	expressed protein
LOC_Os01g40340.3	SIT4 phosphatase-associated protein domain containing protein
LOC_Os01g40430.1	WRKY27
LOC_Os01g40630.2	uncharacterized protein PA4923
LOC_Os01g40630.3	uncharacterized protein PA4923
LOC_Os01g41420.1	transmembrane amino acid transporter protein
LOC_Os01g41430.1	UDP-glucoronosyl and UDP-glucosyl transferase
LOC_Os01g41900.1	Myb transcription factor
LOC_Os01g42380.1	pleiotropic drug resistance protein
LOC_Os01g42410.1	pleiotropic drug resistance protein
LOC_Os01g43720.1	cytochrome P450 72A1
LOC_Os01g44120.1	expressed protein
LOC_Os01g45110.1	anthocyanin 3-O-beta-glucosyltransferase
LOC_Os01g45250.1	DUF1645 domain containing protein
LOC_Os01g45720.1	expressed protein
LOC_Os01g46380.1	ketol-acid reductoisomerase
LOC_Os01g46440.1	VQ domain containing protein
LOC_Os01g47050.1	OsFBK1 - F-box domain and kelch repeat containing protein
LOC_Os01g47340.2	iron-sulfur cluster assembly enzyme ISCU
LOC_Os01g47690.2	metallo-beta-lactamase family protein
LOC_Os01g47760.1	OsGrx_I1 - glutaredoxin subgroup III
LOC_Os01g47770.1	CS domain containing protein
LOC_Os01g48000.1	S-locus-like receptor protein kinase
LOC_Os01g48446.1	no apical meristem protein
LOC_Os01g48800.1	purine permease
LOC_Os01g49160.1	MYB family transcription factor
LOC_Os01g50200.1	UDP-glucoronosyl and UDP-glucosyl transferase domain containing protein
LOC_Os01g50310.1	VIP1 protein
LOC_Os01g50370.1	STE_MEKK_ste11_MAP3K.4 - STE kinases include homologs to sterile 7
LOC_Os01g50400.1	STE_MEKK_ste11_MAP3K.5 - STE kinases include homologs to sterile 7
LOC_Os01g50410.1	STE_MEKK_ste11_MAP3K.6 - STE kinases include homologs to sterile 7
LOC_Os01g51210.2	uncharacterized protein PA4923
LOC_Os01g52030.1	zinc finger A20 and AN1 domain-containing stress-associated protein
LOC_Os01g52100.1	DUF581 domain containing protein
LOC_Os01g52500.5	NADP-dependent malic enzyme
LOC_Os01g53350.1	anthocyanidin 5
LOC_Os01g53470.1	harpin-induced protein 1 domain containing protein
LOC_Os01g53920.2	receptor-like protein kinase 5 precursor
LOC_Os01g54480.1	serine/threonine protein kinase
LOC_Os01g54550.1	HSF-type DNA-binding domain containing protein
LOC_Os01g54570.1	DUF623 domain containing protein
LOC_Os01g54670.1	coiled-coil domain-containing protein 25
LOC_Os01g55050.1	protein of unknown function DUF1421 domain containing protein
LOC_Os01g56010.1	serpin domain containing protein
LOC_Os01g56100.1	BSD domain containing protein
LOC_Os01g56140.1	expressed protein
LOC_Os01g56180.1	expressed protein
LOC_Os01g56240.1	OsSAUR2 - Auxin-responsive SAUR gene family member
LOC_Os01g56390.1	OsFBX26 - F-box domain containing protein
LOC_Os01g56890.3	expressed protein
LOC_Os01g56900.1	expressed protein
LOC_Os01g57460.1	frataxin
LOC_Os01g58130.1	expressed protein
LOC_Os01g58140.1	expressed protein
LOC_Os01g58310.1	expressed protein
LOC_Os01g58420.1	AP2 domain containing protein
LOC_Os01g58850.1	circadian clock coupling factor-related
LOC_Os01g58960.1	cytochrome P450
LOC_Os01g59020.1	cytochrome P450
LOC_Os01g59660.2	MYB family transcription factor
LOC_Os01g59790.3	ADP-ribosylation factor
LOC_Os01g60700.1	serine/threonine-protein kinase NAK
LOC_Os01g60930.1	expressed protein
LOC_Os01g61044.2	transmembrane amino acid transporter protein
LOC_Os01g61080.1	WRKY24
LOC_Os01g61420.1	zinc finger
LOC_Os01g61720.9	IQ calmodulin-binding motif domain containing protein
LOC_Os01g61990.1	ankyrin repeat-containing protein
LOC_Os01g62030.1	disease resistance-responsive family protein
LOC_Os01g62190.1	ZOS1-15 - C2H2 zinc finger protein
LOC_Os01g62290.1	DnaK family protein
LOC_Os01g62430.2	C2 domain containing protein
LOC_Os01g62430.3	C2 domain containing protein
LOC_Os01g62460.2	ZOS1-16 - C2H2 zinc finger protein
LOC_Os01g63690.1	hs1
LOC_Os01g64020.2	transcription factor
LOC_Os01g64110.1	glycosyl hydrolase
LOC_Os01g64170.3	glycosyl hydrolases family 17
LOC_Os01g64170.4	glycosyl hydrolases family 17
LOC_Os01g64470.1	harpin-induced protein 1 domain containing protein
LOC_Os01g64570.1	U-box domain-containing protein
LOC_Os01g64790.1	AP2 domain containing protein
LOC_Os01g65410.1	serine hydroxymethyltransferase
LOC_Os01g66120.3	No apical meristem protein
LOC_Os01g66250.1	S-locus-like receptor protein kinase
LOC_Os01g67600.1	CXE carboxylesterase
LOC_Os01g68650.1	plant-specific domain TIGR01615 family protein
LOC_Os01g68950.1	ubiquitin family domain containing protein
LOC_Os01g69250.2	mitochondrial import receptor subunit TOM20
LOC_Os01g69960.1	expressed protein
LOC_Os01g70090.1	enoyl-CoA hydratase/isomerase family protein
LOC_Os01g70130.2	protein kinase domain containing protein
LOC_Os01g70790.1	SRC2 protein
LOC_Os01g71540.2	expressed protein
LOC_Os01g71970.1	GRAS family transcription factor containing protein
LOC_Os01g72080.1	calmodulin-like protein 1
LOC_Os01g72160.1	glutathione S-transferase
LOC_Os01g72530.1	OsCML31 - Calmodulin-related calcium sensor protein
LOC_Os01g72540.1	OsCML23 - Calmodulin-related calcium sensor protein
LOC_Os01g72550.1	OsCML19 - Calmodulin-related calcium sensor protein
LOC_Os01g73910.2	peptidase
LOC_Os01g74320.1	ubiquitin ligase
LOC_Os01g74350.1	soluble inorganic pyrophosphatase
LOC_Os01g74410.2	MYB family transcription factor
LOC_Os02g01930.1	expressed protein
LOC_Os02g02480.1	basic helix-loop-helix DND-binding domain containing protein
LOC_Os02g02740.1	PPR repeat containing protein
LOC_Os02g03230.1	membrane related protein CP5
LOC_Os02g03280.3	transmembrane BAX inhibitor motif-containing protein
LOC_Os02g03710.1	UP-9A
LOC_Os02g03890.2	nuclear transport factor 2
LOC_Os02g03900.1	metal transporter Nramp6
LOC_Os02g04130.1	DUF1645 domain containing protein
LOC_Os02g04160.1	transcription elongation factor 1
LOC_Os02g05310.2	splicing factor 3B subunit 1
LOC_Os02g05350.1	expressed protein
LOC_Os02g07690.1	VQ domain containing protein
LOC_Os02g07780.2	OsSPL4 - SBP-box gene family member
LOC_Os02g08440.2	WRKY71
LOC_Os02g08490.1	chaperone protein clpB 1
LOC_Os02g09510.1	limonoid UDP-glucosyltransferase
LOC_Os02g09960.1	LYK8
LOC_Os02g09980.1	expressed protein
LOC_Os02g09990.1	expressed protein
LOC_Os02g11070.1	3-ketoacyl-CoA synthase
LOC_Os02g11859.1	expressed protein
LOC_Os02g13220.1	F-box family protein
LOC_Os02g13260.1	F-box family protein
LOC_Os02g14170.2	peroxidase precursor
LOC_Os02g15200.1	expressed protein
LOC_Os02g15280.1	VQ domain containing protein
LOC_Os02g15290.1	VQ domain containing protein
LOC_Os02g16040.1	ubiquitin-conjugating enzyme
LOC_Os02g16040.2	ubiquitin-conjugating enzyme
LOC_Os02g21040.1	aspartic proteinase nepenthesin precursor
LOC_Os02g21700.1	STE_MEKK_ste11_MAP3K.8 - STE kinases include homologs to sterile 7
LOC_Os02g25700.1	O-acyltransferase
LOC_Os02g26720.1	Inositol 1
LOC_Os02g27769.1	40S ribosomal protein S27
LOC_Os02g31100.1	LITAF-domain-containing protein
LOC_Os02g32490.1	AMP-binding enzyme
LOC_Os02g32520.1	ERD1 protein
LOC_Os02g32620.1	PAN domain-containing protein At5g03700 precursor
LOC_Os02g32730.1	neutral/alkaline invertase
LOC_Os02g32930.1	bile acid sodium symporter
LOC_Os02g32980.1	Cupin domain containing protein
LOC_Os02g33000.1	glycosyl hydrolases family 17
LOC_Os02g33590.1	U-box domain-containing protein
LOC_Os02g33600.1	VQ domain containing protein
LOC_Os02g33680.1	U-box domain containing protein
LOC_Os02g33710.1	decarboxylase
LOC_Os02g34410.1	U-box domain-containing protein
LOC_Os02g35100.1	DDT domain containing protein
LOC_Os02g36400.1	ubiquitin carboxyl-terminal hydrolase domain containing protein
LOC_Os02g36530.1	expressed protein
LOC_Os02g37000.1	mitochondrial prohibitin complex protein 1
LOC_Os02g37100.1	expressed protein
LOC_Os02g37190.1	expressed protein
LOC_Os02g37254.1	expressed protein
LOC_Os02g37290.1	heavy metal associated domain containing protein
LOC_Os02g37300.1	heavy metal associated domain containing protein
LOC_Os02g37330.1	heavy metal associated domain containing protein
LOC_Os02g37610.1	expressed protein
LOC_Os02g37930.1	hypoxia-responsive family protein
LOC_Os02g38050.1	joka2
LOC_Os02g38980.6	bromodomain domain containing protein
LOC_Os02g39010.3	cyclin-dependent kinase G-1
LOC_Os02g39340.2	glycine-rich protein
LOC_Os02g39790.2	CPuORF9 - conserved peptide uORF-containing transcript
LOC_Os02g39910.1	B4-BTB1 - Bric-a-Brac
LOC_Os02g40664.1	zinc finger family protein
LOC_Os02g40690.1	expressed protein
LOC_Os02g41510.1	MYB family transcription factor
LOC_Os02g41520.1	glycosyl transferase 8 domain containing protein
LOC_Os02g41630.2	phenylalanine ammonia-lyase
LOC_Os02g41670.1	phenylalanine ammonia-lyase
LOC_Os02g41840.1	DUF584 domain containing protein
LOC_Os02g41910.1	OsFBO12 - F-box and other domain containing protein
LOC_Os02g42585.1	AP2 domain containing protein
LOC_Os02g43040.1	expressed protein
LOC_Os02g43180.2	OsGrx_C3 - glutaredoxin subgroup I
LOC_Os02g43690.3	ras-related protein
LOC_Os02g43790.1	ethylene-responsive transcription factor
LOC_Os02g43940.1	AP2 domain containing protein
LOC_Os02g44330.1	rho guanine nucleotide exchange factor
LOC_Os02g44500.1	glutathione peroxidase
LOC_Os02g44720.1	expressed protein
LOC_Os02g45380.1	MATE domain containing protein
LOC_Os02g45760.1	chitin-inducible gibberellin-responsive protein 2
LOC_Os02g45780.1	zinc finger
LOC_Os02g46340.1	RING-H2 finger protein ATL3J
LOC_Os02g46480.1	expressed protein
LOC_Os02g46500.1	U-box
LOC_Os02g47870.1	anaphase-promoting complex subunit 11
LOC_Os02g48122.1	PPR repeat domain containing protein
LOC_Os02g48210.1	lectin-like protein kinase
LOC_Os02g48280.1	expressed protein
LOC_Os02g48320.1	DNA binding protein
LOC_Os02g48850.1	plant-specific domain TIGR01615 family protein
LOC_Os02g48900.1	aspartic proteinase nepenthesin-1 precursor
LOC_Os02g49780.1	expressed protein
LOC_Os02g50390.1	expressed protein
LOC_Os02g50710.1	expressed protein
LOC_Os02g50730.1	metalloendoproteinase 1 precursor
LOC_Os02g51799.1	MYB family transcription factor
LOC_Os02g51910.1	cytokinin-O-glucosyltransferase 2
LOC_Os02g52010.1	phosphate-induced protein 1 conserved region domain containing protein
LOC_Os02g52150.1	heat shock 22 kDa protein
LOC_Os02g52170.1	expressed protein
LOC_Os02g52490.2	expressed protein
LOC_Os02g52670.1	AP2 domain containing protein
LOC_Os02g52780.2	bZIP transcription factor
LOC_Os02g53410.1	expressed protein
LOC_Os02g53750.2	tyrosine protein kinase domain containing protein
LOC_Os02g53780.2	expressed protein
LOC_Os02g54720.1	expressed protein
LOC_Os02g55200.1	expressed protein
LOC_Os02g55560.1	protein phosphatase 2C
LOC_Os02g55600.1	expressed protein
LOC_Os02g55970.1	ANTH
LOC_Os02g55980.1	vacuolar protein sorting 55 family protein
LOC_Os02g56120.1	OsIAA9 - Auxin-responsive Aux/IAA gene family member
LOC_Os02g57590.2	rRNA 2-O-methyltransferase fibrillarin 2
LOC_Os02g57600.1	expressed protein
LOC_Os02g58570.1	PRLI-interacting factor A
LOC_Os03g01740.1	expressed protein
LOC_Os03g02330.1	AAA-type ATPase family protein
LOC_Os03g03034.5	flavonol synthase/flavanone 3-hydroxylase
LOC_Os03g03200.1	hydrolase
LOC_Os03g04020.1	expansin precursor
LOC_Os03g05750.1	heavy-metal-associated domain-containing protein
LOC_Os03g06880.1	kinase
LOC_Os03g07994.1	expressed protein
LOC_Os03g08110.1	hydrolase protein
LOC_Os03g08170.1	protein kinase APK1B
LOC_Os03g08310.1	ZIM domain containing protein
LOC_Os03g08330.1	ZIM domain containing protein
LOC_Os03g08390.1	expressed protein
LOC_Os03g08490.1	AP2 domain containing protein
LOC_Os03g08520.1	DUF581 domain containing protein
LOC_Os03g08550.2	STRUBBELIG-RECEPTOR FAMILY 6 precursor
LOC_Os03g08720.1	transferase family protein
LOC_Os03g08754.1	OsMADS47 - MADS-box family gene with MIKCc type-box
LOC_Os03g08880.1	purine permease
LOC_Os03g08970.1	expressed protein
LOC_Os03g09170.1	ethylene-responsive transcription factor
LOC_Os03g09230.1	LTPL69 - Protease inhibitor/seed storage/LTP family protein precursor
LOC_Os03g09900.1	membrane protein
LOC_Os03g10050.1	serine acetyltransferase protein
LOC_Os03g10240.2	DUF677 domain containing protein
LOC_Os03g11580.1	expressed protein
LOC_Os03g11590.1	integral membrane protein
LOC_Os03g11900.1	transporter family protein
LOC_Os03g12390.1	STE_MEK_ste7_MAP2K.6 - STE kinases include homologs to sterile 7
LOC_Os03g13614.2	transcription factor
LOC_Os03g14300.1	THION29 - Plant thionin family protein precursor
LOC_Os03g14590.3	calcium-binding EF hand family protein
LOC_Os03g14880.1	expressed protein
LOC_Os03g15270.1	gibberellin receptor GID1L2
LOC_Os03g15410.1	expressed protein
LOC_Os03g16020.1	hsp20/alpha crystallin family protein
LOC_Os03g16030.1	hsp20/alpha crystallin family protein
LOC_Os03g16040.1	hsp20/alpha crystallin family protein
LOC_Os03g16350.1	DNA binding protein
LOC_Os03g16480.1	zinc finger family protein
LOC_Os03g16950.1	cysteine-rich repeat secretory protein 55 precursor
LOC_Os03g17680.1	expressed protein
LOC_Os03g17730.1	P-protein
LOC_Os03g18180.1	ranBP1 domain containing protein
LOC_Os03g18210.1	basic helix-loop-helix
LOC_Os03g18600.1	cyclase/dehydrase family protein
LOC_Os03g18740.1	oxidoreductase
LOC_Os03g18910.1	COBRA-like protein 7 precursor
LOC_Os03g19375.1	expressed protein
LOC_Os03g19720.1	EF hand family protein
LOC_Os03g20090.1	MYB family transcription factor
LOC_Os03g20210.1	aspartic proteinase nepenthesin precursor
LOC_Os03g20310.1	transcription factor HBP-1b
LOC_Os03g20330.1	VQ domain containing protein
LOC_Os03g20560.1	biotin--protein ligase
LOC_Os03g21000.2	thioredoxin
LOC_Os03g21380.2	OsCML27 - Calmodulin-related calcium sensor protein
LOC_Os03g21640.1	expressed protein
LOC_Os03g21640.2	expressed protein
LOC_Os03g21664.1	expressed protein
LOC_Os03g21964.1	expressed protein
LOC_Os03g22820.1	expressed protein
LOC_Os03g23900.1	expressed protein
LOC_Os03g24930.2	tyrosine protein kinase domain containing protein
LOC_Os03g25280.1	peroxidase precursor
LOC_Os03g25300.1	peroxidase precursor
LOC_Os03g25390.3	novel plant SNARE 11
LOC_Os03g25760.1	calmodulin-binding protein
LOC_Os03g26460.1	CS domain containing protein
LOC_Os03g27080.2	calmodulin-binding transcription activator 2
LOC_Os03g27930.1	RNA cap guanine-N2 methyltransferase domain containing protein
LOC_Os03g29240.1	PDI
LOC_Os03g29930.1	expressed protein
LOC_Os03g31690.1	GCN5-related N-acetyltransferase
LOC_Os03g32220.1	ZOS3-11 - C2H2 zinc finger protein
LOC_Os03g32230.1	ZOS3-12 - C2H2 zinc finger protein
LOC_Os03g32580.1	BRASSINOSTEROID INSENSITIVE 1-associated receptor kinase 1 precursor
LOC_Os03g34280.1	expressed protein
LOC_Os03g38950.2	chloroplast post-illumination chlorophyll fluorescence increase protein
LOC_Os03g38960.2	DNA-directed RNA polymerase subunit
LOC_Os03g39432.1	CPuORF31 - conserved peptide uORF-containing transcript
LOC_Os03g40170.1	zinc finger
LOC_Os03g40310.1	RNA recognition motif containing protein
LOC_Os03g41330.1	DUF260 domain containing protein
LOC_Os03g41390.1	ZOS3-15 - C2H2 zinc finger protein
LOC_Os03g43770.1	OsFBX97 - F-box domain containing protein
LOC_Os03g43890.1	WD domain
LOC_Os03g44380.1	9-cis-epoxycarotenoid dioxygenase 1
LOC_Os03g44636.1	zinc finger
LOC_Os03g46200.1	acetyltransferase
LOC_Os03g47034.1	expressed protein
LOC_Os03g47050.1	expressed protein
LOC_Os03g47160.1	expressed protein
LOC_Os03g47280.1	VQ domain containing protein
LOC_Os03g47530.1	glycosyl transferase 8 domain containing protein
LOC_Os03g48710.1	expressed protein
LOC_Os03g49430.3	pre-mRNA-splicing factor
LOC_Os03g50130.2	microsomal glutathione S-transferase 3
LOC_Os03g50280.1	GLTP domain containing protein
LOC_Os03g51390.1	expressed protein
LOC_Os03g51470.1	expressed protein
LOC_Os03g51650.1	membrane protein
LOC_Os03g52340.2	endoplasmic oxidoreductin-1 precursor
LOC_Os03g52410.1	expressed protein
LOC_Os03g53020.1	helix-loop-helix DNA-binding domain containing protein
LOC_Os03g53270.1	stem-specific protein TSJT1
LOC_Os03g55240.1	cytochrome P450
LOC_Os03g55389.1	casein kinase II subunit alpha-1
LOC_Os03g55540.1	ZOS3-18 - C2H2 zinc finger protein
LOC_Os03g55590.3	MYB family transcription factor
LOC_Os03g55590.4	MYB family transcription factor
LOC_Os03g55800.1	cytochrome P450
LOC_Os03g57080.1	PLA IIIA/PLP7
LOC_Os03g57200.1	glutathione S-transferase
LOC_Os03g57310.1	syntaxin
LOC_Os03g57520.1	VQ domain containing protein
LOC_Os03g57640.1	gibberellin receptor GID1L2
LOC_Os03g58010.1	acetyltransferase
LOC_Os03g58640.1	FHA domain containing protein
LOC_Os03g58790.1	ATPase
LOC_Os03g58840.1	vesicle-associated membrane protein
LOC_Os03g59710.1	RNA recognition motif containing protein
LOC_Os03g59760.2	RING finger protein 126
LOC_Os03g60080.1	NAC domain-containing protein 67
LOC_Os03g60540.1	ZOS3-20 - C2H2 zinc finger protein
LOC_Os03g60560.1	ZOS3-21 - C2H2 zinc finger protein
LOC_Os03g60570.1	ZOS3-22 - C2H2 zinc finger protein
LOC_Os03g61150.2	expressed protein
LOC_Os03g61160.1	expressed protein
LOC_Os03g61160.3	expressed protein
LOC_Os03g61900.1	expressed protein
LOC_Os03g61960.2	2Fe-2S iron-sulfur cluster binding domain containing protein
LOC_Os03g62180.1	lectin protein kinase family protein
LOC_Os03g62600.1	ras-related protein
LOC_Os03g63710.2	GTPase-activating protein
LOC_Os03g64260.1	AP2 domain containing protein
LOC_Os04g01950.1	legume lectins beta domain containing protein
LOC_Os04g02040.1	NBS-LRR
LOC_Os04g05010.1	CBS domain containing membrane protein
LOC_Os04g10010.1	sex determination protein tasselseed-2
LOC_Os04g11450.1	OsFBX118 - F-box domain containing protein
LOC_Os04g14190.1	TRAF-type zinc finger family protein
LOC_Os04g17100.1	heavy metal-associated domain containing protein
LOC_Os04g28390.1	expressed protein
LOC_Os04g29580.1	OsWAK37 - OsWAK short gene
LOC_Os04g31820.1	expressed protein
LOC_Os04g33080.3	protein phosphatase 2C
LOC_Os04g33390.1	prephenate dehydratase domain containing protein
LOC_Os04g34030.1	U-box domain-containing protein
LOC_Os04g34450.1	expressed protein
LOC_Os04g34970.1	AP2 domain containing protein
LOC_Os04g36670.1	expressed protein
LOC_Os04g36890.2	peptidyl-prolyl cis-trans isomerase
LOC_Os04g37880.1	expressed protein
LOC_Os04g39160.1	RNA-dependent RNA polymerase
LOC_Os04g39350.1	heavy metal associated domain containing protein
LOC_Os04g39980.1	gibberellin 20 oxidase 2
LOC_Os04g40320.1	expressed protein
LOC_Os04g41160.1	protein kinase
LOC_Os04g41229.1	helix-loop-helix DNA-binding domain containing protein
LOC_Os04g42090.4	CPuORF7 - conserved peptide uORF-containing transcript
LOC_Os04g42250.2	transferase family protein
LOC_Os04g42470.8	regulatory subunit
LOC_Os04g43710.1	CAMK_CAMK_like.3 - CAMK includes calcium/calmodulin depedent protein kinases
LOC_Os04g44250.1	cytokinin-O-glucosyltransferase 3
LOC_Os04g44470.1	KUN1 - Kunitz-type trypsin inhibitor precursor
LOC_Os04g44900.1	lectin-like receptor kinase
LOC_Os04g45940.1	transcription factor like protein
LOC_Os04g45970.1	glutamate dehydrogenase protein
LOC_Os04g45970.2	glutamate dehydrogenase protein
LOC_Os04g46220.1	ethylene-responsive transcription factor
LOC_Os04g46970.1	glucosyltransferase
LOC_Os04g46980.1	cis-zeatin O-glucosyltransferase
LOC_Os04g47930.1	aluminum-activated malate transporter
LOC_Os04g47970.2	ORM1
LOC_Os04g48030.1	heat stress transcription factor B-1
LOC_Os04g48710.2	expressed protein
LOC_Os04g48840.1	expressed protein
LOC_Os04g48850.1	aminotransferase
LOC_Os04g49370.1	expressed protein
LOC_Os04g49480.1	legume lectins beta domain containing protein
LOC_Os04g49510.2	CAMK_CAMK_like.27 - CAMK includes calcium/calmodulin depedent protein kinases
LOC_Os04g51400.1	zinc finger
LOC_Os04g51404.1	expressed protein
LOC_Os04g51560.1	WRKY68
LOC_Os04g51920.1	protein disulfide isomerase
LOC_Os04g52090.1	AP2 domain containing protein
LOC_Os04g52800.1	expressed protein
LOC_Os04g53150.1	peptidase aspartic family protein
LOC_Os04g54430.1	immediate-early protein RSP40
LOC_Os04g56640.2	mediator of RNA polymerase II transcription subunit 7
LOC_Os04g57550.1	amine oxidase
LOC_Os04g57720.1	OsRR6 type-A response regulator
LOC_Os04g57760.1	expressed protein
LOC_Os04g58090.1	harpin-induced protein 1 domain containing protein
LOC_Os04g58580.2	phosphomannomutase
LOC_Os04g58810.1	CAF1 family ribonuclease containing protein
LOC_Os04g58890.1	expressed protein
LOC_Os04g58920.1	U-box domain-containing protein
LOC_Os04g59140.1	expressed protein
LOC_Os04g59494.1	transportin-2
LOC_Os05g01030.1	phospholipid-transporting ATPase
LOC_Os05g01940.1	zinc finger
LOC_Os05g02140.1	clathrin assembly protein
LOC_Os05g02200.1	cysteine-rich repeat secretory protein 55 precursor
LOC_Os05g02890.1	white-brown complex homolog protein 16
LOC_Os05g03160.1	DUF260 domain containing protein
LOC_Os05g03530.3	tetraspanin family protein
LOC_Os05g03590.1	expressed protein
LOC_Os05g03620.1	TKL_IRAK_CR4L.4 - The CR4L subfamily has homology with Crinkly4
LOC_Os05g03740.1	transcription factor TF2
LOC_Os05g03920.1	TKL_IRAK_DUF26-lf.3 - DUF26 kinases have homology to DUF26 containing loci
LOC_Os05g04210.1	MYB family transcription factor
LOC_Os05g04530.1	IF
LOC_Os05g05070.1	expressed protein
LOC_Os05g06814.2	expressed protein
LOC_Os05g07300.1	serine/threonine-protein kinase receptor precursor
LOC_Os05g07690.1	thioredoxin
LOC_Os05g07700.4	ribosomal protein
LOC_Os05g08830.1	expressed protein
LOC_Os05g12474.1	expressed protein
LOC_Os05g13580.1	OsCML18 - Calmodulin-related calcium sensor protein
LOC_Os05g16824.5	SHR5-receptor-like kinase
LOC_Os05g19000.1	expressed protein
LOC_Os05g23990.1	rp3 protein
LOC_Os05g24560.1	NC domain-containing protein
LOC_Os05g24660.1	IPP transferase
LOC_Os05g24970.3	LSM domain containing protein
LOC_Os05g25780.1	rhodanese-like domain containing protein
LOC_Os05g25920.1	expressed protein
LOC_Os05g26840.1	permease domain containing protein
LOC_Os05g28960.2	acyltransferase
LOC_Os05g29735.1	expressed protein
LOC_Os05g30660.1	leucine zipper protein-like
LOC_Os05g30680.1	leucine zipper protein-like
LOC_Os05g31620.1	OsCML15 - Calmodulin-related calcium sensor protein
LOC_Os05g31670.1	AWPM-19-like membrane family protein
LOC_Os05g31970.1	expressed protein
LOC_Os05g32420.1	expressed protein
LOC_Os05g33130.1	CHIT17 - Chitinase family protein precursor
LOC_Os05g33710.1	WD domain
LOC_Os05g34730.1	ethylene-responsive transcription factor ERF020
LOC_Os05g34830.3	No apical meristem protein
LOC_Os05g35170.2	no apical meristem protein
LOC_Os05g35290.1	phenylalanine ammonia-lyase
LOC_Os05g35980.1	expressed protein
LOC_Os05g36270.1	fructose-1
LOC_Os05g37130.1	glycosyl hydrolases family 17
LOC_Os05g37460.1	expressed protein
LOC_Os05g38040.2	expressed protein
LOC_Os05g38140.1	basic helix-loop-helix DND-binding domain containing protein
LOC_Os05g38150.2	amino acid kinase
LOC_Os05g38800.1	PWWP domain containing protein
LOC_Os05g38880.1	expressed protein
LOC_Os05g38940.1	expressed protein
LOC_Os05g39720.1	WRKY70
LOC_Os05g39930.1	spotted leaf 11
LOC_Os05g40630.1	DUF567 domain containing protein
LOC_Os05g41150.1	expressed protein
LOC_Os05g41900.4	translation initiation factor SUI1
LOC_Os05g43120.1	GDSL-like lipase/acylhydrolase
LOC_Os05g43850.1	OsFBT9 - F-box and tubby domain containing protein
LOC_Os05g44270.1	VQ domain containing protein
LOC_Os05g44900.1	expressed protein
LOC_Os05g45070.1	harpin-induced protein 1 domain containing protein
LOC_Os05g45100.1	anthocyanidin 5
LOC_Os05g45110.1	anthocyanidin 5
LOC_Os05g45410.1	HSF-type DNA-binding domain containing protein
LOC_Os05g46340.1	expressed protein
LOC_Os05g46750.1	STE_MEKK_ste11_MAP3K.18 - STE kinases include homologs to sterile 7
LOC_Os05g46760.1	STE_MEKK_ste11_MAP3K.19 - STE kinases include homologs to sterile 7
LOC_Os05g47960.1	expressed protein
LOC_Os05g48740.1	expressed protein
LOC_Os05g48930.1	OsGrx_S2 - glutaredoxin subgroup III
LOC_Os05g49100.1	WRKY49
LOC_Os05g49200.1	aspartic proteinase oryzasin-1 precursor
LOC_Os05g50100.1	expressed protein
LOC_Os05g50230.1	DUF1645 domain containing protein
LOC_Os05g50710.1	late embryogenesis abundant protein
LOC_Os05g50890.1	OsGH3.5 - Probable indole-3-acetic acid-amido synthetase
LOC_Os05g51680.1	SCP-like extracellular protein
LOC_Os05g51690.1	CCT motif family protein
LOC_Os06g02550.2	CPuORF21 - conserved peptide uORF-containing transcript
LOC_Os06g03580.1	zinc RING finger protein
LOC_Os06g03670.1	dehydration-responsive element-binding protein
LOC_Os06g03810.1	expressed protein
LOC_Os06g04220.1	expressed protein
LOC_Os06g04230.1	expressed protein
LOC_Os06g04240.1	expressed protein
LOC_Os06g04790.1	HAD superfamily phosphatase
LOC_Os06g04800.1	peptidase
LOC_Os06g06490.3	U-box domain containing heat shock protein
LOC_Os06g06850.1	resistance protein LR10
LOC_Os06g07120.1	dehydrodolichyl diphosphate synthase
LOC_Os06g08170.1	transporter
LOC_Os06g08490.1	X0001
LOC_Os06g09310.1	zinc finger
LOC_Os06g09890.5	smr domain containing protein
LOC_Os06g10160.1	tyrosine protein kinase domain containing protein
LOC_Os06g10170.2	flavin-containing monooxygenase family protein
LOC_Os06g10510.1	oxidoreductase/ transition metal ion binding protein
LOC_Os06g11030.1	EF hand family protein
LOC_Os06g11060.1	expressed protein
LOC_Os06g11150.1	DUF1645 domain containing protein
LOC_Os06g11210.1	12-oxophytodienoate reductase
LOC_Os06g11240.1	12-oxophytodienoate reductase
LOC_Os06g11290.1	12-oxophytodienoate reductase
LOC_Os06g11450.1	zinc finger
LOC_Os06g13180.1	metalloendoproteinase 1 precursor
LOC_Os06g13190.1	expressed protein
LOC_Os06g13870.1	U-box protein CMPG1
LOC_Os06g13910.1	expressed protein
LOC_Os06g13940.1	expressed protein
LOC_Os06g14190.1	NF-X1-type zinc finger protein
LOC_Os06g18000.1	protein kinase domain containing protein
LOC_Os06g23290.5	phosphatidylinositol 3- and 4-kinase family protein
LOC_Os06g23440.1	eukaryotic translation initiation factor 1A
LOC_Os06g25605.1	expressed protein
LOC_Os06g26270.1	prefoldin
LOC_Os06g31090.1	GAMYB-binding protein
LOC_Os06g32990.1	peroxidase precursor
LOC_Os06g33080.1	peroxidase precursor
LOC_Os06g33970.1	VQ domain containing protein
LOC_Os06g34560.1	zinc finger
LOC_Os06g34870.1	Zinc finger
LOC_Os06g34880.1	zinc finger
LOC_Os06g35520.1	peroxidase precursor
LOC_Os06g35650.1	reticuline oxidase-like protein precursor
LOC_Os06g35770.1	expressed protein
LOC_Os06g38660.1	expressed protein
LOC_Os06g39240.1	endothelial differentiation-related factor 1
LOC_Os06g40740.1	expressed protein
LOC_Os06g40818.1	aspartic proteinase
LOC_Os06g42430.1	expressed protein
LOC_Os06g42660.1	expressed protein
LOC_Os06g42850.1	extracellular ligand-gated ion channel
LOC_Os06g43430.1	cytochrome P450
LOC_Os06g43990.1	expressed protein
LOC_Os06g44010.1	WRKY28
LOC_Os06g44190.1	expressed protein
LOC_Os06g44890.1	villin protein
LOC_Os06g45000.3	ubiquitin-conjugating enzyme
LOC_Os06g45120.2	ATP synthase
LOC_Os06g45570.1	VQ domain containing protein
LOC_Os06g45640.1	core histone H2A/H2B/H3/H4
LOC_Os06g46160.1	expressed protein
LOC_Os06g46350.1	PLA IIIA/PLP7
LOC_Os06g46410.1	auxin response factor
LOC_Os06g46970.1	wound induced protein
LOC_Os06g48350.1	CPuORF14 - conserved peptide uORF-containing transcript
LOC_Os06g48720.1	cadmium/zinc-transporting ATPase 4
LOC_Os06g49200.1	expressed protein
LOC_Os06g49340.1	OsFBDUF35 - F-box and DUF domain containing protein
LOC_Os06g49500.2	integral membrane protein
LOC_Os06g49680.1	expressed protein
LOC_Os06g49690.1	expressed protein
LOC_Os06g49750.1	kelch motif family protein
LOC_Os06g50410.1	DUF677 domain containing protein
LOC_Os06g51070.1	no apical meristem protein
LOC_Os06g51320.1	GASR8 - Gibberellin-regulated GASA/GAST/Snakin family protein precursor
LOC_Os07g02000.1	expressed protein
LOC_Os07g02210.2	eukaryotic translation initiation factor 5A
LOC_Os07g02560.1	NB-ARC domain containing protein
LOC_Os07g02710.1	expressed protein
LOC_Os07g02880.1	DUF538 domain containing protein
LOC_Os07g02920.1	DUF538 domain containing protein
LOC_Os07g03120.1	expressed protein
LOC_Os07g03200.1	phytosulfokines precursor
LOC_Os07g03870.1	receptor like protein kinase
LOC_Os07g04560.1	no apical meristem protein
LOC_Os07g05830.1	zinc-finger protein
LOC_Os07g05940.1	9-cis-epoxycarotenoid dioxygenase 1
LOC_Os07g06590.2	ML domain protein
LOC_Os07g06590.3	ML domain protein
LOC_Os07g06790.1	VQ domain containing protein
LOC_Os07g06830.1	gibberellin receptor GID1L2
LOC_Os07g06980.2	histone deacetylase
LOC_Os07g07040.1	erythrocyte binding protein 3
LOC_Os07g07220.1	LSM domain containing protein
LOC_Os07g07340.1	glucan endo-1
LOC_Os07g07350.3	zinc finger A20 and AN1 domain-containing stress-associated protein
LOC_Os07g07440.1	versicolorin reductase
LOC_Os07g08840.3	thioredoxin
LOC_Os07g09420.1	ATPase
LOC_Os07g09630.1	oxidoreductase
LOC_Os07g12340.1	NAC domain-containing protein 67
LOC_Os07g12390.1	expressed protein
LOC_Os07g13234.1	expressed protein
LOC_Os07g22730.1	AP2 domain containing protein
LOC_Os07g23790.7	expressed protein
LOC_Os07g24090.1	mTERF domain containing protein
LOC_Os07g25420.1	26S proteasome non-ATPase regulatory subunit 8
LOC_Os07g27300.1	RNA-binding protein Luc7-like
LOC_Os07g28480.1	glutathione S-transferase
LOC_Os07g32570.2	OsAPRL1 adenosine 5'-phosphosulfate reductase-like OsAPRL1
LOC_Os07g34690.1	expressed protein
LOC_Os07g34940.1	aspartic proteinase nepenthesin-1 precursor
LOC_Os07g35190.1	expressed protein
LOC_Os07g35290.1	TKL_IRAK_DUF26-lc.10 - DUF26 kinases have homology to DUF26 containing loci
LOC_Os07g36420.1	proteasome inhibitor-related
LOC_Os07g36570.1	KI domain interacting kinase 1
LOC_Os07g36810.1	expressed protein
LOC_Os07g37210.1	MYB family transcription factor
LOC_Os07g37310.1	uncharacterized secreted protein
LOC_Os07g38370.1	expressed protein
LOC_Os07g38430.1	WD domain
LOC_Os07g39550.1	expressed protein
LOC_Os07g39560.3	RNA recognition motif containing protein
LOC_Os07g39680.1	UV-induced protein uvi15
LOC_Os07g39860.1	expressed protein
LOC_Os07g39990.1	expressed protein
LOC_Os07g40260.2	eukaryotic aspartyl protease domain containing protein
LOC_Os07g40630.1	BRASSINOSTEROID INSENSITIVE 1 precursor
LOC_Os07g42510.1	AP2 domain containing protein
LOC_Os07g42590.1	OsFBX258 - F-box domain containing protein
LOC_Os07g42740.1	DUF1645 domain containing protein
LOC_Os07g42800.1	heat shock protein DnaJ
LOC_Os07g43130.1	expressed protein
LOC_Os07g43322.1	expressed protein
LOC_Os07g43740.1	zinc finger
LOC_Os07g43800.1	EF hand family protein
LOC_Os07g44140.1	cytochrome P450 72A1
LOC_Os07g44330.3	kinase
LOC_Os07g44410.1	WD40-like Beta Propeller Repeat family protein
LOC_Os07g47360.3	CW-type Zinc Finger
LOC_Os07g48090.1	CAMK_KIN1/SNF1/Nim1_like.30 - CAMK includes calcium/calmodulin depedent protein kinases
LOC_Os07g48100.1	CAMK_KIN1/SNF1/Nim1_like.31 - CAMK includes calcium/calmodulin depedent protein kinases
LOC_Os07g48490.4	stress responsive protein
LOC_Os07g48630.2	ethylene-insensitive 3
LOC_Os07g48710.1	VQ domain containing protein
LOC_Os07g48830.2	glycosyl transferase 8 domain containing protein
LOC_Os07g48870.1	MYB family transcription factor
LOC_Os07g48900.1	expressed protein
LOC_Os07g49114.1	wound-induced protein WI12
LOC_Os08g01260.1	VQ domain containing protein
LOC_Os08g01830.1	TKL_IRAK_CR4L.6 - The CR4L subfamily has homology with Crinkly4
LOC_Os08g01890.1	DNA binding protein
LOC_Os08g02110.1	peroxidase precursor
LOC_Os08g02600.1	methyltransferase domain containing protein
LOC_Os08g03400.1	expressed protein
LOC_Os08g03430.1	extracellular ligand-gated ion channel
LOC_Os08g04340.1	plastocyanin-like domain containing protein
LOC_Os08g04350.1	plastocyanin-like domain containing protein
LOC_Os08g04360.1	plastocyanin-like domain containing protein
LOC_Os08g04370.1	plastocyanin-like domain containing protein
LOC_Os08g04620.1	MSP domain containing protein
LOC_Os08g04800.1	triacylglycerol lipase like protein
LOC_Os08g07240.1	expressed protein
LOC_Os08g07430.1	expressed protein
LOC_Os08g07620.1	expressed protein
LOC_Os08g07660.1	expressed protein
LOC_Os08g07670.1	expressed protein
LOC_Os08g08650.2	expressed protein
LOC_Os08g09240.1	autophagy-related protein
LOC_Os08g09240.3	autophagy-related protein
LOC_Os08g10500.1	expressed protein
LOC_Os08g13469.1	expressed protein
LOC_Os08g14620.1	expressed protein
LOC_Os08g15020.1	MYB family transcription factor
LOC_Os08g16930.2	expressed protein
LOC_Os08g19210.2	expressed protein
LOC_Os08g24310.1	receptor-like protein kinase precursor
LOC_Os08g31070.1	expressed protein
LOC_Os08g31090.1	expressed protein
LOC_Os08g31580.1	ethylene-responsive transcription factor
LOC_Os08g31860.1	expressed protein
LOC_Os08g31950.1	expressed protein
LOC_Os08g32060.1	spotted leaf 11
LOC_Os08g33370.2	14-3-3 protein
LOC_Os08g34750.2	serine esterase family protein
LOC_Os08g34800.1	expressed protein
LOC_Os08g35190.1	auxin-repressed protein
LOC_Os08g36040.1	plant viral response family protein
LOC_Os08g36150.2	activator of 90 kDa heat shock protein ATPase homolog
LOC_Os08g36410.1	ANTH domain containing protein
LOC_Os08g36920.1	AP2 domain containing protein
LOC_Os08g37660.1	plastocyanin-like domain containing protein
LOC_Os08g38210.2	transcription factor BIM2
LOC_Os08g38580.1	harpin-induced protein 1 domain containing protein
LOC_Os08g39140.3	heat shock protein
LOC_Os08g39150.1	expressed protein
LOC_Os08g39450.1	AN1-like zinc finger domain containing protein
LOC_Os08g39630.1	helix-loop-helix DNA-binding domain containing protein
LOC_Os08g39970.1	ENT domain containing protein
LOC_Os08g40270.1	lectin-like protein kinase
LOC_Os08g40620.2	rabGAP/TBC domain-containing protein
LOC_Os08g40910.1	expressed protein
LOC_Os08g42268.1	expressed protein
LOC_Os08g42490.1	DC1 domain containing protein
LOC_Os08g42800.1	expressed protein
LOC_Os08g43180.1	expressed protein
LOC_Os08g43334.2	HSF-type DNA-binding domain containing protein
LOC_Os08g43620.1	expressed protein
LOC_Os08g44340.1	monodehydroascorbate reductase
LOC_Os08g44450.3	L1P family of ribosomal proteins domain containing protein
LOC_Os08g44820.5	no apical meristem protein
LOC_Os08g44850.1	C2 domain containing protein
LOC_Os08g44940.1	DUF260 domain containing protein
LOC_Os08g45090.1	expressed protein
LOC_Os09g01960.1	MYB family transcription factor
LOC_Os09g06770.1	RING finger protein
LOC_Os09g11480.2	AP2 domain containing protein
LOC_Os09g12780.1	expressed protein
LOC_Os09g15560.1	OsFBX314 - F-box domain containing protein
LOC_Os09g15670.1	protein phosphatase 2C
LOC_Os09g17146.1	expressed protein
LOC_Os09g17152.1	OsFBX319 - F-box domain containing protein
LOC_Os09g19790.1	puromycin-sensitive aminopeptidase
LOC_Os09g19970.1	expressed protein
LOC_Os09g20220.1	glutathione S-transferase
LOC_Os09g20420.1	expressed protein
LOC_Os09g20940.1	expressed protein
LOC_Os09g21120.1	armadillo/beta-catenin repeat family protein
LOC_Os09g21710.1	AN1-like zinc finger domain containing protein
LOC_Os09g21770.1	ES43 protein
LOC_Os09g23570.1	inactive receptor kinase At2g26730 precursor
LOC_Os09g24970.1	expressed protein
LOC_Os09g26004.1	expressed protein
LOC_Os09g26350.1	expressed protein
LOC_Os09g26880.3	aldehyde dehydrogenase
LOC_Os09g27260.1	plant viral response family protein
LOC_Os09g27330.1	oxidoreductase/ transition metal ion binding protein
LOC_Os09g27500.1	cytochrome P450
LOC_Os09g28000.2	OsSigP6 - Putative Type I Signal Peptidase homologue
LOC_Os09g28160.1	phosphate carrier protein
LOC_Os09g28180.1	D-mannose binding lectin family protein
LOC_Os09g28210.1	bHelix-loop-helix transcription factor
LOC_Os09g28440.1	AP2 domain containing protein
LOC_Os09g29300.1	clathrin assembly protein
LOC_Os09g29310.1	zinc finger
LOC_Os09g30400.2	WRKY90
LOC_Os09g30490.1	EF hand family protein
LOC_Os09g31130.1	citrate transporter
LOC_Os09g31200.1	AN1-like zinc finger domain containing protein
LOC_Os09g31270.1	polygalacturonase
LOC_Os09g31390.1	transcription factor
LOC_Os09g31990.1	expressed protein
LOC_Os09g32000.1	expressed protein
LOC_Os09g32430.1	oxidoreductase
LOC_Os09g32620.1	dehydrogenase
LOC_Os09g32690.1	zinc finger
LOC_Os09g33640.1	expressed protein
LOC_Os09g33690.4	Os9bglu32 - beta-glucosidase homologue
LOC_Os09g33790.1	snRK1-interacting protein 1
LOC_Os09g33970.1	expressed protein
LOC_Os09g34020.1	expressed protein
LOC_Os09g35010.1	dehydration-responsive element-binding protein
LOC_Os09g35020.1	AP2 domain containing protein
LOC_Os09g35030.1	dehydration-responsive element-binding protein
LOC_Os09g36100.2	expressed protein
LOC_Os09g36490.1	expressed protein
LOC_Os09g36520.1	ki1 protein
LOC_Os09g36600.1	nodulin
LOC_Os09g36730.1	MYB family transcription factor
LOC_Os09g36950.1	expressed protein
LOC_Os09g37080.1	expressed protein
LOC_Os09g39270.1	ZOS9-20 - C2H2 zinc finger protein
LOC_Os09g39420.1	WD domain
LOC_Os09g39462.3	nucleic acid binding protein
LOC_Os09g39560.1	genetic modifier
LOC_Os09g39850.1	AP2 domain containing protein
LOC_Os10g02070.1	peroxidase precursor
LOC_Os10g03440.1	avr9/Cf-9 rapidly elicited protein 74
LOC_Os10g03620.2	OsFBX344 - F-box domain containing protein
LOC_Os10g03690.1	OsFBX346 - F-box domain containing protein
LOC_Os10g05130.1	expressed protein
LOC_Os10g05730.2	armadillo/beta-catenin repeat family protein
LOC_Os10g09110.2	cytochrome P450
LOC_Os10g09240.1	expressed protein
LOC_Os10g14920.6	integral membrane protein DUF6 containing protein
LOC_Os10g22070.1	glutathione S-transferase
LOC_Os10g22100.1	expressed protein
LOC_Os10g23820.2	transferase family protein
LOC_Os10g25230.1	ZIM domain containing protein
LOC_Os10g25290.1	ZIM domain containing protein
LOC_Os10g28200.2	NAD dependent epimerase/dehydratase family protein
LOC_Os10g28340.1	heat stress transcription factor
LOC_Os10g28340.2	heat stress transcription factor
LOC_Os10g31780.1	oxidoreductase
LOC_Os10g33810.1	myb-related protein Myb4
LOC_Os10g35020.1	glycosyltransferase
LOC_Os10g35110.3	alpha-galactosidase precursor
LOC_Os10g35630.1	cystathionin beta synthase protein
LOC_Os10g35840.1	shikimate/quinate 5-dehydrogenase
LOC_Os10g36610.1	UP-9A
LOC_Os10g36660.1	expressed protein
LOC_Os10g37100.1	cytochrome P450
LOC_Os10g37570.1	OsFBDUF49 - F-box and DUF domain containing protein
LOC_Os10g37880.2	oxidoreductase
LOC_Os10g37980.1	prephenate dehydratase domain containing protein
LOC_Os10g38150.1	glutathione S-transferase
LOC_Os10g38160.1	glutathione S-transferase
LOC_Os10g38272.1	ATP synthase B chain
LOC_Os10g38278.1	chloroplast 30S ribosomal protein S2
LOC_Os10g38314.1	glutathione S-transferase
LOC_Os10g38340.1	glutathione S-transferase GSTU6
LOC_Os10g38350.1	glutathione S-transferase
LOC_Os10g38700.1	glutathione S-transferase
LOC_Os10g38720.1	glutathione S-transferase
LOC_Os10g38740.1	glutathione S-transferase
LOC_Os10g38780.1	glutathione S-transferase
LOC_Os10g39540.2	protein phosphatase 2C
LOC_Os10g39660.1	expressed protein
LOC_Os10g39870.1	ATG1
LOC_Os10g41330.2	AP2 domain containing protein
LOC_Os10g42320.1	nonsense-mediated mRNA decay protein 3
LOC_Os10g42430.1	transcription factor MYC7E
LOC_Os10g42710.7	RCD1
LOC_Os10g42940.4	miro
LOC_Os10g43060.1	expressed protein
LOC_Os11g01040.1	monoglyceride lipase
LOC_Os11g01050.1	exo70 exocyst complex subunit domain containing protein
LOC_Os11g02080.1	expressed protein
LOC_Os11g02200.1	expressed protein
LOC_Os11g03300.1	NAC domain transcription factor
LOC_Os11g05170.1	expressed protein
LOC_Os11g05240.1	PAN domain-containing protein At5g03700 precursor
LOC_Os11g05380.1	cytochrome P450
LOC_Os11g05530.1	expressed protein
LOC_Os11g05660.1	OsFBX396 - F-box domain containing protein
LOC_Os11g06170.1	bZIP transcriptional activator RSG
LOC_Os11g06440.1	expressed protein
LOC_Os11g06770.1	ethylene-responsive transcription factor ERF110
LOC_Os11g07950.1	expressed protein
LOC_Os11g08300.1	aldehyde dehydrogenase
LOC_Os11g09010.1	lipase
LOC_Os11g10100.1	STE_MEKK_ste11_MAP3K.3 - STE kinases include homologs to sterile 7
LOC_Os11g10470.1	expressed protein
LOC_Os11g12740.1	peptide transporter PTR2
LOC_Os11g13820.1	protein phosphatase 2C
LOC_Os11g19210.1	beta-D-xylosidase
LOC_Os11g20170.1	expressed protein
LOC_Os11g21804.2	expressed protein
LOC_Os11g28470.1	expressed protein
LOC_Os11g29290.1	cytochrome P450
LOC_Os11g31060.1	IQ calmodulin-binding and BAG domain containing protein
LOC_Os11g33050.1	expressed protein
LOC_Os11g33120.2	respiratory burst oxidase
LOC_Os11g34020.1	protein binding protein
LOC_Os11g34080.1	expressed protein
LOC_Os11g35330.1	LYK
LOC_Os11g36150.1	receptor-like protein kinase 2 precursor
LOC_Os11g37230.2	zinc finger
LOC_Os11g37490.1	expressed protein
LOC_Os11g37890.3	NAD dependent epimerase/dehydratase family protein
LOC_Os11g40760.1	expressed protein
LOC_Os11g41875.1	membrane protein
LOC_Os11g42989.1	exo70 exocyst complex subunit
LOC_Os11g47520.1	glycosyl hydrolase
LOC_Os11g47870.1	GRAS family transcription factor domain containing protein
LOC_Os11g47920.1	SCARECROW
LOC_Os12g01030.1	monoglyceride lipase
LOC_Os12g01040.1	exo70 exocyst complex subunit domain containing protein
LOC_Os12g03400.1	expressed protein
LOC_Os12g04340.1	sulfotransferase domain containing protein
LOC_Os12g05000.1	expressed protein
LOC_Os12g05440.1	cytochrome P450
LOC_Os12g05550.1	sialyltransferase family domain containing protein
LOC_Os12g05860.1	Cupin domain containing protein
LOC_Os12g05990.1	No apical meristem protein
LOC_Os12g06220.1	harpin-induced protein 1 domain containing protein
LOC_Os12g07940.1	expressed protein
LOC_Os12g08090.1	amino acid transporter
LOC_Os12g08130.1	amino acid transporter
LOC_Os12g09640.1	protein phosphatase 2C
LOC_Os12g13640.1	glycosyltransferase
LOC_Os12g18560.1	invertase/pectin methylesterase inhibitor family protein
LOC_Os12g23700.1	cyclin-dependent kinase G-2
LOC_Os12g27994.1	expressed protein
LOC_Os12g28520.1	abscisic acid-inducible
LOC_Os12g29400.1	GRAM domain containing protein
LOC_Os12g32180.1	cornichon protein
LOC_Os12g32360.1	expressed protein
LOC_Os12g32790.1	disease resistance RPP13-like protein 1
LOC_Os12g33100.1	guanylate kinase
LOC_Os12g33160.1	RGH1A
LOC_Os12g33165.1	expressed protein
LOC_Os12g35360.1	vesicle tethering family protein
LOC_Os12g35395.1	expressed protein
LOC_Os12g37410.1	CPuORF5 - conserved peptide uORF-containing transcript
LOC_Os12g38110.1	importin subunit beta
LOC_Os12g38620.2	bromodomain associated family protein
LOC_Os12g39180.1	natural resistance-associated macrophage protein
LOC_Os12g39220.1	ZOS12-08 - C2H2 zinc finger protein
LOC_Os12g39400.1	ZOS12-09 - C2H2 zinc finger protein
LOC_Os12g41110.1	OsCML5 - Calmodulin-related calcium sensor protein
LOC_Os12g42280.1	9-cis-epoxycarotenoid dioxygenase 1
LOC_Os12g43550.1	ras-related protein
LOC_Os12g43870.1	expressed protein
MSTRG.10023.1
MSTRG.10089.1
MSTRG.10101.2
MSTRG.10108.10
MSTRG.10108.12
MSTRG.10108.7
MSTRG.10108.8
MSTRG.10129.1
MSTRG.10154.3
MSTRG.10253.2
MSTRG.10285.2
MSTRG.10313.1
MSTRG.10313.3
MSTRG.10313.4
MSTRG.10313.8
MSTRG.10316.1
MSTRG.10317.1
MSTRG.10350.2
MSTRG.10351.3
MSTRG.1036.1
MSTRG.10386.1
MSTRG.10405.3
MSTRG.10411.3
MSTRG.10433.2
MSTRG.10520.3
MSTRG.10555.1
MSTRG.10575.1
MSTRG.10583.2
MSTRG.10583.4
MSTRG.10586.1
MSTRG.10586.4
MSTRG.10592.1
MSTRG.10666.1
MSTRG.10692.1
MSTRG.10747.2
MSTRG.10814.8
MSTRG.10822.2
MSTRG.10831.6
MSTRG.10856.1
MSTRG.10936.3
MSTRG.10950.1
MSTRG.10954.2
MSTRG.11017.1
MSTRG.11017.8
MSTRG.11017.9
MSTRG.11082.3
MSTRG.11139.1
MSTRG.11144.3
MSTRG.11157.4
MSTRG.11174.1
MSTRG.11228.4
MSTRG.11231.3
MSTRG.11231.4
MSTRG.11233.3
MSTRG.11235.3
MSTRG.11311.4
MSTRG.11322.2
MSTRG.11361.4
MSTRG.11388.1
MSTRG.11441.2
MSTRG.11452.1
MSTRG.11486.2
MSTRG.11487.2
MSTRG.11490.2
MSTRG.11530.2
MSTRG.11564.1
MSTRG.11607.1
MSTRG.11607.3
MSTRG.1161.1
MSTRG.11615.1
MSTRG.1169.1
MSTRG.11699.4
MSTRG.11708.1
MSTRG.11711.1
MSTRG.11752.1
MSTRG.11752.6
MSTRG.11892.1
MSTRG.11892.4
MSTRG.11922.2
MSTRG.11956.1
MSTRG.11957.3
MSTRG.12024.1
MSTRG.12113.1
MSTRG.12132.3
MSTRG.12141.3
MSTRG.12154.2
MSTRG.12199.3
MSTRG.12233.4
MSTRG.12235.5
MSTRG.12235.8
MSTRG.1229.1
MSTRG.12296.2
MSTRG.12297.8
MSTRG.12297.9
MSTRG.12326.1
MSTRG.12442.6
MSTRG.12465.2
MSTRG.12467.1
MSTRG.12467.2
MSTRG.12467.3
MSTRG.12467.5
MSTRG.12526.11
MSTRG.12547.2
MSTRG.12569.1
MSTRG.12569.2
MSTRG.12582.2
MSTRG.12588.1
MSTRG.12600.1
MSTRG.12659.3
MSTRG.12663.2
MSTRG.1267.1
MSTRG.12713.1
MSTRG.12727.1
MSTRG.12747.1
MSTRG.12800.5
MSTRG.12804.1
MSTRG.12854.1
MSTRG.12885.6
MSTRG.12885.7
MSTRG.12888.2
MSTRG.12888.4
MSTRG.1289.2
MSTRG.12911.1
MSTRG.12931.2
MSTRG.12997.4
MSTRG.130.1
MSTRG.13086.7
MSTRG.13106.2
MSTRG.13107.3
MSTRG.13137.1
MSTRG.13137.5
MSTRG.13142.1
MSTRG.13142.3
MSTRG.13162.4
MSTRG.13208.1
MSTRG.13212.5
MSTRG.13212.7
MSTRG.13212.8
MSTRG.13212.9
MSTRG.13213.8
MSTRG.13240.1
MSTRG.13245.5
MSTRG.13246.1
MSTRG.13267.3
MSTRG.13279.5
MSTRG.13310.1
MSTRG.13379.2
MSTRG.13379.6
MSTRG.13385.1
MSTRG.13428.2
MSTRG.13440.2
MSTRG.13440.3
MSTRG.13442.1
MSTRG.13442.4
MSTRG.13500.2
MSTRG.13513.4
MSTRG.13517.1
MSTRG.13543.5
MSTRG.13561.1
MSTRG.13561.4
MSTRG.13561.7
MSTRG.13580.1
MSTRG.13597.1
MSTRG.136.1
MSTRG.1369.2
MSTRG.13716.4
MSTRG.13732.4
MSTRG.13738.4
MSTRG.13761.3
MSTRG.1377.1
MSTRG.13773.1
MSTRG.13791.3
MSTRG.1380.1
MSTRG.139.2
MSTRG.13905.1
MSTRG.13919.4
MSTRG.13919.6
MSTRG.1413.11
MSTRG.14130.1
MSTRG.14135.1
MSTRG.14247.2
MSTRG.14257.5
MSTRG.14416.2
MSTRG.14416.3
MSTRG.14416.4
MSTRG.14416.5
MSTRG.14487.2
MSTRG.14487.4
MSTRG.14487.8
MSTRG.1449.1
MSTRG.14492.3
MSTRG.14531.7
MSTRG.14558.1
MSTRG.14583.5
MSTRG.14602.3
MSTRG.14674.1
MSTRG.14675.3
MSTRG.14689.1
MSTRG.14695.1
MSTRG.14733.4
MSTRG.14733.5
MSTRG.14744.2
MSTRG.14745.1
MSTRG.14753.2
MSTRG.14755.2
MSTRG.14825.2
MSTRG.14858.5
MSTRG.14877.3
MSTRG.14965.1
MSTRG.15002.1
MSTRG.15002.4
MSTRG.15002.5
MSTRG.15011.1
MSTRG.15017.1
MSTRG.1503.3
MSTRG.15097.2
MSTRG.15140.2
MSTRG.15216.1
MSTRG.15236.1
MSTRG.15236.3
MSTRG.15248.2
MSTRG.1527.1
MSTRG.15275.1
MSTRG.15344.1
MSTRG.15386.1
MSTRG.15386.2
MSTRG.15386.4
MSTRG.15395.2
MSTRG.15446.3
MSTRG.15480.6
MSTRG.15528.1
MSTRG.15544.1
MSTRG.15544.2
MSTRG.15544.8
MSTRG.15573.4
MSTRG.1568.1
MSTRG.1568.2
MSTRG.15752.1
MSTRG.1576.1
MSTRG.15878.1
MSTRG.1591.1
MSTRG.15946.3
MSTRG.16071.5
MSTRG.16168.2
MSTRG.16168.3
MSTRG.16185.1
MSTRG.16197.5
MSTRG.16222.1
MSTRG.16244.1
MSTRG.16250.3
MSTRG.16271.4
MSTRG.16399.3
MSTRG.16441.1
MSTRG.16478.1
MSTRG.16522.2
MSTRG.16543.1
MSTRG.16547.4
MSTRG.16558.6
MSTRG.1661.1
MSTRG.1661.3
MSTRG.1661.4
MSTRG.1661.5
MSTRG.16611.1
MSTRG.16656.2
MSTRG.1666.1
MSTRG.1668.2
MSTRG.16715.4
MSTRG.16764.4
MSTRG.16778.2
MSTRG.16779.1
MSTRG.16780.1
MSTRG.16805.7
MSTRG.16805.8
MSTRG.16826.2
MSTRG.16840.3
MSTRG.16850.4
MSTRG.16938.1
MSTRG.1698.8
MSTRG.16981.2
MSTRG.16993.9
MSTRG.17010.2
MSTRG.17016.2
MSTRG.17033.3
MSTRG.17063.1
MSTRG.17066.1
MSTRG.17193.3
MSTRG.17240.1
MSTRG.17243.3
MSTRG.17278.2
MSTRG.17278.7
MSTRG.17287.2
MSTRG.17295.1
MSTRG.17319.2
MSTRG.17324.3
MSTRG.17360.1
MSTRG.17361.1
MSTRG.17362.1
MSTRG.17379.5
MSTRG.17381.1
MSTRG.17460.1
MSTRG.17465.3
MSTRG.17481.1
MSTRG.17529.7
MSTRG.17628.1
MSTRG.1772.1
MSTRG.1772.7
MSTRG.1773.1
MSTRG.17754.3
MSTRG.17803.7
MSTRG.17828.1
MSTRG.17848.2
MSTRG.17906.1
MSTRG.17906.11
MSTRG.17906.3
MSTRG.17906.8
MSTRG.17996.1
MSTRG.18005.1
MSTRG.18027.1
MSTRG.18073.4
MSTRG.18105.1
MSTRG.18125.5
MSTRG.18168.1
MSTRG.18181.2
MSTRG.18203.1
MSTRG.18206.4
MSTRG.18250.1
MSTRG.18274.2
MSTRG.18307.2
MSTRG.18317.2
MSTRG.18323.1
MSTRG.18344.2
MSTRG.18414.6
MSTRG.18414.7
MSTRG.18415.6
MSTRG.18462.1
MSTRG.18480.1
MSTRG.18494.3
MSTRG.18518.1
MSTRG.18522.4
MSTRG.18542.2
MSTRG.18721.1
MSTRG.18746.10
MSTRG.18770.1
MSTRG.1878.2
MSTRG.18834.1
MSTRG.18835.2
MSTRG.18836.1
MSTRG.18837.1
MSTRG.18892.1
MSTRG.18911.2
MSTRG.18911.3
MSTRG.18920.7
MSTRG.18932.2
MSTRG.18995.1
MSTRG.19017.1
MSTRG.19072.1
MSTRG.19255.1
MSTRG.19261.1
MSTRG.19278.2
MSTRG.19287.6
MSTRG.19290.1
MSTRG.19292.1
MSTRG.1930.1
MSTRG.19302.2
MSTRG.19303.1
MSTRG.19364.1
MSTRG.19374.4
MSTRG.1941.3
MSTRG.1946.3
MSTRG.1946.5
MSTRG.1946.6
MSTRG.19519.2
MSTRG.19519.3
MSTRG.19519.4
MSTRG.1960.1
MSTRG.19625.2
MSTRG.19625.4
MSTRG.1965.2
MSTRG.19652.2
MSTRG.19683.1
MSTRG.19683.3
MSTRG.19720.1
MSTRG.19742.3
MSTRG.19759.2
MSTRG.19843.2
MSTRG.19857.3
MSTRG.19870.3
MSTRG.19873.7
MSTRG.19873.8
MSTRG.19880.2
MSTRG.19894.3
MSTRG.19908.1
MSTRG.19972.1
MSTRG.19976.3
MSTRG.20022.2
MSTRG.20034.6
MSTRG.20035.1
MSTRG.20063.1
MSTRG.20069.3
MSTRG.20069.5
MSTRG.20092.1
MSTRG.20112.4
MSTRG.20112.5
MSTRG.20228.1
MSTRG.20228.2
MSTRG.20228.7
MSTRG.20241.4
MSTRG.20383.1
MSTRG.2040.3
MSTRG.20512.2
MSTRG.20531.3
MSTRG.2058.1
MSTRG.20591.2
MSTRG.20620.5
MSTRG.20641.3
MSTRG.2065.3
MSTRG.2066.2
MSTRG.20661.4
MSTRG.20730.1
MSTRG.2081.1
MSTRG.20815.1
MSTRG.20818.2
MSTRG.20874.2
MSTRG.20876.1
MSTRG.20876.3
MSTRG.20894.1
MSTRG.20903.1
MSTRG.20921.5
MSTRG.20998.1
MSTRG.21020.1
MSTRG.21032.1
MSTRG.21054.1
MSTRG.21094.2
MSTRG.21236.2
MSTRG.2126.1
MSTRG.21271.1
MSTRG.2129.6
MSTRG.21306.2
MSTRG.21343.10
MSTRG.21381.2
MSTRG.2140.8
MSTRG.21411.1
MSTRG.21425.1
MSTRG.21480.1
MSTRG.215.4
MSTRG.21520.5
MSTRG.21550.1
MSTRG.21620.6
MSTRG.21630.2
MSTRG.2166.3
MSTRG.21674.7
MSTRG.21697.1
MSTRG.2170.5
MSTRG.21704.1
MSTRG.21799.2
MSTRG.2191.5
MSTRG.21928.2
MSTRG.21958.1
MSTRG.22010.4
MSTRG.22010.5
MSTRG.22010.6
MSTRG.22041.1
MSTRG.22043.1
MSTRG.22043.2
MSTRG.2205.1
MSTRG.22054.2
MSTRG.22063.1
MSTRG.22108.4
MSTRG.22145.1
MSTRG.22165.1
MSTRG.22230.1
MSTRG.22260.6
MSTRG.22262.1
MSTRG.22322.1
MSTRG.22344.2
MSTRG.22402.7
MSTRG.2242.1
MSTRG.2242.2
MSTRG.22435.3
MSTRG.22463.5
MSTRG.22467.2
MSTRG.22473.1
MSTRG.22477.4
MSTRG.22515.47
MSTRG.22534.2
MSTRG.22555.1
MSTRG.22587.1
MSTRG.22598.1
MSTRG.22628.1
MSTRG.2263.1
MSTRG.2272.2
MSTRG.22763.2
MSTRG.22763.3
MSTRG.22806.3
MSTRG.22806.4
MSTRG.22821.8
MSTRG.22900.4
MSTRG.22950.2
MSTRG.22985.4
MSTRG.23009.1
MSTRG.23086.2
MSTRG.2323.1
MSTRG.23257.1
MSTRG.23280.3
MSTRG.23280.5
MSTRG.23335.4
MSTRG.23391.1
MSTRG.23402.1
MSTRG.23499.4
MSTRG.23556.4
MSTRG.23604.1
MSTRG.23633.3
MSTRG.23678.1
MSTRG.23688.5
MSTRG.23741.1
MSTRG.23777.7
MSTRG.23787.5
MSTRG.23814.3
MSTRG.23852.1
MSTRG.23916.5
MSTRG.23934.3
MSTRG.23983.1
MSTRG.23984.2
MSTRG.23987.1
MSTRG.24046.2
MSTRG.24049.2
MSTRG.24064.1
MSTRG.24120.1
MSTRG.24167.1
MSTRG.24269.1
MSTRG.24274.1
MSTRG.24280.4
MSTRG.24280.5
MSTRG.24280.7
MSTRG.24285.1
MSTRG.24352.1
MSTRG.24356.4
MSTRG.24377.3
MSTRG.24398.2
MSTRG.245.1
MSTRG.2450.1
MSTRG.24506.3
MSTRG.2452.1
MSTRG.2454.1
MSTRG.24547.1
MSTRG.24565.1
MSTRG.24577.1
MSTRG.24618.4
MSTRG.24639.2
MSTRG.24640.3
MSTRG.24660.2
MSTRG.24660.5
MSTRG.24679.1
MSTRG.2473.2
MSTRG.24742.7
MSTRG.2476.1
MSTRG.24853.2
MSTRG.24877.5
MSTRG.24896.1
MSTRG.24925.1
MSTRG.24926.1
MSTRG.24928.1
MSTRG.24946.1
MSTRG.24995.1
MSTRG.25018.5
MSTRG.25020.4
MSTRG.25060.1
MSTRG.25093.1
MSTRG.25108.1
MSTRG.2512.1
MSTRG.2513.1
MSTRG.25155.1
MSTRG.25169.3
MSTRG.25175.3
MSTRG.25178.2
MSTRG.2519.4
MSTRG.25227.2
MSTRG.2524.1
MSTRG.25296.1
MSTRG.25371.1
MSTRG.25439.2
MSTRG.25452.1
MSTRG.2566.7
MSTRG.25696.2
MSTRG.25700.1
MSTRG.25727.1
MSTRG.2574.5
MSTRG.2575.1
MSTRG.25764.1
MSTRG.25836.1
MSTRG.25837.1
MSTRG.25869.4
MSTRG.25907.1
MSTRG.26000.3
MSTRG.26011.1
MSTRG.26012.2
MSTRG.26040.1
MSTRG.26042.1
MSTRG.26061.4
MSTRG.26080.1
MSTRG.26119.1
MSTRG.26121.1
MSTRG.26151.7
MSTRG.26170.2
MSTRG.26174.1
MSTRG.26199.4
MSTRG.26217.5
MSTRG.26222.1
MSTRG.26225.3
MSTRG.26308.1
MSTRG.26345.2
MSTRG.26404.1
MSTRG.26415.4
MSTRG.26418.2
MSTRG.26418.4
MSTRG.26456.4
MSTRG.26474.4
MSTRG.26484.2
MSTRG.2650.2
MSTRG.26566.5
MSTRG.26568.3
MSTRG.2659.2
MSTRG.26682.3
MSTRG.26693.1
MSTRG.26693.31
MSTRG.26748.1
MSTRG.2680.3
MSTRG.26878.1
MSTRG.2690.4
MSTRG.26952.1
MSTRG.27023.1
MSTRG.27070.3
MSTRG.2718.1
MSTRG.2726.4
MSTRG.27268.1
MSTRG.27297.1
MSTRG.27310.1
MSTRG.27327.1
MSTRG.27363.2
MSTRG.27384.1
MSTRG.27494.1
MSTRG.27494.2
MSTRG.27494.5
MSTRG.27494.6
MSTRG.27532.2
MSTRG.27534.1
MSTRG.27602.6
MSTRG.27676.11
MSTRG.27676.3
MSTRG.27681.3
MSTRG.27681.5
MSTRG.27707.1
MSTRG.27795.4
MSTRG.2785.1
MSTRG.27854.1
MSTRG.27929.3
MSTRG.27950.2
MSTRG.27950.6
MSTRG.28033.3
MSTRG.28055.3
MSTRG.28087.1
MSTRG.28128.1
MSTRG.28199.1
MSTRG.2826.1
MSTRG.2827.1
MSTRG.2843.1
MSTRG.2945.10
MSTRG.2945.3
MSTRG.2945.4
MSTRG.2959.3
MSTRG.2962.2
MSTRG.2985.1
MSTRG.3004.1
MSTRG.3026.1
MSTRG.3026.2
MSTRG.3026.3
MSTRG.3033.1
MSTRG.3094.1
MSTRG.3105.1
MSTRG.3115.1
MSTRG.3115.4
MSTRG.3115.5
MSTRG.3136.2
MSTRG.318.5
MSTRG.3211.1
MSTRG.3224.1
MSTRG.3237.2
MSTRG.3268.1
MSTRG.3297.1
MSTRG.3298.3
MSTRG.3298.5
MSTRG.3356.3
MSTRG.3422.1
MSTRG.3462.1
MSTRG.3465.6
MSTRG.3497.4
MSTRG.3497.7
MSTRG.3538.1
MSTRG.358.1
MSTRG.3615.9
MSTRG.362.6
MSTRG.380.2
MSTRG.3811.1
MSTRG.3909.1
MSTRG.400.6
MSTRG.400.7
MSTRG.4031.1
MSTRG.4063.1
MSTRG.4069.6
MSTRG.4085.2
MSTRG.411.1
MSTRG.418.2
MSTRG.4196.2
MSTRG.4394.4
MSTRG.4406.1
MSTRG.4489.1
MSTRG.4498.3
MSTRG.4514.1
MSTRG.4583.1
MSTRG.4600.3
MSTRG.4600.4
MSTRG.4600.5
MSTRG.4614.1
MSTRG.4659.1
MSTRG.4678.3
MSTRG.4758.4
MSTRG.4867.3
MSTRG.4890.2
MSTRG.4927.1
MSTRG.493.1
MSTRG.4935.5
MSTRG.4982.1
MSTRG.5038.5
MSTRG.5054.1
MSTRG.506.1
MSTRG.5067.1
MSTRG.5077.2
MSTRG.5152.1
MSTRG.5152.3
MSTRG.5157.9
MSTRG.517.3
MSTRG.5173.1
MSTRG.5235.3
MSTRG.5242.3
MSTRG.5243.4
MSTRG.5245.5
MSTRG.525.1
MSTRG.527.1
MSTRG.5285.1
MSTRG.5290.5
MSTRG.5299.3
MSTRG.5299.4
MSTRG.535.2
MSTRG.5353.2
MSTRG.5353.4
MSTRG.5382.3
MSTRG.5412.4
MSTRG.5412.6
MSTRG.5449.5
MSTRG.5494.3
MSTRG.5497.3
MSTRG.5503.2
MSTRG.5504.1
MSTRG.5512.1
MSTRG.5525.1
MSTRG.5559.2
MSTRG.5579.1
MSTRG.559.1
MSTRG.560.1
MSTRG.560.10
MSTRG.560.2
MSTRG.560.3
MSTRG.560.7
MSTRG.560.8
MSTRG.560.9
MSTRG.5797.1
MSTRG.5802.1
MSTRG.5822.1
MSTRG.5832.1
MSTRG.5874.1
MSTRG.5874.3
MSTRG.5894.2
MSTRG.5923.1
MSTRG.5923.4
MSTRG.5926.1
MSTRG.60.1
MSTRG.6003.9
MSTRG.6056.3
MSTRG.611.1
MSTRG.6259.1
MSTRG.6284.1
MSTRG.6289.2
MSTRG.6429.1
MSTRG.6518.3
MSTRG.6529.2
MSTRG.6558.1
MSTRG.6580.5
MSTRG.6580.6
MSTRG.6679.1
MSTRG.6685.5
MSTRG.6750.4
MSTRG.6822.6
MSTRG.6902.5
MSTRG.6917.1
MSTRG.6919.7
MSTRG.6961.1
MSTRG.7020.2
MSTRG.7285.1
MSTRG.7295.12
MSTRG.73.1
MSTRG.7310.3
MSTRG.7365.1
MSTRG.7486.1
MSTRG.7486.2
MSTRG.7486.5
MSTRG.7487.2
MSTRG.7521.2
MSTRG.761.1
MSTRG.7613.1
MSTRG.7616.3
MSTRG.7644.2
MSTRG.7644.3
MSTRG.7900.1
MSTRG.7977.1
MSTRG.805.3
MSTRG.8070.2
MSTRG.8074.2
MSTRG.8287.2
MSTRG.837.1
MSTRG.8394.3
MSTRG.845.1
MSTRG.8503.3
MSTRG.8538.1
MSTRG.8702.6
MSTRG.872.5
MSTRG.872.8
MSTRG.872.9
MSTRG.8731.3
MSTRG.8773.1
MSTRG.8774.2
MSTRG.8778.1
MSTRG.879.5
MSTRG.8818.2
MSTRG.883.2
MSTRG.8877.2
MSTRG.8929.3
MSTRG.8929.5
MSTRG.8929.6
MSTRG.8929.7
MSTRG.8947.3
MSTRG.8947.5
MSTRG.8949.1
MSTRG.8958.6
MSTRG.9001.1
MSTRG.9014.11
MSTRG.9014.2
MSTRG.9014.3
MSTRG.9014.9
MSTRG.9026.2
MSTRG.9046.4
MSTRG.91.1
MSTRG.9138.1
MSTRG.9224.5
MSTRG.923.1
MSTRG.9236.3
MSTRG.9273.5
MSTRG.9275.1
MSTRG.9323.2
MSTRG.9349.1
MSTRG.9350.3
MSTRG.9350.4
MSTRG.9359.1
MSTRG.9360.1
MSTRG.9369.3
MSTRG.9400.9
MSTRG.9414.5
MSTRG.9420.3
MSTRG.9478.1
MSTRG.9508.3
MSTRG.9508.5
MSTRG.9510.1
MSTRG.9514.3
MSTRG.954.1
MSTRG.9576.14
MSTRG.9629.2
MSTRG.9637.1
MSTRG.9664.4
MSTRG.9689.1
MSTRG.9777.4
MSTRG.9884.2
MSTRG.9928.2
MSTRG.9929.3
MSTRG.993.2
MSTRG.9971.6
MSTRG.9999.1
The prefix “MSTRG”assigned by StringTie means novel transcripts unmapped to the rice reference genome (MSU6). Gene annotation was referred from Rice Genome Annotation Project (MSU7, Ouyang et al., 2007).
