# Supplementary material for: Co-expression network analysis of the transcriptomes of rice roots exposed to various cadmium stresses reveals universal cadmium-responsive genes
Source: BMC Plant Biol. 2017 Nov 7;17:194. doi: 10.1186/s12870-017-1143-y (PMC5678563; doi:10.1186/s12870-017-1143-y)
Supplement: Supplementary file 11 — The expression of 164 universal Cd-responsive DEGs in Cd response-specific module across 4 DEGs datasets. (XLSX 38 kb) [file 12870_2017_1143_MOESM11_ESM.xlsx]

## Sheet: supp5 universal164DEGs
Table S5. The expression of 164 universal Cd-responsive DEGs in Cd response-specific module across 4 DEGs datasets.
Transcript Id	Log2Foldchange & adj.P.Val
	Cd1h/ck1h	adj.P.Val	Cd24h/ck24h	adj.P.Val	MCd1/ck0	adj.P.Val	MCdD/ck0	adj.P.Val	Annotation (MSU7)	identified both by Lin et al (2013) and Oono et al (2014)	identified by Lin et al (2013)	FoldChange, identified by Ogawa et al (2009)	Common stress-responsive genes in root (Oono et al., 2014)	Common stress-responsive genes in root (Oono et al., 2014)(MSU-ID)
LOC_Os01g01870.1	2.53065	0.0196428	1.58363	0.0427684	3.48002	4.26518e-05	1.76879	0.00103518	helix-loop-helix DNA-binding domain containing protein	LOC_Os01g01870.1	LOC_Os01g01870.1
LOC_Os01g02130.1	2.2686	0.0193846	1.66815	0.0372766	2.89553	0.00784934	2.75571	0.00602936	expressed protein		LOC_Os01g02130.1
LOC_Os01g04330.1	1.71539	0.0273995	3.59385	0.00818365	4.09682	1.65184e-05	5.74947	1.73998e-06	OsCML16 - Calmodulin-related calcium sensor protein	LOC_Os01g04330.1	LOC_Os01g04330.1		Os01g0135700	LOC_Os01g04330
LOC_Os01g09100.1	2.43942	0.0216864	3.13995	0.0335516	4.65415	2.80648e-05	4.68454	1.43133e-05	WRKY10	LOC_Os01g09100.1	LOC_Os01g09100.1
LOC_Os01g19330.1	4.32757	0.0327113	5.03388	0.0335602	7.47986	1.2025e-05	7.52904	6.86431e-06	MYB family transcription factor				Os01g0298400	LOC_Os01g19330
LOC_Os01g19880.1	4.20844	0.0233897	3.9244	0.0357534	7.30627	2.22369e-06	8.10456	9.27846e-07	expressed protein				Os01g0304400	LOC_Os01g19880
LOC_Os01g22670.1	-2.91535	0.016044	-2.85478	0.0218097	-3.9401	8.13735e-05	-6.92217	3.52081e-06	fruit bromelain precursor
LOC_Os01g40070.1	2.74691	0.0192333	2.2398	0.0319875	5.58597	1.34224e-06	4.53594	1.31584e-06	expressed protein	LOC_Os01g40070.1	LOC_Os01g40070.1		Os01g0582600	LOC_Os01g40070
LOC_Os01g41430.1	3.37527	0.0154131	4.50676	0.00826787	5.20586	2.24735e-06	5.27631	1.31584e-06	UDP-glucoronosyl and UDP-glucosyl transferase		LOC_Os01g41430.1	3.1	Os01g0597800	LOC_Os01g41430
LOC_Os01g42380.1	2.06524	0.0341115	3.9961	0.0111315	4.50661	0.000429179	4.56464	0.000184538	pleiotropic drug resistance protein	LOC_Os01g42380.1	LOC_Os01g42380.1	34.85
LOC_Os01g43720.1	2.29768	0.0293096	4.69857	0.00657934	4.50225	3.8362e-05	2.47787	0.000970081	cytochrome P450 72A1	LOC_Os01g43720.1	LOC_Os01g43720.1
LOC_Os01g44120.1	4.97606	0.0192709	3.99389	0.0315148	8.26405	5.62339e-06	9.14422	2.10089e-06	expressed protein	LOC_Os01g44120.1	LOC_Os01g44120.1
LOC_Os01g45110.1	4.32874	0.0192773	6.54708	0.0113752	7.28492	3.8285e-06	6.27808	5.17164e-06	anthocyanin 3-O-beta-glucosyltransferase	LOC_Os01g45110.1	LOC_Os01g45110.1	9.4	Os01g0638000	LOC_Os01g45110
LOC_Os01g45250.1	3.57664	0.0170581	4.57552	0.0115048	6.05408	2.22369e-06	6.66522	9.44905e-07	DUF1645 domain containing protein	LOC_Os01g45250.1	LOC_Os01g45250.1	17.43	Os01g0639600	LOC_Os01g45250
LOC_Os01g46440.1	3.80843	0.0287491	6.33567	0.0176706	9.45561	9.39257e-06	10.1091	3.96582e-06	VQ domain containing protein
LOC_Os01g47340.2	1.09403	0.0391214	1.44757	0.03347	3.66927	8.39849e-05	5.16301	5.63884e-06	iron-sulfur cluster assembly enzyme ISCU
LOC_Os01g49160.1	1.90545	0.039061	2.1106	0.0357713	4.06979	0.0024581	3.9061	0.00156072	MYB family transcription factor	LOC_Os01g49160.1	LOC_Os01g49160.1
LOC_Os01g56010.1	-1.31474	0.0454524	-1.76423	0.047544	-3.33762	0.000481242	-4.09344	7.23279e-05	serpin domain containing protein
LOC_Os01g56240.1	2.06472	0.0219156	2.18656	0.0248019	4.19954	0.000391061	5.297	4.31589e-05	OsSAUR2 - Auxin-responsive SAUR gene family member
LOC_Os01g58130.1	2.34038	0.0394802	3.13409	0.0249234	3.30539	0.000129663	4.92769	7.3524e-06	expressed protein				Os01g0793800	LOC_Os01g58130
LOC_Os01g58310.1	3.32413	0.0187736	2.69356	0.0170456	4.51997	5.0337e-05	7.12393	2.00461e-06	expressed protein	LOC_Os01g58310.1	LOC_Os01g58310.1		Os01g0795600	LOC_Os01g58310
LOC_Os01g61990.1	1.41746	0.0208213	1.70324	0.0152489	1.55222	0.0171975	1.15125	0.0429872	ankyrin repeat-containing protein, OsNPR4
LOC_Os01g64470.1	1.53	0.0430775	2.45483	0.0235966	2.6964	0.00022547	3.99878	1.23505e-05	harpin-induced protein 1 domain containing protein
LOC_Os01g70790.1	1.16366	0.0424559	2.08695	0.0247963	2.84044	4.14032e-05	3.43874	7.77629e-06	SRC2 protein
LOC_Os01g72530.1	4.18522	0.0140989	3.13891	0.0117603	6.6276	2.92351e-06	5.87949	3.32001e-06	OsCML31 - Calmodulin-related calcium sensor protein	LOC_Os01g72530.1	LOC_Os01g72530.1		Os01g0955100	LOC_Os01g72530
LOC_Os01g72540.1	1.21	0.0277952	4.19977	0.00399565	4.82588	1.03205e-05	6.3436	1.31584e-06	OsCML23 - Calmodulin-related calcium sensor protein
LOC_Os01g72550.1	3.67778	0.0153236	5.42726	0.00657934	5.82508	2.89024e-05	7.63583	3.39116e-06	OsCML19 - Calmodulin-related calcium sensor protein
LOC_Os02g03710.1	6.08547	0.0237196	3.86814	0.0291487	8.44713	2.22369e-06	9.2245	9.76134e-07	UP-9A	LOC_Os02g03710.1	LOC_Os02g03710.1
LOC_Os02g04130.1	3.68255	0.0213712	4.13725	0.0234961	6.84363	5.62339e-06	7.53781	2.17931e-06	DUF1645 domain containing protein	LOC_Os02g04130.1	LOC_Os02g04130.1		Os02g0134200	LOC_Os02g04130
LOC_Os02g07690.1	3.18916	0.0180553	2.83289	0.0260426	5.15597	1.752e-06	4.54949	1.49288e-06	VQ domain containing protein	LOC_Os02g07690.1	LOC_Os02g07690.1
LOC_Os02g11859.1	4.77353	0.016658	3.39584	0.0227892	7.30858	4.21399e-06	6.02182	7.12124e-06	expressed protein	LOC_Os02g11859.1	LOC_Os02g11859.1
LOC_Os02g13260.1	1.25665	0.0313509	1.38368	0.0352551	3.00304	0.000131905	3.70091	1.87572e-05	F-box family protein
LOC_Os02g21040.1	2.41942	0.0177421	2.40439	0.0174402	4.66504	6.8194e-06	4.35564	6.08473e-06	aspartic proteinase nepenthesin precursor	LOC_Os02g21040.1	LOC_Os02g21040.1		Os02g0314600	LOC_Os02g21040
LOC_Os02g25700.1	-1.30821	0.0280261	-1.22591	0.0343932	-2.16939	0.00310269	-3.04126	0.000313083	O-acyltransferase
LOC_Os02g26720.1	2.79559	0.0224151	2.89126	0.0268301	5.2453	4.41186e-06	4.67811	5.0907e-06	Inositol 1		LOC_Os02g26720.1
LOC_Os02g33590.1	3.82205	0.0192773	3.88726	0.0211852	6.4323	2.53653e-06	5.61136	3.10999e-06	U-box domain-containing protein				Os02g0539200	LOC_Os02g33590
LOC_Os02g36530.1	3.61921	0.0177421	5.67731	0.00692645	5.10939	8.22761e-06	6.00856	2.10297e-06	expressed protein	LOC_Os02g36530.1	LOC_Os02g36530.1		Os02g0575000	LOC_Os02g36530
LOC_Os02g37190.1	-1.65893	0.0208213	-3.22812	0.00674779	-3.26663	6.60224e-05	-4.68096	1.01591e-05	expressed protein
LOC_Os02g37300.1	2.33248	0.0344034	3.61457	0.0188208	4.56262	0.00188444	7.04382	8.26172e-05	heavy metal associated domain containing protein	LOC_Os02g37300.1	LOC_Os02g37300.1
LOC_Os02g37330.1	4.25415	0.0153617	4.43385	0.00765263	7.18926	6.63693e-05	8.63098	1.33653e-05	heavy metal associated domain containing protein	LOC_Os02g37330.1	LOC_Os02g37330.1
LOC_Os02g41510.1	2.95871	0.0233897	3.0107	0.0423886	4.31415	5.19851e-06	3.81836	6.21531e-06	MYB family transcription factor	LOC_Os02g41510.1	LOC_Os02g41510.1	8.7	Os02g0624300	LOC_Os02g41510
LOC_Os02g43790.1	2.56531	0.0218078	2.0931	0.0459694	3.88888	1.65184e-05	4.35618	5.31797e-06	ethylene-responsive transcription factor	LOC_Os02g43790.1	LOC_Os02g43790.1		Os02g0654700	LOC_Os02g43790
LOC_Os02g45780.1	2.73931	0.0189373	2.47794	0.0306343	5.76404	5.62339e-06	5.23735	5.96109e-06	zinc finger	LOC_Os02g45780.1	LOC_Os02g45780.1		Os02g0682300	LOC_Os02g45780
LOC_Os02g48280.1	2.25438	0.0208213	4.51165	0.0063192	5.51077	3.8285e-06	7.52245	6.57507e-07	expressed protein
LOC_Os02g50710.1	1.82229	0.0346941	3.03584	0.0175513	5.01916	7.14935e-06	5.44152	2.77156e-06	expressed protein	LOC_Os02g50710.1	LOC_Os02g50710.1
LOC_Os02g50730.1	1.90196	0.0196428	2.67027	0.00951956	3.49111	7.63632e-06	4.40896	1.4355e-06	metalloendoproteinase 1 precursor	LOC_Os02g50730.1	LOC_Os02g50730.1
LOC_Os02g55560.1	1.10874	0.0339126	1.40914	0.0230557	5.27416	0.0010868	5.19414	0.000549243	protein phosphatase 2C				Os02g0799000	LOC_Os02g55560
LOC_Os03g08310.1	2.98726	0.0154131	1.8602	0.0278444	5.55825	3.8285e-06	4.66889	5.96393e-06	ZIM domain containing protein, OsJAZ9; OsTIFY11a
LOC_Os03g08330.1	3.35678	0.0154131	2.02188	0.036801	7.2082	0.00222668	6.92544	0.00140723	ZIM domain containing protein	LOC_Os03g08330.1	LOC_Os03g08330.1		Os03g0181100	LOC_Os03g08330
LOC_Os03g08520.1	2.78891	0.0176503	2.02291	0.0262703	4.38359	0.00854208	5.31749	0.0017067	DUF581 domain containing protein
LOC_Os03g08720.1	-1.56732	0.0192709	-3.26574	0.00818365	-1.75017	0.00128052	-3.10431	7.75695e-05	transferase family protein
LOC_Os03g10050.1	5.79323	0.0213712	4.73034	0.0426399	8.70426	9.3512e-07	7.97087	6.57507e-07	serine acetyltransferase protein	LOC_Os03g10050.1	LOC_Os03g10050.1
LOC_Os03g11900.1	1.15477	0.0425617	1.98593	0.0202375	2.77977	1.46687e-05	2.58093	1.26409e-05	transporter family protein		LOC_Os03g11900.1
LOC_Os03g15270.1	1.82635	0.0186676	2.20136	0.012502	5.52181	7.49484e-06	5.01818	7.74402e-06	gibberellin receptor GID1L2	LOC_Os03g15270.1	LOC_Os03g15270.1		Os03g0258200	LOC_Os03g15270
LOC_Os03g16020.1	4.78185	0.0225585	6.76358	0.0188249	8.92525	1.07417e-06	8.95151	6.57507e-07	hsp20/alpha crystallin family protein		LOC_Os03g16020.1
LOC_Os03g19720.1	4.06752	0.0140989	2.54894	0.0228536	4.70871	1.9187e-06	3.56339	3.84801e-06	EF hand family protein	LOC_Os03g19720.1	LOC_Os03g19720.1
LOC_Os03g20330.1	1.51768	0.0272522	3.96807	0.00520752	3.16257	0.00230211	5.09116	6.9627e-05	VQ domain containing protein
LOC_Os03g32230.1	5.04201	0.016658	3.60732	0.0239788	7.76975	3.81836e-06	6.02816	8.63466e-06	ZOS3-12 - C2H2 zinc finger protein	LOC_Os03g32230.1	LOC_Os03g32230.1	28	Os03g0437200	LOC_Os03g32230
LOC_Os03g32580.1	-1.54911	0.0196428	-1.46424	0.0260107	-1.55424	0.0311428	-2.06399	0.00721146	BRASSINOSTEROID INSENSITIVE 1-associated receptor kinase 1 precursor
LOC_Os03g41330.1	-1.59336	0.0135814	-1.97306	0.00502937	-2.77288	4.02722e-05	-3.07858	1.43133e-05	DUF260 domain containing protein
LOC_Os03g52410.1	2.81853	0.0154131	2.40512	0.0229317	6.98873	1.1827e-05	7.40861	5.1861e-06	expressed protein
LOC_Os03g55240.1	3.03861	0.0116436	4.47088	0.00423035	7.5255	8.06032e-06	7.30265	5.71393e-06	cytochrome P450	LOC_Os03g55240.1	LOC_Os03g55240.1	27.73
LOC_Os03g57200.1	2.10013	0.0214854	1.34854	0.0397362	2.66302	6.07795e-05	2.92592	1.96172e-05	glutathione S-transferase
LOC_Os03g57640.1	2.94526	0.0178184	4.57068	0.00818365	7.04919	6.8194e-06	6.81836	5.15054e-06	gibberellin receptor GID1L2		LOC_Os03g57640.1		Os03g0790500	LOC_Os03g57640
LOC_Os03g58010.1	1.53426	0.0244836	2.76893	0.00674779	4.12004	4.67173e-05	4.93922	9.26074e-06	acetyltransferase	LOC_Os03g58010.1	LOC_Os03g58010.1
LOC_Os03g58790.1	2.09335	0.0293559	2.14163	0.0432582	4.27243	1.19521e-05	3.5622	1.9284e-05	ATPase	LOC_Os03g58790.1	LOC_Os03g58790.1		Os03g0802500	LOC_Os03g58790
LOC_Os03g60080.1	3.67414	0.0208213	3.48246	0.0282651	5.08183	2.64662e-06	5.15757	1.5403e-06	NAC domain-containing protein 67	LOC_Os03g60080.1	LOC_Os03g60080.1	10.9	Os03g0815100	LOC_Os03g60080
LOC_Os03g60560.1	7.10879	0.016044	5.82295	0.0206537	9.62939	8.29559e-05	11.5207	1.68664e-05	ZOS3-21 - C2H2 zinc finger protein			43.3	Os03g0820300	LOC_Os03g60560
LOC_Os03g60570.1	5.12054	0.0217831	5.78543	0.0228556	9.12708	2.36532e-06	8.86481	1.75949e-06	ZOS3-22 - C2H2 zinc finger protein	LOC_Os03g60570.1	LOC_Os03g60570.1		Os03g0820400	LOC_Os03g60570
LOC_Os03g61900.1	-1.15831	0.0263791	-1.71599	0.0175513	-2.13337	0.000808024	-1.73663	0.000885302	expressed protein
LOC_Os04g01950.1	3.64886	0.028848	3.5278	0.0409591	5.39615	2.76757e-06	5.95974	1.13304e-06	legume lectins beta domain containing protein	LOC_Os04g01950.1	LOC_Os04g01950.1
LOC_Os04g28390.1	2.3972	0.0251242	4.12577	0.00945275	5.23307	0.000139285	8.16884	5.60154e-06	expressed protein
LOC_Os04g33390.1	1.976	0.0159045	2.23909	0.00977931	3.4173	3.44546e-06	2.2642	1.81085e-05	prephenate dehydratase domain containing protein (homologous to AT2G27820 ADT3, AROGENATE DEHYDRATASE 3, PD1, PREPHENATE DEHYDRATASE 1)
LOC_Os04g37880.1	2.23028	0.0180319	2.61112	0.0137623	5.64043	8.86915e-06	5.29608	7.53036e-06	expressed protein	LOC_Os04g37880.1	LOC_Os04g37880.1
LOC_Os04g43710.1	-1.23234	0.0282085	-2.63425	0.012502	-2.11685	0.000860097	-2.30408	0.000264578	CAMK_CAMK_like.3 - CAMK includes calcium/calmodulin depedent protein kinases
LOC_Os04g46970.1	1.55425	0.0388074	2.87653	0.0126275	4.44617	3.39749e-05	3.99905	3.28761e-05	glucosyltransferase			3.5
LOC_Os04g58090.1	3.69969	0.0218078	4.17828	0.0274493	6.5137	1.41645e-06	5.92814	9.76134e-07	harpin-induced protein 1 domain containing protein	LOC_Os04g58090.1	LOC_Os04g58090.1		Os04g0677300	LOC_Os04g58090
LOC_Os04g58890.1	2.51529	0.0216864	2.31505	0.0369407	4.73007	4.78209e-06	5.06182	2.10297e-06	expressed protein	LOC_Os04g58890.1	LOC_Os04g58890.1		Os04g0685700	LOC_Os04g58890
LOC_Os05g03590.1	1.37453	0.0196428	2.23701	0.00736046	2.73869	0.000416447	3.63355	4.05265e-05	expressed protein
LOC_Os05g25920.1	4.24655	0.0180553	5.11636	0.0156565	6.6133	1.752e-06	7.00116	8.37082e-07	expressed protein	LOC_Os05g25920.1	LOC_Os05g25920.1		Os05g0324700	LOC_Os05g25920
LOC_Os05g31670.1	2.43017	0.0345613	2.99992	0.0296619	6.35988	8.71216e-05	6.93031	2.84209e-05	AWPM-19-like membrane family protein		LOC_Os05g31670.1		Os05g0381400	LOC_Os05g31670
LOC_Os05g34730.1	4.99336	0.0155538	4.87805	0.0138216	7.42747	1.68059e-06	8.94532	4.65168e-07	ethylene-responsive transcription factor ERF020
LOC_Os05g45110.1	2.87546	0.0181107	1.95219	0.0175773	4.99108	6.12261e-05	4.12711	9.65195e-05	anthocyanidin 5	LOC_Os05g45110.1	LOC_Os05g45110.1
LOC_Os05g46760.1	1.5065	0.0233897	1.47208	0.0214552	2.69354	0.000316888	3.38951	4.13966e-05	STE_MEKK_ste11_MAP3K.19 - STE kinases include homologs to sterile 7				Os05g0545400	LOC_Os05g46760
LOC_Os05g50100.1	4.06606	0.0192773	3.29028	0.0211107	6.20879	1.68059e-06	4.96544	2.05727e-06	expressed protein	LOC_Os05g50100.1	LOC_Os05g50100.1
LOC_Os06g04220.1	3.36834	0.0265797	3.56511	0.0291628	5.99273	3.77039e-05	6.14842	1.74648e-05	expressed protein				Os06g0133300	LOC_Os06g04220
LOC_Os06g04240.1	4.983	0.0196428	4.8126	0.0241039	9.02862	1.41538e-06	9.63936	6.57507e-07	expressed protein	LOC_Os06g04240.1	LOC_Os06g04240.1		Os06g0133500	LOC_Os06g04240
LOC_Os06g06850.1	-1.08706	0.039221	-1.68892	0.0223754	-1.42391	0.0123652	-1.11374	0.0231357	resistance protein LR10
LOC_Os06g11030.1	2.13013	0.0313509	2.37778	0.0166191	4.93868	5.29996e-06	4.84007	3.56381e-06	EF hand family protein
LOC_Os06g11210.1	3.55384	0.0140989	3.34099	0.0098185	5.18995	9.3512e-07	4.91029	6.57507e-07	12-oxophytodienoate reductase	LOC_Os06g11210.1	LOC_Os06g11210.1	15.24
LOC_Os06g11240.1	4.52358	0.0116436	4.79454	0.00784143	5.12861	4.56659e-06	4.38203	6.56495e-06	12-oxophytodienoate reductase
LOC_Os06g11290.1	5.0551	0.0307383	4.7195	0.048215	6.25149	1.68059e-06	5.76248	1.16292e-06	12-oxophytodienoate reductase	LOC_Os06g11290.1	LOC_Os06g11290.1		Os06g0216300	LOC_Os06g11290
LOC_Os06g13180.1	3.03469	0.0154131	1.87935	0.0277257	5.43801	1.6994e-06	5.02925	1.17245e-06	metalloendoproteinase 1 precursor	LOC_Os06g13180.1	LOC_Os06g13180.1
LOC_Os06g13190.1	2.84779	0.0154131	3.13065	0.00928101	6.27007	0.000508521	6.42364	0.00020504	expressed protein	LOC_Os06g13190.1	LOC_Os06g13190.1		Os06g0239200	LOC_Os06g13190
LOC_Os06g13910.1	2.67633	0.0196428	5.78756	0.00504105	4.15628	0.000325983	6.15799	1.39583e-05	expressed protein
LOC_Os06g13940.1	2.96172	0.0252626	4.15884	0.0134723	6.7039	5.62339e-06	7.45699	2.09645e-06	expressed protein
LOC_Os06g31090.1	2.85385	0.0214854	4.27423	0.00951956	5.69945	5.40204e-06	6.65138	1.4355e-06	GAMYB-binding protein
LOC_Os06g45570.1	3.25605	0.0192773	3.1988	0.0246589	4.89844	1.51183e-05	5.5188	4.72604e-06	VQ domain containing protein	LOC_Os06g45570.1	LOC_Os06g45570.1
LOC_Os06g51070.1	1.17777	0.0376633	2.55482	0.0147069	1.86738	0.0014417	1.95114	0.000528755	no apical meristem protein
LOC_Os07g05940.1	5.63171	0.0140989	7.31621	0.00652098	8.61298	4.32292e-06	8.60352	2.64105e-06	9-cis-epoxycarotenoid dioxygenase 1	LOC_Os07g05940.1	LOC_Os07g05940.1		Os07g0154100	LOC_Os07g05940
LOC_Os07g06790.1	2.34891	0.0273006	5.91864	0.006028	5.90021	2.81278e-05	8.68556	1.94093e-06	VQ domain containing protein
LOC_Os07g06830.1	1.83141	0.0228426	2.02252	0.0138903	2.28293	0.00323019	2.61899	0.000745768	gibberellin receptor GID1L2
LOC_Os07g07440.1	6.12081	0.0177421	4.57611	0.0380318	7.10495	2.22369e-06	7.43849	1.02808e-06	versicolorin reductase
LOC_Os07g08840.3	5.08506	0.0177421	3.94496	0.0187098	5.38692	0.00132953	4.16842	0.00277869	thioredoxin
LOC_Os07g09420.1	3.11467	0.0255441	3.29797	0.0324608	6.10991	1.9187e-06	6.00585	1.08917e-06	ATPase	LOC_Os07g09420.1	LOC_Os07g09420.1		Os07g0192000	LOC_Os07g09420
LOC_Os07g12340.1	4.92931	0.0177421	3.03587	0.0392142	6.26363	2.76757e-06	5.90881	2.30111e-06	NAC domain-containing protein 67		LOC_Os07g12340.1
LOC_Os07g22730.1	3.17239	0.0196428	3.39791	0.0122596	5.97637	6.05493e-05	7.57628	8.81605e-06	AP2 domain containing protein		LOC_Os07g22730.1
LOC_Os07g39860.1	2.23524	0.0348901	2.59262	0.0403273	2.93273	0.00241941	3.7359	0.000239033	expressed protein		LOC_Os07g39860.1
LOC_Os07g44140.1	2.92557	0.0154131	3.06643	0.00871336	5.11267	0.000380301	5.71038	9.72064e-05	cytochrome P450 72A1	LOC_Os07g44140.1	LOC_Os07g44140.1		Os07g0635500	LOC_Os07g44140
LOC_Os07g48830.2	1.70772	0.0442514	3.5664	0.0100197	4.95817	7.23526e-05	2.90239	0.000857976	glycosyl transferase 8 domain containing protein				Os07g0687900	LOC_Os07g48830
LOC_Os07g49114.1	2.28054	0.0192773	2.31911	0.0208312	3.19613	3.82184e-05	5.0221	1.78728e-06	wound-induced protein WI12
LOC_Os08g04350.1	4.22326	0.0165526	4.27841	0.00880624	7.53654	6.75511e-06	7.52396	4.17364e-06	plastocyanin-like domain containing protein	LOC_Os08g04350.1	LOC_Os08g04350.1
LOC_Os08g04360.1	4.75933	0.0187736	4.90338	0.0217789	7.70646	2.38794e-06	8.39992	1.04877e-06	plastocyanin-like domain containing protein
LOC_Os08g04370.1	3.03855	0.0177421	3.01648	0.01784	5.55776	1.34171e-05	4.74631	1.87504e-05	plastocyanin-like domain containing protein	LOC_Os08g04370.1	LOC_Os08g04370.1
LOC_Os08g04800.1	3.16288	0.0177421	3.74705	0.012362	5.46399	2.78026e-05	5.72815	1.13974e-05	triacylglycerol lipase like protein	LOC_Os08g04800.1	LOC_Os08g04800.1
LOC_Os08g07620.1	3.32409	0.0154131	1.90943	0.0254774	4.5665	0.000497578	4.18591	0.000390619	expressed protein
LOC_Os08g07660.1	3.16293	0.0233897	3.2439	0.0245897	3.7719	7.31202e-05	4.87014	9.42389e-06	expressed protein
LOC_Os08g34800.1	2.43178	0.0224151	3.46025	0.0132258	3.80327	2.89024e-05	5.16345	2.97609e-06	expressed protein	LOC_Os08g34800.1	LOC_Os08g34800.1		Os08g0448100	LOC_Os08g34800
LOC_Os08g36040.1	-1.93353	0.0180553	-2.87066	0.00834478	-2.84301	2.46903e-05	-3.24858	8.32085e-06	plant viral response family protein
LOC_Os08g36920.1	5.15557	0.0174982	5.46601	0.0160807	8.28922	2.22369e-06	8.9035	9.76134e-07	AP2 domain containing protein	LOC_Os08g36920.1	LOC_Os08g36920.1	17.69
LOC_Os08g37660.1	3.66385	0.0181107	2.8224	0.0255013	6.305	2.92404e-05	4.48435	0.00010578	plastocyanin-like domain containing protein	LOC_Os08g37660.1	LOC_Os08g37660.1		Os08g0482600	LOC_Os08g37660
LOC_Os08g42490.1	3.47077	0.0159045	3.90808	0.00770964	4.64539	5.198e-05	7.05605	2.67893e-06	DC1 domain containing protein
LOC_Os08g42800.1	3.91315	0.022261	4.97086	0.0220581	6.01022	0.00714929	5.77929	0.00521269	expressed protein	LOC_Os08g42800.1	LOC_Os08g42800.1
LOC_Os08g43620.1	2.91676	0.0283687	4.38162	0.0201755	5.37267	8.87183e-06	6.53471	1.95472e-06	expressed protein	LOC_Os08g43620.1	LOC_Os08g43620.1
LOC_Os09g06770.1	2.61128	0.0210924	3.56593	0.0118232	3.68198	5.27847e-05	6.26711	1.75949e-06	RING finger protein		LOC_Os09g06770.1	28.59	Os09g0243200	LOC_Os09g06770
LOC_Os09g17146.1	1.6606	0.0361383	2.37814	0.0233029	3.50445	0.00127151	4.47572	0.000132824	expressed protein		LOC_Os09g17146.1		Os09g0341500	LOC_Os09g17146
LOC_Os09g17152.1	3.6725	0.0192709	4.58447	0.0168888	7.57466	6.13264e-06	7.20941	5.07369e-06	OsFBX319 - F-box domain containing protein	LOC_Os09g17152.1	LOC_Os09g17152.1		Os09g0341600	LOC_Os09g17152
LOC_Os09g19970.1	3.35002	0.0332728	4.57864	0.0236084	6.45766	1.68059e-06	8.24418	4.42146e-07	expressed protein	LOC_Os09g19970.1	LOC_Os09g19970.1		Os09g0364400	LOC_Os09g19970
LOC_Os09g20220.1	6.43416	0.0180553	8.3163	0.00951956	7.66593	1.68059e-06	7.73131	9.28069e-07	glutathione S-transferase	LOC_Os09g20220.1	LOC_Os09g20220.1	25.49	Os09g0367700	LOC_Os09g20220
LOC_Os09g21710.1	2.71114	0.023403	2.9361	0.0343494	6.17218	1.88375e-06	6.94879	6.57507e-07	AN1-like zinc finger domain containing protein	LOC_Os09g21710.1	LOC_Os09g21710.1	18.06	Os09g0385700	LOC_Os09g21710
LOC_Os09g27260.1	4.00257	0.0301783	5.15343	0.0340254	7.56967	2.23033e-06	7.63482	1.31584e-06	plant viral response family protein	LOC_Os09g27260.1	LOC_Os09g27260.1
LOC_Os09g28160.1	2.45457	0.016044	4.26381	0.00502937	6.86864	0.000228829	7.16081	8.74142e-05	phosphate carrier protein	LOC_Os09g28160.1	LOC_Os09g28160.1		Os09g0454600	LOC_Os09g28160
LOC_Os09g28440.1	4.67141	0.0218109	6.40743	0.0135098	7.53539	2.22369e-06	7.97106	9.76134e-07	AP2 domain containing protein				Os09g0457900	LOC_Os09g28440
LOC_Os09g29310.1	3.82592	0.0177421	2.33008	0.0446606	6.0543	1.9187e-06	5.86216	1.15121e-06	zinc finger	LOC_Os09g29310.1	LOC_Os09g29310.1
LOC_Os09g30490.1	1.95772	0.0245411	3.70039	0.00818365	4.92801	8.8876e-05	5.53101	2.37953e-05	EF hand family protein				Os09g0482800	LOC_Os09g30490
LOC_Os09g31390.1	-1.25331	0.0342302	-1.6449	0.0377712	-1.46077	0.000549859	-2.64318	2.57439e-05	transcription factor, OsbZIP74
LOC_Os09g31990.1	5.75211	0.015418	7.03054	0.00888797	6.82608	2.22369e-06	9.15793	4.65168e-07	expressed protein				Os09g0492900	LOC_Os09g31990
LOC_Os09g32000.1	6.79369	0.0127834	6.92723	0.00731274	8.54895	1.03205e-05	10.0856	2.59814e-06	expressed protein		LOC_Os09g32000.1		Os09g0493000	LOC_Os09g32000
LOC_Os09g32620.1	-1.06804	0.0362705	-1.51624	0.0289275	-2.98138	0.0110449	-2.21099	0.0286629	dehydrogenase
LOC_Os09g34020.1	3.56514	0.0211425	5.85115	0.0114125	7.24036	8.22761e-06	10.7352	9.27846e-07	expressed protein
LOC_Os09g37080.1	1.83676	0.0180553	1.96361	0.0154326	4.45488	1.00826e-05	4.89838	3.56381e-06	expressed protein	LOC_Os09g37080.1	LOC_Os09g37080.1		Os09g0542900	LOC_Os09g37080
LOC_Os09g39850.1	3.70848	0.0192709	2.72423	0.031	5.296	3.5592e-05	5.72491	1.22823e-05	AP2 domain containing protein		LOC_Os09g39850.1
LOC_Os10g02070.1	-1.06387	0.0233897	1.04703	0.0335602	-5.19665	0.000175217	-4.72734	0.000103429	peroxidase precursor
LOC_Os10g22070.1	2.41853	0.0233897	2.07073	0.0389669	3.03546	1.55325e-05	3.91648	2.33802e-06	glutathione S-transferase
LOC_Os10g25230.1	4.88802	0.0177421	4.44508	0.0273895	7.42549	9.3512e-07	7.3801	4.65168e-07	ZIM domain containing protein	LOC_Os10g25230.1	LOC_Os10g25230.1		Os10g0391400	LOC_Os10g25230
LOC_Os10g25290.1	2.72346	0.0243026	2.96874	0.0241956	5.53946	1.46034e-05	4.66054	2.17298e-05	ZIM domain containing protein	LOC_Os10g25290.1	LOC_Os10g25290.1	28.78	Os10g0392400	LOC_Os10g25290
LOC_Os10g31780.1	2.6756	0.0298129	2.72788	0.0451939	5.04305	6.25839e-05	6.01493	1.27067e-05	oxidoreductase	LOC_Os10g31780.1	LOC_Os10g31780.1
LOC_Os10g37100.1	2.42642	0.0454723	4.56112	0.014693	5.12813	1.3991e-05	6.78087	1.92831e-06	cytochrome P450
LOC_Os10g37570.1	2.15767	0.0245291	1.62574	0.0415029	3.82825	0.000156981	3.96552	6.48353e-05	OsFBDUF49 - F-box and DUF domain containing protein	LOC_Os10g37570.1	LOC_Os10g37570.1
LOC_Os10g38314.1	5.70914	0.0192773	5.28977	0.0254774	7.1144	3.8285e-06	8.27677	1.13304e-06	glutathione S-transferase
LOC_Os10g38340.1	6.39639	0.0116436	7.07822	0.00368016	11.5235	2.12909e-05	13.1357	6.09086e-06	glutathione S-transferase GSTU6	LOC_Os10g38340.1	LOC_Os10g38340.1		Os10g0527400	LOC_Os10g38340
LOC_Os10g38350.1	1.97439	0.027772	2.20485	0.0289364	3.07367	0.000340243	1.94379	0.00207322	glutathione S-transferase
LOC_Os10g38720.1	2.86851	0.0180553	4.6448	0.00668718	5.77618	3.37267e-05	7.44915	4.53555e-06	glutathione S-transferase		LOC_Os10g38720.1
LOC_Os10g39660.1	2.86278	0.0243669	3.75132	0.0188189	4.654	2.36335e-05	6.42078	2.11964e-06	expressed protein	LOC_Os10g39660.1	LOC_Os10g39660.1
LOC_Os11g05380.1	3.62686	0.0242335	5.14573	0.0170824	6.82822	2.64662e-06	6.50484	2.11613e-06	cytochrome P450			32.61	Os11g0151400	LOC_Os11g05380
LOC_Os11g05530.1	2.02762	0.0407927	2.34688	0.0477952	4.28404	8.77435e-06	4.40951	4.53555e-06	expressed protein	LOC_Os11g05530.1	LOC_Os11g05530.1
LOC_Os11g10470.1	4.77771	0.016044	4.45788	0.00880624	8.23136	5.62339e-06	8.81984	2.47308e-06	expressed protein				Os11g0210201	LOC_Os11g10470
LOC_Os11g29290.1	2.51446	0.0165233	1.42547	0.036801	3.75722	1.86402e-05	1.7992	0.000655508	cytochrome P450	LOC_Os11g29290.1	LOC_Os11g29290.1
LOC_Os11g42989.1	5.09395	0.0140989	3.80584	0.0139177	5.39542	0.0109049	6.16384	0.00326434	exo70 exocyst complex subunit
LOC_Os12g05440.1	4.08795	0.0194897	4.32877	0.0212932	6.82669	1.41645e-06	5.28023	1.93064e-06	cytochrome P450, CYP94C2b				Os12g0150200	LOC_Os12g05440
LOC_Os12g18560.1	2.53493	0.0342397	3.30951	0.0272599	4.95227	2.46903e-05	4.95572	1.34505e-05	pectin methylesterase inhibitor family protein	LOC_Os12g18560.1	LOC_Os12g18560.1
LOC_Os12g39400.1	2.35506	0.0353631	2.75425	0.0403574	5.07635	6.99679e-06	5.66658	2.42326e-06	ZOS12-09 - C2H2 zinc finger protein	LOC_Os12g39400.1	LOC_Os12g39400.1		Os12g0583700	LOC_Os12g39400
LOC_Os12g41110.1	1.04647	0.0455118	1.09257	0.0450973	3.88265	0.000313775	4.3466	7.97955e-05	OsCML5 - Calmodulin-related calcium sensor protein
LOC_Os12g43870.1	3.04683	0.0334207	3.19723	0.0454768	4.38742	0.000299366	3.80929	0.00031898	expressed protein
Gene annotation was referred from Rice Genome Annotation Project (MSU7, Ouyang et al., 2007).
